# Supplementary material for: Dynamic transcriptomes identify biogenic amines and insect-like hormonal regulation for mediating reproduction in Schistosoma japonicum
Source: Nat Commun. 2017 Mar 13;8:14693. doi: 10.1038/ncomms14693 (PMC5355954; doi:10.1038/ncomms14693)
Supplement: Supplementary Data 1 — The overlap of the de novo transcriptome and known Schistosoma japonicum database. [file ncomms14693-s2.xlsx]

## Sheet: Summary
Supplementary Data 1. The overlap of the de novo transcriptome and known Schistosoma japonicum database
Database	Number of sequences	Number of sequences matched to De novo transcripts (Evalue)	Percentage
EST	8067	6687	0.828933
V4.0	13469	9177	0.681342

## Sheet: Est-Denovo
S.japonicum-EST	De-novo assembly	% identity	Alignment length	Mismatches	E-value	Bit score
gi|171473928	comp4799_c0_seq1	99.15	705	0	0	1264
gi|171473930	comp6066_c0_seq1	99.31	725	5	0	1312
gi|171473932	comp6240_c0_seq1	99.38	1134	4	0	2052
gi|171473940	comp2895_c0_seq1	99.32	730	4	0	1319
gi|171473947	Fcomp4907_c0_seq2	97.38	687	18	0	1170
gi|171473949	comp1933_c0_seq1	99.11	450	1	0	806
gi|171473956	comp5595_c0_seq2	99.69	1290	4	0	2361
gi|171473958	comp4852_c0_seq1	98.13	1229	16	0	2135
gi|171473961	comp10625_c0_seq1	99.47	376	2	0	684
gi|171473963	comp5311_c0_seq1	99.78	451	1	0	828
gi|171473967	comp4713_c0_seq1	99.37	792	5	0	1435
gi|171473969	comp6114_c0_seq1	99.15	470	4	0	846
gi|171473973	comp6405_c0_seq1	99.44	718	4	0	1304
gi|171473975	comp4360_c0_seq2	99.67	613	1	0	1120
gi|171473979	comp5987_c0_seq1	100	470	0	0	869
gi|171473981	comp8058_c0_seq1	100	554	0	0	1024
gi|171473983	comp5284_c0_seq1	99.3	712	4	0	1286
gi|171473987	comp8518_c0_seq1	99.49	781	4	0	1421
gi|171473990	comp4685_c0_seq1	98.92	461	2	0	821
gi|171473992	comp1741_c0_seq1	99.72	1073	3	0	1965
gi|171473996	comp8088_c0_seq1	99.84	622	1	0	1144
gi|171473998	comp6173_c0_seq1	99.88	847	1	0	1559
gi|171474000	comp5377_c0_seq1	99.57	691	3	0	1260
gi|171474002	comp1915_c0_seq1	99.86	690	1	0	1269
gi|171474004	comp5333_c0_seq1	99.87	756	1	0	1391
gi|171474006	comp6262_c0_seq1	93.23	1079	62	0	1578
gi|56752542	comp4703_c0_seq1	99.2	503	4	0	907
gi|56752546	comp4626_c0_seq1	99.95	2052	1	0	3784
gi|56752556	comp5898_c0_seq1	99.17	959	8	0	1727
gi|56752558	comp8337_c0_seq1	99.61	508	2	0	928
gi|56752560	comp12303_c0_seq1	98.76	564	5	0	1002
gi|56752562	comp9788_c0_seq1	100	350	0	0	647
gi|56752566	comp6915_c0_seq1	99.68	943	2	0	1724
gi|56752568	comp5783_c0_seq2	99.73	751	2	0	1376
gi|56752572	comp5993_c0_seq1	99.81	2598	4	0	4769
gi|56752576	comp7435_c0_seq1	87.61	662	63	0	750
gi|56752580	comp11214_c0_seq1	99.66	590	2	0	1079
gi|56752586	comp3991_c0_seq1	99.75	804	2	0	1474
gi|56752596	comp4401_c0_seq1	99.86	699	1	0	1286
gi|56752600	comp6127_c0_seq1	99.18	1095	9	0	1973
gi|56752602	comp6265_c0_seq1	98.79	990	11	0	1760
gi|56752606	comp9544_c0_seq1	100	556	0	0	1027
gi|56752608	comp4995_c0_seq1	100	1683	0	0	3109
gi|56752614	comp5742_c0_seq1	99.44	1433	8	0	2603
gi|56752618	comp3285_c0_seq1	100	514	0	0	950
gi|56752620	comp6989_c0_seq1	100	613	0	0	1133
gi|56752632	comp5511_c0_seq4	100	698	0	0	1290
gi|56752634	comp4666_c0_seq1	99.79	932	2	0	1711
gi|56752636	comp6179_c0_seq1	98.94	2178	16	0	3888
gi|56752642	comp4880_c0_seq1	99.61	763	2	0	1391
gi|56752644	comp6076_c0_seq1	99.24	525	4	0	948
gi|56752646	comp4172_c0_seq1	100	386	0	0	713
gi|56752648	comp5871_c0_seq1	99.29	1695	10	0	3062
gi|56752650	comp9365_c0_seq1	99.74	390	1	0	715
gi|56752652	comp5184_c0_seq1	99.86	694	1	0	1277
gi|56752654	comp17969_c0_seq1	99.73	365	1	0	669
gi|56752656	Fcomp5357_c0_seq1	99.2	1504	5	0	2704
gi|56752658	comp4155_c0_seq1	99.81	2143	4	0	3936
gi|56752662	comp6136_c0_seq1	99.47	2244	12	0	4078
gi|56752666	comp3451_c0_seq1	99.46	931	4	0	1690
gi|56752670	comp3429_c0_seq1	99.43	702	4	0	1275
gi|56752674	comp6871_c0_seq1	98.89	1442	1	0	2560
gi|56752678	comp5750_c0_seq1	99.63	1605	4	0	2929
gi|56752680	comp1789_c0_seq2	98.78	821	5	0	1456
gi|56752682	comp2955_c0_seq1	96.81	847	3	0	1393
gi|56752686	comp8456_c0_seq1	99.84	616	1	0	1133
gi|56752692	comp6981_c0_seq1	98.44	770	6	0	1351
gi|56752696	comp6359_c0_seq2	94.87	838	37	0	1304
gi|56752702	comp4887_c0_seq1	99.81	1056	2	0	1940
gi|56752706	comp5553_c0_seq1	99.23	906	6	0	1633
gi|56752710	comp21115_c0_seq1	99.74	382	1	0	701
gi|56752712	comp5778_c0_seq1	99.42	695	4	0	1262
gi|56752714	comp1815_c0_seq1	99.79	1445	3	0	2652
gi|56752716	comp1411_c0_seq1	99.77	432	1	0	793
gi|56752718	comp1472_c0_seq1	97.21	788	14	0	1327
gi|56752720	comp4737_c0_seq1	99.09	1422	1	0	2543
gi|56752726	comp5105_c0_seq1	99.38	813	5	0	1474
gi|56752728	comp6317_c0_seq1	99.03	826	5	0	1478
gi|56752730	Fcomp4230_c0_seq1	100	403	0	0	745
gi|56752732	comp23330_c0_seq1	100	440	0	0	813
gi|56752734	comp5070_c0_seq1	99.38	647	4	0	1173
gi|56752740	comp3859_c0_seq1	99.91	1131	1	0	2084
gi|56752742	comp6338_c0_seq1	96.9	1678	20	0	2782
gi|56752746	comp2423_c0_seq1	99.59	490	2	0	894
gi|56752748	comp4016_c0_seq1	99.65	1428	3	0	2608
gi|56752750	comp4961_c0_seq1	99.79	467	1	0	857
gi|56752756	comp5835_c0_seq1	99.72	1078	2	0	1973
gi|56752758	comp4364_c0_seq1	100	517	0	0	955
gi|56752764	comp6345_c0_seq2	99.18	1583	2	0	2841
gi|56752770	comp6976_c0_seq1	99.59	738	3	0	1347
gi|56752774	comp1626_c0_seq1	100	1172	0	0	2165
gi|56752776	comp12156_c0_seq1	100	654	0	0	1208
gi|56752778	comp12456_c0_seq1	99.81	537	1	0	987
gi|56752780	comp3100_c0_seq1	99.81	516	1	0	948
gi|56752782	comp3596_c0_seq1	94.26	470	25	0	717
gi|56752792	comp5611_c0_seq1	100	858	0	0	1585
gi|56752794	comp8376_c0_seq1	99.1	776	1	0	1389
gi|56752796	comp4111_c0_seq1	100	1529	0	0	2824
gi|56752812	comp5153_c0_seq1	99.4	672	2	0	1218
gi|56752814	comp5193_c0_seq1	99.55	441	2	0	804
gi|56752816	comp5699_c0_seq2	99.34	1207	8	0	2185
gi|56752820	comp6084_c0_seq1	98.4	935	10	0	1639
gi|56752828	comp6949_c0_seq1	99.78	909	2	0	1668
gi|56752830	comp1712_c0_seq1	99.23	650	5	0	1173
gi|56752832	comp3474_c0_seq1	99.37	1272	1	0	2298
gi|56752834	comp5481_c0_seq1	99.91	1060	1	0	1953
gi|56752838	comp1838_c0_seq1	99.43	700	1	0	1267
gi|56752842	comp7804_c0_seq1	98.89	719	1	0	1277
gi|56752848	Fcomp4455_c0_seq1	99.68	1570	5	0	2872
gi|56752850	comp4725_c0_seq1	97	600	8	0	1000
gi|56752852	comp7515_c0_seq1	99.92	1195	1	0	2202
gi|56752866	comp1713_c0_seq1	99.86	703	1	0	1293
gi|56752868	comp11261_c0_seq1	100	481	0	0	889
gi|56752870	comp5870_c0_seq1	98.72	1017	13	0	1807
gi|56752872	comp5475_c0_seq1	100	1834	0	0	3387
gi|56752874	comp7210_c0_seq1	100	1531	0	0	2828
gi|56752876	comp6357_c0_seq1	95.41	741	26	0	1173
gi|56752878	comp5652_c0_seq1	99.88	841	1	0	1548
gi|56752880	comp6200_c0_seq2	99.75	787	1	0	1441
gi|56752882	Fcomp4243_c0_seq1	99.38	973	6	0	1764
gi|56752884	comp11663_c0_seq1	99.73	366	1	0	671
gi|56752886	comp11506_c0_seq1	99.55	674	0	0	1225
gi|56752894	comp7939_c0_seq1	98.93	841	6	0	1500
gi|56752900	comp1881_c0_seq1	100	1138	0	0	2102
gi|56752904	comp5819_c0_seq1	99.63	1335	3	0	2436
gi|56752906	comp3733_c0_seq1	99.38	1292	8	0	2342
gi|56752912	comp3559_c0_seq1	95.74	587	18	0	939
gi|56752914	comp5908_c0_seq1	91.52	1097	72	0	1491
gi|56752920	comp4088_c0_seq1	98.58	1193	17	0	2109
gi|56752928	comp5074_c0_seq1	99.79	487	0	0	893
gi|56752930	comp5425_c0_seq1	100	449	0	0	830
gi|56752934	comp1676_c0_seq1	99.92	1268	0	0	2335
gi|56752936	comp3994_c0_seq1	99.89	886	1	0	1631
gi|56752940	comp5516_c0_seq1	99.6	752	3	0	1373
gi|56752942	comp6257_c0_seq1	99.76	1702	1	0	3118
gi|56752944	comp1395_c0_seq1	99.83	1199	2	0	2204
gi|56752952	comp3803_c0_seq1	99.58	942	2	0	1716
gi|56752956	comp5472_c0_seq1	99.81	1575	1	0	2891
gi|56752958	comp4808_c0_seq1	98.56	969	12	0	1711
gi|56752962	comp5940_c0_seq1	99.87	790	1	0	1454
gi|56752966	comp5001_c0_seq1	97.17	741	15	0	1247
gi|56752968	comp9949_c0_seq1	99.65	867	2	0	1583
gi|56752970	comp5680_c0_seq1	99.62	798	3	0	1458
gi|56752972	comp3495_c0_seq1	100	630	0	0	1164
gi|56752974	comp7083_c0_seq1	100	701	0	0	1295
gi|56752976	comp3513_c0_seq1	99.16	711	0	0	1275
gi|56752978	comp4727_c0_seq1	99.58	718	3	0	1310
gi|56752980	comp10722_c0_seq1	100	472	0	0	872
gi|56752982	Fcomp4907_c0_seq2	97.95	682	14	0	1182
gi|56752984	comp6036_c0_seq4	99.85	1354	2	0	2490
gi|56752986	comp5856_c0_seq1	99.08	763	7	0	1371
gi|56752990	comp7368_c0_seq1	99.61	775	0	0	1411
gi|56752992	comp6160_c0_seq1	99.29	987	6	0	1783
gi|56752994	comp6292_c0_seq1	99.61	510	2	0	931
gi|56753004	comp5697_c0_seq1	99.84	1260	2	0	2316
gi|56753008	comp17619_c0_seq1	99.17	363	1	0	652
gi|56753012	comp3393_c0_seq1	99.84	1281	0	0	2353
gi|56753014	comp8438_c0_seq1	100	373	0	0	689
gi|56753018	comp6250_c0_seq1	99.11	1346	10	0	2418
gi|56753022	comp5910_c0_seq1	99.22	766	6	0	1382
gi|56753024	comp1595_c0_seq1	100	747	0	0	1380
gi|56753026	comp5439_c0_seq1	99.77	866	2	0	1589
gi|56753028	comp4612_c0_seq1	99	998	10	0	1788
gi|56753030	comp1102_c0_seq1	100	905	0	0	1672
gi|56753032	comp7940_c0_seq1	100	1475	0	0	2724
gi|56753038	comp4128_c0_seq1	99.69	655	2	0	1199
gi|56753042	comp1079_c0_seq1	99.57	1166	4	0	2124
gi|56753044	comp4610_c0_seq1	99.88	811	1	0	1493
gi|56753046	comp3432_c0_seq1	100	933	0	0	1724
gi|56753052	comp1123_c0_seq1	98.6	570	4	0	1005
gi|56753054	comp1797_c0_seq1	99.34	752	1	0	1358
gi|56753056	comp803_c0_seq1	99.78	464	1	0	852
gi|56753058	comp5963_c0_seq2	95.07	689	34	0	1085
gi|56753060	comp7352_c0_seq1	99.77	430	1	0	789
gi|56753062	comp3234_c0_seq1	100	761	0	0	1406
gi|56753064	comp5275_c0_seq1	99.82	1118	2	0	2054
gi|56753070	comp1172_c0_seq1	97.02	704	1	0	1166
gi|56753074	comp4825_c0_seq1	99.35	1222	2	0	2207
gi|56753076	Fcomp5755_c0_seq1	99.78	454	1	0	833
gi|56753078	comp5672_c0_seq1	99.7	1349	4	0	2470
gi|56753080	comp932_c0_seq1	99.2	628	4	0	1131
gi|56753086	comp1725_c0_seq1	99.79	467	1	0	857
gi|56753090	comp4791_c0_seq1	99.88	860	1	0	1583
gi|56753092	comp1124_c0_seq2	99.83	583	0	0	1070
gi|56753094	comp6187_c0_seq1	98.46	1232	3	0	2156
gi|56753100	comp6225_c0_seq1	99.22	640	3	0	1153
gi|56753104	comp6020_c0_seq1	98.42	824	13	0	1450
gi|56753106	comp4901_c0_seq1	99.6	1010	4	0	1844
gi|56753108	comp926_c0_seq1	99.89	914	1	0	1683
gi|56753116	comp3351_c0_seq1	99.92	1194	1	0	2200
gi|56753124	comp12720_c0_seq1	99.87	762	1	0	1402
gi|56753130	comp6301_c0_seq1	99.16	1188	10	0	2139
gi|56753132	comp7490_c0_seq1	99.54	1315	2	0	2392
gi|56753134	comp1023_c0_seq1	99.57	1387	3	0	2525
gi|56753136	comp4074_c0_seq1	100	412	0	0	761
gi|56753138	comp6712_c0_seq1	99.71	1034	2	0	1892
gi|56753140	Fcomp5700_c0_seq10	93.84	422	25	0	634
gi|56753142	comp4411_c0_seq1	100	542	0	0	1002
gi|56753146	comp7018_c0_seq1	99.63	818	3	0	1495
gi|56753150	comp810_c0_seq1	99.9	989	1	0	1821
gi|56753152	comp4372_c0_seq1	99.87	777	1	0	1430
gi|56753158	comp5142_c0_seq2	99.74	776	2	0	1423
gi|56753162	comp6305_c0_seq1	98.7	1384	17	0	2455
gi|56753164	comp1635_c0_seq1	99.87	787	1	0	1448
gi|56753166	comp4247_c0_seq1	99.69	960	3	0	1757
gi|56753168	comp7893_c0_seq1	99.83	584	1	0	1074
gi|56753172	comp5168_c0_seq2	99.46	738	4	0	1341
gi|56753174	comp11267_c0_seq1	100	512	0	0	946
gi|56753176	comp5174_c0_seq2	98.19	607	8	0	1057
gi|56753178	comp5160_c0_seq1	98.89	902	9	0	1609
gi|56753184	comp5872_c0_seq1	96.86	382	10	0	638
gi|56753186	comp9245_c0_seq1	100	734	0	0	1356
gi|56753188	comp5686_c0_seq1	99.56	688	3	0	1254
gi|56753190	comp10084_c0_seq1	99.58	721	3	0	1315
gi|56753194	comp1695_c0_seq1	99.86	728	1	0	1339
gi|56753196	comp5381_c0_seq1	100	692	0	0	1279
gi|56753198	comp1659_c0_seq1	100	404	0	0	747
gi|56753200	comp6044_c0_seq1	99.68	946	1	0	1729
gi|56753204	comp7418_c0_seq1	99.91	1117	1	0	2058
gi|56753208	comp1945_c0_seq1	99.31	1009	2	0	1820
gi|56753210	comp8446_c0_seq1	99.37	478	2	0	865
gi|56753212	comp4537_c0_seq1	99.55	442	2	0	806
gi|56753214	comp1634_c0_seq1	99.74	384	1	0	704
gi|56753218	comp5887_c0_seq2	97.46	787	20	0	1343
gi|56753224	comp4493_c0_seq1	99.06	957	7	0	1716
gi|56753226	comp4788_c0_seq1	99.94	1662	1	0	3064
gi|56753228	comp5356_c0_seq1	99.4	1823	2	0	3297
gi|56753232	comp1701_c0_seq1	99.73	1478	1	0	2704
gi|56753234	comp7439_c0_seq1	99.88	865	0	0	1591
gi|56753242	comp6219_c0_seq1	99.82	1106	1	0	2030
gi|56753244	comp6210_c0_seq1	98.58	985	13	0	1740
gi|56753248	comp16899_c0_seq1	99.48	382	2	0	695
gi|56753250	comp5293_c0_seq2	98.77	810	1	0	1432
gi|56753252	comp6071_c0_seq1	97.25	1237	26	0	2089
gi|56753254	comp6821_c0_seq1	99.47	569	0	0	1031
gi|56753256	comp4941_c0_seq1	96.29	701	26	0	1151
gi|56753262	comp4080_c0_seq1	100	1474	0	0	2723
gi|56753264	comp5675_c0_seq1	94.1	644	35	0	976
gi|56753272	comp3032_c0_seq1	98.51	471	7	0	832
gi|56753284	comp6189_c0_seq8	96.53	1010	14	0	1652
gi|56753290	comp7179_c0_seq1	99.94	1603	1	0	2955
gi|56753292	comp6199_c0_seq1	99.56	1376	6	0	2508
gi|56753302	comp12269_c0_seq1	99.05	524	4	0	939
gi|56753306	comp14071_c0_seq1	99.35	465	0	0	839
gi|56753308	comp5804_c0_seq1	99.64	1968	2	0	3591
gi|56753318	comp6272_c0_seq1	99.94	1671	0	0	3079
gi|56753322	comp4045_c0_seq1	99.6	1265	5	0	2309
gi|56753324	comp3337_c0_seq1	98.76	644	8	0	1146
gi|56753328	comp8633_c0_seq1	100	353	0	0	652
gi|56753332	comp16730_c0_seq1	100	632	0	0	1168
gi|56753334	comp1536_c0_seq1	99.47	936	5	0	1701
gi|56753340	comp5614_c0_seq2	99.73	737	1	0	1349
gi|56753344	comp5365_c0_seq1	98.82	761	5	0	1352
gi|56753348	comp3944_c0_seq1	99.52	626	2	0	1138
gi|56753352	comp2554_c0_seq1	99.87	745	1	0	1371
gi|56753354	comp5802_c0_seq1	99.91	1078	0	0	1984
gi|56753356	comp7079_c0_seq1	100	1101	0	0	2034
gi|56753358	comp5725_c0_seq1	99.09	1874	7	0	3358
gi|56753360	comp15612_c0_seq1	99.83	588	1	0	1081
gi|56753362	comp4848_c0_seq1	99.37	639	3	0	1157
gi|56753366	comp4724_c0_seq1	99.59	727	2	0	1325
gi|56753368	comp3571_c0_seq1	98.61	576	7	0	1018
gi|56753370	comp5801_c0_seq1	100	804	0	0	1485
gi|56753372	comp5217_c0_seq1	99.62	1300	5	0	2374
gi|56753374	comp8492_c0_seq1	100	396	0	0	732
gi|56753378	comp1376_c0_seq1	99.63	805	3	0	1471
gi|56753380	comp3504_c0_seq1	99.72	1443	4	0	2643
gi|56753382	comp3711_c0_seq1	99.64	552	2	0	1009
gi|56753384	comp6383_c0_seq1	91.16	871	72	0	1177
gi|56753386	comp4186_c0_seq1	99.91	1076	1	0	1982
gi|56753388	comp5513_c0_seq1	99.36	785	5	0	1423
gi|56753390	comp18693_c0_seq1	99	399	4	0	715
gi|56753392	comp9783_c0_seq1	99.77	429	0	0	785
gi|56753394	comp3753_c0_seq1	99.5	998	5	0	1816
gi|56753396	comp10175_c0_seq1	99.14	581	2	0	1042
gi|56753398	comp4435_c0_seq1	100	436	0	0	806
gi|56753404	comp4614_c0_seq1	99.69	1306	4	0	2390
gi|56753408	comp3358_c0_seq2	100	640	0	0	1182
gi|56753410	Fcomp5700_c0_seq1	87.02	832	87	0	918
gi|56753414	comp5887_c0_seq3	94.58	646	29	0	994
gi|56753420	comp8143_c0_seq1	98.36	1095	7	0	1912
gi|56753424	comp4765_c0_seq1	99.71	1400	4	0	2564
gi|56753426	comp6053_c0_seq1	99.73	2207	6	0	4043
gi|56753428	comp7299_c0_seq1	99.46	553	3	0	1005
gi|56753430	comp15599_c0_seq1	96.11	437	14	0	710
gi|56753438	comp6332_c0_seq1	99.85	1353	2	0	2488
gi|56753446	comp4782_c0_seq1	99.85	651	1	0	1197
gi|56753450	comp1332_c0_seq1	99.37	958	4	0	1735
gi|56753452	comp4789_c0_seq1	98.7	843	4	0	1489
gi|56753454	comp5261_c0_seq1	99.79	1444	3	0	2651
gi|56753456	comp11560_c0_seq1	99.43	352	2	0	640
gi|56753458	comp4659_c0_seq1	99.2	376	2	0	676
gi|56753464	comp6070_c0_seq2	99.03	1028	10	0	1844
gi|56753466	comp4218_c0_seq1	99.75	794	2	0	1456
gi|56753468	comp4531_c0_seq1	99.57	704	1	0	1282
gi|56753472	comp6290_c0_seq1	100	493	0	0	911
gi|56753474	comp5469_c0_seq1	99.79	479	1	0	880
gi|56753480	comp4317_c0_seq1	99.24	394	3	0	712
gi|56753482	comp14691_c0_seq1	99.16	479	2	0	861
gi|56753484	comp6147_c0_seq1	99.76	851	2	0	1561
gi|56753486	comp6330_c0_seq2	97.47	1147	29	0	1958
gi|56753492	comp3360_c0_seq1	99.88	819	1	0	1507
gi|56753498	comp6279_c0_seq1	100	1081	0	0	1997
gi|56753502	comp10925_c0_seq1	99.52	623	1	0	1133
gi|56753508	comp2848_c0_seq1	100	359	0	0	664
gi|56753512	comp11409_c0_seq1	100	528	0	0	976
gi|56753514	comp2738_c0_seq1	100	383	0	0	708
gi|56753516	comp5630_c0_seq1	99.91	1099	1	0	2025
gi|56753520	comp3392_c0_seq1	99	603	6	0	1081
gi|56753522	comp4196_c0_seq1	99.59	980	2	0	1786
gi|56753524	comp5838_c0_seq1	99.42	860	5	0	1561
gi|56753528	comp2692_c0_seq1	99.77	433	1	0	795
gi|56753532	comp10878_c0_seq1	99.22	765	4	0	1378
gi|56753534	comp14039_c0_seq1	100	469	0	0	867
gi|56753536	comp5342_c0_seq1	99.86	697	1	0	1282
gi|56753538	comp8219_c0_seq1	100	1098	0	0	2028
gi|56753540	comp5759_c0_seq1	100	432	0	0	798
gi|56753542	comp8527_c0_seq1	99.46	741	4	0	1347
gi|56753546	comp5638_c0_seq1	99.59	1227	5	0	2239
gi|56753554	comp7454_c0_seq1	99.88	808	0	0	1485
gi|56753558	comp3463_c0_seq1	99.45	1270	2	0	2302
gi|56753562	comp4746_c0_seq1	99.01	808	8	0	1448
gi|56753564	comp6113_c0_seq2	99.52	834	4	0	1519
gi|56753568	comp1860_c0_seq1	99.37	951	5	0	1722
gi|56753572	comp5749_c0_seq1	100	653	0	0	1206
gi|56753574	comp7570_c0_seq1	99.77	880	2	0	1615
gi|56753576	comp8299_c0_seq1	99.43	352	2	0	640
gi|56753584	comp3908_c0_seq1	99.71	693	2	0	1269
gi|56753588	comp6183_c0_seq1	99.57	941	1	0	1712
gi|56753590	comp4224_c0_seq1	99.1	886	3	0	1587
gi|56753598	comp5451_c0_seq1	99.35	1696	8	0	3068
gi|56753602	comp6115_c0_seq2	100	365	0	0	675
gi|56753604	comp5736_c0_seq1	99.71	701	2	0	1284
gi|56753608	Fcomp4972_c0_seq1	99.01	811	8	0	1454
gi|56753612	comp14566_c0_seq1	98.66	373	5	0	662
gi|56753616	comp4198_c0_seq1	100	507	0	0	937
gi|56753618	comp1548_c0_seq1	99.45	726	3	0	1317
gi|56753622	comp5960_c0_seq1	97.93	920	17	0	1592
gi|56753628	comp6240_c0_seq1	99.39	1147	4	0	2076
gi|56753630	comp1216_c0_seq1	99	498	1	0	889
gi|56753632	comp6211_c0_seq1	99.87	785	1	0	1445
gi|56753638	comp13012_c0_seq1	100	347	0	0	641
gi|56753642	comp3165_c0_seq1	99.83	597	1	0	1098
gi|56753644	comp4092_c0_seq1	99.55	444	2	0	809
gi|56753646	comp3397_c0_seq1	100	1402	0	0	2590
gi|56753648	comp6374_c0_seq1	96.26	1282	44	0	2098
gi|56753650	comp5963_c0_seq1	97.96	686	14	0	1190
gi|56753654	comp4115_c0_seq1	99.65	1148	4	0	2098
gi|56753656	comp980_c0_seq1	100	455	0	0	841
gi|56753660	comp4189_c0_seq1	99.75	810	2	0	1485
gi|56753662	Fcomp14125_c0_seq1	100	385	0	0	712
gi|56753666	comp2665_c0_seq1	99.63	810	1	0	1478
gi|56753668	comp792_c0_seq1	99.84	627	1	0	1153
gi|56753672	comp5530_c0_seq1	97.7	781	6	0	1332
gi|56753683	comp4851_c0_seq1	99.69	958	3	0	1753
gi|56753687	comp3684_c0_seq1	99.89	899	1	0	1655
gi|56753689	comp5346_c0_seq1	99.17	848	7	0	1528
gi|56753693	comp7975_c0_seq1	99.79	482	1	0	885
gi|56753695	comp12359_c0_seq1	100	346	0	0	640
gi|56753701	comp3821_c0_seq1	100	653	0	0	1206
gi|56753703	comp5385_c0_seq1	99.49	785	2	0	1426
gi|56753707	comp8631_c0_seq1	100	570	0	0	1053
gi|56753711	comp16334_c0_seq1	99.82	544	1	0	1000
gi|56753713	comp5808_c0_seq1	99.46	1104	3	0	2002
gi|56753715	Fcomp5681_c0_seq1	99.6	1007	2	0	1836
gi|56753723	comp3372_c0_seq1	97.88	803	10	0	1382
gi|56753725	comp4872_c0_seq1	99.92	1177	1	0	2169
gi|56753727	comp7656_c0_seq1	99.84	622	0	0	1142
gi|56753729	comp8844_c0_seq1	99.87	764	0	0	1404
gi|56753731	comp7188_c0_seq1	99.8	509	1	0	935
gi|56753733	comp6079_c0_seq1	99.55	1121	5	0	2043
gi|56753737	comp3696_c0_seq1	95.24	483	6	0	749
gi|56753739	comp5675_c0_seq1	100	645	0	0	1192
gi|56753743	comp6168_c0_seq1	97.37	1790	46	0	3044
gi|56753745	comp3346_c0_seq1	99.81	1564	2	0	2870
gi|56753747	comp3381_c0_seq1	99.66	1480	5	0	2706
gi|56753759	comp4245_c0_seq1	100	508	0	0	939
gi|56753761	comp2018_c0_seq1	99.73	377	1	0	691
gi|56753763	comp5947_c0_seq1	96.08	1226	48	0	1999
gi|56753765	comp1003_c0_seq1	99.86	696	1	0	1280
gi|56753767	comp9826_c0_seq1	98.19	497	6	0	865
gi|56753769	comp8285_c0_seq1	99.89	907	0	0	1668
gi|56753777	comp1882_c0_seq2	99.54	2185	1	0	3971
gi|56753781	comp5663_c0_seq1	99.7	1013	3	0	1855
gi|56753783	comp1127_c0_seq1	99.68	621	2	0	1136
gi|56753785	comp4483_c0_seq1	99.81	1044	0	0	1916
gi|56753787	comp6527_c0_seq1	99.41	507	2	0	918
gi|56753789	comp1540_c0_seq1	99.94	1741	1	0	3210
gi|56753795	comp4313_c0_seq1	99.56	1133	5	0	2065
gi|56753797	comp1224_c0_seq1	97.21	466	2	0	778
gi|56753811	comp6336_c0_seq1	99.08	2170	18	0	3895
gi|56753813	comp1432_c0_seq1	99.82	1085	2	0	1993
gi|56753821	comp6139_c0_seq1	99.05	1583	11	0	2837
gi|56753823	comp9489_c0_seq1	100	443	0	0	819
gi|56753825	comp5570_c0_seq1	99.85	1324	1	0	2433
gi|56753829	comp5764_c0_seq1	99.75	788	0	0	1443
gi|56753831	comp5314_c0_seq1	100	654	0	0	1208
gi|56753833	comp11197_c0_seq1	100	415	0	0	767
gi|56753837	comp2346_c0_seq1	100	341	0	0	630
gi|56753839	comp1704_c0_seq1	99.91	1098	0	0	2021
gi|56753843	comp5565_c0_seq1	99.69	1606	5	0	2939
gi|56753849	comp6110_c0_seq1	99.8	2551	5	0	4684
gi|56753853	comp1887_c0_seq1	99.87	783	0	0	1439
gi|56753855	comp6352_c0_seq1	100	641	0	0	1184
gi|56753857	comp6951_c0_seq1	100	546	0	0	1009
gi|56753859	comp4524_c0_seq1	99.08	757	4	0	1356
gi|56753861	comp8333_c0_seq1	99.14	1514	9	0	2721
gi|56753863	comp6468_c0_seq1	100	516	0	0	953
gi|56753865	comp5590_c0_seq2	99.81	1076	0	0	1975
gi|56753869	comp4839_c0_seq1	97.84	878	3	0	1502
gi|56753871	comp6448_c0_seq1	99.77	439	1	0	806
gi|56753873	comp5329_c0_seq2	99.24	662	5	0	1195
gi|56753875	comp6965_c0_seq1	99.11	449	4	0	808
gi|56753883	comp6251_c0_seq1	98.3	824	3	0	1434
gi|56753887	comp5858_c0_seq1	98.97	582	6	0	1042
gi|56753889	comp6540_c0_seq1	100	720	0	0	1330
gi|56753895	comp5991_c0_seq1	99.63	1911	7	0	3491
gi|56753901	comp10396_c0_seq1	99.8	493	1	0	905
gi|56753908	comp5622_c0_seq2	99.88	1661	2	0	3057
gi|56753910	comp6096_c0_seq1	99.51	1437	7	0	2615
gi|56753912	comp11329_c0_seq1	100	441	0	0	815
gi|56753914	comp5747_c0_seq1	99.68	1267	4	0	2318
gi|56753916	comp1900_c0_seq1	99.8	490	1	0	900
gi|56753918	comp4700_c0_seq1	99.59	725	1	0	1321
gi|56753928	comp6019_c0_seq1	97.6	1415	8	0	2401
gi|56753930	comp5444_c0_seq1	99.65	859	3	0	1570
gi|56753932	comp804_c0_seq1	99.9	954	1	0	1757
gi|56753942	comp6162_c0_seq2	99.65	849	3	0	1552
gi|56753944	comp1793_c0_seq2	100	665	0	0	1229
gi|56753946	comp5999_c0_seq1	100	613	0	0	1133
gi|56753948	comp1878_c0_seq1	99.77	1325	3	0	2431
gi|56753950	comp5520_c0_seq1	99.68	620	2	0	1134
gi|56753952	Fcomp1183_c0_seq1	99.7	676	2	0	1238
gi|56753954	comp4557_c0_seq1	100	1152	0	0	2128
gi|56753956	comp5087_c0_seq1	99.9	954	1	0	1757
gi|56753962	comp4478_c0_seq1	99.61	511	2	0	933
gi|56753968	comp8313_c0_seq1	99.59	726	3	0	1325
gi|56753970	comp6312_c0_seq1	99.87	1519	2	0	2795
gi|56753972	comp5613_c0_seq1	99.79	1412	3	0	2591
gi|56753978	comp6323_c0_seq1	98.69	611	7	0	1083
gi|56753980	comp9579_c0_seq1	99.57	700	2	0	1275
gi|56753982	comp5943_c0_seq1	99.26	816	6	0	1474
gi|56753984	comp5338_c0_seq1	99.88	832	1	0	1531
gi|56753986	comp6633_c0_seq1	99.79	485	0	0	889
gi|56753988	comp6353_c0_seq1	98.98	977	10	0	1749
gi|56753996	comp13952_c0_seq1	99.86	694	1	0	1277
gi|56754006	comp4854_c0_seq1	99.86	707	1	0	1301
gi|56754008	comp5238_c0_seq1	99.1	1218	11	0	2189
gi|56754012	comp1752_c0_seq1	99.69	1288	3	0	2355
gi|56754014	comp6137_c0_seq1	99.78	908	1	0	1664
gi|56754016	comp6371_c0_seq1	98.63	873	6	0	1541
gi|56754018	comp1291_c0_seq1	99.43	523	3	0	950
gi|56754022	comp5116_c0_seq1	99.52	832	4	0	1515
gi|56754024	comp5413_c0_seq1	99.42	858	4	0	1555
gi|56754026	comp1607_c0_seq1	99.85	673	0	0	1236
gi|56754032	comp1809_c0_seq1	98.83	852	2	0	1511
gi|56754034	comp4578_c0_seq1	99.54	875	2	0	1592
gi|56754036	comp5557_c0_seq2	99.72	1053	3	0	1929
gi|56754040	comp5236_c0_seq1	99.9	2043	2	0	3762
gi|56754042	comp8070_c0_seq1	100	382	0	0	706
gi|56754046	comp1545_c0_seq1	100	935	0	0	1727
gi|56754048	comp4594_c0_seq1	100	1258	0	0	2324
gi|56754050	comp7515_c0_seq1	99.75	406	0	0	743
gi|56754054	comp5281_c0_seq1	99.85	688	1	0	1266
gi|56754056	comp1095_c0_seq1	99.73	748	0	0	1369
gi|56754060	comp5818_c0_seq1	99.69	637	1	0	1164
gi|56754070	comp3333_c0_seq1	99.89	1809	2	0	3330
gi|56754079	comp5185_c0_seq1	100	364	0	0	673
gi|56754083	comp3357_c0_seq1	99.84	629	1	0	1157
gi|56754085	comp5629_c0_seq1	99.76	834	2	0	1530
gi|56754087	comp5287_c0_seq1	100	1378	0	0	2545
gi|56754089	comp4511_c0_seq1	99.36	1093	7	0	1980
gi|56754091	comp5982_c0_seq1	99.36	625	4	0	1133
gi|56754097	comp5288_c0_seq1	99.65	574	2	0	1050
gi|56754105	comp6138_c0_seq1	98.97	777	7	0	1389
gi|56754107	comp3326_c0_seq1	99.65	860	2	0	1570
gi|56754115	comp6030_c0_seq1	99.67	1202	4	0	2198
gi|56754117	comp4048_c0_seq1	99.48	1144	4	0	2078
gi|56754121	comp6284_c0_seq1	99.09	547	1	0	979
gi|56754123	comp1165_c0_seq1	100	671	0	0	1240
gi|56754125	comp15548_c0_seq1	94.8	577	20	0	891
gi|56754127	comp1406_c0_seq1	99.74	391	1	0	717
gi|56754129	comp4297_c0_seq2	99.84	1224	2	0	2250
gi|56754137	comp6129_c0_seq1	100	1383	0	0	2555
gi|56754143	comp8969_c0_seq1	100	731	0	0	1351
gi|56754151	comp4468_c0_seq1	99.09	769	4	0	1378
gi|56754153	comp8388_c0_seq1	99.74	1141	0	0	2087
gi|56754161	comp5521_c0_seq1	99.52	1885	6	0	3428
gi|56754165	comp5959_c0_seq1	99.65	2009	6	0	3670
gi|56754173	comp5571_c0_seq1	97.68	1336	31	0	2296
gi|56754176	comp1944_c0_seq1	99.88	1697	2	0	3123
gi|56754178	comp9382_c0_seq1	99.12	571	1	0	1024
gi|56754180	comp1665_c0_seq1	100	1611	0	0	2976
gi|56754182	comp4391_c0_seq1	99.74	784	2	0	1437
gi|56754184	comp3719_c0_seq1	99.54	878	4	0	1600
gi|56754186	comp6364_c0_seq1	98.52	741	10	0	1306
gi|56754188	comp6247_c0_seq1	99.06	1387	13	0	2490
gi|56754190	comp1846_c0_seq1	99.58	707	1	0	1288
gi|56754196	comp6173_c0_seq1	91.24	491	29	0	656
gi|56754198	comp5404_c0_seq1	99.8	1470	3	0	2699
gi|56754202	comp4434_c0_seq1	99.2	1377	5	0	2477
gi|56754204	comp6382_c0_seq1	95.04	826	35	0	1293
gi|56754208	comp6120_c0_seq1	98.92	1109	12	0	1982
gi|56754212	comp1835_c0_seq1	99.81	1068	2	0	1962
gi|56754218	comp10478_c0_seq1	99.76	416	1	0	763
gi|56754220	comp1903_c0_seq1	99.84	638	1	0	1173
gi|56754224	comp5089_c0_seq1	98.49	797	12	0	1406
gi|56754228	comp5505_c0_seq1	98.26	1089	3	0	1892
gi|56754230	comp7246_c0_seq1	99.71	347	1	0	636
gi|56754232	comp8272_c0_seq1	100	816	0	0	1507
gi|56754234	comp6343_c0_seq1	99.31	1894	8	0	3421
gi|56754236	comp5422_c0_seq1	99.92	1230	1	0	2266
gi|56754244	comp4262_c0_seq1	100	511	0	0	944
gi|56754248	comp3345_c0_seq1	99.84	608	1	0	1118
gi|56754252	comp6100_c0_seq1	99.87	769	1	0	1415
gi|56754254	comp6283_c0_seq1	98.63	1238	15	0	2191
gi|56754258	comp5979_c0_seq1	99.37	950	6	0	1722
gi|56754260	comp5632_c0_seq1	98	650	13	0	1129
gi|56754262	comp4595_c0_seq1	99.7	662	2	0	1212
gi|56754264	comp5020_c0_seq2	99.43	522	3	0	948
gi|56754278	comp5900_c0_seq1	95.51	602	26	0	961
gi|56754280	comp7115_c0_seq1	100	1190	0	0	2198
gi|56754282	comp5286_c0_seq1	98.58	563	8	0	996
gi|56754284	comp3575_c0_seq2	99.76	425	1	0	780
gi|56754290	comp4913_c0_seq1	99.43	882	5	0	1602
gi|56754298	comp10077_c0_seq1	100	561	0	0	1037
gi|56754300	comp15506_c0_seq1	99.73	365	1	0	669
gi|56754302	comp5440_c0_seq1	100	940	0	0	1736
gi|56754308	comp5265_c0_seq1	100	1084	0	0	2002
gi|56754310	comp5405_c0_seq1	100	569	0	0	1051
gi|56754312	comp6366_c0_seq1	98.49	1255	19	0	2213
gi|56754314	comp8012_c0_seq1	99.81	533	1	0	979
gi|56754316	comp5519_c0_seq1	100	526	0	0	972
gi|56754318	comp6024_c0_seq1	99.93	1519	1	0	2800
gi|56754320	comp3450_c0_seq2	100	368	0	0	680
gi|56754322	comp1930_c0_seq1	98.42	823	6	0	1441
gi|56754324	comp5635_c0_seq1	99.69	637	2	0	1166
gi|56754334	comp5681_c0_seq3	98.27	866	12	0	1513
gi|56754336	comp6262_c0_seq2	95.82	1124	40	0	1808
gi|56754344	comp5245_c0_seq1	99.09	1104	10	0	1984
gi|56754346	comp6223_c0_seq3	90	540	45	0	689
gi|56754350	comp7516_c0_seq1	99.66	895	1	0	1635
gi|56754352	comp2689_c0_seq1	98.95	478	3	0	854
gi|56754354	comp6229_c0_seq1	97.17	813	21	0	1373
gi|56754362	comp9125_c0_seq1	99.65	575	1	0	1050
gi|56754364	comp6335_c0_seq1	95.37	864	38	0	1373
gi|56754370	comp5992_c0_seq1	99.11	790	4	0	1417
gi|56754378	comp8439_c0_seq1	100	505	0	0	933
gi|56754382	comp5224_c0_seq1	99.13	1038	7	0	1866
gi|56754384	comp1285_c0_seq1	99.77	442	1	0	811
gi|56754390	comp6958_c0_seq1	100	1159	0	0	2141
gi|56754392	comp5154_c0_seq1	98.59	1415	15	0	2497
gi|56754394	comp1600_c0_seq1	99.63	546	2	0	998
gi|56754398	comp4062_c0_seq1	100	729	0	0	1347
gi|56754404	comp5186_c0_seq1	99.65	866	1	0	1581
gi|56754408	comp1305_c0_seq1	99.78	445	1	0	817
gi|56754414	comp5640_c0_seq1	100	1281	0	0	2366
gi|56754418	comp915_c0_seq1	96.45	733	18	0	1203
gi|56754420	comp3046_c0_seq1	99.79	480	1	0	881
gi|56754428	comp7751_c0_seq1	99.34	761	4	0	1376
gi|56754432	comp3517_c0_seq1	99.77	865	0	0	1585
gi|56754438	comp2671_c0_seq1	99.59	734	1	0	1338
gi|56754440	comp6353_c0_seq1	94.59	980	47	0	1511
gi|56754442	comp6384_c0_seq1	99.83	1190	2	0	2187
gi|56754444	comp3623_c0_seq2	99.79	469	1	0	861
gi|56754446	comp3595_c0_seq1	99.47	376	2	0	684
gi|56754462	comp12031_c0_seq1	100	356	0	0	658
gi|56754464	comp971_c0_seq1	94.43	575	22	0	876
gi|56754466	comp5762_c0_seq1	99.51	407	2	0	741
gi|56754468	comp3466_c0_seq1	100	744	0	0	1375
gi|56754470	comp5850_c0_seq1	100	1160	0	0	2143
gi|56754474	comp6853_c0_seq1	100	487	0	0	900
gi|56754478	comp3322_c0_seq1	100	821	0	0	1517
gi|56754480	comp5163_c0_seq1	99.51	1439	6	0	2617
gi|56754488	comp1538_c0_seq1	93.14	948	53	0	1380
gi|56754490	comp1769_c0_seq1	99.8	512	1	0	941
gi|56754492	comp7516_c0_seq1	99.79	468	1	0	859
gi|56754494	comp6599_c0_seq1	100	480	0	0	887
gi|56754496	comp5587_c0_seq1	99.74	768	2	0	1408
gi|56754500	comp795_c0_seq1	99.47	568	3	0	1033
gi|56754504	comp8922_c0_seq1	99.83	585	1	0	1075
gi|56754506	comp4747_c0_seq1	99.09	658	5	0	1181
gi|56754508	comp884_c0_seq1	99.49	784	4	0	1426
gi|56754510	comp5207_c0_seq1	98.24	455	2	0	791
gi|56754514	comp3949_c0_seq1	99.87	741	1	0	1363
gi|56754518	comp3468_c0_seq1	100	581	0	0	1074
gi|56754520	comp6584_c0_seq1	98.63	729	10	0	1291
gi|56754522	comp8083_c0_seq1	99.84	613	1	0	1127
gi|56754526	comp7932_c0_seq1	97.36	1059	17	0	1790
gi|56754530	comp5080_c0_seq2	100	1094	0	0	2021
gi|56754538	comp5785_c0_seq1	99.62	796	3	0	1454
gi|56754540	comp2956_c0_seq1	100	1409	0	0	2603
gi|56754542	comp912_c0_seq1	98.67	826	4	0	1458
gi|56754544	comp6803_c0_seq1	99.91	1131	1	0	2084
gi|56754546	comp11067_c0_seq1	100	534	0	0	987
gi|56754548	Fcomp17883_c0_seq1	100	341	0	0	630
gi|56754550	comp4297_c0_seq2	99.56	687	3	0	1253
gi|56754552	comp4936_c0_seq1	97.73	1013	8	0	1729
gi|56754556	comp4260_c0_seq1	100	695	0	0	1284
gi|56754560	comp6396_c0_seq6	92.6	446	33	0	641
gi|56754564	comp4748_c0_seq1	99.09	881	8	0	1583
gi|56754566	comp2881_c0_seq1	99.37	637	4	0	1155
gi|56754568	comp6554_c0_seq1	100	403	0	0	745
gi|56754576	comp11168_c0_seq1	100	454	0	0	839
gi|56754584	comp8047_c0_seq1	98.88	716	4	0	1275
gi|56754586	comp6551_c0_seq1	100	776	0	0	1434
gi|56754588	comp1188_c0_seq1	99.64	828	3	0	1513
gi|56754592	comp6259_c0_seq1	99.14	1169	9	0	2102
gi|56754594	comp6005_c0_seq1	99.94	1725	1	0	3181
gi|56754596	comp11175_c0_seq1	99.55	445	2	0	811
gi|56754605	comp3295_c0_seq1	99.9	1052	1	0	1938
gi|56754613	comp9916_c0_seq1	97.13	418	12	0	706
gi|56754617	comp5682_c0_seq1	99.88	1713	2	0	3153
gi|56754621	comp4454_c0_seq1	99.86	710	1	0	1306
gi|56754625	comp5102_c0_seq1	99.56	1368	3	0	2490
gi|56754627	comp5592_c0_seq1	99.72	1066	3	0	1953
gi|56754636	comp1391_c0_seq1	99.45	361	1	0	654
gi|56754638	comp5147_c0_seq1	90.02	531	46	0	680
gi|56754640	comp814_c0_seq1	99.21	634	5	0	1144
gi|56754642	comp5075_c0_seq1	99.84	1239	2	0	2278
gi|56754644	comp4259_c0_seq1	99.23	1034	8	0	1866
gi|56754646	comp3801_c0_seq1	100	693	0	0	1280
gi|56754648	comp6385_c0_seq1	98.47	1955	28	0	3443
gi|56754652	comp1741_c0_seq1	98.79	578	3	0	1026
gi|56754654	comp4367_c0_seq1	100	550	0	0	1016
gi|56754660	comp4721_c0_seq1	99.72	1053	3	0	1929
gi|56754662	comp6014_c0_seq1	99.25	1205	8	0	2174
gi|56754664	comp5488_c0_seq1	100	808	0	0	1493
gi|56754666	comp3704_c0_seq1	98.58	492	6	0	869
gi|56754668	comp5147_c0_seq1	93.7	524	33	0	785
gi|56754670	comp4512_c0_seq1	99.29	564	4	0	1020
gi|56754672	comp6059_c0_seq1	92.74	813	31	0	1149
gi|56754674	comp4399_c0_seq1	94.33	794	43	0	1216
gi|56754679	comp901_c0_seq1	98.91	641	6	0	1144
gi|56754681	comp7207_c0_seq1	99.69	638	2	0	1168
gi|56754687	comp5559_c0_seq1	99.79	479	1	0	880
gi|56754691	comp1748_c0_seq1	99.9	1014	0	0	1866
gi|56754693	comp6074_c0_seq1	99.21	1768	13	0	3186
gi|56754697	comp7015_c0_seq1	100	424	0	0	784
gi|56754699	comp12059_c0_seq1	99.56	457	1	0	832
gi|56754701	comp1293_c0_seq1	100	364	0	0	673
gi|56754703	comp3545_c0_seq1	100	853	0	0	1576
gi|56754705	comp6156_c0_seq1	90.41	584	51	0	763
gi|56754707	comp4455_c0_seq1	100	1213	0	0	2241
gi|56754709	comp9840_c0_seq1	99.75	405	1	0	743
gi|56754711	comp6821_c0_seq1	99.56	456	0	0	830
gi|56754713	comp931_c0_seq1	99.55	444	2	0	809
gi|56754715	comp3760_c0_seq1	99.38	961	5	0	1740
gi|56754717	comp4438_c0_seq1	99.48	582	1	0	1057
gi|56754719	comp7048_c0_seq1	99.78	892	1	0	1635
gi|56754721	comp4011_c0_seq1	100	815	0	0	1506
gi|56754723	comp3661_c0_seq1	99.91	1129	1	0	2080
gi|56754727	comp1674_c0_seq1	100	662	0	0	1223
gi|56754731	comp5866_c0_seq1	99.77	1703	4	0	3123
gi|56754733	comp4599_c0_seq1	98.58	706	1	0	1240
gi|56754737	comp5427_c0_seq1	99.73	728	2	0	1334
gi|56754739	comp6204_c0_seq1	99.74	1567	4	0	2872
gi|56754745	comp4998_c0_seq1	98.21	391	2	0	678
gi|56754749	comp6329_c0_seq4	90.74	993	79	0	1312
gi|56754751	comp10442_c0_seq1	97.77	716	5	0	1223
gi|56754753	comp4656_c0_seq1	99.8	1478	2	0	2712
gi|56754757	comp6031_c0_seq1	98.36	856	8	0	1498
gi|56754761	comp1705_c0_seq1	100	445	0	0	822
gi|56754763	comp4341_c0_seq1	99.47	378	2	0	688
gi|56754765	comp4225_c0_seq1	100	353	0	0	652
gi|56754767	comp8857_c0_seq1	99.85	666	1	0	1225
gi|56754769	comp10175_c0_seq1	98.24	398	6	0	695
gi|56754773	comp5084_c0_seq1	99.62	796	2	0	1452
gi|56754777	comp5596_c0_seq1	99.64	1121	4	0	2049
gi|56754779	comp3518_c0_seq1	100	950	0	0	1755
gi|56754781	comp1020_c0_seq1	99.87	1521	2	0	2798
gi|56754785	comp5366_c0_seq1	99.78	920	1	0	1687
gi|56754787	comp8709_c0_seq1	99.84	609	1	0	1120
gi|56754789	comp3516_c0_seq1	99.95	1844	1	0	3400
gi|56754791	comp1559_c0_seq1	100	2144	0	0	3960
gi|56754793	comp6382_c0_seq1	99.2	877	2	0	1576
gi|56754801	comp3382_c0_seq1	99.73	739	1	0	1352
gi|56754806	comp7055_c0_seq1	99.43	1397	8	0	2536
gi|56754808	comp12465_c0_seq1	100	471	0	0	870
gi|56754812	comp3222_c0_seq1	99.82	553	1	0	1016
gi|56754816	comp12155_c0_seq1	98.4	375	5	0	658
gi|56754818	comp6039_c0_seq1	99.6	1256	4	0	2290
gi|56754820	comp5884_c0_seq1	98.11	530	9	0	922
gi|56754826	comp175_c0_seq2	100	343	0	0	634
gi|56754828	comp5761_c0_seq1	99.47	1141	4	0	2073
gi|56754832	Fcomp5559_c0_seq2	98.09	941	18	0	1639
gi|56754834	comp8179_c0_seq1	100	499	0	0	922
gi|56754842	comp8024_c0_seq1	99.64	561	2	0	1026
gi|56754844	comp6223_c0_seq3	98.75	562	7	0	1000
gi|56754848	comp4397_c0_seq1	100	912	0	0	1685
gi|56754850	comp2942_c0_seq1	99.63	542	2	0	990
gi|56754852	comp4243_c0_seq1	99.36	1091	0	0	1969
gi|56754856	comp838_c0_seq1	99.46	1111	2	0	2015
gi|56754858	comp8864_c0_seq1	99.74	772	1	0	1413
gi|56754862	comp20097_c0_seq1	100	409	0	0	756
gi|56754864	comp7531_c0_seq1	100	808	0	0	1493
gi|56754866	comp2953_c0_seq1	99.52	624	3	0	1136
gi|56754868	comp6296_c0_seq1	97.5	680	17	0	1162
gi|56754872	comp11848_c0_seq1	99.79	481	1	0	883
gi|56754876	comp5544_c0_seq1	99.5	1010	4	0	1836
gi|56754878	comp1698_c0_seq1	100	1102	0	0	2036
gi|56754880	comp3367_c0_seq1	100	1110	0	0	2050
gi|56754884	comp5280_c0_seq1	99.58	720	0	0	1310
gi|56754886	comp4607_c0_seq1	99.64	1372	5	0	2507
gi|56754890	comp7746_c0_seq1	100	665	0	0	1229
gi|56754894	comp3720_c0_seq1	99.8	491	0	0	900
gi|56754898	comp4472_c0_seq1	99.76	1635	4	0	2998
gi|56754900	comp5312_c0_seq1	98.98	391	4	0	701
gi|56754902	comp4102_c0_seq1	99.8	1482	3	0	2721
gi|56754906	comp3438_c0_seq2	100	1230	0	0	2272
gi|56754910	comp2892_c0_seq1	96.22	556	10	0	900
gi|56754912	comp3642_c0_seq1	99.3	1002	5	0	1810
gi|56754914	comp4562_c0_seq1	99	1401	6	0	2503
gi|56754916	comp6016_c0_seq1	98.73	864	4	0	1528
gi|56754920	comp7638_c0_seq1	99.72	354	0	0	647
gi|56754922	comp5353_c0_seq2	99.63	815	2	0	1487
gi|56754924	comp5507_c0_seq1	99.12	912	8	0	1640
gi|56754926	comp3121_c0_seq1	100	523	0	0	966
gi|56754930	comp4516_c0_seq2	99.17	601	4	0	1081
gi|56754932	comp5272_c0_seq1	95.97	819	22	0	1319
gi|56754940	comp5936_c0_seq1	99.59	985	2	0	1796
gi|56754944	comp6394_c0_seq1	99.39	2145	13	0	3890
gi|56754946	comp4561_c0_seq1	99.82	1091	2	0	2004
gi|56754948	comp6196_c0_seq1	98.96	1252	13	0	2241
gi|56754950	comp5855_c0_seq1	99.52	620	1	0	1127
gi|56754952	comp5510_c0_seq1	99.06	849	7	0	1522
gi|56754954	comp9924_c0_seq1	99.71	346	1	0	634
gi|56754956	comp823_c0_seq1	98.84	603	7	0	1075
gi|56754958	comp5776_c0_seq1	99.34	756	3	0	1367
gi|56754964	comp10253_c0_seq1	99.73	375	1	0	688
gi|56754968	comp1411_c0_seq1	99.58	1178	5	0	2148
gi|56754970	comp5405_c0_seq2	99.76	1229	2	0	2252
gi|56754974	comp4072_c0_seq1	99.84	1233	2	0	2266
gi|56754978	comp6350_c0_seq3	99.19	991	3	0	1781
gi|56754980	comp6581_c0_seq1	99.33	447	3	0	809
gi|56754982	comp1710_c0_seq1	99.37	1420	8	0	2571
gi|56754984	comp1912_c0_seq1	99.92	1254	0	0	2309
gi|56754986	comp6175_c0_seq1	99.38	1625	1	0	2937
gi|56754988	comp1702_c0_seq1	99.57	704	0	0	1280
gi|56754990	comp7800_c0_seq1	99.83	602	1	0	1107
gi|56754992	comp7926_c0_seq1	99.76	1243	3	0	2279
gi|56754994	comp1758_c0_seq1	99.19	737	6	0	1328
gi|56754996	comp3420_c0_seq1	100	824	0	0	1522
gi|56754998	comp4193_c0_seq1	100	449	0	0	830
gi|56755002	comp3344_c0_seq1	100	802	0	0	1482
gi|56755004	comp9726_c0_seq1	100	385	0	0	712
gi|56755006	comp5953_c0_seq1	96.85	1174	7	0	1936
gi|56755010	comp14214_c0_seq1	99.25	400	0	0	719
gi|56755012	comp5989_c0_seq1	98.38	1109	14	0	1945
gi|56755014	comp7759_c0_seq1	98.21	504	9	0	881
gi|56755016	comp3191_c0_seq1	99.47	380	2	0	691
gi|56755022	comp7057_c0_seq1	99.9	1025	1	0	1888
gi|56755028	comp6025_c0_seq1	98.41	1070	10	0	1875
gi|56755032	comp10716_c0_seq1	99.78	457	1	0	839
gi|56755039	comp9026_c0_seq1	100	861	0	0	1591
gi|56755044	comp6327_c1_seq1	99.32	733	5	0	1327
gi|56755048	comp13402_c0_seq1	100	449	0	0	830
gi|56755052	comp5707_c0_seq1	99.66	876	3	0	1602
gi|56755056	comp4522_c0_seq1	100	803	0	0	1483
gi|56755058	comp4240_c0_seq1	98.15	542	9	0	944
gi|56755064	comp1851_c0_seq1	99.84	627	1	0	1153
gi|56755066	comp5588_c0_seq2	99.49	1170	4	0	2126
gi|56755068	comp4716_c0_seq1	99.38	647	4	0	1173
gi|56755076	comp6047_c0_seq1	99.89	1822	0	0	3352
gi|56755078	comp4386_c0_seq1	98.39	560	9	0	985
gi|56755080	comp13268_c0_seq1	96.93	684	11	0	1138
gi|56755082	comp6825_c0_seq1	99.78	918	0	0	1683
gi|56755084	comp6252_c0_seq1	99.8	1023	1	0	1877
gi|56755092	comp4364_c0_seq1	99.66	594	2	0	1086
gi|56755096	comp3596_c0_seq1	98.08	469	9	0	817
gi|56755098	comp5347_c0_seq1	99.89	1769	2	0	3256
gi|56755100	comp4052_c0_seq2	93.42	684	32	0	1002
gi|56755102	comp4033_c0_seq1	99.91	1062	1	0	1956
gi|56755104	comp5769_c0_seq1	99.91	1172	1	0	2159
gi|56755106	comp1798_c0_seq1	100	945	0	0	1746
gi|56755108	comp5259_c0_seq1	100	619	0	0	1144
gi|56755110	comp5012_c0_seq1	99.16	716	6	0	1290
gi|56755112	comp1867_c0_seq1	100	1291	0	0	2385
gi|56755114	comp4183_c0_seq1	97.56	779	3	0	1319
gi|56755116	comp13288_c0_seq1	100	378	0	0	699
gi|56755118	comp1710_c0_seq1	98.65	814	2	0	1434
gi|56755122	comp5753_c0_seq1	98.12	1172	1	0	2023
gi|56755126	comp6142_c0_seq1	99.72	1791	5	0	3280
gi|56755128	comp9932_c0_seq1	100	620	0	0	1146
gi|56755130	Fcomp4255_c0_seq1	98.65	739	6	0	1306
gi|56755132	comp15598_c0_seq1	98.92	556	1	0	989
gi|56755134	comp3763_c0_seq1	99.9	1028	1	0	1893
gi|56755142	comp19432_c0_seq1	100	345	0	0	638
gi|56755144	comp8835_c0_seq1	100	344	0	0	636
gi|56755148	comp9299_c0_seq1	100	390	0	0	721
gi|56755150	comp5213_c0_seq1	100	670	0	0	1238
gi|56755156	comp4753_c0_seq1	99.77	1323	3	0	2427
gi|56755160	comp3760_c0_seq1	98.18	384	5	0	669
gi|56755166	comp8281_c0_seq1	100	354	0	0	654
gi|56755168	Fcomp8883_c0_seq1	99.79	479	1	0	880
gi|56755170	comp8496_c0_seq1	99.76	414	0	0	758
gi|56755180	comp1781_c0_seq1	99.81	519	1	0	953
gi|56755182	comp7071_c0_seq1	99.03	829	2	0	1482
gi|56755186	comp4581_c0_seq1	98.57	1327	9	0	2337
gi|56755190	comp6092_c0_seq1	99.69	1622	4	0	2966
gi|56755194	comp3639_c0_seq1	95.8	571	17	0	915
gi|56755196	comp5633_c0_seq2	99.69	963	3	0	1762
gi|56755198	comp5130_c0_seq1	99.1	776	7	0	1395
gi|56755202	comp1687_c0_seq1	98.75	720	3	0	1275
gi|56755206	comp4724_c0_seq1	99.88	815	1	0	1500
gi|56755210	comp5121_c0_seq1	99.33	1341	3	0	2422
gi|56755212	comp4525_c0_seq1	99.84	622	1	0	1144
gi|56755214	comp6516_c0_seq1	100	1220	0	0	2254
gi|56755216	comp4079_c0_seq1	99.53	857	4	0	1561
gi|56755218	comp4972_c0_seq1	99.44	1619	6	0	2937
gi|56755220	comp5720_c0_seq1	99.07	1505	12	0	2700
gi|56755222	comp7266_c0_seq1	99.64	836	3	0	1528
gi|56755224	comp1011_c0_seq2	100	359	0	0	664
gi|56755228	comp5899_c0_seq1	99.57	1164	5	0	2122
gi|56755230	comp5120_c0_seq1	99.43	1237	7	0	2246
gi|56755232	comp5792_c0_seq1	99.73	1122	3	0	2056
gi|56755234	comp7603_c0_seq1	100	599	0	0	1107
gi|56755236	comp5414_c0_seq1	99.85	650	1	0	1195
gi|56755242	comp6396_c0_seq42	98.06	2060	17	0	3561
gi|56755244	comp2613_c0_seq1	98.07	569	5	0	985
gi|56755248	comp1497_c0_seq1	99.84	623	1	0	1146
gi|56755250	comp5841_c0_seq1	98.79	1654	14	0	2939
gi|56755254	comp7817_c0_seq1	99.88	812	1	0	1495
gi|56755256	comp1637_c0_seq1	100	459	0	0	848
gi|56755260	comp5246_c0_seq2	100	593	0	0	1096
gi|56755264	comp4381_c0_seq1	98.81	838	3	0	1485
gi|56755270	comp9918_c0_seq1	100	603	0	0	1114
gi|56755272	comp4252_c0_seq1	98.4	564	5	0	989
gi|56755278	comp3669_c0_seq1	100	401	0	0	741
gi|56755280	comp6790_c0_seq1	100	701	0	0	1295
gi|56755286	comp8905_c0_seq1	99.23	388	3	0	701
gi|56755290	comp3178_c0_seq1	99.78	1359	1	0	2492
gi|56755294	comp3390_c0_seq1	99.12	1140	10	0	2050
gi|56755296	comp8560_c0_seq1	99.74	392	0	0	717
gi|56755300	comp6335_c0_seq1	99.28	415	2	0	749
gi|56755302	comp10045_c0_seq1	100	351	0	0	649
gi|56755308	comp5737_c0_seq1	99.75	1996	5	0	3659
gi|56755314	comp2971_c0_seq1	98.75	560	6	0	994
gi|56755318	comp6102_c0_seq1	96.52	862	29	0	1424
gi|56755320	comp6286_c0_seq1	98.86	704	8	0	1256
gi|56755322	comp6194_c0_seq1	99.58	960	4	0	1751
gi|56755324	comp5384_c0_seq1	99.89	914	1	0	1683
gi|56755330	comp3519_c0_seq1	99.91	1089	1	0	2006
gi|56755332	comp6322_c0_seq1	99.08	975	9	0	1751
gi|56755334	comp5949_c0_seq3	99.68	1262	1	0	2305
gi|56755336	comp5691_c0_seq2	99.88	861	0	0	1583
gi|56755340	comp10421_c0_seq1	95.39	477	0	0	739
gi|56755342	comp856_c0_seq1	99.88	821	1	0	1511
gi|56755344	comp5915_c0_seq1	98.97	775	7	0	1386
gi|56755346	comp3250_c0_seq1	99.72	356	1	0	652
gi|56755348	comp5879_c0_seq1	99.57	697	2	0	1269
gi|56755352	comp5923_c0_seq1	99.43	1744	8	0	3164
gi|56755354	comp3625_c0_seq1	99.87	752	1	0	1384
gi|56755356	comp4419_c0_seq1	99.78	454	1	0	833
gi|56755366	comp1608_c0_seq1	99.69	641	1	0	1171
gi|56755368	comp12464_c0_seq1	97.24	434	12	0	736
gi|56755372	comp4329_c0_seq1	100	756	0	0	1397
gi|56755374	comp5169_c0_seq1	99.78	1338	3	0	2455
gi|56755376	Fcomp11085_c0_seq1	99.8	510	0	0	935
gi|56755378	comp5739_c0_seq1	99.13	1265	11	0	2276
gi|56755380	comp1110_c0_seq1	99.8	508	1	0	933
gi|56755382	comp6396_c0_seq7	98.54	1984	20	0	3494
gi|56755384	comp3616_c0_seq1	98.34	723	10	0	1267
gi|56755388	Fcomp5476_c0_seq1	99.16	1305	10	0	2348
gi|56755390	comp5379_c0_seq1	100	887	0	0	1639
gi|56755392	comp9470_c0_seq1	100	360	0	0	665
gi|56755396	comp1476_c0_seq1	99.21	633	5	0	1142
gi|56755400	comp5936_c0_seq1	99.61	764	3	0	1395
gi|56755402	comp6165_c0_seq2	98.29	469	6	0	821
gi|56755404	comp5247_c0_seq1	99.48	573	3	0	1042
gi|56755406	comp3332_c0_seq1	99.72	355	1	0	651
gi|56755408	comp749_c0_seq1	99.82	560	1	0	1029
gi|56755410	comp4387_c0_seq1	99.84	618	1	0	1136
gi|56755412	comp6027_c0_seq1	99.21	886	6	0	1596
gi|56755414	comp1031_c0_seq1	99.85	649	1	0	1194
gi|56755416	comp4813_c0_seq1	99.79	966	2	0	1773
gi|56755418	comp5284_c0_seq1	99.33	450	3	0	815
gi|56755420	comp6422_c0_seq1	100	1171	0	0	2163
gi|56755422	comp6081_c0_seq1	99.56	680	3	0	1240
gi|56755428	comp5094_c0_seq1	99.63	1092	4	0	1995
gi|56755430	comp4867_c0_seq1	99.79	947	2	0	1738
gi|56755436	comp6283_c0_seq1	97.92	577	9	0	996
gi|56755438	comp5977_c0_seq1	99.53	637	0	0	1157
gi|56755440	comp11427_c0_seq1	99.52	624	3	0	1136
gi|56755442	comp6170_c0_seq1	98.67	754	7	0	1334
gi|56755448	comp6496_c0_seq1	99.81	517	1	0	950
gi|56755456	comp7275_c0_seq1	100	671	0	0	1240
gi|56755458	comp6277_c0_seq1	99.49	1362	7	0	2477
gi|56755464	comp8049_c0_seq1	99.65	864	3	0	1580
gi|56755466	Fcomp5691_c0_seq4	91.63	729	60	0	1007
gi|56755468	comp6031_c0_seq1	98.77	814	5	0	1443
gi|56755470	comp5953_c0_seq2	100	960	0	0	1773
gi|56755474	comp6810_c0_seq1	100	730	0	0	1349
gi|56755476	comp4108_c0_seq1	96.32	789	16	0	1284
gi|56755480	comp6249_c0_seq1	99.89	879	1	0	1618
gi|56755482	comp7148_c0_seq1	100	607	0	0	1122
gi|56755486	comp6320_c0_seq1	97.91	814	17	0	1410
gi|56755488	comp5857_c0_seq1	96.97	628	17	0	1053
gi|56755490	comp10678_c0_seq1	99.51	405	1	0	736
gi|56755492	Fcomp5536_c0_seq1	98.96	671	6	0	1199
gi|56755498	comp1621_c0_seq1	99.57	461	1	0	839
gi|56755500	comp5580_c0_seq1	99.86	720	1	0	1325
gi|56755502	comp3574_c0_seq1	100	428	0	0	791
gi|56755504	comp5892_c0_seq1	99.71	1036	3	0	1897
gi|56755512	comp11496_c0_seq1	100	442	0	0	817
gi|56755514	comp7246_c0_seq1	99.78	907	2	0	1664
gi|56755516	comp4042_c0_seq1	99.83	597	1	0	1098
gi|56755520	comp5332_c0_seq1	99.56	457	1	0	832
gi|56755524	comp3347_c0_seq1	99.59	1697	7	0	3096
gi|56755526	comp7239_c0_seq1	99.9	960	1	0	1768
gi|56755528	comp1574_c0_seq1	99.81	1079	2	0	1982
gi|56755530	comp6354_c0_seq1	98.78	1810	8	0	3208
gi|56755532	comp11446_c0_seq1	100	574	0	0	1061
gi|56755536	comp1266_c0_seq1	99.2	497	4	0	896
gi|56755540	comp4953_c0_seq1	99.62	2088	5	0	3808
gi|56755542	comp3413_c0_seq1	99.86	2094	3	0	3851
gi|56755544	comp5746_c0_seq1	99.95	2132	1	0	3932
gi|56755546	comp4362_c0_seq1	99.87	1582	2	0	2911
gi|56755554	comp1017_c0_seq1	99.92	1265	1	0	2331
gi|56755556	comp8187_c0_seq1	99.81	530	1	0	974
gi|56755558	comp12426_c0_seq1	100	446	0	0	824
gi|56755560	Fcomp18020_c0_seq1	98.21	447	8	0	782
gi|56755576	comp7803_c0_seq1	99.88	825	1	0	1519
gi|56755578	comp6399_c0_seq1	99.63	805	3	0	1471
gi|56755580	comp8914_c0_seq1	99.38	484	3	0	878
gi|56755582	comp5772_c0_seq1	98.39	1241	11	0	2172
gi|56755584	comp4394_c0_seq1	100	543	0	0	1003
gi|56755588	comp4811_c0_seq1	99.54	867	3	0	1578
gi|56755594	comp9359_c0_seq1	99.57	470	2	0	857
gi|56755596	comp4001_c0_seq1	98.5	600	8	0	1057
gi|56755598	comp4380_c0_seq1	99.05	945	9	0	1696
gi|56755600	comp3356_c0_seq1	99.2	749	5	0	1349
gi|56755602	comp10160_c0_seq1	99.24	657	2	0	1182
gi|56755604	comp4392_c0_seq1	100	649	0	0	1199
gi|56755608	comp1620_c0_seq1	99.85	656	0	0	1205
gi|56755610	comp6094_c0_seq1	98.82	936	11	0	1668
gi|56755612	comp5668_c0_seq1	99.5	804	3	0	1461
gi|56755614	comp2733_c0_seq1	97.39	383	2	0	645
gi|56755620	comp5026_c0_seq1	100	1030	0	0	1903
gi|56755628	comp6101_c0_seq1	97.11	970	7	0	1616
gi|56755630	comp8167_c0_seq1	99.52	415	1	0	754
gi|56755634	comp1101_c0_seq1	99.92	1211	1	0	2231
gi|56755636	comp10090_c0_seq1	99.66	596	2	0	1090
gi|56755638	comp2992_c0_seq1	100	519	0	0	959
gi|56755642	comp6078_c0_seq1	98.74	637	8	0	1133
gi|56755646	comp4342_c0_seq1	98.88	1247	13	0	2224
gi|56755650	comp5227_c0_seq1	99.71	695	2	0	1273
gi|56755660	comp5735_c0_seq1	99.55	1342	6	0	2446
gi|56755662	comp1260_c0_seq1	99.2	876	0	0	1572
gi|56755664	comp5501_c0_seq1	99.15	824	7	0	1483
gi|56755668	comp7696_c0_seq1	99.75	399	1	0	732
gi|56755670	comp975_c0_seq1	99.85	656	0	0	1205
gi|56755674	comp881_c0_seq1	94.91	570	11	0	876
gi|56755676	comp5152_c0_seq1	98.56	627	7	0	1107
gi|56755678	comp4170_c0_seq1	99.18	730	5	0	1314
gi|56755682	comp10899_c0_seq1	99.85	676	1	0	1243
gi|56755684	comp5695_c0_seq2	99.94	1734	0	0	3195
gi|56755688	comp1556_c0_seq1	99.58	719	3	0	1312
gi|56755690	comp7304_c0_seq1	99.85	680	1	0	1251
gi|56755692	comp4378_c0_seq1	99.93	1462	1	0	2695
gi|56755700	comp4908_c0_seq1	99.43	707	4	0	1284
gi|56755702	comp1714_c0_seq1	99.41	509	3	0	924
gi|56755704	comp4545_c0_seq2	98.66	595	7	0	1053
gi|56755706	comp7361_c0_seq1	99.64	838	2	0	1530
gi|56755708	comp3809_c0_seq1	98.7	614	8	0	1090
gi|56755710	comp7012_c0_seq1	99.16	596	5	0	1074
gi|56755712	comp5881_c0_seq1	99.69	636	2	0	1164
gi|56755720	comp6956_c0_seq1	100	585	0	0	1081
gi|56755722	comp7986_c0_seq1	99.58	481	2	0	878
gi|56755724	Fcomp4907_c0_seq2	97.76	669	13	0	1151
gi|56755726	comp1666_c0_seq1	98.8	1580	19	0	2813
gi|56755728	comp3822_c0_seq1	99.13	578	5	0	1040
gi|56755730	comp6259_c0_seq1	95.65	805	19	0	1279
gi|56755738	comp3019_c0_seq1	98.66	1191	10	0	2106
gi|56755740	comp6017_c0_seq1	98.83	1371	15	0	2442
gi|56755744	comp1427_c0_seq1	99.77	879	2	0	1613
gi|56755746	comp4101_c0_seq1	100	1306	0	0	2412
gi|56755748	comp5248_c0_seq2	99.73	754	2	0	1382
gi|56755750	comp8485_c0_seq1	100	638	0	0	1179
gi|56755754	comp5485_c0_seq1	99.59	1459	5	0	2660
gi|56755756	comp4351_c0_seq1	99.86	1428	2	0	2627
gi|56755758	comp5884_c0_seq1	96.71	517	17	0	861
gi|56755760	comp4352_c0_seq1	99.78	457	0	0	837
gi|56755762	comp1381_c0_seq1	99.81	523	1	0	961
gi|56755764	comp5125_c0_seq1	100	739	0	0	1365
gi|56755766	comp9170_c0_seq1	98.88	446	3	0	795
gi|56755768	comp4931_c0_seq2	99.67	1844	6	0	3373
gi|56755770	comp1678_c0_seq1	100	934	0	0	1725
gi|56755776	comp1796_c0_seq1	99.9	1036	1	0	1908
gi|56755780	comp1776_c0_seq1	100	946	0	0	1748
gi|56755782	comp1721_c0_seq1	99.76	831	2	0	1524
gi|56755786	comp7628_c0_seq1	99.82	1120	2	0	2058
gi|56755790	comp10647_c0_seq1	99.05	421	4	0	756
gi|56755792	comp8890_c0_seq1	100	375	0	0	693
gi|56755794	comp6370_c0_seq1	99.38	813	2	0	1471
gi|56755796	comp1039_c0_seq1	98.7	460	2	0	813
gi|56755798	comp3748_c0_seq1	99.31	433	1	0	782
gi|56755800	comp13102_c0_seq1	100	568	0	0	1050
gi|56755802	comp2196_c0_seq1	99.44	360	1	0	652
gi|56755804	comp1542_c0_seq1	99.73	745	1	0	1363
gi|56755808	comp5335_c0_seq1	99.77	1333	3	0	2446
gi|56755810	comp6396_c0_seq3	91.81	574	47	0	800
gi|56755812	comp7230_c0_seq1	100	626	0	0	1157
gi|56755814	comp7087_c0_seq1	99.91	1132	1	0	2085
gi|56755822	comp4425_c0_seq1	100	625	0	0	1155
gi|56755826	comp5446_c0_seq1	98.77	815	2	0	1443
gi|56755828	comp4754_c0_seq1	99.78	916	2	0	1681
gi|56755830	comp5223_c0_seq2	99.58	717	3	0	1308
gi|56755836	comp4761_c0_seq1	99.91	1060	0	0	1951
gi|56755838	comp5027_c0_seq1	99.58	957	4	0	1746
gi|56755840	comp4730_c0_seq1	99.59	739	0	0	1345
gi|56755851	comp5569_c0_seq1	99.5	1003	4	0	1823
gi|56755853	comp28701_c0_seq1	99.44	360	2	0	654
gi|56755855	comp12462_c0_seq1	100	380	0	0	702
gi|56755859	comp5891_c0_seq1	99.69	635	2	0	1162
gi|56755861	comp2903_c0_seq1	99.53	424	0	0	771
gi|56755863	comp6254_c0_seq1	99.4	1329	7	0	2409
gi|56755865	comp4088_c0_seq1	95.92	490	4	0	780
gi|56755867	comp5874_c0_seq1	98.69	1217	5	0	2148
gi|56755873	comp1772_c0_seq1	99.58	472	1	0	859
gi|56755875	comp4366_c0_seq1	99.26	542	3	0	977
gi|56755877	comp10075_c0_seq1	99.77	871	2	0	1598
gi|56755879	comp5934_c0_seq1	99.31	436	1	0	787
gi|56755881	comp5624_c0_seq1	100	1345	0	0	2484
gi|56755883	comp5689_c0_seq2	100	886	0	0	1637
gi|56755885	comp5940_c0_seq2	99.53	846	4	0	1541
gi|56755887	comp1853_c0_seq1	100	475	0	0	878
gi|56755889	comp11571_c0_seq1	100	413	0	0	763
gi|56755891	comp935_c0_seq1	99.41	1363	8	0	2473
gi|56755893	comp5300_c0_seq1	98	751	13	0	1303
gi|56755895	comp3411_c0_seq1	99.7	1316	4	0	2409
gi|56755905	comp4642_c0_seq2	99.85	1364	2	0	2508
gi|56755907	comp7333_c0_seq1	99.87	785	1	0	1445
gi|56755909	comp5255_c0_seq1	99.83	581	1	0	1068
gi|56755911	comp6518_c0_seq1	99.17	599	4	0	1077
gi|56755913	comp3084_c0_seq1	100	786	0	0	1452
gi|56755915	comp6107_c0_seq1	99.28	1112	6	0	2008
gi|56755917	comp1563_c0_seq1	98.64	660	9	0	1170
gi|56755921	comp1632_c0_seq1	96.08	1224	10	0	1960
gi|56755923	comp5762_c0_seq1	99.93	1485	1	0	2737
gi|56755925	comp6063_c0_seq1	98.4	1062	14	0	1864
gi|56755927	comp5276_c0_seq1	96.4	749	2	0	1210
gi|56755929	comp4441_c0_seq1	99.88	1662	2	0	3059
gi|56755931	comp5955_c0_seq1	99.8	1518	0	0	2784
gi|56755933	comp4452_c0_seq1	99.92	1324	1	0	2440
gi|56755935	comp8709_c0_seq1	99.74	378	0	0	691
gi|56755937	comp3682_c0_seq1	99.85	676	1	0	1243
gi|56755939	comp5013_c0_seq1	98.91	368	4	0	658
gi|56755941	comp4717_c0_seq1	99.23	782	3	0	1408
gi|56755945	comp25217_c0_seq1	100	403	0	0	745
gi|56755947	comp1356_c0_seq1	99.87	791	1	0	1456
gi|56755951	comp5978_c0_seq1	93.8	807	30	0	1195
gi|56755953	comp1803_c0_seq1	99.8	1517	3	0	2785
gi|56755955	comp5847_c0_seq1	91.33	727	53	0	985
gi|56755959	comp5798_c0_seq1	99.88	830	1	0	1528
gi|56755961	comp5953_c0_seq1	99.81	530	1	0	974
gi|56755965	comp1874_c0_seq1	99.55	664	0	0	1206
gi|56755967	comp6303_c0_seq1	98.65	815	10	0	1443
gi|56755971	comp1584_c0_seq1	99.92	1278	0	0	2353
gi|56755973	comp6090_c0_seq2	99.14	817	7	0	1471
gi|56755975	comp1744_c0_seq1	99.76	839	2	0	1539
gi|56755977	comp4402_c0_seq1	100	674	0	0	1245
gi|56755979	comp5988_c0_seq1	99.65	1714	6	0	3133
gi|56755983	comp4414_c0_seq1	100	368	0	0	680
gi|56755985	comp5511_c0_seq1	99.75	393	1	0	721
gi|56755987	comp5901_c0_seq1	99.75	1188	1	0	2176
gi|56755989	comp5730_c0_seq1	99.75	1965	4	0	3600
gi|56755993	comp1560_c0_seq1	99.07	754	7	0	1354
gi|56755997	comp9264_c0_seq1	99.51	405	2	0	737
gi|56755999	comp3928_c0_seq1	99.01	704	6	0	1260
gi|56756007	comp3581_c0_seq1	99.88	1709	2	0	3145
gi|56756009	comp6287_c0_seq1	99.32	1905	10	0	3443
gi|56756013	comp5702_c0_seq1	99.82	544	0	0	998
gi|56756015	comp8528_c0_seq1	99.76	420	0	0	769
gi|56756017	comp10205_c0_seq1	100	422	0	0	780
gi|56756019	comp5961_c0_seq2	99.78	907	2	0	1664
gi|56756021	comp7436_c0_seq1	99.25	530	2	0	955
gi|56756027	comp4116_c0_seq1	99.78	1346	1	0	2468
gi|56756029	comp7104_c0_seq1	99.82	1089	2	0	2001
gi|56756033	comp11364_c0_seq1	99.83	585	1	0	1075
gi|56756035	comp3361_c0_seq1	99.66	597	0	0	1090
gi|56756041	comp10584_c0_seq1	100	624	0	0	1153
gi|56756043	comp4368_c0_seq1	99.26	1752	5	0	3157
gi|56756045	comp4450_c0_seq1	100	1452	0	0	2682
gi|56756047	comp19040_c0_seq1	99.4	499	1	0	904
gi|56756049	comp1644_c0_seq1	100	939	0	0	1735
gi|56756053	comp1742_c0_seq1	99.74	1161	3	0	2128
gi|56756055	comp6178_c0_seq2	99.71	1697	4	0	3105
gi|56756057	comp4316_c0_seq1	97.76	850	1	0	1448
gi|56756061	comp3743_c0_seq1	96.84	665	5	0	1098
gi|56756065	comp5789_c0_seq1	98.96	961	9	0	1718
gi|56756071	comp2948_c0_seq1	93.92	674	24	0	1002
gi|56756077	comp19663_c0_seq1	99.44	357	2	0	649
gi|56756079	comp5818_c0_seq1	99.74	1164	3	0	2134
gi|56756081	comp1097_c0_seq1	99.93	1401	1	0	2582
gi|56756083	comp10242_c0_seq1	100	405	0	0	749
gi|56756089	comp4073_c0_seq1	99.71	1017	3	0	1862
gi|56756091	comp6239_c0_seq1	96.65	1405	28	0	2316
gi|56756095	comp4829_c0_seq1	100	753	0	0	1391
gi|56756097	comp8409_c0_seq1	99.36	472	2	0	854
gi|56756099	comp4421_c0_seq1	100	693	0	0	1280
gi|56756103	comp4984_c0_seq1	97.43	584	15	0	996
gi|56756105	comp5970_c0_seq1	99.2	2136	15	0	3849
gi|56756107	comp6166_c0_seq2	99.63	1346	5	0	2459
gi|56756109	comp5661_c0_seq1	99.59	738	3	0	1347
gi|56756111	comp5864_c0_seq4	99.82	2756	1	0	5059
gi|56756115	comp1854_c0_seq1	99.6	753	2	0	1373
gi|56756117	comp1913_c0_seq1	99.87	1496	2	0	2752
gi|56756119	comp1808_c0_seq1	100	626	0	0	1157
gi|56756121	comp13409_c0_seq1	100	490	0	0	905
gi|56756125	comp7508_c0_seq1	99.73	1488	4	0	2726
gi|56756127	comp6270_c0_seq1	100	1107	0	0	2045
gi|56756129	comp5627_c0_seq1	98.49	595	7	0	1048
gi|56756131	comp6118_c0_seq1	97.49	1114	27	0	1901
gi|56756133	comp4861_c0_seq1	99.85	679	1	0	1249
gi|56756135	comp5790_c0_seq1	100	1247	0	0	2303
gi|56756137	comp8106_c0_seq1	97.89	379	8	0	656
gi|56756141	comp5126_c0_seq2	99.26	406	2	0	732
gi|56756145	comp5734_c0_seq1	99.27	2179	7	0	3927
gi|56756147	comp4348_c0_seq1	99.7	991	1	0	1812
gi|56756149	comp9639_c0_seq1	100	529	0	0	977
gi|56756151	comp8285_c0_seq1	100	1150	0	0	2124
gi|56756153	comp7917_c0_seq1	99.87	759	1	0	1397
gi|56756155	comp4274_c0_seq1	100	492	0	0	909
gi|56756157	comp13340_c0_seq1	100	635	0	0	1173
gi|56756161	comp5933_c0_seq1	99.57	1175	5	0	2143
gi|56756167	Fcomp8400_c0_seq1	100	370	0	0	684
gi|56756177	comp1865_c0_seq1	99.53	642	2	0	1168
gi|56756181	Fcomp5587_c0_seq1	98.92	554	6	0	990
gi|56756185	comp5748_c0_seq1	99.78	911	2	0	1672
gi|56756187	comp6156_c0_seq1	96.07	737	29	0	1201
gi|56756191	comp5920_c0_seq1	99.2	1745	10	0	3142
gi|56756193	comp2504_c0_seq1	99.75	399	1	0	732
gi|56756203	comp10312_c0_seq1	100	544	0	0	1005
gi|56756205	comp5278_c0_seq1	100	458	0	0	846
gi|56756207	comp12154_c0_seq1	98.95	667	5	0	1192
gi|56756209	comp5715_c0_seq1	99.82	560	0	0	1027
gi|56756211	comp6045_c0_seq1	98.86	1054	9	0	1877
gi|56756213	comp5766_c0_seq1	99.74	1142	3	0	2093
gi|56756215	comp5231_c0_seq5	99.73	728	2	0	1334
gi|56756229	comp3325_c0_seq1	98.54	888	10	0	1565
gi|56756235	comp1091_c0_seq1	98.73	550	7	0	977
gi|56756237	comp6391_c0_seq1	98.72	470	5	0	833
gi|56756241	comp6855_c0_seq1	100	586	0	0	1083
gi|56756243	comp6156_c0_seq1	97.23	687	16	0	1160
gi|56756245	comp5787_c0_seq1	99.79	936	2	0	1718
gi|56756247	comp2391_c0_seq1	99.94	1682	1	0	3101
gi|56756251	comp7306_c0_seq1	99.91	1097	1	0	2021
gi|56756253	comp5274_c0_seq1	98.35	1214	2	0	2115
gi|56756255	comp4298_c0_seq1	99.62	1822	2	0	3321
gi|56756263	comp5740_c0_seq1	99.48	1159	4	0	2106
gi|56756269	comp5951_c0_seq1	99.54	1097	4	0	1997
gi|56756275	comp5214_c0_seq1	99.89	946	1	0	1742
gi|56756277	comp7843_c0_seq1	100	590	0	0	1090
gi|56756279	comp4017_c0_seq1	99.62	1049	4	0	1916
gi|56756281	comp11132_c0_seq1	99.52	1033	0	0	1875
gi|56756293	comp1868_c0_seq2	99.12	456	0	0	817
gi|56756295	comp5816_c0_seq1	99.56	1592	7	0	2902
gi|56756305	comp6134_c0_seq2	99.79	1462	3	0	2684
gi|56756307	comp5004_c0_seq1	97.1	1069	23	0	1796
gi|56756313	comp5261_c0_seq2	92.79	610	23	0	863
gi|56756315	comp6548_c0_seq1	100	518	0	0	957
gi|56756317	comp5290_c0_seq1	99.44	534	3	0	970
gi|56756319	comp5897_c0_seq1	95.96	1114	41	0	1805
gi|56756321	comp5733_c0_seq1	98.7	617	0	0	1088
gi|56756323	comp11765_c0_seq1	100	345	0	0	638
gi|56756327	comp2992_c0_seq1	99.67	1531	3	0	2798
gi|56756329	comp3974_c0_seq1	99.19	617	5	0	1112
gi|56756333	comp7032_c0_seq1	100	625	0	0	1155
gi|56756335	comp8119_c0_seq1	99.83	592	1	0	1088
gi|56756341	Fcomp930_c0_seq1	97.84	370	8	0	640
gi|56756343	comp5915_c0_seq1	99.64	1373	4	0	2507
gi|56756345	comp4510_c0_seq1	99.33	446	3	0	808
gi|56756347	comp5605_c0_seq1	99.23	1169	9	0	2109
gi|56756349	comp4924_c0_seq1	99.06	427	4	0	767
gi|56756355	comp6570_c0_seq1	98.05	461	0	0	793
gi|56756357	comp10020_c0_seq1	98.28	407	5	0	712
gi|56756359	comp5049_c0_seq1	99.79	947	2	0	1738
gi|56756361	comp4141_c0_seq1	99.86	1459	2	0	2684
gi|56756363	comp4633_c0_seq1	99.84	625	1	0	1149
gi|56756371	comp7622_c0_seq1	99.11	789	6	0	1417
gi|56756375	comp4428_c0_seq1	99.55	443	2	0	808
gi|56756377	comp3481_c0_seq2	100	560	0	0	1035
gi|56756381	comp4502_c0_seq2	99.65	858	3	0	1568
gi|56756383	comp13316_c0_seq1	98.98	391	2	0	699
gi|56756385	comp842_c0_seq1	99.63	1338	2	0	2440
gi|56756387	comp3580_c0_seq1	97.33	600	13	0	1016
gi|56756389	comp7395_c0_seq1	99.35	464	2	0	839
gi|56756395	comp1546_c0_seq1	98.69	1371	6	0	2422
gi|56756397	comp4680_c0_seq1	99.74	1521	0	0	2784
gi|56756401	comp5438_c0_seq1	98.7	461	6	0	819
gi|56756405	comp5073_c0_seq2	93.89	655	23	0	972
gi|56756413	comp1546_c0_seq1	99.61	1023	2	0	1866
gi|56756419	comp5974_c0_seq1	97.28	514	14	0	872
gi|56756421	comp9334_c0_seq1	100	370	0	0	684
gi|56756425	comp1527_c0_seq1	100	416	0	0	769
gi|56756427	comp5228_c0_seq1	99.43	1914	8	0	3470
gi|56756429	comp10259_c0_seq1	100	519	0	0	959
gi|56756437	comp6769_c0_seq1	99.93	1537	1	0	2833
gi|56756439	comp4109_c0_seq1	99.55	1568	7	0	2857
gi|56756441	comp5296_c0_seq1	99.18	732	5	0	1317
gi|56756443	comp4559_c0_seq1	99.81	522	1	0	959
gi|56756447	comp5258_c0_seq1	99.64	1101	1	0	2008
gi|56756449	comp5954_c0_seq1	98.74	1273	12	0	2259
gi|56756451	comp5200_c0_seq1	98.95	668	6	0	1194
gi|56756456	comp6089_c0_seq1	99.35	1703	6	0	3079
gi|56756460	comp5914_c0_seq1	99.8	499	0	0	915
gi|56756466	comp3947_c0_seq1	99.87	757	1	0	1393
gi|56756470	comp4056_c0_seq1	97.96	489	1	0	839
gi|56756476	comp3416_c0_seq1	100	499	0	0	922
gi|56756478	comp5690_c0_seq1	99	1300	4	0	2320
gi|56756482	comp5309_c0_seq1	98.14	751	2	0	1299
gi|56756486	comp5666_c0_seq1	96.67	1112	8	0	1821
gi|56756490	comp6398_c0_seq1	99.01	3027	24	0	5419
gi|56756492	Fcomp4507_c0_seq1	99.67	607	2	0	1110
gi|56756494	comp4445_c0_seq1	99.5	605	3	0	1101
gi|56756498	comp4597_c0_seq1	99.17	602	4	0	1083
gi|56756502	comp3907_c0_seq1	99.43	529	0	0	957
gi|56756504	comp1612_c0_seq1	96	1126	33	0	1820
gi|56756510	Fcomp1627_c0_seq1	99.86	738	1	0	1358
gi|56756514	comp4112_c0_seq1	99.55	449	2	0	819
gi|56756516	comp1005_c0_seq1	100	1337	0	0	2470
gi|56756520	comp7861_c0_seq1	99.84	637	1	0	1171
gi|56756522	comp5876_c0_seq3	98.94	946	1	0	1683
gi|56756526	comp4083_c0_seq1	99.69	647	2	0	1184
gi|56756528	comp6198_c0_seq6	97.6	459	9	0	785
gi|56756534	comp4570_c0_seq2	98.76	890	5	0	1578
gi|56756536	comp6104_c0_seq1	99.75	2434	5	0	4460
gi|56756538	comp4962_c0_seq1	100	557	0	0	1029
gi|56756544	comp4227_c0_seq1	97.46	828	11	0	1404
gi|56756546	comp5789_c0_seq2	99.61	778	2	0	1419
gi|56756548	comp4778_c0_seq1	98.93	748	2	0	1332
gi|56756550	comp3674_c0_seq1	99.51	1226	6	0	2231
gi|56756556	comp5260_c0_seq1	99.12	570	5	0	1026
gi|56756558	comp7854_c0_seq1	99.9	1038	1	0	1912
gi|56756562	comp5417_c0_seq1	99.92	2499	2	0	4604
gi|56756564	comp1158_c0_seq1	99.07	642	1	0	1147
gi|56756566	comp11085_c0_seq1	99.88	828	1	0	1524
gi|56756570	comp5399_c0_seq1	98.42	633	3	0	1107
gi|56756572	comp4985_c0_seq1	99.78	450	1	0	826
gi|56756574	comp5794_c0_seq1	100	347	0	0	641
gi|56756576	comp8068_c0_seq1	99.53	642	3	0	1170
gi|56756582	comp5506_c0_seq1	99.75	397	1	0	728
gi|56756588	comp5565_c0_seq1	96.45	648	11	0	1059
gi|56756592	comp4804_c0_seq1	99.6	995	4	0	1816
gi|56756594	comp4396_c0_seq1	100	482	0	0	891
gi|56756598	comp8790_c0_seq1	100	426	0	0	787
gi|56756606	comp5182_c0_seq1	98.21	671	12	0	1173
gi|56756614	comp4412_c0_seq1	100	698	0	0	1290
gi|56756616	comp5566_c0_seq1	99.83	601	1	0	1105
gi|56756618	comp5582_c0_seq1	99.05	1686	4	0	3014
gi|56756620	comp4061_c0_seq1	99.63	820	2	0	1496
gi|56756624	comp8945_c0_seq1	100	377	0	0	697
gi|56756626	comp4664_c0_seq1	99.85	1347	2	0	2477
gi|56756630	comp3478_c0_seq1	100	689	0	0	1273
gi|56756636	comp4129_c0_seq1	99.69	640	0	0	1170
gi|56756638	comp5869_c0_seq1	99.54	1093	1	0	1988
gi|56756642	comp7809_c0_seq1	99.8	507	1	0	931
gi|56756646	comp4824_c0_seq1	100	765	0	0	1413
gi|56756648	comp6304_c0_seq1	99.68	625	1	0	1142
gi|56756654	comp5722_c0_seq1	99.77	880	0	0	1613
gi|56756656	comp6000_c0_seq1	98.32	774	7	0	1352
gi|56756660	comp5658_c0_seq1	100	595	0	0	1099
gi|56756662	comp1550_c0_seq1	100	848	0	0	1567
gi|56756664	comp6960_c0_seq1	100	1063	0	0	1964
gi|56756670	comp5117_c0_seq1	100	525	0	0	970
gi|56756672	comp3426_c0_seq1	100	647	0	0	1195
gi|56756674	comp4303_c0_seq1	98.28	583	6	0	1018
gi|56756678	comp5391_c0_seq1	98.78	736	9	0	1310
gi|56756680	comp6022_c0_seq1	99.51	614	0	0	1114
gi|56756682	comp4390_c0_seq1	99.54	435	2	0	793
gi|56756690	comp3436_c0_seq1	99.94	1772	1	0	3267
gi|56756692	comp1942_c0_seq1	99.35	923	6	0	1672
gi|56756694	comp5305_c0_seq1	100	672	0	0	1242
gi|56756696	comp4360_c0_seq2	99.53	1290	4	0	2348
gi|56756700	comp1947_c0_seq1	99.38	484	3	0	878
gi|56756704	comp2645_c0_seq1	99.79	484	0	0	887
gi|56756706	comp5226_c0_seq1	99.83	586	1	0	1077
gi|56756716	comp5380_c0_seq1	100	707	0	0	1306
gi|56756720	comp6051_c0_seq1	99.23	519	4	0	937
gi|56756722	comp7449_c0_seq1	100	1052	0	0	1943
gi|56756724	comp4623_c0_seq1	99.8	506	1	0	929
gi|56756726	comp8309_c0_seq1	99.74	390	1	0	715
gi|56756728	comp4688_c0_seq1	100	1132	0	0	2091
gi|56756730	comp4932_c0_seq2	99.87	780	1	0	1435
gi|56756740	comp1734_c0_seq1	99.71	1029	2	0	1882
gi|56756746	comp2545_c0_seq1	99.75	395	1	0	725
gi|56756748	Fcomp3205_c0_seq1	99.55	1346	6	0	2453
gi|56756750	comp5457_c0_seq1	99.78	1852	2	0	3397
gi|56756752	comp1868_c0_seq1	99.87	741	1	0	1363
gi|56756754	comp4986_c0_seq2	99.83	581	0	0	1066
gi|56756756	comp3514_c0_seq1	98.62	651	6	0	1149
gi|56756758	comp5548_c0_seq1	99.25	1199	4	0	2159
gi|56756764	comp16538_c0_seq1	100	416	0	0	769
gi|56756766	comp1783_c0_seq1	100	451	0	0	833
gi|56756768	comp6206_c0_seq1	99.85	1292	2	0	2375
gi|56756772	comp3182_c0_seq1	99.79	479	0	0	878
gi|56756782	comp3722_c0_seq1	99.79	487	1	0	894
gi|56756784	comp2851_c0_seq1	99.63	539	2	0	985
gi|56756788	comp6317_c0_seq2	98.73	710	9	0	1262
gi|56756790	comp4556_c0_seq1	99.9	981	1	0	1807
gi|56756794	comp6373_c0_seq1	99.76	818	2	0	1500
gi|56756796	comp4974_c0_seq1	99.86	2102	1	0	3864
gi|56756798	comp3371_c0_seq2	100	567	0	0	1048
gi|56756802	comp4138_c0_seq1	99.49	1377	7	0	2505
gi|56756810	comp5842_c0_seq1	99.58	718	3	0	1310
gi|56756812	comp6217_c0_seq1	99.58	1911	8	0	3485
gi|56756814	comp5007_c0_seq1	98.93	655	7	0	1171
gi|56756816	comp4277_c0_seq1	99.17	845	7	0	1522
gi|56756820	comp5147_c0_seq1	100	535	0	0	989
gi|56756822	comp5484_c0_seq1	99.82	1654	3	0	3038
gi|56756824	comp5068_c0_seq1	99.8	1009	2	0	1853
gi|56756826	comp4130_c0_seq1	99.15	589	5	0	1061
gi|56756832	comp6332_c0_seq1	99.59	1208	4	0	2202
gi|56756836	comp3971_c0_seq1	99.76	818	2	0	1500
gi|56756838	comp7630_c0_seq1	99.42	514	2	0	931
gi|56756840	comp6304_c0_seq2	96.18	576	22	0	942
gi|56756846	comp3316_c0_seq1	99.82	1085	2	0	1993
gi|56756850	comp14047_c0_seq1	99.75	402	0	0	736
gi|56756852	comp5642_c0_seq1	99.68	1239	4	0	2266
gi|56756854	comp11553_c0_seq1	99.11	789	4	0	1415
gi|56756856	comp4415_c0_seq1	99.44	1249	6	0	2266
gi|56756860	comp4729_c0_seq1	97.73	485	5	0	830
gi|56756866	comp1457_c0_seq1	100	571	0	0	1055
gi|56756868	comp5090_c0_seq1	98.65	669	9	0	1186
gi|56756870	comp6497_c0_seq1	99.86	1458	1	0	2680
gi|56756874	comp5921_c0_seq1	95.71	722	17	0	1149
gi|56756878	comp4770_c0_seq1	99.7	677	2	0	1240
gi|56756880	comp5911_c0_seq1	99.22	515	4	0	929
gi|56756882	comp1582_c0_seq1	99.89	879	1	0	1618
gi|56756884	comp6376_c0_seq8	99.46	2029	10	0	3685
gi|56756888	comp3324_c0_seq1	99.93	1493	1	0	2752
gi|56756890	comp4928_c0_seq1	99.01	1108	2	0	1977
gi|56756892	comp1570_c0_seq1	100	983	0	0	1816
gi|56756894	comp5448_c0_seq1	99.62	1582	6	0	2889
gi|56756898	comp5854_c0_seq3	100	451	0	0	833
gi|56756900	comp6295_c0_seq2	99.54	3069	14	0	5590
gi|56756910	comp6994_c0_seq1	100	1140	0	0	2106
gi|56756912	comp4357_c0_seq1	99.84	643	1	0	1182
gi|56756916	comp5981_c0_seq1	96.64	862	29	0	1432
gi|56756918	comp5098_c0_seq2	99.67	909	3	0	1663
gi|56756924	comp7651_c0_seq1	98.88	536	1	0	952
gi|56756926	comp6176_c0_seq1	99.43	1574	8	0	2856
gi|56756928	comp9452_c0_seq1	100	472	0	0	872
gi|56756930	comp4606_c0_seq1	99.85	1311	2	0	2410
gi|56756932	comp7370_c0_seq1	99.8	498	1	0	915
gi|56756934	comp8042_c0_seq1	99.93	1384	1	0	2551
gi|56756940	comp5976_c0_seq1	99.75	398	1	0	730
gi|56756944	comp4114_c0_seq1	99.82	1630	2	0	2992
gi|56756950	comp1647_c0_seq1	99.56	911	2	0	1659
gi|56756952	comp4623_c0_seq1	99.65	564	1	0	1029
gi|56756956	comp5350_c0_seq1	99.75	406	0	0	743
gi|56756958	comp5241_c0_seq1	99.84	617	1	0	1134
gi|56756960	comp17153_c0_seq1	98.96	383	0	0	682
gi|56756962	comp3546_c0_seq1	99.89	941	1	0	1733
gi|56756964	comp4241_c0_seq1	99.78	458	1	0	841
gi|56756966	comp3734_c0_seq1	99.84	627	1	0	1153
gi|56756968	comp1763_c0_seq1	99.82	566	1	0	1040
gi|56756970	comp20872_c0_seq1	100	749	0	0	1384
gi|56756974	comp5610_c0_seq2	100	1635	0	0	3020
gi|56756976	comp14275_c0_seq1	100	524	0	0	968
gi|56756982	comp5929_c0_seq1	99.88	1704	2	0	3136
gi|56756984	comp3752_c0_seq1	99.74	766	2	0	1404
gi|56756986	comp5671_c0_seq2	99.04	521	5	0	935
gi|56756990	comp5224_c0_seq1	99.57	1408	2	0	2564
gi|56756992	comp6075_c0_seq1	99.74	1174	3	0	2152
gi|56756994	comp3512_c0_seq1	99.51	1234	5	0	2244
gi|56756996	comp1858_c0_seq1	99.85	1322	0	0	2429
gi|56756998	comp3038_c0_seq1	100	627	0	0	1158
gi|56757000	comp1014_c0_seq1	99.82	1119	2	0	2056
gi|56757004	comp2121_c0_seq1	98.72	392	5	0	697
gi|56757006	comp5978_c0_seq1	99.65	1152	4	0	2106
gi|56757010	comp8290_c0_seq1	100	612	0	0	1131
gi|56757012	comp6302_c0_seq1	98.98	1571	16	0	2813
gi|56757014	comp3447_c0_seq1	99.7	1008	3	0	1845
gi|56757016	comp3312_c0_seq1	100	716	0	0	1323
gi|56757020	comp6875_c0_seq1	100	786	0	0	1452
gi|56757022	comp4081_c0_seq2	99.67	609	2	0	1114
gi|56757026	comp5613_c0_seq1	99.31	581	2	0	1050
gi|56757028	comp6065_c0_seq1	100	549	0	0	1014
gi|56757030	comp4406_c0_seq2	99.17	1201	4	0	2158
gi|56757034	comp6789_c0_seq1	100	1034	0	0	1910
gi|56757048	comp6141_c0_seq1	99.13	692	4	0	1243
gi|56757052	comp7108_c0_seq1	99.45	1093	6	0	1986
gi|56757054	comp7626_c0_seq1	99.85	666	1	0	1225
gi|56757058	comp5344_c0_seq1	99.28	557	3	0	1005
gi|56757064	comp4131_c0_seq1	99.83	1153	1	0	2117
gi|56757074	comp6150_c0_seq1	99.76	1672	4	0	3066
gi|56757078	comp1931_c0_seq1	100	1372	0	0	2534
gi|56757080	comp1866_c0_seq1	99.69	642	0	0	1173
gi|56757086	comp5563_c0_seq1	99.56	1148	4	0	2091
gi|56757088	comp7457_c0_seq1	99.47	561	3	0	1020
gi|56757090	comp6207_c0_seq1	94.73	474	22	0	734
gi|56757092	comp5893_c0_seq1	99.15	1172	9	0	2108
gi|56757094	comp3990_c0_seq1	100	419	0	0	774
gi|56757096	comp1877_c0_seq1	99.82	1087	2	0	1997
gi|56757106	comp5147_c0_seq1	93.82	534	33	0	804
gi|56757108	comp4382_c0_seq1	99.03	617	4	0	1105
gi|56757110	comp4281_c0_seq1	99.81	514	1	0	944
gi|56757112	comp11918_c0_seq1	100	443	0	0	819
gi|56757116	comp5683_c0_seq1	99.59	970	4	0	1770
gi|56757118	comp1573_c0_seq1	99.66	1161	4	0	2122
gi|56757120	comp6215_c0_seq1	98.99	1384	14	0	2479
gi|56757124	comp4547_c0_seq1	100	377	0	0	697
gi|56757126	comp6171_c0_seq1	99.28	1255	9	0	2268
gi|56757128	comp1002_c0_seq1	99.89	881	1	0	1622
gi|56757130	comp1082_c0_seq1	99.71	694	0	0	1269
gi|56757132	comp5774_c0_seq1	97.16	563	16	0	952
gi|56757136	comp3485_c0_seq1	99.85	676	1	0	1243
gi|56757140	comp6310_c0_seq1	99.81	514	0	0	942
gi|56757148	comp6261_c0_seq1	99.51	810	3	0	1472
gi|56757150	comp5729_c0_seq1	99.85	1312	2	0	2412
gi|56757152	comp1819_c0_seq1	99.59	738	2	0	1345
gi|56757158	comp9637_c0_seq1	99.04	417	4	0	749
gi|56757160	comp1862_c0_seq1	99.18	734	5	0	1321
gi|56757162	comp4058_c0_seq1	99.22	515	3	0	928
gi|56757164	comp1905_c0_seq1	99.28	554	2	0	1000
gi|56757166	comp4400_c0_seq1	99.85	661	1	0	1216
gi|56757170	comp5859_c0_seq2	99.88	856	1	0	1576
gi|56757176	comp5248_c0_seq3	99.62	1322	2	0	2410
gi|56757178	comp3673_c0_seq1	100	421	0	0	778
gi|56757180	comp5930_c0_seq1	98.84	951	9	0	1694
gi|56757182	comp1583_c0_seq1	99.61	763	2	0	1391
gi|56757184	comp4902_c0_seq1	99.09	769	6	0	1380
gi|56757192	comp5251_c0_seq1	99.67	903	3	0	1652
gi|56757194	comp7904_c0_seq1	99.9	1043	0	0	1919
gi|56757196	comp4009_c0_seq1	99.85	682	1	0	1254
gi|56757198	comp5449_c0_seq1	99.62	784	2	0	1430
gi|56757200	comp7134_c0_seq1	100	1217	0	0	2248
gi|56757204	comp4956_c0_seq1	99.62	1327	2	0	2420
gi|56757206	comp2238_c0_seq1	99.91	1081	1	0	1991
gi|56757212	comp1640_c0_seq1	100	486	0	0	898
gi|56757216	comp8832_c0_seq1	100	636	0	0	1175
gi|56757218	comp4895_c0_seq1	98.81	420	1	0	745
gi|56757220	comp6375_c0_seq2	99.52	1034	4	0	1881
gi|56757224	comp6915_c0_seq1	99.59	733	2	0	1336
gi|56757226	comp4052_c0_seq1	99.44	715	3	0	1297
gi|56757228	comp6362_c0_seq1	99.17	1207	7	0	2170
gi|56757230	comp1109_c0_seq1	100	708	0	0	1308
gi|56757232	comp5990_c0_seq1	99.92	1324	0	0	2438
gi|56757238	comp15988_c0_seq1	99.54	432	2	0	787
gi|56757240	comp5674_c0_seq2	99.31	1895	4	0	3419
gi|56757242	comp8062_c0_seq1	99.84	623	0	0	1144
gi|56757244	comp5558_c0_seq1	96.59	1055	18	0	1733
gi|56757246	comp13773_c0_seq1	98.26	461	0	0	800
gi|56757254	comp4383_c0_seq1	100	1170	0	0	2161
gi|56757256	comp6339_c0_seq2	97.89	1659	16	0	2852
gi|56757260	comp5811_c0_seq1	99.62	1042	3	0	1901
gi|56757276	comp1389_c0_seq1	99.8	976	0	0	1790
gi|56757280	comp3811_c0_seq1	99.72	353	1	0	647
gi|56757284	comp5412_c0_seq1	99.84	2482	2	0	4560
gi|56757286	comp6255_c0_seq1	99.25	1199	9	0	2165
gi|56757288	comp6320_c0_seq1	98.44	1281	19	0	2254
gi|56757294	comp4920_c0_seq1	98.08	469	4	0	811
gi|56757296	comp4850_c0_seq1	99.72	713	1	0	1304
gi|56757304	comp1452_c0_seq1	100	956	0	0	1766
gi|56757308	comp13132_c0_seq1	98.81	419	3	0	745
gi|56757312	comp16745_c0_seq1	99.82	558	1	0	1026
gi|56757314	comp4237_c0_seq1	100	914	0	0	1688
gi|56757316	comp5621_c0_seq1	99.79	1438	2	0	2638
gi|56757318	Fcomp3051_c0_seq1	98.27	405	6	0	708
gi|56757320	comp5024_c0_seq1	99.53	845	2	0	1537
gi|56757322	comp3337_c0_seq1	99.84	643	1	0	1182
gi|56757325	comp6220_c0_seq1	98.56	695	10	0	1229
gi|56757327	comp4059_c0_seq1	100	1136	0	0	2098
gi|56757331	comp9684_c0_seq1	99.8	490	0	0	898
gi|56757333	comp5198_c0_seq1	98.9	1186	13	0	2119
gi|56757335	comp1811_c0_seq2	99.89	909	0	0	1672
gi|56757341	comp1033_c0_seq1	100	719	0	0	1328
gi|56757348	comp7143_c0_seq1	99.59	740	3	0	1351
gi|56757352	comp4192_c0_seq1	99.85	648	1	0	1192
gi|56757358	comp1363_c0_seq1	99.78	448	0	0	821
gi|56757364	comp8061_c0_seq1	99.76	836	2	0	1533
gi|56757375	comp6131_c0_seq1	98.65	963	5	0	1700
gi|56757377	comp4580_c0_seq1	99.51	615	3	0	1120
gi|56757379	comp4029_c0_seq1	99.33	598	4	0	1083
gi|56757381	comp1049_c0_seq1	98.97	581	1	0	1035
gi|56757383	comp4327_c0_seq1	100	466	0	0	861
gi|56757385	comp8796_c0_seq1	97.85	606	9	0	1044
gi|56757391	comp4106_c0_seq1	100	889	0	0	1642
gi|56757402	comp1812_c0_seq1	99.81	519	1	0	953
gi|56757406	comp8819_c0_seq1	98.85	524	4	0	933
gi|56757409	comp1296_c0_seq1	100	370	0	0	684
gi|56757411	comp1832_c0_seq1	98.28	1682	20	0	2937
gi|56757413	comp10675_c0_seq1	98.63	364	5	0	645
gi|56757416	comp6291_c0_seq1	99.7	2638	7	0	4826
gi|56757418	comp4878_c0_seq1	99.85	1348	2	0	2479
gi|56757422	comp6052_c0_seq1	98.86	1321	15	0	2357
gi|56757424	comp4891_c0_seq1	99.75	1584	4	0	2904
gi|56757426	comp5095_c0_seq2	98.7	386	5	0	686
gi|56757428	comp6241_c0_seq1	99.69	1270	4	0	2324
gi|56757431	comp3840_c0_seq1	99.3	714	5	0	1291
gi|56757433	Fcomp4679_c0_seq1	98.35	668	8	0	1170
gi|56757435	comp1011_c0_seq2	100	569	0	0	1051
gi|56757442	comp6009_c0_seq1	99.1	1221	9	0	2193
gi|56757446	comp3660_c0_seq1	100	1247	0	0	2303
gi|56757450	comp3902_c0_seq1	99.41	673	0	0	1218
gi|56757452	comp2506_c0_seq1	99.81	518	1	0	952
gi|56757454	comp7652_c0_seq1	99.82	563	0	0	1033
gi|56757456	comp6307_c0_seq1	99.57	691	1	0	1258
gi|56757458	comp6753_c0_seq1	100	775	0	0	1432
gi|56757462	comp5741_c0_seq1	98.88	890	9	0	1587
gi|56757464	comp4954_c0_seq1	99.53	424	2	0	773
gi|56757466	comp6393_c0_seq4	94.61	1020	50	0	1574
gi|56757468	comp4774_c0_seq1	100	510	0	0	942
gi|56757470	comp8701_c0_seq1	99.71	695	1	0	1271
gi|56757476	comp3906_c0_seq1	99.76	1258	3	0	2307
gi|56757478	comp6433_c0_seq1	100	1533	0	0	2832
gi|56757480	comp1867_c0_seq2	100	569	0	0	1051
gi|56757484	comp6278_c0_seq1	99.27	1636	12	0	2955
gi|56757492	comp4123_c0_seq1	99.75	790	2	0	1448
gi|56757498	comp4828_c0_seq1	99.78	907	1	0	1663
gi|56757500	comp5181_c0_seq1	99.41	683	4	0	1240
gi|56757503	comp12680_c0_seq1	99.27	546	4	0	987
gi|56757509	comp1594_c0_seq1	99.9	984	1	0	1812
gi|56757512	comp7186_c0_seq1	100	529	0	0	977
gi|56757514	comp4406_c0_seq1	99.45	1276	3	0	2314
gi|56757521	comp4582_c0_seq1	99.84	642	1	0	1181
gi|56757523	comp6478_c0_seq1	99.84	631	1	0	1160
gi|56757525	comp5775_c0_seq1	94.25	626	4	0	928
gi|56757527	comp7710_c0_seq1	99.92	1188	0	0	2187
gi|56757529	comp4134_c0_seq1	100	466	0	0	861
gi|56757531	comp5056_c0_seq1	99.86	732	1	0	1347
gi|56757534	Fcomp11249_c0_seq1	100	440	0	0	813
gi|56757536	comp18565_c0_seq1	99.35	613	3	0	1109
gi|56757538	comp8987_c0_seq1	97.78	540	0	0	920
gi|56757540	comp8293_c0_seq1	99.84	615	0	0	1129
gi|56757542	comp4119_c0_seq1	99.67	598	2	0	1094
gi|56757544	comp1846_c0_seq1	99.86	735	0	0	1351
gi|56757546	comp7194_c0_seq1	100	550	0	0	1016
gi|56757548	comp5812_c0_seq1	99.71	1050	3	0	1923
gi|56757553	comp7520_c0_seq1	99.94	1601	0	0	2950
gi|56757560	comp1982_c0_seq1	99.47	380	1	0	689
gi|56757562	comp9079_c0_seq1	100	380	0	0	702
gi|56757565	comp1956_c0_seq1	99.02	923	2	0	1648
gi|56757570	comp1688_c0_seq1	99.51	608	2	0	1105
gi|56757572	comp6248_c0_seq1	99.04	835	8	0	1498
gi|56757574	comp6049_c0_seq1	99.87	754	1	0	1387
gi|56757576	comp6389_c1_seq1	99.59	484	2	0	883
gi|56757578	comp5797_c0_seq1	99.76	2071	1	0	3794
gi|56757585	comp4508_c0_seq1	99.91	2172	2	0	4000
gi|56757588	comp5197_c0_seq1	99.77	443	1	0	813
gi|56757591	comp4361_c0_seq1	100	857	0	0	1583
gi|56757596	comp3049_c0_seq1	99.55	449	2	0	819
gi|56757600	comp5411_c0_seq2	100	1380	0	0	2549
gi|56757604	comp4587_c0_seq1	99.72	714	2	0	1308
gi|56757609	comp5358_c0_seq2	99.19	491	2	0	883
gi|56757613	comp5149_c0_seq1	98.56	556	0	0	976
gi|56757616	comp5708_c0_seq1	99.77	1328	3	0	2436
gi|56757618	comp885_c0_seq1	100	838	0	0	1548
gi|56757636	comp9653_c0_seq1	99.84	637	1	0	1171
gi|56757649	comp7613_c0_seq1	100	548	0	0	1013
gi|56757654	comp4395_c0_seq1	100	526	0	0	972
gi|56757657	comp7720_c0_seq1	99.82	571	1	0	1050
gi|56757659	comp5919_c0_seq1	100	1809	0	0	3341
gi|56757661	comp3400_c0_seq1	99.8	495	1	0	909
gi|56757668	comp1187_c0_seq2	100	969	0	0	1790
gi|56757674	comp3505_c0_seq2	99.7	1329	1	0	2429
gi|56757678	comp973_c0_seq1	100	724	0	0	1338
gi|56757688	comp7546_c0_seq1	99.9	1020	1	0	1879
gi|56757691	comp6230_c0_seq1	99.29	1554	11	0	2809
gi|56757697	comp7389_c0_seq1	99.66	1475	2	0	2693
gi|56757699	comp6395_c0_seq1	97.77	718	13	0	1234
gi|56757701	comp4375_c0_seq1	99.73	746	2	0	1367
gi|56757704	comp4814_c0_seq1	99.58	708	2	0	1290
gi|56757706	comp3448_c0_seq1	99.62	533	2	0	974
gi|56757708	Fcomp2109_c0_seq1	100	340	0	0	628
gi|56757710	Fcomp5555_c0_seq1	99.07	1722	8	0	3085
gi|56757714	comp1876_c0_seq1	100	614	0	0	1134
gi|56757716	comp5825_c0_seq1	99.53	427	2	0	778
gi|56757718	comp3296_c0_seq1	99.64	557	2	0	1018
gi|56757720	comp4204_c0_seq1	99.59	486	2	0	887
gi|56757722	comp3262_c0_seq1	98.99	395	4	0	708
gi|56757724	comp3365_c0_seq1	99.83	592	1	0	1088
gi|56757726	comp5254_c0_seq1	98.91	458	4	0	817
gi|56757730	comp4350_c0_seq1	99.74	378	1	0	693
gi|56757732	comp7713_c0_seq1	99.01	1310	11	0	2346
gi|56757734	comp7678_c0_seq1	99.4	1003	6	0	1820
gi|56757740	comp4174_c0_seq1	99.57	463	2	0	845
gi|56757742	comp6397_c0_seq24	96.33	1252	33	0	2045
gi|56757746	comp2071_c0_seq1	99.68	1572	4	0	2874
gi|56757748	comp2850_c0_seq1	99.84	645	1	0	1186
gi|56757750	comp8798_c0_seq1	99.79	482	1	0	885
gi|56757752	comp6184_c0_seq1	96.12	824	22	0	1336
gi|56757756	comp3433_c0_seq1	100	653	0	0	1206
gi|56757758	comp6289_c0_seq1	99.26	809	5	0	1459
gi|56757762	comp1322_c0_seq1	99.75	797	2	0	1461
gi|56757764	comp6734_c0_seq1	99.83	603	1	0	1109
gi|56757766	comp4539_c0_seq3	99.79	1432	3	0	2628
gi|56757768	comp5265_c0_seq1	99.61	510	2	0	931
gi|56757770	comp4322_c0_seq1	97.09	1101	21	0	1845
gi|56757772	comp7425_c0_seq1	99.85	650	1	0	1195
gi|56757778	comp11418_c0_seq1	97.9	618	9	0	1066
gi|56757780	comp5471_c0_seq1	100	699	0	0	1291
gi|56757782	comp5528_c0_seq1	98.8	913	11	0	1626
gi|56757784	comp1852_c0_seq2	100	888	0	0	1640
gi|56757786	comp3388_c0_seq1	100	489	0	0	904
gi|56757788	comp4384_c0_seq1	99.56	677	2	0	1232
gi|56757792	comp6060_c0_seq1	92.12	495	38	0	697
gi|56757794	comp3173_c0_seq1	99.7	677	2	0	1240
gi|56757802	comp14703_c0_seq1	99.87	748	1	0	1376
gi|56757806	comp15318_c0_seq1	99.83	605	1	0	1112
gi|56757810	comp3789_c0_seq1	97.82	872	11	0	1498
gi|56757812	comp2677_c0_seq1	99.06	638	3	0	1142
gi|56757814	comp3422_c0_seq1	100	988	0	0	1825
gi|56757818	comp6050_c0_seq1	99.79	949	2	0	1742
gi|56757820	comp4464_c0_seq1	99.94	1753	1	0	3232
gi|56757826	comp1738_c0_seq1	99.55	670	2	0	1219
gi|56757833	comp1855_c0_seq1	100	891	0	0	1646
gi|56757835	comp1963_c0_seq1	100	398	0	0	736
gi|56757837	comp3565_c0_seq1	99.51	611	3	0	1112
gi|56757841	comp5394_c0_seq1	99.49	778	4	0	1415
gi|56757845	comp3766_c0_seq1	95.45	615	19	0	972
gi|56757847	comp6276_c0_seq1	99.88	800	0	0	1471
gi|56757849	comp4031_c0_seq1	99.09	877	8	0	1576
gi|56757851	comp5183_c0_seq1	96.57	583	7	0	953
gi|56757857	comp6979_c0_seq1	99.22	769	4	0	1386
gi|56757865	comp11791_c0_seq1	99.22	387	3	0	699
gi|56757867	comp3655_c0_seq1	99.44	531	3	0	965
gi|56757869	comp2087_c0_seq1	99.57	693	3	0	1264
gi|56757877	comp6087_c0_seq1	97.73	883	16	0	1517
gi|56757885	comp5997_c0_seq1	99.66	1481	5	0	2708
gi|56757887	comp7615_c0_seq1	99.27	412	3	0	745
gi|56757891	comp4066_c0_seq1	98.79	659	8	0	1173
gi|56757893	comp6342_c0_seq1	92.98	1211	35	0	1720
gi|56757895	comp2964_c0_seq1	99.92	1301	1	0	2398
gi|56757901	comp3804_c0_seq1	99.14	466	2	0	837
gi|56757903	comp4783_c0_seq1	97.81	777	3	0	1328
gi|56757905	comp5907_c0_seq1	99.86	690	1	0	1269
gi|56757911	comp1893_c0_seq2	97.7	1043	13	0	1783
gi|56757915	comp2918_c0_seq1	99.52	419	2	0	763
gi|56757917	comp5921_c0_seq1	99.34	760	4	0	1375
gi|56757919	comp1577_c0_seq1	100	1092	0	0	2017
gi|56757925	comp5266_c0_seq1	99.78	453	1	0	832
gi|56757927	comp10909_c0_seq1	98.75	719	1	0	1271
gi|56757929	comp982_c0_seq1	99.6	506	2	0	924
gi|56757931	comp3373_c0_seq1	100	1114	0	0	2058
gi|56757933	comp6995_c0_seq1	100	1662	0	0	3070
gi|56757935	comp1729_c0_seq1	99.82	557	1	0	1024
gi|56757937	comp8786_c0_seq1	99.32	584	0	0	1053
gi|56757939	comp17057_c0_seq1	99.49	390	2	0	710
gi|56757941	comp1484_c0_seq1	99.3	713	5	0	1290
gi|56757943	comp5854_c0_seq1	99.87	780	0	0	1434
gi|56757945	comp4986_c0_seq2	99.89	922	0	0	1696
gi|56757947	comp5285_c0_seq1	99.49	1370	7	0	2492
gi|56757949	comp7269_c0_seq1	100	1327	0	0	2451
gi|56757951	comp11878_c0_seq1	100	528	0	0	976
gi|56757953	comp5456_c0_seq1	99.44	1421	8	0	2580
gi|56757959	comp5331_c0_seq1	100	464	0	0	857
gi|56757961	comp6002_c0_seq1	99.93	1400	1	0	2580
gi|56757973	comp5334_c0_seq1	99.19	740	5	0	1332
gi|56757975	comp4137_c0_seq1	99.71	1380	4	0	2527
gi|56757977	comp5006_c0_seq1	100	2112	0	0	3901
gi|56757981	comp5906_c0_seq2	98.78	899	11	0	1600
gi|56757985	comp10940_c0_seq1	100	531	0	0	981
gi|56757987	comp5944_c0_seq1	99.61	772	0	0	1406
gi|56757991	comp1639_c0_seq1	99.83	586	1	0	1077
gi|56757993	comp5297_c0_seq1	99.84	1272	2	0	2338
gi|56757997	comp9330_c0_seq1	98.18	548	9	0	955
gi|56758001	comp4182_c0_seq1	99.63	1368	2	0	2495
gi|56758003	comp4506_c0_seq1	97.78	765	17	0	1319
gi|56758005	comp6128_c0_seq1	99.06	1068	10	0	1917
gi|56758009	comp4442_c0_seq1	95.02	783	37	0	1229
gi|56758017	comp3486_c0_seq1	99.41	1020	6	0	1851
gi|56758019	Fcomp4703_c0_seq1	99.53	853	3	0	1552
gi|56758021	comp5972_c1_seq1	100	836	0	0	1544
gi|56758025	comp5302_c0_seq1	98.98	879	9	0	1574
gi|56758027	comp5812_c0_seq1	94.3	842	39	0	1280
gi|56758029	comp4157_c0_seq1	99.8	991	2	0	1820
gi|56758031	comp7281_c0_seq1	99.83	1178	2	0	2165
gi|56758033	comp6228_c0_seq1	99.25	1062	6	0	1916
gi|56758037	comp5219_c0_seq1	99.4	835	3	0	1513
gi|56758051	comp6721_c0_seq1	100	511	0	0	944
gi|56758053	comp4585_c0_seq1	99.75	1574	4	0	2885
gi|56758055	comp5316_c0_seq1	98.53	951	13	0	1677
gi|56758057	comp5256_c0_seq1	99.3	430	3	0	778
gi|56758059	comp4536_c0_seq1	99.05	1050	10	0	1884
gi|56758061	comp5924_c0_seq1	99.18	1461	8	0	2628
gi|56758063	comp4150_c0_seq1	100	625	0	0	1155
gi|56758065	comp8826_c0_seq1	99.54	651	3	0	1186
gi|56758067	comp5728_c0_seq1	99.68	1252	4	0	2290
gi|56758071	comp7203_c0_seq1	99.52	414	2	0	754
gi|56758073	comp6244_c0_seq8	99.8	996	1	0	1827
gi|56758075	Fcomp9612_c0_seq1	99.06	530	5	0	952
gi|56758079	comp10681_c0_seq1	99.66	593	2	0	1085
gi|56758083	comp5421_c0_seq1	98.95	950	6	0	1696
gi|56758085	comp6197_c0_seq1	99.51	405	2	0	737
gi|56758087	comp4076_c0_seq1	99.81	1080	1	0	1982
gi|56758089	comp4089_c0_seq1	100	1266	0	0	2338
gi|56758097	comp8808_c0_seq1	100	603	0	0	1114
gi|56758103	comp5015_c0_seq2	99.82	543	1	0	998
gi|56758105	comp1686_c0_seq1	99.65	573	2	0	1048
gi|56758107	comp7368_c0_seq1	97.85	650	8	0	1118
gi|56758111	comp14987_c0_seq1	99.73	369	1	0	676
gi|56758113	comp4528_c0_seq1	99.89	896	1	0	1650
gi|56758115	comp4060_c0_seq1	99.71	696	2	0	1275
gi|56758119	comp1934_c0_seq1	99.63	1095	4	0	2001
gi|56758121	comp3756_c0_seq1	98.45	838	7	0	1471
gi|56758123	comp7700_c0_seq1	99.86	704	0	0	1293
gi|56758131	comp4149_c0_seq1	100	988	0	0	1825
gi|56758133	comp6258_c0_seq1	99.62	1329	5	0	2427
gi|56758137	comp16094_c0_seq1	99.81	535	1	0	983
gi|56758139	comp3533_c0_seq1	99.89	904	1	0	1664
gi|56758141	comp5534_c0_seq1	99.29	1544	6	0	2785
gi|56758147	comp4428_c0_seq1	97.38	1147	3	0	1927
gi|56758149	comp1255_c0_seq1	99.2	373	3	0	673
gi|56758151	comp8053_c0_seq1	99.88	857	1	0	1578
gi|56758153	comp5786_c0_seq1	99.61	2320	9	0	4235
gi|56758155	comp5598_c0_seq1	99.9	1045	1	0	1925
gi|56758157	comp1624_c0_seq1	100	2067	0	0	3818
gi|56758163	comp4473_c0_seq1	99.9	2011	2	0	3703
gi|56758167	Fcomp5700_c0_seq5	99.51	411	2	0	749
gi|56758171	comp5061_c0_seq1	99.1	665	3	0	1192
gi|56758175	comp4417_c0_seq1	98.9	1917	12	0	3415
gi|56758177	comp4315_c0_seq1	99.71	700	2	0	1282
gi|56758181	comp6146_c0_seq1	99.47	952	5	0	1731
gi|56758183	comp6083_c0_seq1	99.4	501	3	0	909
gi|56758189	comp4655_c0_seq1	99.33	594	4	0	1075
gi|56758191	comp5196_c0_seq1	99.9	970	1	0	1786
gi|56758193	comp6388_c0_seq1	98.29	993	17	0	1740
gi|56758195	comp6379_c0_seq1	98.08	1304	14	0	2259
gi|56758197	comp7957_c0_seq1	99.64	833	0	0	1519
gi|56758201	comp3494_c0_seq1	98.03	811	2	0	1397
gi|56758203	comp5894_c0_seq1	99.26	676	4	0	1219
gi|56758205	comp5932_c0_seq1	98.63	585	6	0	1035
gi|56758207	comp5848_c0_seq3	99.83	584	0	0	1072
gi|56758209	comp3452_c0_seq1	99.41	1015	2	0	1838
gi|56758211	comp4281_c0_seq2	99.86	694	0	0	1275
gi|56758213	comp6203_c0_seq2	92.23	579	31	0	808
gi|56758219	Fcomp5691_c0_seq4	85.81	1008	119	0	1048
gi|56758221	comp8634_c0_seq1	100	605	0	0	1118
gi|56758229	comp877_c0_seq1	100	1205	0	0	2226
gi|56758237	comp1708_c0_seq1	99.79	963	2	0	1768
gi|56758239	comp954_c0_seq1	100	1080	0	0	1995
gi|56758243	comp4453_c0_seq1	99.72	356	0	0	651
gi|56758251	comp4231_c0_seq1	99.89	907	1	0	1670
gi|56758253	comp5369_c0_seq5	99.94	1708	0	0	3147
gi|56758255	comp5253_c0_seq1	99.85	677	1	0	1245
gi|56758259	comp1918_c0_seq1	99.8	503	1	0	924
gi|56758263	comp9581_c0_seq1	99.67	918	3	0	1679
gi|56758269	comp5244_c0_seq1	99.9	988	1	0	1820
gi|56758271	comp6396_c0_seq8	92.54	952	70	0	1363
gi|56758273	comp7913_c0_seq1	92.21	719	45	0	1007
gi|56758275	comp15203_c0_seq1	99.74	380	0	0	695
gi|56758279	comp5886_c0_seq2	98.59	497	7	0	880
gi|56758287	comp1071_c0_seq1	99.82	545	1	0	1002
gi|56758289	comp10488_c0_seq1	99.5	397	2	0	723
gi|56758291	comp6006_c0_seq1	98.81	1850	13	0	3286
gi|56758293	comp5965_c0_seq1	97.35	868	23	0	1476
gi|56758295	comp5159_c0_seq1	99.6	997	3	0	1818
gi|56758297	Fcomp4770_c0_seq1	99.89	922	1	0	1698
gi|56758299	comp4979_c0_seq1	100	1263	0	0	2333
gi|56758301	comp5723_c0_seq1	99.7	670	2	0	1227
gi|56758307	comp8451_c0_seq1	99.84	632	1	0	1162
gi|56758311	comp1740_c0_seq1	99.51	1022	0	0	1855
gi|56758313	comp6172_c0_seq1	100	1794	0	0	3314
gi|56758315	comp6363_c0_seq1	98.96	1538	12	0	2748
gi|56758321	comp7382_c0_seq1	99.88	820	1	0	1509
gi|56758323	comp1551_c0_seq1	99.01	505	0	0	900
gi|56758325	comp4358_c0_seq1	99.44	534	2	0	968
gi|56758327	comp9397_c0_seq1	99.49	592	1	0	1075
gi|56758329	comp7623_c0_seq1	100	926	0	0	1711
gi|56758331	comp3383_c0_seq1	99.63	821	1	0	1498
gi|56758335	comp8632_c0_seq1	99.73	1092	3	0	2001
gi|56758337	comp5093_c0_seq1	99.83	606	1	0	1114
gi|56758341	comp2205_c0_seq1	100	480	0	0	887
gi|56758343	comp12232_c0_seq1	96.08	408	16	0	665
gi|56758347	comp5002_c0_seq2	99.33	1200	8	0	2172
gi|56758349	comp4142_c0_seq1	100	1103	0	0	2037
gi|56758351	comp1779_c0_seq1	100	529	0	0	977
gi|56758353	comp3943_c0_seq1	99.63	540	2	0	987
gi|56758355	comp6125_c0_seq1	98.07	621	11	0	1079
gi|56758357	comp1327_c0_seq1	99.84	623	1	0	1146
gi|56758359	comp6157_c0_seq1	99.88	2507	1	0	4612
gi|56758361	comp7476_c0_seq1	100	1123	0	0	2074
gi|56758363	comp11289_c0_seq1	100	688	0	0	1271
gi|56758365	comp1449_c0_seq1	99.84	614	1	0	1129
gi|56758367	comp2191_c0_seq1	95.69	418	16	0	671
gi|56758369	comp10244_c0_seq1	97.72	439	4	0	750
gi|56758371	comp3699_c0_seq1	100	470	0	0	869
gi|56758373	comp1720_c0_seq1	99.62	1053	4	0	1923
gi|56758375	comp6224_c0_seq1	99.71	345	1	0	632
gi|56758377	comp6239_c0_seq1	99.33	451	3	0	817
gi|56758381	comp5984_c0_seq1	99.82	1650	3	0	3031
gi|56758383	comp1727_c0_seq1	95.93	984	28	0	1585
gi|56758385	comp1507_c0_seq1	99.87	1508	2	0	2774
gi|56758397	comp4209_c0_seq1	98.38	863	11	0	1513
gi|56758399	comp6316_c0_seq1	99.68	1565	5	0	2863
gi|56758401	comp6245_c0_seq1	99.83	1203	2	0	2211
gi|56758409	comp4973_c0_seq1	99.72	1437	2	0	2630
gi|56758413	comp5366_c0_seq1	99.9	992	1	0	1827
gi|56758415	comp6064_c0_seq1	90.58	520	49	0	689
gi|56758419	comp4236_c0_seq1	99.07	971	6	0	1740
gi|56758421	comp2430_c0_seq1	99.76	832	1	0	1524
gi|56758423	comp5623_c0_seq7	98.54	820	1	0	1437
gi|56758429	comp7255_c0_seq1	99.88	851	1	0	1567
gi|56758431	comp5459_c0_seq1	99.36	787	4	0	1424
gi|56758439	comp6133_c0_seq1	99.91	1115	0	0	2052
gi|56758443	comp3505_c0_seq1	99.67	602	2	0	1101
gi|56758449	comp5156_c0_seq1	100	637	0	0	1177
gi|56758451	comp5713_c0_seq1	99.57	938	4	0	1711
gi|56758453	comp4432_c0_seq2	99.7	673	2	0	1232
gi|56758457	comp18229_c0_seq1	98.1	630	4	0	1090
gi|56758459	comp4020_c0_seq1	99.8	995	2	0	1827
gi|56758461	comp3922_c0_seq1	99.73	364	1	0	667
gi|56758467	Fcomp3267_c0_seq3	100	883	0	0	1631
gi|56758471	comp1155_c0_seq1	96.88	673	5	0	1112
gi|56758473	comp6495_c0_seq1	100	761	0	0	1406
gi|56758477	comp7491_c0_seq1	98.46	650	10	0	1146
gi|56758479	comp1925_c0_seq1	99.45	549	2	0	996
gi|56758481	comp6185_c0_seq1	99.39	657	0	0	1188
gi|56758483	comp1675_c0_seq1	99.92	1312	0	0	2416
gi|56758485	comp5611_c0_seq4	99.59	731	0	0	1330
gi|56758487	comp3577_c0_seq1	99.5	400	2	0	728
gi|56758489	comp5306_c0_seq1	99.88	828	1	0	1524
gi|56758493	comp8212_c0_seq1	99.65	578	2	0	1057
gi|56758499	comp6337_c0_seq5	99.93	1476	1	0	2721
gi|56758501	comp4945_c0_seq1	99.76	1230	3	0	2255
gi|56758511	comp5295_c0_seq1	99.75	786	1	0	1439
gi|56758513	comp3718_c0_seq1	99.29	564	3	0	1018
gi|56758515	comp3883_c0_seq1	98.49	862	13	0	1520
gi|56758519	comp5815_c0_seq1	99.85	653	1	0	1201
gi|56758521	comp1684_c0_seq1	100	681	0	0	1258
gi|56758523	comp929_c0_seq1	100	740	0	0	1367
gi|56758527	comp4296_c0_seq1	99.72	720	2	0	1319
gi|56758529	comp5146_c0_seq1	99.87	1503	2	0	2765
gi|56758531	comp5011_c0_seq1	99.7	989	2	0	1808
gi|56758535	comp5717_c0_seq1	99.74	1908	5	0	3496
gi|56758541	comp4100_c0_seq1	99.32	1320	9	0	2388
gi|56758545	comp1009_c0_seq1	99.63	534	2	0	976
gi|56758549	comp7050_c0_seq1	99.61	511	2	0	933
gi|56758551	Fcomp6671_c0_seq1	99.84	645	0	0	1184
gi|56758553	comp3919_c0_seq1	98.4	689	11	0	1212
gi|56758557	comp864_c0_seq1	100	465	0	0	859
gi|56758559	comp5273_c0_seq1	99.47	1133	6	0	2060
gi|56758563	comp6147_c0_seq2	98.91	1657	11	0	2953
gi|56758565	comp4935_c0_seq1	100	873	0	0	1613
gi|56758567	comp6392_c0_seq1	99.32	1168	1	0	2106
gi|56758569	comp6267_c0_seq1	99.18	1461	12	0	2632
gi|56758571	comp5230_c0_seq1	100	431	0	0	797
gi|56758577	comp1765_c0_seq1	100	406	0	0	750
gi|56758579	Fcomp4199_c0_seq1	98.14	430	6	0	749
gi|56758583	comp5964_c0_seq1	99.22	1665	4	0	2994
gi|56758587	comp8484_c0_seq1	99.39	825	2	0	1493
gi|56758591	comp3370_c0_seq1	99.18	728	2	0	1308
gi|56758593	comp4863_c0_seq1	99.65	857	3	0	1567
gi|56758601	comp13187_c0_seq1	98.95	478	1	0	852
gi|56758603	comp4365_c0_seq2	99.58	1188	5	0	2167
gi|56758605	comp5326_c0_seq1	99.65	1143	4	0	2089
gi|56758607	comp8415_c0_seq1	98.58	702	6	0	1238
gi|56758611	comp4494_c0_seq1	98.6	644	0	0	1131
gi|56758613	comp6197_c0_seq1	99.21	1272	10	0	2294
gi|56758615	comp5388_c0_seq1	99.21	755	6	0	1362
gi|56758617	comp1887_c0_seq1	100	1099	0	0	2030
gi|56758627	comp4302_c0_seq1	99.39	492	3	0	893
gi|56758633	comp1081_c0_seq1	97.85	466	10	0	806
gi|56758635	comp3685_c0_seq1	100	688	0	0	1271
gi|56758637	comp5706_c0_seq1	99.61	1272	2	0	2318
gi|56758639	comp4976_c0_seq1	100	1185	0	0	2189
gi|56758645	comp1662_c0_seq1	100	1062	0	0	1962
gi|56758647	comp10412_c0_seq1	99.77	430	1	0	789
gi|56758649	comp10027_c0_seq1	100	665	0	0	1229
gi|56758653	comp5135_c0_seq1	96.74	889	13	0	1467
gi|56758655	comp5176_c0_seq1	99.61	1528	4	0	2787
gi|56758661	comp6242_c0_seq6	99.33	593	3	0	1072
gi|56758665	comp5101_c0_seq1	98.6	357	4	0	630
gi|56758669	comp951_c0_seq1	99.19	618	2	0	1110
gi|56758671	comp6222_c0_seq1	97.69	1214	15	0	2074
gi|56758675	comp5905_c0_seq1	99.79	1419	3	0	2604
gi|56758687	comp5995_c0_seq1	99.59	724	3	0	1321
gi|56758691	comp7528_c0_seq1	100	421	0	0	778
gi|56758695	comp1027_c0_seq1	100	498	0	0	920
gi|56758697	comp4899_c0_seq2	99.85	686	1	0	1262
gi|56758701	comp5681_c0_seq1	97.74	795	15	0	1365
gi|56758705	comp3815_c0_seq1	99.16	598	3	0	1075
gi|56758711	comp8577_c0_seq1	100	602	0	0	1112
gi|56758717	comp6085_c0_seq2	99.91	2212	1	0	4072
gi|56758719	comp4530_c0_seq1	98.47	590	9	0	1040
gi|56758721	comp5476_c0_seq1	99.84	1252	0	0	2300
gi|56758723	comp5692_c0_seq1	98.16	816	7	0	1417
gi|56758725	comp7097_c0_seq1	99.78	904	2	0	1659
gi|56758727	comp6379_c0_seq1	94.49	1324	51	0	2021
gi|56758729	comp5700_c0_seq1	99.38	649	4	0	1177
gi|56758731	comp4334_c0_seq1	98.43	763	11	0	1341
gi|56758733	comp903_c0_seq1	99.86	736	1	0	1354
gi|56758745	comp5435_c0_seq1	98.94	1232	13	0	2204
gi|56758747	comp4293_c0_seq1	97.66	599	0	0	1016
gi|56758749	comp3443_c0_seq1	99.77	1325	2	0	2429
gi|56758757	comp3386_c0_seq1	100	886	0	0	1637
gi|56758759	comp5597_c0_seq1	98.66	448	6	0	795
gi|56758761	comp4095_c0_seq1	99.69	646	0	0	1181
gi|56758765	comp5523_c0_seq1	98.65	443	0	0	780
gi|56758767	comp5062_c0_seq1	99.25	399	3	0	721
gi|56758769	comp10779_c0_seq1	100	744	0	0	1375
gi|56758771	comp4542_c0_seq1	100	1035	0	0	1912
gi|56758773	comp3363_c0_seq1	100	1807	0	0	3338
gi|56758775	comp6288_c0_seq1	99.61	519	2	0	948
gi|56758779	comp1761_c0_seq1	99.83	575	1	0	1057
gi|56758781	comp7423_c0_seq1	99.72	1068	3	0	1956
gi|56758783	comp6164_c0_seq1	99.86	710	1	0	1306
gi|56758787	comp8083_c0_seq1	94.9	451	23	0	706
gi|56758793	comp8019_c0_seq1	98.95	857	1	0	1526
gi|56758801	comp7001_c0_seq1	100	698	0	0	1290
gi|56758807	comp8320_c0_seq1	99.8	488	1	0	896
gi|56758809	comp3523_c0_seq2	99.9	972	0	0	1788
gi|56758811	comp5619_c0_seq1	99.56	910	2	0	1657
gi|56758813	comp6077_c0_seq1	96.34	820	30	0	1349
gi|56758815	comp4151_c0_seq1	99.92	1332	1	0	2455
gi|56758817	comp10353_c0_seq1	99.86	717	1	0	1319
gi|56758819	comp9363_c0_seq1	100	661	0	0	1221
gi|56758821	comp4370_c0_seq1	100	783	0	0	1447
gi|56758825	comp5791_c0_seq1	98.11	1110	6	0	1919
gi|56758831	comp7414_c0_seq1	98.65	443	4	0	784
gi|56758833	comp4065_c0_seq1	99.81	1053	1	0	1932
gi|56758835	comp5749_c0_seq1	99.69	1302	3	0	2381
gi|56758837	comp2524_c0_seq1	99.63	534	2	0	976
gi|56758839	comp1264_c0_seq1	99.85	666	1	0	1225
gi|56758847	comp3662_c0_seq1	99.83	598	1	0	1099
gi|56758849	comp3676_c0_seq1	99.6	1247	4	0	2274
gi|56758851	comp5003_c0_seq1	99.82	1649	3	0	3029
gi|56758859	comp6207_c0_seq1	98.24	511	5	0	891
gi|56758861	comp5875_c0_seq3	99.62	1315	5	0	2401
gi|56758865	comp10329_c0_seq1	99.04	732	7	0	1314
gi|56758871	Fcomp2802_c0_seq1	99.73	374	1	0	686
gi|56758877	comp7177_c0_seq1	100	450	0	0	832
gi|56758879	comp14195_c0_seq1	100	428	0	0	791
gi|56758881	comp4911_c0_seq1	99.3	2843	1	0	5121
gi|56758883	comp11333_c0_seq1	100	420	0	0	776
gi|56758893	comp3395_c0_seq1	99.52	1250	3	0	2272
gi|56758895	comp4970_c0_seq1	99.67	1203	4	0	2200
gi|56758897	comp5000_c0_seq1	99.93	1523	1	0	2808
gi|56758899	comp11081_c0_seq1	99.43	352	2	0	640
gi|56758901	comp5383_c0_seq2	99.87	773	1	0	1423
gi|56758905	comp5502_c0_seq1	100	541	0	0	1000
gi|56758907	comp4026_c0_seq1	99.88	845	1	0	1555
gi|56758909	comp2839_c0_seq1	99.43	875	5	0	1589
gi|56758911	comp8475_c0_seq1	100	539	0	0	996
gi|56758913	comp1924_c0_seq1	99.86	725	1	0	1334
gi|56758915	comp10550_c0_seq1	100	567	0	0	1048
gi|56758917	comp7885_c0_seq1	100	899	0	0	1661
gi|56758919	comp6341_c0_seq1	98.14	1073	20	0	1871
gi|56758923	comp5821_c0_seq1	99.91	1169	1	0	2154
gi|56758925	comp5180_c0_seq1	99.63	547	2	0	1000
gi|56758927	comp5294_c0_seq1	99.33	1796	6	0	3245
gi|56758929	comp6693_c0_seq1	98.26	749	12	0	1310
gi|56758933	comp4365_c0_seq4	99.83	586	1	0	1077
gi|56758935	comp6396_c0_seq13	97.54	448	7	0	763
gi|56758939	comp4255_c0_seq2	99.78	923	0	0	1692
gi|56758945	comp4298_c0_seq1	100	387	0	0	715
gi|56758955	comp5673_c0_seq2	99.76	1266	3	0	2322
gi|56758957	comp3506_c0_seq1	99.88	1734	2	0	3192
gi|56758961	comp5542_c0_seq1	99.14	812	4	0	1458
gi|56758965	comp4519_c0_seq1	98.53	1425	15	0	2510
gi|56758967	comp4960_c0_seq1	97.01	804	9	0	1338
gi|56758969	comp5985_c0_seq1	99.81	3087	5	0	5666
gi|56758975	comp4244_c0_seq1	99.78	463	1	0	850
gi|56758979	comp5146_c0_seq1	100	361	0	0	667
gi|56758981	comp1807_c0_seq1	98.56	695	10	0	1229
gi|56758983	comp4075_c0_seq1	100	480	0	0	887
gi|56758985	comp5455_c0_seq1	100	1248	0	0	2305
gi|56758993	comp14131_c0_seq1	99.15	353	3	0	636
gi|56758999	comp1039_c0_seq1	98.69	609	4	0	1077
gi|56759001	comp1715_c0_seq1	99.86	701	1	0	1290
gi|56759005	comp1847_c0_seq1	99.68	617	2	0	1129
gi|56759009	comp10944_c0_seq1	100	383	0	0	708
gi|56759011	comp4225_c0_seq1	99.77	436	0	0	798
gi|56759013	comp5960_c0_seq1	99	901	6	0	1611
gi|56759017	comp3315_c0_seq1	99.75	796	2	0	1459
gi|56759019	comp6144_c0_seq1	98.9	1636	3	0	2907
gi|56759021	comp5840_c0_seq1	98.99	893	3	0	1594
gi|56759023	comp2188_c0_seq1	99.54	863	2	0	1570
gi|56759025	comp5535_c0_seq1	99.9	1942	2	0	3576
gi|56759027	comp6008_c0_seq1	97.63	675	16	0	1158
gi|56759029	comp11078_c0_seq1	99.13	461	3	0	828
gi|56759035	comp1019_c0_seq1	99.81	517	1	0	950
gi|56759037	comp6307_c0_seq1	100	2221	0	0	4102
gi|56759039	comp6713_c0_seq1	100	641	0	0	1184
gi|56759041	comp4253_c0_seq1	99.81	1058	2	0	1943
gi|56759043	comp6205_c0_seq1	99.76	2973	6	0	5450
gi|56759045	comp5880_c0_seq2	97.26	912	10	0	1531
gi|56759047	comp1679_c0_seq1	99.86	721	1	0	1327
gi|56759049	comp3681_c0_seq1	100	589	0	0	1088
gi|56759053	comp3469_c0_seq1	99.72	357	1	0	654
gi|56759057	comp10632_c0_seq1	99.75	396	1	0	726
gi|56759059	comp3686_c0_seq1	99.75	408	1	0	749
gi|56759063	comp6080_c0_seq1	99.84	1243	2	0	2285
gi|56759065	comp1562_c0_seq1	98.51	937	6	0	1646
gi|56759067	comp4215_c0_seq1	99.85	686	1	0	1262
gi|56759071	comp4910_c0_seq1	100	1061	0	0	1960
gi|56759073	comp8454_c0_seq1	99.83	598	1	0	1099
gi|56759079	comp6155_c0_seq1	99.26	1220	9	0	2204
gi|56759081	comp5529_c0_seq1	99.29	850	2	0	1533
gi|56759083	comp7311_c0_seq1	100	446	0	0	824
gi|56759087	comp4515_c0_seq1	98.9	728	6	0	1299
gi|56759089	comp12390_c0_seq1	99.41	505	1	0	915
gi|56759091	comp4977_c0_seq2	99.46	747	3	0	1356
gi|56759093	comp6097_c0_seq1	99.92	1256	1	0	2314
gi|56759095	comp5406_c0_seq1	99.82	571	1	0	1050
gi|56759099	comp796_c0_seq1	99.69	654	2	0	1197
[truncated: 4,688 more rows]

## Sheet: Sjv4.0-Denovo
S.japonicum-gene-V4.0	De-novo assembly	Identity %	Alignment length	Mismatches	E-value	Bit score
Sjp_0000030	comp6150_c0_seq1	99.77	882	2	0	1618
Sjp_0000050	comp18213_c0_seq1	100	224	0	4e-116	414
Sjp_0000060	comp8632_c0_seq1	99.89	874	1	0	1609
Sjp_0000100	comp19740_c0_seq1	100	208	0	3e-107	385
Sjp_0000110	comp1802_c0_seq1	99.88	1738	2	0	3199
Sjp_0000130	comp5958_c0_seq1	99.66	588	2	0	1075
Sjp_0000170	comp10329_c0_seq1	99.73	732	2	0	1341
Sjp_0000210	comp25733_c0_seq1	100	242	0	5e-126	448
Sjp_0000230	comp6068_c0_seq2	99.77	1281	3	0	2350
Sjp_0000240	comp5363_c0_seq1	99.53	1272	6	0	2316
Sjp_0000260	Fcomp14611_c0_seq1	100	340	0	2e-180	628
Sjp_0000290	comp8594_c0_seq1	100	632	0	0	1168
Sjp_0000300	comp5650_c0_seq1	99.58	475	2	0	867
Sjp_0000310	comp5650_c0_seq1	86.71	474	59	2e-148	523
Sjp_0000330	Fcomp21955_c0_seq1	100	117	0	9e-57	217
Sjp_0000340	comp25570_c0_seq1	100	201	0	2e-103	372
Sjp_0000350	comp12801_c0_seq1	99.6	249	1	3e-128	455
Sjp_0000390	Fcomp2395_c0_seq1	98.86	175	1	2e-84	311
Sjp_0000400	Fcomp4972_c0_seq1	99.19	248	1	6e-125	446
Sjp_0000410	comp6030_c0_seq1	100	222	0	3e-114	411
Sjp_0000450	comp8779_c0_seq1	96.18	131	3	2e-55	213
Sjp_0000460	Fcomp4335_c0_seq1	96.62	473	16	0	785
Sjp_0000470	Fcomp5622_c0_seq1	99.29	1417	9	0	2560
Sjp_0000480	comp14488_c0_seq1	100	453	0	0	837
Sjp_0000520	Fcomp7530_c0_seq1	100	217	0	4e-112	401
Sjp_0000530	comp7930_c0_seq1	99.58	240	1	7e-123	438
Sjp_0000640	comp5483_c0_seq1	99.26	272	2	4e-139	492
Sjp_0000670	comp17015_c0_seq1	99.46	184	1	3e-92	335
Sjp_0000700	comp4640_c0_seq1	99.94	1697	1	0	3129
Sjp_0000710	comp13272_c0_seq1	99.85	672	1	0	1236
Sjp_0000720	comp13522_c0_seq1	100	371	0	0	686
Sjp_0000730	comp5946_c0_seq1	99.6	250	1	6e-128	457
Sjp_0000740	comp5946_c0_seq1	99.26	1084	8	0	1958
Sjp_0000750	comp6347_c0_seq1	99.84	642	1	0	1181
Sjp_0000760	comp6347_c0_seq1	100	1561	0	0	2883
Sjp_0000780	comp11917_c0_seq1	99.53	424	2	0	773
Sjp_0000810	Fcomp11879_c0_seq1	98.85	174	2	4e-85	311
Sjp_0000820	Fcomp1627_c0_seq1	99.53	642	3	0	1170
Sjp_0000830	Fcomp15426_c0_seq1	98.76	241	0	2e-119	425
Sjp_0000840	comp642_c0_seq1	99.23	260	2	1e-132	470
Sjp_0000850	Fcomp16439_c0_seq1	98.87	265	3	9e-134	473
Sjp_0000890	comp12756_c0_seq1	100	271	0	4e-142	501
Sjp_0000900	comp19474_c0_seq1	97.69	260	6	7e-126	448
Sjp_0000920	comp31774_c0_seq1	100	223	0	2e-115	412
Sjp_0000930	Fcomp22229_c0_seq1	98.74	159	1	4e-76	281
Sjp_0000940	comp16503_c0_seq1	99.79	473	1	0	869
Sjp_0000950	comp29282_c0_seq1	100	286	0	2e-150	529
Sjp_0000960	comp44629_c0_seq1	100	209	0	9e-108	387
Sjp_0000970	Fcomp33940_c0_seq1	99.37	158	1	7e-78	287
Sjp_0000990	comp19970_c0_seq1	100	176	0	2e-89	326
Sjp_0001010	comp5997_c0_seq1	99.48	775	3	0	1408
Sjp_0001020	Fcomp5181_c0_seq1	98.04	51	1	3e-18	89.8
Sjp_0001030	comp5246_c0_seq2	99.8	495	1	0	909
Sjp_0001040	comp3779_c0_seq1	99.29	421	2	0	760
Sjp_0001070	comp5089_c0_seq1	99.24	785	6	0	1417
Sjp_0001140	comp24453_c0_seq1	98.45	258	3	1e-127	453
Sjp_0001150	comp11516_c0_seq1	99.67	307	1	2e-160	562
Sjp_0001160	comp2295_c0_seq1	99.52	207	1	5e-105	377
Sjp_0001170	Fcomp23056_c0_seq1	99.43	175	1	3e-87	318
Sjp_0001180	Fcomp35795_c0_seq1	100	51	0	5e-20	95.3
Sjp_0001210	comp14067_c0_seq1	99.73	374	1	0	686
Sjp_0001220	comp10876_c0_seq1	99.86	734	1	0	1351
Sjp_0001230	comp6357_c0_seq1	99.29	1272	9	0	2300
Sjp_0001240	Fcomp9261_c0_seq1	100	397	0	0	734
Sjp_0001310	comp6148_c0_seq2	99.51	405	2	0	737
Sjp_0001330	comp5989_c0_seq1	99.24	1178	9	0	2126
Sjp_0001340	Fcomp13949_c0_seq1	100	412	0	0	761
Sjp_0001390	comp3423_c0_seq1	99.78	906	2	0	1663
Sjp_0001420	comp4689_c0_seq1	100	229	0	3e-118	424
Sjp_0001430	comp5952_c0_seq1	99.35	1076	7	0	1949
Sjp_0001440	comp18707_c0_seq1	100	287	0	5e-151	531
Sjp_0001470	comp2759_c0_seq1	98.55	484	4	0	852
Sjp_0001500	comp20390_c0_seq1	98.25	229	4	3e-112	401
Sjp_0001510	comp25952_c0_seq1	100	248	0	2e-129	459
Sjp_0001530	comp5470_c0_seq1	97.52	1652	11	0	2800
Sjp_0001540	comp3085_c0_seq1	99.68	617	2	0	1129
Sjp_0001550	comp1109_c0_seq1	99.85	651	1	0	1197
Sjp_0001560	comp15634_c0_seq1	100	321	0	8e-170	593
Sjp_0001580	comp3656_c0_seq1	99.91	1158	1	0	2134
Sjp_0001600	comp2655_c0_seq1	100	750	0	0	1386
Sjp_0001620	comp4204_c0_seq1	100	945	0	0	1746
Sjp_0001630	Fcomp14481_c0_seq1	100	296	0	6e-156	547
Sjp_0001640	comp10808_c0_seq1	99.43	175	1	3e-87	318
Sjp_0001660	comp3084_c0_seq1	100	298	0	1e-156	551
Sjp_0001670	comp28469_c0_seq1	100	219	0	3e-113	405
Sjp_0001690	comp33911_c0_seq1	99.57	231	1	3e-118	422
Sjp_0001730	comp10247_c0_seq1	100	172	0	5e-87	318
Sjp_0001740	comp18528_c0_seq1	100	170	0	3e-86	315
Sjp_0001760	comp1766_c0_seq1	99.86	707	1	0	1301
Sjp_0001790	comp5979_c0_seq1	99.82	570	1	0	1048
Sjp_0001840	comp1347_c0_seq1	99.67	607	2	0	1110
Sjp_0001890	comp4092_c0_seq1	99.04	415	2	0	743
Sjp_0001900	comp5670_c0_seq1	98.57	1121	7	0	1973
Sjp_0001910	Fcomp36723_c0_seq1	99.42	171	1	4e-85	311
Sjp_0001920	comp2424_c0_seq1	100	210	0	3e-108	388
Sjp_0001940	Fcomp18706_c0_seq1	100	227	0	1e-117	420
Sjp_0001950	comp4502_c0_seq2	98.18	1152	3	0	1995
Sjp_0001970	comp6787_c0_seq1	100	141	0	2e-69	261
Sjp_0001990	comp6374_c0_seq5	98.73	553	7	0	983
Sjp_0002010	comp9366_c0_seq1	99.39	330	2	2e-171	599
Sjp_0002020	comp4394_c0_seq1	100	378	0	0	699
Sjp_0002080	comp8563_c0_seq1	100	215	0	1e-110	398
Sjp_0002090	comp38806_c0_seq1	100	218	0	9e-113	403
Sjp_0002110	comp29980_c0_seq1	100	114	0	9e-55	211
Sjp_0002130	comp3510_c0_seq1	100	423	0	0	782
Sjp_0002150	comp1242_c0_seq1	100	843	0	0	1557
Sjp_0002160	comp23265_c0_seq1	99.62	260	1	2e-134	475
Sjp_0002170	comp59741_c0_seq1	98.18	165	3	2e-78	289
Sjp_0002180	comp2278_c0_seq1	99.81	522	1	0	959
Sjp_0002190	comp5486_c0_seq1	100	437	0	0	808
Sjp_0002200	comp12514_c0_seq1	99.5	199	1	1e-100	363
Sjp_0002210	comp15253_c0_seq1	100	216	0	3e-111	399
Sjp_0002230	comp9427_c0_seq1	100	119	0	1e-57	220
Sjp_0002240	comp11084_c0_seq1	98.95	286	3	2e-145	512
Sjp_0002270	comp32991_c0_seq1	98.31	237	3	5e-116	414
Sjp_0002300	comp4544_c0_seq1	98.77	1223	15	0	2176
Sjp_0002310	Fcomp24255_c0_seq1	100	306	0	2e-161	566
Sjp_0002320	comp3295_c0_seq1	99.87	783	1	0	1441
Sjp_0002330	comp1626_c0_seq1	98.95	765	8	0	1369
Sjp_0002370	comp4393_c0_seq1	99.82	1113	2	0	2045
Sjp_0002410	comp5534_c0_seq1	99.9	1003	1	0	1847
Sjp_0002420	comp4397_c0_seq1	98.94	846	9	0	1513
Sjp_0002440	comp4796_c0_seq1	99.04	831	8	0	1491
Sjp_0002450	comp2056_c0_seq1	100	351	0	0	649
Sjp_0002460	comp25582_c0_seq1	100	256	0	8e-134	473
Sjp_0002470	comp15926_c0_seq1	99.66	290	1	6e-151	531
Sjp_0002480	comp22216_c0_seq1	98.36	244	4	2e-120	429
Sjp_0002490	comp12221_c0_seq1	99.57	230	0	5e-117	418
Sjp_0002530	comp26520_c0_seq1	98.89	270	3	1e-136	483
Sjp_0002540	Fcomp5224_c0_seq1	98.84	1122	13	0	2001
Sjp_0002550	comp4871_c0_seq1	100	651	0	0	1203
Sjp_0002580	comp7765_c0_seq1	100	594	0	0	1098
Sjp_0002590	Fcomp23954_c0_seq1	100	237	0	3e-123	438
Sjp_0002630	comp5001_c0_seq1	99.84	610	1	0	1122
Sjp_0002640	comp32407_c0_seq1	100	279	0	1e-146	516
Sjp_0002650	Fcomp9550_c0_seq1	98.86	175	2	1e-85	313
Sjp_0002660	comp17503_c0_seq1	100	271	0	4e-142	501
Sjp_0002670	comp3448_c0_seq1	99.79	470	1	0	863
Sjp_0002680	comp36243_c0_seq1	99.34	151	1	5e-74	274
Sjp_0002690	comp6949_c0_seq1	97.39	843	1	0	1415
Sjp_0002700	comp11113_c0_seq1	99.41	340	2	5e-177	617
Sjp_0002720	comp34368_c0_seq1	100	129	0	2e-63	239
Sjp_0002730	Fcomp13798_c0_seq1	99.79	481	1	0	883
Sjp_0002760	comp2344_c0_seq1	99.02	205	2	3e-102	368
Sjp_0002790	comp17753_c0_seq1	93.3	209	14	2e-84	309
Sjp_0002800	comp5532_c0_seq1	99.63	807	3	0	1474
Sjp_0002810	comp5314_c0_seq1	99.69	324	1	2e-169	593
Sjp_0002840	comp25423_c0_seq1	100	156	0	2e-78	289
Sjp_0002850	comp4468_c0_seq1	99.69	1596	5	0	2920
Sjp_0002860	comp5429_c0_seq1	99.83	2317	4	0	4257
Sjp_0002890	comp22806_c0_seq1	100	350	0	0	647
Sjp_0002910	comp3292_c0_seq1	99.78	462	1	0	848
Sjp_0002930	comp5758_c0_seq1	100	729	0	0	1347
Sjp_0002940	comp19754_c0_seq1	99.58	240	1	3e-123	438
Sjp_0002990	comp6394_c0_seq1	98.72	391	5	0	695
Sjp_0003000	comp6394_c0_seq1	99.47	1693	9	0	3077
Sjp_0003010	comp6370_c0_seq1	99.57	1617	7	0	2948
Sjp_0003020	comp3828_c0_seq1	99.75	809	2	0	1483
Sjp_0003030	Fcomp13528_c0_seq1	99.2	249	2	2e-126	449
Sjp_0003040	comp8188_c0_seq1	100	360	0	0	665
Sjp_0003050	comp15429_c0_seq1	100	392	0	0	725
Sjp_0003080	comp2647_c0_seq1	98.94	1040	8	0	1857
Sjp_0003090	comp7207_c0_seq1	99.81	534	1	0	981
Sjp_0003120	comp4481_c0_seq3	98.42	634	8	0	1114
Sjp_0003140	comp11490_c0_seq1	99.11	337	3	1e-173	606
Sjp_0003160	comp8520_c0_seq1	99.83	579	1	0	1064
Sjp_0003170	comp8056_c0_seq1	100	563	0	0	1040
Sjp_0003180	comp37803_c0_seq1	100	158	0	1e-79	292
Sjp_0003190	comp16090_c0_seq1	98.36	183	3	2e-88	322
Sjp_0003220	comp4001_c0_seq1	99.63	803	3	0	1467
Sjp_0003240	comp20571_c0_seq1	99.67	598	2	0	1094
Sjp_0003260	comp20097_c0_seq1	100	409	0	0	756
Sjp_0003280	Fcomp30542_c0_seq1	100	191	0	8e-98	353
Sjp_0003310	comp22423_c0_seq1	100	301	0	9e-159	556
Sjp_0003330	comp27835_c0_seq1	100	67	0	6e-29	124
Sjp_0003340	comp27205_c0_seq1	100	161	0	4e-81	298
Sjp_0003350	comp3923_c0_seq1	99.55	1336	6	0	2435
Sjp_0003380	comp850_c0_seq1	82.7	185	32	2e-40	165
Sjp_0003400	comp11083_c0_seq1	100	350	0	0	647
Sjp_0003410	comp7678_c0_seq1	99.79	973	2	0	1786
Sjp_0003420	comp6009_c0_seq1	100	823	0	0	1520
Sjp_0003440	comp4239_c0_seq2	99.52	420	2	0	765
Sjp_0003450	comp5799_c0_seq1	100	800	0	0	1478
Sjp_0003460	comp14102_c0_seq1	99.37	315	2	6e-163	571
Sjp_0003470	comp15616_c0_seq1	100	287	0	6e-151	531
Sjp_0003480	comp13437_c0_seq1	99.47	561	0	0	1016
Sjp_0003500	Fcomp25161_c0_seq1	99.48	191	1	4e-96	348
Sjp_0003510	comp1123_c0_seq1	98.42	569	2	0	994
Sjp_0003570	comp6189_c0_seq2	100	417	0	0	771
Sjp_0003620	comp13466_c0_seq1	100	375	0	0	693
Sjp_0003630	comp13767_c0_seq1	100	379	0	0	701
Sjp_0003640	comp1285_c0_seq1	98.76	402	2	0	712
Sjp_0003650	comp5355_c0_seq1	99.81	1052	2	0	1932
Sjp_0003700	Fcomp11507_c0_seq1	100	220	0	7e-114	407
Sjp_0003710	comp5176_c0_seq1	99.79	483	1	0	887
Sjp_0003720	comp14306_c0_seq1	100	290	0	1e-152	536
Sjp_0003750	comp11772_c0_seq1	99.86	718	1	0	1321
Sjp_0003760	Fcomp18618_c0_seq1	99.48	194	1	8e-98	353
Sjp_0003770	comp2016_c0_seq1	96.48	966	4	0	1568
Sjp_0003780	comp10509_c0_seq1	99.86	721	1	0	1327
Sjp_0003790	comp16779_c0_seq1	98.11	159	2	4e-74	276
Sjp_0003800	comp16856_c0_seq1	100	193	0	6e-99	357
Sjp_0003810	comp5420_c0_seq1	98.91	825	9	0	1474
Sjp_0003840	Fcomp13047_c0_seq1	99.6	251	1	2e-129	459
Sjp_0003850	comp1431_c0_seq1	99.43	530	3	0	963
Sjp_0003860	comp26933_c0_seq1	99.33	297	2	3e-153	538
Sjp_0003880	comp1703_c0_seq1	99.72	715	2	0	1310
Sjp_0003940	comp11143_c0_seq1	100	507	0	0	937
Sjp_0003950	comp5307_c0_seq1	100	468	0	0	865
Sjp_0003960	comp15271_c0_seq1	99.43	175	1	3e-87	318
Sjp_0003970	comp4522_c0_seq1	100	591	0	0	1092
Sjp_0003980	comp17810_c0_seq1	100	204	0	5e-105	377
Sjp_0003990	comp18798_c0_seq1	100	378	0	0	699
Sjp_0004050	comp4619_c0_seq1	99.14	466	4	0	839
Sjp_0004060	comp5325_c0_seq1	99.65	1715	6	0	3134
Sjp_0004090	comp22881_c0_seq1	100	177	0	5e-90	327
Sjp_0004120	comp5764_c0_seq1	99.8	492	1	0	904
Sjp_0004180	comp4383_c0_seq1	99.81	1032	2	0	1895
Sjp_0004190	comp4503_c0_seq1	99.34	608	1	0	1098
Sjp_0004210	comp3583_c0_seq1	99.11	564	5	0	1014
Sjp_0004230	Fcomp11319_c0_seq1	100	323	0	6e-171	597
Sjp_0004250	comp3576_c0_seq1	99.57	1150	5	0	2097
Sjp_0004260	comp25965_c0_seq1	89.68	339	35	2e-121	433
Sjp_0004280	comp5905_c0_seq1	99.63	1353	5	0	2471
Sjp_0004290	comp5991_c0_seq1	92.03	364	29	1e-144	512
Sjp_0004310	comp4975_c0_seq1	99.94	1638	1	0	3020
Sjp_0004330	comp23567_c0_seq1	100	175	0	6e-89	324
Sjp_0004360	comp3393_c0_seq1	100	389	0	0	719
Sjp_0004380	comp5846_c0_seq2	99.5	1194	6	0	2172
Sjp_0004390	comp25138_c0_seq1	100	170	0	3e-86	315
Sjp_0004400	comp1836_c0_seq1	99.81	530	1	0	974
Sjp_0004410	comp1836_c0_seq1	100	573	0	0	1059
Sjp_0004420	Fcomp12003_c0_seq1	100	343	0	0	634
Sjp_0004440	comp19654_c0_seq1	100	225	0	1e-116	416
Sjp_0004460	comp3670_c0_seq1	99.7	329	1	4e-172	603
Sjp_0004470	comp3514_c0_seq1	98.93	1028	2	0	1829
Sjp_0004480	comp7796_c0_seq1	100	1103	0	0	2037
Sjp_0004490	comp7432_c0_seq1	100	298	0	5e-157	551
Sjp_0004500	comp17425_c0_seq1	99.31	290	2	3e-149	525
Sjp_0004510	comp5369_c0_seq3	100	827	0	0	1528
Sjp_0004560	comp4379_c0_seq1	99.29	280	2	3e-143	507
Sjp_0004590	comp6390_c0_seq1	97.97	444	9	0	771
Sjp_0004600	Fcomp13797_c0_seq1	99.42	171	1	4e-85	311
Sjp_0004610	comp6214_c0_seq1	99.33	1639	8	0	2963
Sjp_0004620	comp6390_c0_seq1	99.62	527	2	0	963
Sjp_0004630	comp6112_c0_seq1	99.9	992	1	0	1827
Sjp_0004640	comp6168_c0_seq1	97.14	1536	38	0	2588
Sjp_0004650	comp6168_c0_seq1	99.14	1281	10	0	2303
Sjp_0004660	comp12686_c0_seq1	100	218	0	2e-112	403
Sjp_0004670	comp20764_c0_seq1	99.72	355	1	0	651
Sjp_0004690	comp5037_c0_seq1	98.89	993	10	0	1772
Sjp_0004710	comp20764_c0_seq1	94.37	373	21	1e-163	573
Sjp_0004720	comp5701_c0_seq1	100	471	0	0	870
Sjp_0004760	comp25981_c0_seq1	100	158	0	2e-79	292
Sjp_0004770	comp11996_c0_seq1	100	487	0	0	900
Sjp_0004780	comp3424_c0_seq1	94.47	452	10	0	689
Sjp_0004810	comp9504_c0_seq1	95.63	183	8	5e-80	294
Sjp_0004820	comp5928_c0_seq1	98.11	424	7	0	737
Sjp_0004830	Fcomp13038_c0_seq1	98.58	353	2	4e-178	621
Sjp_0004860	comp9412_c0_seq1	99.61	519	2	0	948
Sjp_0004870	comp16892_c0_seq1	100	295	0	2e-155	545
Sjp_0004880	Fcomp8800_c0_seq1	99.42	173	1	5e-86	315
Sjp_0004950	comp927_c0_seq1	99.76	1227	3	0	2250
Sjp_0004960	Fcomp20691_c0_seq1	99.54	217	1	2e-110	396
Sjp_0004990	comp804_c0_seq1	100	801	0	0	1480
Sjp_0005050	comp28013_c0_seq1	98.19	166	0	7e-78	287
Sjp_0005070	comp10823_c0_seq1	99.43	175	1	3e-87	318
Sjp_0005080	comp5571_c0_seq1	99.5	604	2	0	1098
Sjp_0005100	comp19357_c0_seq1	98.48	197	3	4e-96	348
Sjp_0005140	comp4765_c0_seq1	99.76	824	2	0	1511
Sjp_0005150	comp3756_c0_seq1	99.58	474	2	0	865
Sjp_0005170	Fcomp18652_c0_seq1	99.72	363	1	0	665
Sjp_0005210	comp4729_c0_seq1	99.54	865	3	0	1574
Sjp_0005240	comp11386_c0_seq1	99.76	413	1	0	758
Sjp_0005250	comp5254_c0_seq1	99.73	753	2	0	1380
Sjp_0005270	comp47437_c0_seq1	98.27	173	3	7e-83	303
Sjp_0005280	comp16789_c0_seq1	100	196	0	1e-100	363
Sjp_0005310	comp12742_c0_seq1	100	299	0	1e-157	553
Sjp_0005320	comp33920_c0_seq1	95.22	209	10	4e-91	331
Sjp_0005370	comp15980_c0_seq1	99.5	202	1	3e-102	368
Sjp_0005380	comp53949_c0_seq1	100	105	0	4e-50	195
Sjp_0005410	comp3391_c0_seq1	99.41	675	4	0	1225
Sjp_0005420	comp821_c0_seq1	98.86	614	7	0	1096
Sjp_0005450	comp4923_c0_seq1	97.12	591	7	0	989
Sjp_0005470	comp5139_c0_seq2	99.33	747	5	0	1352
Sjp_0005480	comp5456_c0_seq1	99.71	697	2	0	1277
Sjp_0005490	comp7099_c0_seq1	97.47	711	18	0	1214
Sjp_0005500	comp8879_c0_seq1	100	337	0	1e-178	623
Sjp_0005530	comp3948_c0_seq1	98.12	373	7	0	651
Sjp_0005540	comp8562_c0_seq1	98.94	188	2	2e-92	337
Sjp_0005550	comp4354_c0_seq1	100	696	0	0	1286
Sjp_0005620	comp1760_c0_seq1	100	1394	0	0	2575
Sjp_0005630	comp10417_c0_seq1	100	358	0	0	662
Sjp_0005640	comp8721_c0_seq1	100	596	0	0	1101
Sjp_0005650	comp7531_c0_seq1	98.12	639	0	0	1103
Sjp_0005660	comp6430_c0_seq1	100	789	0	0	1458
Sjp_0005680	comp10417_c0_seq1	100	356	0	0	658
Sjp_0005690	comp1846_c0_seq1	100	293	0	4e-153	542
Sjp_0005730	comp6092_c0_seq1	100	195	0	5e-99	361
Sjp_0005740	comp5671_c0_seq2	95.5	600	3	0	937
Sjp_0005750	comp392_c0_seq1	99.44	178	1	6e-89	324
Sjp_0005760	comp10750_c0_seq1	100	326	0	1e-172	603
Sjp_0005770	comp24338_c0_seq1	100	159	0	7e-80	294
Sjp_0005780	comp6248_c0_seq1	100	438	0	0	809
Sjp_0005810	comp10717_c0_seq1	99.16	474	3	0	852
Sjp_0005820	comp9112_c0_seq1	99.53	638	3	0	1162
Sjp_0005850	comp3511_c0_seq1	99.82	546	1	0	1003
Sjp_0005860	comp3511_c0_seq1	99.12	226	2	4e-113	407
Sjp_0005870	comp4674_c0_seq1	98.19	221	1	3e-106	383
Sjp_0005880	comp5219_c0_seq1	99.92	1332	1	0	2455
Sjp_0005890	comp8313_c0_seq1	99.79	466	1	0	856
Sjp_0005900	comp1542_c0_seq1	100	555	0	0	1026
Sjp_0005910	comp4147_c0_seq1	100	1075	0	0	1986
Sjp_0005920	comp9544_c0_seq1	100	556	0	0	1027
Sjp_0005940	comp24429_c0_seq1	100	154	0	2e-77	285
Sjp_0005950	comp10849_c0_seq1	100	300	0	4e-158	555
Sjp_0005970	comp4543_c0_seq1	100	1157	0	0	2137
Sjp_0005980	comp18367_c0_seq1	100	209	0	9e-108	387
Sjp_0006000	comp4060_c0_seq1	99.58	714	3	0	1303
Sjp_0006010	comp31468_c0_seq1	100	308	0	1e-162	569
Sjp_0006050	comp15598_c0_seq1	99.62	262	1	4e-135	479
Sjp_0006060	comp17542_c0_seq1	100	205	0	2e-105	379
Sjp_0006070	Fcomp13219_c0_seq1	96.28	296	8	2e-136	483
Sjp_0006080	Fcomp10737_c0_seq1	100	192	0	2e-98	355
Sjp_0006090	comp10335_c0_seq1	100	837	0	0	1546
Sjp_0006100	comp11815_c0_seq1	100	371	0	0	686
Sjp_0006120	comp36280_c0_seq1	100	267	0	7e-140	494
Sjp_0006130	comp5910_c0_seq1	96.37	964	6	0	1559
Sjp_0006220	Fcomp1228_c0_seq1	100	262	0	4e-137	484
Sjp_0006230	comp23619_c0_seq1	98.01	151	3	1e-70	263
Sjp_0006250	comp982_c0_seq1	99.47	563	3	0	1024
Sjp_0006260	comp5977_c0_seq1	100	382	0	0	706
Sjp_0006300	Fcomp10174_c0_seq1	100	259	0	2e-135	479
Sjp_0006310	Fcomp27841_c0_seq1	99.44	177	1	2e-88	322
Sjp_0006380	comp5361_c0_seq1	99.16	718	6	0	1293
Sjp_0006390	comp35002_c0_seq1	100	156	0	2e-78	289
Sjp_0006410	comp11501_c0_seq1	98.63	366	5	0	649
Sjp_0006440	comp13819_c0_seq1	98.94	282	3	3e-143	505
Sjp_0006450	comp42574_c0_seq1	99.44	180	1	5e-90	327
Sjp_0006460	comp28009_c0_seq1	98.94	282	3	4e-143	505
Sjp_0006470	comp4093_c0_seq1	96.15	753	8	0	1210
Sjp_0006490	comp21850_c0_seq1	98.62	145	2	6e-69	257
Sjp_0006500	comp9591_c0_seq1	100	212	0	2e-109	392
Sjp_0006510	comp21390_c0_seq1	100	347	0	0	641
Sjp_0006520	comp3682_c0_seq1	99.64	1096	4	0	2002
Sjp_0006530	Fcomp32091_c0_seq1	100	203	0	2e-104	375
Sjp_0006550	comp3001_c0_seq1	100	45	0	1e-16	84.2
Sjp_0006570	comp5923_c0_seq1	99.81	1050	2	0	1929
Sjp_0006580	comp8603_c0_seq1	99.73	374	1	0	686
Sjp_0006590	comp8596_c0_seq1	99.65	575	2	0	1051
Sjp_0006600	comp15090_c0_seq1	98.36	122	2	5e-56	215
Sjp_0006610	comp1098_c0_seq1	100	316	0	1e-166	584
Sjp_0006620	comp4500_c0_seq1	99.44	354	2	0	643
Sjp_0006630	comp4573_c0_seq1	99.03	925	9	0	1659
Sjp_0006640	comp16308_c0_seq1	100	231	0	6e-120	427
Sjp_0006680	comp6065_c0_seq1	98.55	2554	11	0	4488
Sjp_0006700	comp16652_c0_seq1	100	281	0	1e-147	520
Sjp_0006710	comp2094_c0_seq1	100	479	0	0	885
Sjp_0006730	comp5759_c0_seq1	100	369	0	0	682
Sjp_0006760	comp48306_c0_seq1	100	98	0	4e-46	182
Sjp_0006780	comp1389_c0_seq1	100	649	0	0	1199
Sjp_0006790	comp19012_c0_seq1	100	287	0	5e-151	531
Sjp_0006800	comp5584_c0_seq1	100	1290	0	0	2383
Sjp_0006810	comp11842_c0_seq1	99.61	257	1	1e-132	470
Sjp_0006820	comp13927_c0_seq1	99.76	418	1	0	767
Sjp_0006860	comp5638_c0_seq1	100	440	0	0	813
Sjp_0006890	comp18999_c0_seq1	100	285	0	7e-150	527
Sjp_0006900	comp6144_c0_seq1	99.92	2427	2	0	4471
Sjp_0006910	comp6994_c0_seq1	100	819	0	0	1513
Sjp_0006930	Fcomp10740_c0_seq1	100	356	0	0	658
Sjp_0006950	comp4350_c0_seq1	99.67	303	1	4e-158	555
Sjp_0006970	comp16374_c0_seq1	96.14	207	8	3e-93	339
Sjp_0006990	comp5793_c0_seq1	95.65	276	12	1e-124	444
Sjp_0007000	comp5625_c0_seq1	99.88	3201	4	0	5890
Sjp_0007010	comp7495_c0_seq1	99.77	859	1	0	1574
Sjp_0007040	comp32936_c0_seq1	100	240	0	6e-125	444
Sjp_0007050	comp9043_c0_seq1	100	236	0	1e-122	436
Sjp_0007070	comp3486_c0_seq1	98.41	757	7	0	1327
Sjp_0007090	comp14872_c0_seq1	100	212	0	2e-109	392
Sjp_0007100	comp4890_c0_seq1	99.16	717	5	0	1290
Sjp_0007110	comp1956_c0_seq1	99.95	1917	1	0	3535
Sjp_0007120	comp7012_c0_seq1	99.76	849	2	0	1557
Sjp_0007130	comp10115_c0_seq1	100	234	0	2e-121	433
Sjp_0007150	comp1108_c0_seq1	100	1124	0	0	2076
Sjp_0007160	comp3437_c0_seq1	99.07	431	4	0	774
Sjp_0007170	comp16838_c0_seq1	100	414	0	0	765
Sjp_0007180	comp27618_c0_seq1	100	151	0	1e-75	279
Sjp_0007200	comp5717_c0_seq1	99.84	1869	3	0	3435
Sjp_0007210	comp16032_c0_seq1	99.68	310	1	5e-162	568
Sjp_0007220	comp22860_c0_seq1	100	366	0	0	676
Sjp_0007230	comp1280_c0_seq1	99.52	209	1	4e-106	381
Sjp_0007240	comp19273_c0_seq1	100	79	0	2e-35	147
Sjp_0007260	comp5309_c0_seq1	99	803	2	0	1434
Sjp_0007320	comp33978_c0_seq1	100	238	0	8e-124	440
Sjp_0007330	comp6307_c0_seq1	98.1	526	10	0	917
Sjp_0007340	comp18845_c0_seq1	99.53	212	1	1e-107	387
Sjp_0007390	comp2827_c0_seq1	99.22	771	6	0	1391
Sjp_0007400	comp35079_c0_seq1	99.46	184	1	3e-92	335
Sjp_0007420	comp6309_c0_seq3	100	52	0	2e-19	97.1
Sjp_0007490	comp28493_c0_seq1	100	96	0	4e-45	178
Sjp_0007500	comp26784_c0_seq1	98.33	180	3	1e-86	316
Sjp_0007520	comp38184_c0_seq1	99.48	192	1	1e-96	350
Sjp_0007530	comp4055_c0_seq1	99.9	1025	1	0	1888
Sjp_0007550	comp5595_c0_seq2	97.73	1056	9	0	1807
Sjp_0007570	comp16812_c0_seq1	99.43	348	2	0	632
Sjp_0007580	comp23275_c0_seq1	99.44	179	1	2e-89	326
Sjp_0007590	comp22533_c0_seq1	100	181	0	3e-92	335
Sjp_0007600	Fcomp31439_c0_seq1	99.58	237	1	1e-121	433
Sjp_0007610	comp401_c0_seq1	99.4	166	1	5e-82	302
Sjp_0007630	comp44896_c0_seq1	98.92	186	2	1e-91	333
Sjp_0007640	comp19102_c0_seq1	99.44	180	1	5e-90	327
Sjp_0007710	comp6007_c0_seq1	99.35	1533	10	0	2776
Sjp_0007780	comp8871_c0_seq1	99.75	405	1	0	743
Sjp_0007790	comp21714_c0_seq1	99.59	493	2	0	900
Sjp_0007800	comp5823_c0_seq1	98.79	741	9	0	1319
Sjp_0007820	comp11737_c0_seq1	99.81	1045	2	0	1919
Sjp_0007880	comp8157_c0_seq1	100	842	0	0	1555
Sjp_0007890	comp27543_c0_seq1	100	116	0	3e-56	215
Sjp_0007920	comp66509_c0_seq1	100	100	0	3e-47	185
Sjp_0007930	comp5693_c0_seq3	99.76	834	2	0	1530
Sjp_0007940	comp5583_c0_seq1	99.9	1047	1	0	1929
Sjp_0007950	Fcomp23634_c0_seq1	100	241	0	2e-125	446
Sjp_0007960	comp18505_c0_seq1	99.75	395	1	0	725
Sjp_0007980	comp3908_c0_seq1	99.42	693	1	0	1254
Sjp_0007990	comp3217_c0_seq1	100	529	0	0	977
Sjp_0008010	comp2510_c0_seq1	99.59	246	1	1e-126	449
Sjp_0008020	comp4717_c0_seq1	100	460	0	0	850
Sjp_0008030	comp10655_c0_seq1	100	271	0	4e-142	501
Sjp_0008040	Fcomp3140_c0_seq1	99.11	225	2	3e-113	405
Sjp_0008070	comp5241_c0_seq1	100	555	0	0	1026
Sjp_0008090	comp5580_c0_seq1	100	600	0	0	1109
Sjp_0008100	comp16909_c0_seq1	100	193	0	6e-99	357
Sjp_0008110	comp8839_c0_seq1	100	661	0	0	1221
Sjp_0008120	comp7220_c0_seq1	100	379	0	0	701
Sjp_0008130	comp12713_c0_seq1	99.8	493	1	0	905
Sjp_0008170	comp2429_c0_seq1	100	329	0	3e-174	608
Sjp_0008190	comp4935_c0_seq1	100	543	0	0	1003
Sjp_0008200	comp7639_c0_seq1	100	478	0	0	883
Sjp_0008220	comp3513_c0_seq1	99.69	324	1	4e-169	593
Sjp_0008230	comp355_c0_seq1	100	229	0	7e-119	424
Sjp_0008250	comp4969_c0_seq1	99.72	717	2	0	1314
Sjp_0008270	comp8703_c0_seq1	100	196	0	1e-100	363
Sjp_0008280	Fcomp13742_c0_seq1	100	244	0	4e-127	451
Sjp_0008360	comp6187_c0_seq1	99.85	665	1	0	1223
Sjp_0008370	Fcomp11175_c0_seq1	99.48	192	1	1e-96	350
Sjp_0008380	comp1117_c0_seq1	91	100	9	3e-32	135
Sjp_0008400	comp9254_c0_seq1	100	712	0	0	1315
Sjp_0008410	comp16037_c0_seq1	100	154	0	2e-77	285
Sjp_0008430	comp3639_c0_seq1	99.65	566	2	0	1035
Sjp_0008450	comp8796_c0_seq1	99.84	608	1	0	1118
Sjp_0008480	Fcomp13194_c0_seq1	99.33	445	3	0	806
Sjp_0008490	comp4673_c0_seq1	99.58	947	4	0	1727
Sjp_0008500	Fcomp27424_c0_seq1	100	158	0	1e-79	292
Sjp_0008510	Fcomp2873_c0_seq1	100	218	0	9e-113	403
Sjp_0008520	Fcomp26882_c0_seq1	100	148	0	6e-74	274
Sjp_0008530	comp1501_c0_seq1	98.59	639	6	0	1127
Sjp_0008540	comp1755_c0_seq1	99.61	1297	5	0	2368
Sjp_0008560	Fcomp20906_c0_seq1	99.09	219	2	6e-110	394
Sjp_0008600	comp1911_c0_seq1	100	276	0	1e-144	510
Sjp_0008640	Fcomp22504_c0_seq1	100	231	0	6e-120	427
Sjp_0008650	comp4001_c0_seq1	100	294	0	6e-154	544
Sjp_0008660	comp12131_c0_seq1	99.83	578	1	0	1062
Sjp_0008700	comp4652_c0_seq1	81.01	416	75	1e-89	327
Sjp_0008710	comp3317_c0_seq1	96.43	308	11	3e-144	508
Sjp_0008720	comp15944_c0_seq1	94.23	208	12	3e-87	318
Sjp_0008730	comp4984_c0_seq1	99.8	494	1	0	907
Sjp_0008780	Fcomp12329_c0_seq1	99.68	311	1	1e-162	569
Sjp_0008790	comp21589_c0_seq1	100	284	0	3e-149	525
Sjp_0008800	comp4261_c0_seq1	100	539	0	0	996
Sjp_0008900	comp5537_c0_seq1	99.54	217	1	5e-110	396
Sjp_0008910	comp28396_c0_seq1	100	176	0	2e-89	326
Sjp_0008920	comp1526_c0_seq1	99.9	967	1	0	1781
Sjp_0008940	Fcomp36607_c0_seq1	100	166	0	5e-84	307
Sjp_0008950	comp8415_c0_seq1	99.25	670	5	0	1210
Sjp_0008980	Fcomp28463_c0_seq1	98.81	168	2	1e-81	300
Sjp_0008990	comp3323_c0_seq1	99.15	234	2	6e-118	422
Sjp_0009000	comp33341_c0_seq1	100	152	0	3e-76	281
Sjp_0009010	comp5480_c0_seq1	100	369	0	0	682
Sjp_0009120	comp21150_c0_seq1	100	67	0	8e-29	124
Sjp_0009140	comp10730_c0_seq1	100	180	0	2e-91	333
Sjp_0009160	comp6118_c0_seq1	99.3	859	6	0	1554
Sjp_0009170	comp26719_c0_seq1	100	196	0	1e-100	363
Sjp_0009180	comp4680_c0_seq1	99.69	1299	0	0	2374
Sjp_0009190	comp2939_c0_seq1	100	738	0	0	1363
Sjp_0009240	comp15508_c0_seq1	100	318	0	4e-168	588
Sjp_0009250	comp1739_c0_seq1	99.61	760	2	0	1386
Sjp_0009260	comp41559_c0_seq1	99.35	153	1	4e-75	278
Sjp_0009290	comp19471_c0_seq1	100	346	0	0	640
Sjp_0009300	comp24569_c0_seq1	100	345	0	0	638
Sjp_0009320	comp35_c0_seq1	100	180	0	1e-91	333
Sjp_0009340	comp8701_c0_seq1	99.82	547	1	0	1005
Sjp_0009350	comp5108_c0_seq1	99.68	627	2	0	1147
Sjp_0009360	Fcomp2924_c0_seq1	99.75	408	1	0	749
Sjp_0009390	comp5147_c0_seq1	95.36	453	21	0	721
Sjp_0009410	comp30199_c0_seq1	92.31	169	13	9e-64	241
Sjp_0009430	comp527_c0_seq1	99.53	212	1	9e-108	387
Sjp_0009440	comp13666_c0_seq1	100	328	0	1e-173	606
Sjp_0009460	comp6141_c0_seq2	93.27	312	0	2e-123	440
Sjp_0009470	comp5535_c0_seq1	99.88	1738	2	0	3199
Sjp_0009490	comp3752_c0_seq1	100	510	0	0	942
Sjp_0009550	Fcomp29998_c0_seq1	100	219	0	3e-113	405
Sjp_0009600	comp2591_c0_seq1	99.56	225	1	6e-115	411
Sjp_0009610	Fcomp9170_c0_seq1	100	201	0	4e-103	372
Sjp_0009620	comp2606_c0_seq1	100	151	0	2e-75	279
Sjp_0009630	comp1034_c0_seq1	99.74	781	2	0	1432
Sjp_0009640	comp5019_c0_seq1	99.78	463	1	0	850
Sjp_0009680	comp11704_c0_seq1	100	324	0	2e-171	599
Sjp_0009710	comp13277_c0_seq1	100	361	0	0	667
Sjp_0009720	comp12805_c0_seq1	100	440	0	0	813
Sjp_0009730	Fcomp19863_c0_seq1	99.75	406	1	0	745
Sjp_0009740	comp29759_c0_seq1	100	185	0	2e-94	342
Sjp_0009750	comp1650_c0_seq1	100	294	0	1e-154	544
Sjp_0009780	comp13036_c0_seq1	100	265	0	9e-139	490
Sjp_0009860	comp2678_c0_seq1	100	143	0	9e-71	265
Sjp_0009880	comp21586_c0_seq1	99.47	188	1	2e-94	342
Sjp_0009900	comp4611_c0_seq1	100	1410	0	0	2604
Sjp_0009920	Fcomp29192_c0_seq1	100	151	0	1e-75	279
Sjp_0009930	comp3303_c0_seq1	99.85	649	1	0	1194
Sjp_0009940	comp19479_c0_seq1	99.77	441	1	0	809
Sjp_0009950	comp1838_c0_seq1	98.17	711	1	0	1230
Sjp_0009970	comp1768_c0_seq1	99.92	1211	1	0	2231
Sjp_0009980	comp10952_c0_seq1	99.72	361	1	0	662
Sjp_0009990	comp14000_c0_seq1	99.71	348	1	0	638
Sjp_0010020	comp37049_c0_seq1	99.47	187	1	6e-94	340
Sjp_0010040	comp5464_c0_seq1	99.42	692	4	0	1256
Sjp_0010070	Fcomp21777_c0_seq1	99.65	287	1	3e-149	525
Sjp_0010080	comp15904_c0_seq1	100	159	0	8e-80	294
Sjp_0010090	Fcomp18274_c0_seq1	100	238	0	1e-123	440
Sjp_0010120	comp1185_c0_seq1	99.71	695	2	0	1273
Sjp_0010130	comp7573_c0_seq1	99.86	1435	2	0	2639
Sjp_0010160	comp5890_c0_seq1	99.74	1141	2	0	2089
Sjp_0010200	comp3696_c0_seq1	91.7	289	0	4e-105	379
Sjp_0010210	comp4556_c0_seq1	100	777	0	0	1435
Sjp_0010220	Fcomp19306_c0_seq1	100	236	0	1e-122	436
Sjp_0010270	comp817_c0_seq1	99.56	1137	5	0	2073
Sjp_0010280	comp4322_c0_seq1	100	900	0	0	1663
Sjp_0010330	comp18231_c0_seq1	99.44	180	1	5e-90	327
Sjp_0010340	comp3745_c0_seq1	99.79	958	2	0	1759
Sjp_0010360	comp2966_c0_seq1	99.4	500	3	0	907
Sjp_0010390	comp10535_c0_seq1	100	282	0	7e-148	521
Sjp_0010420	comp1570_c0_seq1	98.96	384	0	0	684
Sjp_0010430	comp14868_c0_seq1	100	412	0	0	761
Sjp_0010440	comp7627_c0_seq1	100	1073	0	0	1982
Sjp_0010450	comp12613_c0_seq1	99.8	494	1	0	907
Sjp_0010480	comp3214_c0_seq1	100	859	0	0	1587
Sjp_0010490	Fcomp38915_c0_seq1	100	175	0	6e-89	324
Sjp_0010500	comp25990_c0_seq1	99.5	199	1	1e-100	363
Sjp_0010520	comp6825_c0_seq1	100	750	0	0	1386
Sjp_0010530	Fcomp9822_c0_seq1	100	301	0	9e-159	556
Sjp_0010590	comp9867_c0_seq1	100	831	0	0	1535
Sjp_0010600	comp3565_c0_seq1	99.74	388	1	0	712
Sjp_0010640	comp1348_c0_seq1	99.83	593	1	0	1090
Sjp_0010650	comp262_c0_seq1	99.58	239	1	2e-122	436
Sjp_0010660	comp5603_c0_seq1	100	2709	0	0	5003
Sjp_0010680	comp4774_c0_seq1	100	393	0	0	726
Sjp_0010740	comp4687_c0_seq1	99.76	409	1	0	750
Sjp_0010750	Fcomp47752_c0_seq1	100	197	0	4e-101	364
Sjp_0010790	comp3896_c0_seq1	100	301	0	2e-158	556
Sjp_0010800	comp5156_c0_seq1	99.69	961	3	0	1759
Sjp_0010810	comp4200_c0_seq1	97.19	533	3	0	891
Sjp_0010820	comp5388_c0_seq1	99.01	810	5	0	1448
Sjp_0010830	comp9351_c0_seq1	100	707	0	0	1306
Sjp_0010860	comp39993_c0_seq1	99.22	255	0	3e-129	459
Sjp_0010920	comp4745_c0_seq1	100	225	0	2e-116	416
Sjp_0010940	comp19657_c0_seq1	99.46	184	1	3e-92	335
Sjp_0010950	comp3164_c0_seq1	99.33	446	3	0	808
Sjp_0010990	comp5605_c0_seq1	98.91	550	6	0	983
Sjp_0011000	comp2342_c0_seq1	99.46	368	2	0	669
Sjp_0011020	comp29609_c0_seq1	98.88	178	2	3e-87	318
Sjp_0011030	comp15677_c0_seq1	100	279	0	1e-146	516
Sjp_0011050	comp1016_c0_seq1	99.87	750	1	0	1380
Sjp_0011060	comp12028_c0_seq1	100	471	0	0	870
Sjp_0011070	comp2964_c0_seq1	99.81	1616	3	0	2970
Sjp_0011090	comp25649_c0_seq1	100	152	0	3e-76	281
Sjp_0011100	comp2779_c0_seq1	99.62	261	1	9e-135	477
Sjp_0011120	comp3110_c0_seq1	99.19	620	5	0	1118
Sjp_0011140	comp11811_c0_seq1	100	369	0	0	682
Sjp_0011160	comp5249_c0_seq1	99.79	479	1	0	880
Sjp_0011180	comp4734_c0_seq1	100	480	0	0	887
Sjp_0011200	comp4176_c0_seq1	99.36	622	4	0	1127
Sjp_0011220	comp3481_c0_seq2	100	424	0	0	784
Sjp_0011260	comp4001_c0_seq1	99.8	509	1	0	935
Sjp_0011270	comp22996_c0_seq1	99.26	405	3	0	732
Sjp_0011280	comp2018_c0_seq1	100	390	0	0	721
Sjp_0011290	comp31786_c0_seq1	100	211	0	7e-109	390
Sjp_0011300	comp21878_c0_seq1	100	274	0	9e-144	507
Sjp_0011310	comp7546_c0_seq1	100	772	0	0	1426
Sjp_0011320	comp10219_c0_seq1	99.75	396	0	0	725
Sjp_0011330	comp20755_c0_seq1	100	213	0	6e-110	394
Sjp_0011340	comp788_c0_seq1	100	1094	0	0	2021
Sjp_0011350	Fcomp16576_c0_seq1	100	162	0	1e-81	300
Sjp_0011400	comp10684_c0_seq1	100	173	0	7e-88	320
Sjp_0011420	comp6056_c0_seq1	99.78	901	2	0	1653
Sjp_0011430	comp6056_c0_seq1	93.28	878	59	0	1295
Sjp_0011450	comp3524_c0_seq2	100	170	0	1e-85	315
Sjp_0011460	comp5398_c0_seq1	99.77	432	1	0	793
Sjp_0011470	comp653_c0_seq1	100	158	0	1e-79	292
Sjp_0011480	comp3527_c0_seq1	99.58	240	1	5e-123	438
Sjp_0011490	comp5062_c0_seq1	99.54	433	1	0	787
Sjp_0011500	comp24144_c0_seq1	100	400	0	0	739
Sjp_0011510	comp3371_c0_seq2	100	546	0	0	1009
Sjp_0011550	comp9294_c0_seq1	99.76	424	1	0	778
Sjp_0011590	comp23725_c0_seq1	100	219	0	3e-113	405
Sjp_0011610	comp28265_c0_seq1	100	207	0	1e-106	383
Sjp_0011640	comp34132_c0_seq1	100	218	0	9e-113	403
Sjp_0011650	comp3266_c0_seq1	98.4	313	2	1e-155	547
Sjp_0011680	comp3929_c0_seq1	100	685	0	0	1266
Sjp_0011730	comp6398_c0_seq1	95.38	260	0	3e-111	403
Sjp_0011740	comp6398_c0_seq1	97.98	248	5	1e-119	431
Sjp_0011810	comp31532_c0_seq1	99.43	175	1	3e-87	318
Sjp_0011820	comp903_c0_seq1	100	782	0	0	1445
Sjp_0011840	comp1644_c0_seq1	100	462	0	0	854
Sjp_0011850	comp6374_c0_seq1	88.59	333	38	2e-112	405
Sjp_0011860	comp5888_c0_seq1	99.33	601	3	0	1088
Sjp_0011870	comp7063_c0_seq1	99.94	1815	1	0	3349
Sjp_0011880	comp5196_c0_seq1	100	208	0	2e-106	385
Sjp_0011890	comp5196_c0_seq1	100	660	0	0	1219
Sjp_0011930	Fcomp11263_c0_seq1	99.33	298	2	9e-154	540
Sjp_0011960	comp11427_c0_seq1	100	486	0	0	898
Sjp_0011970	comp12119_c0_seq1	99.63	270	1	7e-140	494
Sjp_0011980	comp12266_c0_seq1	100	347	0	0	641
Sjp_0011990	Fcomp28164_c0_seq1	100	217	0	3e-112	401
Sjp_0012000	comp21515_c0_seq1	100	79	0	3e-35	147
Sjp_0012020	comp10222_c0_seq1	97.71	437	1	0	743
Sjp_0012030	comp5419_c0_seq1	99.45	1455	8	0	2643
Sjp_0012040	comp12800_c0_seq1	99.04	415	4	0	745
Sjp_0012060	comp6368_c0_seq1	99.96	2764	1	0	5099
Sjp_0012070	comp5061_c0_seq1	99.83	1740	3	0	3197
Sjp_0012080	comp28824_c0_seq1	98.57	210	3	2e-103	372
Sjp_0012100	comp4624_c0_seq1	100	270	0	3e-141	499
Sjp_0012110	comp7255_c0_seq1	100	478	0	0	883
Sjp_0012120	comp4411_c0_seq1	100	292	0	2e-153	540
Sjp_0012130	comp5798_c0_seq1	99.77	2181	5	0	4000
Sjp_0012140	comp6110_c0_seq1	99.79	2394	5	0	4394
Sjp_0012160	comp1688_c0_seq1	100	486	0	0	898
Sjp_0012170	comp29313_c0_seq1	99.47	188	1	2e-94	342
Sjp_0012210	comp26814_c0_seq1	98.75	321	4	4e-163	571
Sjp_0012250	comp25705_c0_seq1	100	85	0	7e-39	158
Sjp_0012260	comp4650_c0_seq1	98.86	264	3	4e-133	472
Sjp_0012270	comp21252_c0_seq1	97.8	364	8	2e-180	628
Sjp_0012320	comp5876_c0_seq1	99.47	188	1	2e-93	342
Sjp_0012330	Fcomp23222_c0_seq1	100	192	0	3e-98	355
Sjp_0012390	comp24724_c0_seq1	100	268	0	2e-140	496
Sjp_0012400	comp31227_c0_seq1	100	173	0	7e-88	320
Sjp_0012410	Fcomp9881_c0_seq1	100	366	0	0	676
Sjp_0012430	comp5530_c0_seq1	99.54	1314	6	0	2394
Sjp_0012440	comp15386_c0_seq1	99.77	440	1	0	808
Sjp_0012490	comp3320_c0_seq1	100	1416	0	0	2615
Sjp_0012530	comp5191_c0_seq1	100	619	0	0	1144
Sjp_0012570	comp6303_c0_seq1	89.89	1177	104	0	1500
Sjp_0012590	comp17843_c0_seq1	100	242	0	5e-126	448
Sjp_0012600	comp15695_c0_seq1	100	213	0	5e-110	394
Sjp_0012620	comp6376_c0_seq4	99.62	2652	10	0	4843
Sjp_0012630	comp6283_c0_seq1	97.1	967	4	0	1609
Sjp_0012640	comp30_c0_seq1	99.31	144	1	8e-70	261
Sjp_0012650	comp5321_c0_seq1	99.88	830	1	0	1528
Sjp_0012670	comp6060_c0_seq1	99.71	688	2	0	1260
Sjp_0012680	comp5744_c0_seq1	99.78	1353	3	0	2483
Sjp_0012720	comp5278_c0_seq1	98.68	2356	2	0	4152
Sjp_0012730	comp4988_c0_seq1	83.08	656	107	1e-168	593
Sjp_0012740	comp1266_c0_seq1	99.59	491	2	0	896
Sjp_0012750	comp5294_c0_seq1	99.91	1065	1	0	1962
Sjp_0012780	comp30657_c0_seq1	99.21	253	2	8e-129	457
Sjp_0012790	comp27970_c0_seq1	100	206	0	4e-106	381
Sjp_0012800	comp17772_c0_seq1	99.63	271	1	2e-140	496
Sjp_0012810	comp181_c0_seq1	99.55	448	2	0	817
Sjp_0012820	comp7184_c0_seq1	99.88	809	1	0	1489
Sjp_0012830	Fcomp2136_c0_seq1	100	201	0	2e-103	372
Sjp_0012850	comp18436_c0_seq1	100	275	0	2e-144	508
Sjp_0012860	comp4925_c0_seq1	99.16	597	5	0	1075
Sjp_0012870	Fcomp20943_c0_seq1	100	286	0	2e-150	529
Sjp_0012880	comp4277_c0_seq1	98.75	401	5	0	713
Sjp_0012890	comp4382_c0_seq1	99.1	444	4	0	798
Sjp_0012900	comp6108_c0_seq1	98.65	1632	11	0	2881
Sjp_0012910	Fcomp34494_c0_seq1	99.34	152	1	1e-74	276
Sjp_0012940	comp4024_c0_seq1	99.75	397	1	0	728
Sjp_0012950	comp908_c0_seq1	99.83	1204	0	0	2211
Sjp_0012960	comp3163_c0_seq1	99.86	1383	2	0	2543
Sjp_0012980	comp16359_c0_seq1	99.79	486	1	0	893
Sjp_0012990	Fcomp16918_c0_seq1	99.56	228	1	1e-116	416
Sjp_0013010	comp42853_c0_seq1	100	176	0	2e-89	326
Sjp_0013020	comp3014_c0_seq1	98.91	275	3	2e-139	492
Sjp_0013040	comp3293_c0_seq1	98.67	225	3	1e-111	399
Sjp_0013050	comp6019_c0_seq1	99.88	802	1	0	1476
Sjp_0013060	Fcomp10114_c0_seq1	100	180	0	1e-91	333
Sjp_0013090	comp19100_c0_seq1	100	265	0	9e-139	490
Sjp_0013110	comp6297_c1_seq1	100	446	0	0	824
Sjp_0013120	comp6297_c1_seq1	98.53	477	1	0	837
Sjp_0013130	comp11723_c0_seq1	100	524	0	0	968
Sjp_0013140	comp958_c0_seq1	100	639	0	0	1181
Sjp_0013150	comp34123_c0_seq1	100	173	0	7e-88	320
Sjp_0013160	comp4833_c0_seq1	100	310	0	2e-163	573
Sjp_0013170	comp909_c0_seq1	100	663	0	0	1225
Sjp_0013200	comp3118_c0_seq1	99.76	415	1	0	761
Sjp_0013210	comp977_c0_seq1	100	932	0	0	1722
Sjp_0013220	Fcomp21973_c0_seq1	100	186	0	5e-95	344
Sjp_0013230	Fcomp15850_c0_seq1	100	180	0	1e-91	333
Sjp_0013250	comp12080_c0_seq1	99.73	365	1	0	669
Sjp_0013270	comp19618_c0_seq1	100	325	0	5e-172	601
Sjp_0013290	Fcomp35565_c0_seq1	100	159	0	4e-80	294
Sjp_0013300	comp7545_c0_seq1	100	437	0	0	808
Sjp_0013310	comp10216_c0_seq1	100	969	0	0	1790
Sjp_0013320	comp29686_c0_seq1	100	248	0	2e-129	459
Sjp_0013360	comp5372_c0_seq1	100	414	0	0	765
Sjp_0013380	comp1596_c0_seq1	99.87	768	1	0	1413
Sjp_0013390	comp4104_c0_seq1	99.5	201	1	1e-100	366
Sjp_0013400	comp4104_c0_seq1	99.65	287	1	2e-148	525
Sjp_0013410	comp1010_c0_seq1	98.34	782	1	0	1362
Sjp_0013420	comp12335_c0_seq1	94.72	530	4	0	806
Sjp_0013430	comp3994_c0_seq1	99.79	2341	4	0	4294
Sjp_0013440	comp10399_c0_seq1	99.71	347	1	0	636
Sjp_0013450	comp9983_c0_seq1	100	821	0	0	1517
Sjp_0013530	comp18094_c0_seq1	100	194	0	2e-99	359
Sjp_0013540	comp8745_c0_seq1	99.79	468	1	0	859
Sjp_0013550	comp4177_c0_seq1	98.94	282	3	7e-143	505
Sjp_0013560	comp4792_c0_seq2	99.74	379	1	0	695
Sjp_0013570	comp4792_c0_seq1	99.24	656	2	0	1182
Sjp_0013580	comp19069_c0_seq1	100	153	0	8e-77	283
Sjp_0013590	comp20088_c0_seq1	100	292	0	9e-154	540
Sjp_0013640	comp1942_c0_seq1	99.81	534	1	0	981
Sjp_0013650	comp8178_c0_seq1	100	291	0	3e-153	538
Sjp_0013720	comp773_c0_seq1	98.81	1348	1	0	2386
Sjp_0013740	comp11765_c0_seq1	100	345	0	0	638
Sjp_0013760	comp30151_c0_seq1	100	174	0	2e-88	322
Sjp_0013780	comp3755_c0_seq1	99.87	742	1	0	1365
Sjp_0013790	comp15500_c0_seq1	98.15	325	0	2e-160	562
Sjp_0013810	comp23980_c0_seq1	99.69	324	1	8e-170	593
Sjp_0013820	comp5052_c0_seq1	98.37	429	7	0	754
Sjp_0013830	comp18247_c0_seq1	100	155	0	7e-78	287
Sjp_0013840	comp41228_c0_seq1	98.18	220	4	3e-107	385
Sjp_0013850	comp4751_c0_seq1	100	808	0	0	1493
Sjp_0013860	comp5428_c0_seq1	100	339	0	2e-179	627
Sjp_0013870	comp14851_c0_seq1	99.57	232	0	7e-118	422
Sjp_0013890	comp1954_c0_seq1	99.92	1290	1	0	2377
Sjp_0013910	comp8167_c0_seq1	99.88	810	1	0	1491
Sjp_0013940	comp5730_c0_seq1	99.78	460	1	0	845
Sjp_0013970	comp20843_c0_seq1	97.37	190	4	2e-89	326
Sjp_0013990	comp6078_c0_seq1	100	1444	0	0	2667
Sjp_0014000	comp50930_c0_seq1	100	210	0	2e-108	388
Sjp_0014020	comp25145_c0_seq1	100	81	0	1e-36	150
Sjp_0014030	comp3387_c0_seq1	98.56	627	9	0	1109
Sjp_0014040	comp36638_c0_seq1	100	173	0	7e-88	320
Sjp_0014050	Fcomp2744_c0_seq1	99.41	339	2	2e-176	616
Sjp_0014060	comp51672_c0_seq1	100	216	0	1e-111	399
Sjp_0014070	comp1203_c0_seq1	99.66	296	1	9e-154	542
Sjp_0014090	comp34785_c0_seq1	99.33	300	2	7e-155	544
Sjp_0014100	comp1817_c0_seq1	100	366	0	0	676
Sjp_0014130	comp28769_c0_seq1	99.52	210	1	1e-106	383
Sjp_0014200	comp6366_c0_seq1	99.07	324	3	7e-166	582
Sjp_0014230	comp3936_c0_seq1	100	235	0	1e-121	435
Sjp_0014320	comp5987_c0_seq1	100	216	0	6e-111	399
Sjp_0014330	comp5784_c0_seq1	100	276	0	2e-144	510
Sjp_0014360	comp6195_c0_seq2	96.8	531	4	0	874
Sjp_0014370	comp25009_c0_seq3	98.9	272	0	1e-136	483
Sjp_0014410	comp4882_c0_seq1	99.13	345	3	8e-178	621
Sjp_0014450	comp10460_c0_seq1	99.24	263	2	2e-134	475
Sjp_0014500	comp3909_c0_seq1	99.61	777	3	0	1419
Sjp_0014520	comp2481_c0_seq1	99.57	234	1	2e-119	427
Sjp_0014550	comp19117_c0_seq1	100	212	0	2e-109	392
Sjp_0014560	comp1835_c0_seq1	99.79	954	2	0	1751
Sjp_0014570	comp8281_c0_seq1	100	329	0	3e-174	608
Sjp_0014580	comp4633_c0_seq1	100	491	0	0	907
Sjp_0014590	comp4820_c0_seq1	99.33	891	6	0	1613
Sjp_0014600	comp20910_c0_seq1	100	384	0	0	710
Sjp_0014610	comp4068_c0_seq1	99.95	2161	1	0	3986
Sjp_0014640	comp2169_c0_seq1	96.82	597	1	0	981
Sjp_0014650	comp2979_c0_seq1	100	310	0	2e-163	573
Sjp_0014660	comp19033_c0_seq1	99.52	208	1	1e-105	379
Sjp_0014670	comp1715_c0_seq1	99.76	1259	2	0	2307
Sjp_0014680	Fcomp46839_c0_seq1	100	160	0	1e-80	296
Sjp_0014690	comp15664_c0_seq1	99.86	737	0	0	1354
Sjp_0014710	comp1554_c0_seq2	98.99	1194	0	0	2128
Sjp_0014720	comp852_c0_seq1	100	638	0	0	1179
Sjp_0014740	comp11428_c0_seq1	99.4	168	1	2e-83	305
Sjp_0014750	comp6332_c0_seq1	100	1524	0	0	2815
Sjp_0014810	comp25949_c0_seq1	100	289	0	4e-152	534
Sjp_0014820	comp8692_c0_seq1	99.25	268	1	9e-136	483
Sjp_0014830	comp5546_c0_seq1	100	39	0	5e-13	73.1
Sjp_0014840	comp6204_c0_seq1	100	984	0	0	1818
Sjp_0014850	comp1002_c0_seq1	100	836	0	0	1544
Sjp_0014870	comp25882_c0_seq1	100	121	0	8e-59	224
Sjp_0014880	comp4913_c0_seq1	99.18	732	6	0	1319
Sjp_0014900	comp5531_c0_seq1	100	596	0	0	1101
Sjp_0014920	comp3812_c0_seq1	99.76	417	1	0	765
Sjp_0014930	comp28399_c0_seq1	100	171	0	9e-87	316
Sjp_0014940	comp15478_c0_seq1	100	299	0	1e-157	553
Sjp_0014970	comp24389_c0_seq1	100	155	0	7e-78	287
Sjp_0014990	comp5225_c0_seq1	99.63	267	1	4e-138	488
Sjp_0015000	comp5490_c0_seq1	99.69	321	1	4e-168	588
Sjp_0015010	comp33691_c0_seq1	98.7	154	2	5e-74	274
Sjp_0015040	comp1138_c0_seq1	100	354	0	0	654
Sjp_0015050	comp3618_c0_seq1	99.29	560	3	0	1011
Sjp_0015060	comp5383_c0_seq2	99.63	268	1	3e-138	490
Sjp_0015080	comp1947_c0_seq1	96.94	425	4	0	704
Sjp_0015090	Fcomp21668_c0_seq1	99.48	193	1	3e-97	351
Sjp_0015100	Fcomp27745_c0_seq1	100	277	0	2e-145	512
Sjp_0015130	comp14996_c0_seq1	99.66	296	1	3e-154	542
Sjp_0015140	comp8805_c0_seq1	99.73	374	1	0	686
Sjp_0015150	comp2699_c0_seq1	100	1007	0	0	1860
Sjp_0015160	comp900_c0_seq1	99.15	353	3	0	636
Sjp_0015180	comp1854_c0_seq1	99.82	571	0	0	1048
Sjp_0015190	comp1594_c0_seq1	100	566	0	0	1046
Sjp_0015220	comp3965_c0_seq1	99.43	525	3	0	953
Sjp_0015230	comp981_c0_seq1	99.22	384	3	0	693
Sjp_0015240	comp1605_c0_seq1	100	396	0	0	732
Sjp_0015250	comp6599_c0_seq1	100	181	0	8e-92	335
Sjp_0015270	comp28587_c0_seq1	99.42	172	1	2e-85	313
Sjp_0015280	comp6373_c0_seq1	93.06	360	16	3e-146	518
Sjp_0015290	comp1728_c0_seq1	99.82	1122	2	0	2061
Sjp_0015310	comp3101_c0_seq1	99.34	907	6	0	1642
Sjp_0015330	comp17994_c0_seq1	100	368	0	0	680
Sjp_0015370	comp7412_c0_seq1	100	564	0	0	1042
Sjp_0015420	comp788_c0_seq1	100	449	0	0	830
Sjp_0015430	comp10278_c0_seq1	99.44	179	1	3e-89	326
Sjp_0015450	comp11804_c0_seq1	99.56	456	2	0	832
Sjp_0015470	comp3967_c0_seq1	94.34	389	11	2e-167	586
Sjp_0015480	comp6222_c0_seq1	98.98	882	3	0	1574
Sjp_0015510	comp2968_c0_seq1	99.54	217	1	2e-110	396
Sjp_0015530	comp34096_c0_seq1	97.8	182	1	5e-85	311
Sjp_0015540	comp7018_c0_seq1	99.83	582	1	0	1070
Sjp_0015550	comp24026_c0_seq1	99.22	129	0	4e-61	231
Sjp_0015570	comp6290_c0_seq1	99.71	1395	3	0	2553
Sjp_0015580	comp6290_c0_seq1	98.38	431	5	0	756
Sjp_0015620	comp5285_c0_seq1	98.62	1158	1	0	2036
Sjp_0015640	comp14719_c0_seq1	98.46	324	5	4e-163	571
Sjp_0015650	comp5313_c0_seq1	97.07	1057	1	0	1753
Sjp_0015700	comp5590_c0_seq1	100	978	0	0	1807
Sjp_0015720	comp15348_c0_seq1	97.14	175	5	1e-80	296
Sjp_0015750	comp51096_c0_seq1	100	167	0	2e-84	309
Sjp_0015760	comp27829_c0_seq1	100	203	0	2e-104	375
Sjp_0015770	comp5875_c0_seq1	99.9	963	1	0	1773
Sjp_0015780	comp9696_c0_seq1	100	522	0	0	965
Sjp_0015810	comp31397_c0_seq1	100	193	0	6e-99	357
Sjp_0015820	comp6190_c0_seq1	98.8	1168	11	0	2080
Sjp_0015840	comp1117_c0_seq1	92.16	102	8	5e-35	145
Sjp_0015920	comp2495_c0_seq1	100	45	0	1e-16	84.2
Sjp_0015930	comp9552_c0_seq1	99.64	274	1	4e-142	501
Sjp_0015940	comp14878_c0_seq1	100	709	0	0	1310
Sjp_0015960	comp5818_c0_seq1	99.88	866	1	0	1594
Sjp_0015980	comp4348_c0_seq1	99.89	945	1	0	1740
Sjp_0016020	comp12967_c0_seq1	100	299	0	1e-157	553
Sjp_0016030	comp18989_c0_seq1	100	167	0	2e-84	309
Sjp_0016130	comp6551_c0_seq1	99.69	642	1	0	1173
Sjp_0016200	comp23817_c0_seq1	100	215	0	4e-111	398
Sjp_0016210	Fcomp12837_c0_seq1	100	237	0	3e-123	438
Sjp_0016240	comp11218_c0_seq1	100	209	0	1e-107	387
Sjp_0016260	comp14623_c0_seq1	100	545	0	0	1007
Sjp_0016280	comp1065_c0_seq1	99.82	1094	2	0	2010
Sjp_0016370	comp5682_c0_seq1	98.39	1305	6	0	2279
Sjp_0016380	comp4917_c0_seq1	99.79	957	2	0	1757
Sjp_0016390	comp6251_c0_seq1	99.71	1024	3	0	1875
Sjp_0016400	comp6251_c0_seq1	99.78	1791	4	0	3286
Sjp_0016410	comp22552_c0_seq1	100	353	0	0	652
Sjp_0016450	comp4858_c0_seq1	99.71	1030	1	0	1884
Sjp_0016460	comp816_c0_seq1	99.55	893	4	0	1628
Sjp_0016500	comp1155_c0_seq1	99.85	666	1	0	1225
Sjp_0016530	comp6396_c0_seq6	92.05	516	41	0	726
Sjp_0016540	comp30729_c0_seq1	100	238	0	8e-124	440
Sjp_0016550	comp6384_c0_seq1	99.89	2704	3	0	4977
Sjp_0016590	comp18165_c0_seq1	99.55	220	1	4e-112	401
Sjp_0016650	comp4398_c0_seq1	100	174	0	5e-88	322
Sjp_0016660	comp3550_c0_seq1	99.51	411	1	0	747
Sjp_0016680	comp2615_c0_seq1	99.74	391	1	0	717
Sjp_0016700	comp5475_c0_seq1	99.8	984	2	0	1807
Sjp_0016730	comp6002_c0_seq1	99.92	1296	1	0	2388
Sjp_0016790	comp1546_c0_seq1	97.74	177	0	6e-81	302
Sjp_0016820	comp6309_c0_seq2	97.43	467	8	0	793
Sjp_0016830	comp1858_c0_seq1	100	1203	0	0	2222
Sjp_0016840	comp2335_c0_seq1	98.7	307	1	3e-154	542
Sjp_0016850	comp30966_c0_seq1	99.34	152	1	1e-74	276
Sjp_0016870	comp34734_c0_seq1	100	155	0	7e-78	287
Sjp_0016900	comp3977_c0_seq2	99.91	1078	0	0	1984
Sjp_0016940	comp1913_c0_seq1	99.87	3761	2	0	6914
Sjp_0016960	comp8913_c0_seq1	98.49	1458	7	0	2560
Sjp_0016970	comp7951_c0_seq1	100	405	0	0	749
Sjp_0017000	comp7152_c0_seq1	99.93	1344	1	0	2477
Sjp_0017010	comp7793_c0_seq1	100	304	0	2e-160	562
Sjp_0017030	comp6398_c0_seq1	98.53	204	2	6e-98	359
Sjp_0017040	comp6398_c0_seq1	98.03	152	3	1e-69	265
Sjp_0017070	comp5504_c0_seq1	97.16	282	8	2e-134	477
Sjp_0017090	comp5504_c0_seq1	95.37	735	34	0	1170
Sjp_0017100	comp5173_c0_seq1	99.55	664	3	0	1210
Sjp_0017150	comp7871_c0_seq1	99.83	576	1	0	1059
Sjp_0017160	comp3413_c0_seq1	99.78	1797	4	0	3297
Sjp_0017210	comp33742_c0_seq1	100	165	0	2e-83	305
Sjp_0017220	comp2985_c0_seq1	99.83	588	1	0	1081
Sjp_0017260	comp5824_c0_seq1	98.48	2240	6	0	3923
Sjp_0017290	comp23591_c0_seq1	100	179	0	4e-91	331
Sjp_0017310	comp6122_c0_seq1	99.64	1123	4	0	2052
Sjp_0017330	comp11894_c0_seq1	99.9	1045	1	0	1925
Sjp_0017340	comp160_c0_seq1	100	272	0	1e-142	503
Sjp_0017350	Fcomp8745_c0_seq1	99.77	439	1	0	806
Sjp_0017380	comp5243_c0_seq1	99.59	491	2	0	896
Sjp_0017390	comp3951_c0_seq1	99.69	648	2	0	1186
Sjp_0017400	comp10766_c0_seq1	100	269	0	5e-141	497
Sjp_0017410	comp20847_c0_seq1	100	153	0	8e-77	283
Sjp_0017420	comp7087_c0_seq1	99.57	699	1	0	1273
Sjp_0017440	comp4598_c0_seq1	99.84	623	0	0	1144
Sjp_0017450	comp6471_c0_seq1	100	483	0	0	893
Sjp_0017460	Fcomp26436_c0_seq1	100	157	0	5e-79	291
Sjp_0017470	comp40212_c0_seq1	99.48	191	1	4e-96	348
Sjp_0017560	comp16800_c0_seq1	100	162	0	9e-82	300
Sjp_0017570	comp38625_c0_seq1	100	236	0	1e-122	436
Sjp_0017580	comp10363_c0_seq1	99.73	729	2	0	1336
Sjp_0017590	comp5600_c0_seq1	98.98	589	2	0	1051
Sjp_0017600	Fcomp17340_c0_seq1	100	239	0	2e-124	442
Sjp_0017670	comp24906_c0_seq1	95.65	161	7	1e-69	259
Sjp_0017680	comp3185_c0_seq1	99.88	830	1	0	1528
Sjp_0017700	Fcomp14047_c0_seq1	100	263	0	1e-137	486
Sjp_0017710	comp35540_c0_seq1	99.26	269	2	1e-137	486
Sjp_0017720	comp3973_c0_seq1	100	535	0	0	989
Sjp_0017790	Fcomp44933_c0_seq1	100	174	0	2e-88	322
Sjp_0017800	comp6333_c0_seq1	99.69	2893	9	0	5293
Sjp_0017810	comp1807_c0_seq1	99.61	508	2	0	928
Sjp_0017840	comp2305_c0_seq1	98.53	204	3	2e-99	361
Sjp_0017860	Fcomp4120_c0_seq1	99.82	545	1	0	1002
Sjp_0017870	comp1629_c0_seq1	99.56	226	1	1e-114	412
Sjp_0017880	comp5504_c0_seq1	97.28	588	16	0	998
Sjp_0017920	comp6330_c0_seq3	97.01	469	14	0	789
Sjp_0017930	comp12906_c0_seq1	100	703	0	0	1299
Sjp_0017950	comp7372_c0_seq1	100	495	0	0	915
Sjp_0017980	comp3632_c0_seq1	99.43	700	4	0	1271
Sjp_0017990	comp27923_c0_seq1	99.35	154	1	1e-75	279
Sjp_0018000	comp0_c0_seq1	99.6	251	1	2e-129	459
Sjp_0018020	comp3247_c0_seq1	99.78	454	1	0	833
Sjp_0018040	comp5837_c0_seq1	99.4	839	4	0	1520
Sjp_0018080	comp25344_c0_seq1	100	207	0	1e-106	383
Sjp_0018090	Fcomp632_c0_seq1	100	211	0	7e-109	390
Sjp_0018100	comp17550_c0_seq1	100	217	0	4e-112	401
Sjp_0018110	comp30166_c0_seq1	98.28	291	5	8e-145	510
Sjp_0018130	Fcomp26251_c0_seq1	100	357	0	0	660
Sjp_0018210	comp32635_c0_seq1	100	172	0	3e-87	318
Sjp_0018240	comp4732_c0_seq1	99.15	942	7	0	1696
Sjp_0018250	comp32912_c0_seq1	99.4	167	1	7e-83	303
Sjp_0018260	comp6324_c0_seq1	99.8	2513	5	0	4614
Sjp_0018270	comp14690_c0_seq1	99.63	541	2	0	989
Sjp_0018280	comp11209_c0_seq1	99.22	515	4	0	929
Sjp_0018290	Fcomp24358_c0_seq1	99.18	243	2	3e-123	438
Sjp_0018300	comp20346_c0_seq1	90.32	62	6	9e-16	82.4
Sjp_0018310	Fcomp27866_c0_seq1	100	186	0	5e-95	344
Sjp_0018320	comp5591_c0_seq1	99.18	607	4	0	1092
Sjp_0018340	comp1051_c0_seq1	99.87	764	1	0	1406
Sjp_0018380	comp7690_c0_seq1	99.73	368	1	0	675
Sjp_0018410	comp1172_c0_seq1	99.7	668	2	0	1223
Sjp_0018430	comp5854_c0_seq1	99.86	2079	3	0	3823
Sjp_0018450	comp35494_c0_seq1	99.08	218	2	2e-109	392
Sjp_0018460	comp4242_c0_seq1	99.29	564	4	0	1020
Sjp_0018490	comp7895_c0_seq1	100	691	0	0	1277
Sjp_0018520	comp8557_c0_seq1	100	675	0	0	1247
Sjp_0018530	comp1899_c0_seq1	100	883	0	0	1631
Sjp_0018570	comp1583_c0_seq1	100	1388	0	0	2564
Sjp_0018580	comp11080_c0_seq1	100	487	0	0	900
Sjp_0018610	comp1288_c0_seq1	100	294	0	1e-154	544
Sjp_0018640	comp12909_c0_seq1	100	392	0	0	725
Sjp_0018680	comp5377_c0_seq1	98.85	434	5	0	774
Sjp_0018720	comp25128_c0_seq1	100	218	0	9e-113	403
Sjp_0018730	Fcomp12879_c0_seq1	99.61	258	1	3e-133	472
Sjp_0018740	comp1809_c0_seq1	100	615	0	0	1136
Sjp_0018750	Fcomp20355_c0_seq1	99.34	152	1	1e-74	276
Sjp_0018790	comp43568_c0_seq1	99.34	152	1	1e-74	276
Sjp_0018830	comp24872_c0_seq1	100	154	0	2e-77	285
Sjp_0018860	comp4497_c0_seq1	100	357	0	0	660
Sjp_0018870	comp1126_c0_seq1	100	462	0	0	854
Sjp_0018880	Fcomp4112_c0_seq1	99.63	1357	5	0	2479
Sjp_0018890	Fcomp37990_c0_seq1	99.51	205	1	7e-104	374
Sjp_0018900	comp5141_c0_seq2	100	309	0	3e-163	571
Sjp_0018910	Fcomp16965_c0_seq1	100	341	0	0	630
Sjp_0018980	comp4783_c0_seq1	99.35	465	3	0	843
Sjp_0018990	Fcomp18211_c0_seq1	100	178	0	1e-90	329
Sjp_0019000	Fcomp2794_c0_seq1	99.51	406	2	0	739
Sjp_0019030	comp3764_c0_seq1	99.76	416	1	0	763
Sjp_0019040	comp5518_c0_seq1	97.41	541	14	0	922
Sjp_0019050	comp5664_c0_seq1	98.82	595	4	0	1057
Sjp_0019060	comp2238_c0_seq1	100	349	0	0	645
Sjp_0019070	comp1703_c0_seq1	100	380	0	0	702
Sjp_0019080	comp6265_c0_seq1	99.68	930	3	0	1701
Sjp_0019090	comp6180_c0_seq1	99.89	1878	2	0	3458
Sjp_0019110	comp4825_c0_seq1	99.81	1077	2	0	1978
Sjp_0019120	Fcomp27183_c0_seq1	99.45	181	1	1e-90	329
Sjp_0019130	comp3216_c0_seq1	99.75	395	1	0	725
Sjp_0019140	Fcomp32710_c0_seq1	100	191	0	8e-98	353
Sjp_0019170	Fcomp24596_c0_seq1	100	170	0	3e-86	315
Sjp_0019180	comp244_c0_seq1	98.75	80	1	2e-34	143
Sjp_0019200	comp14870_c0_seq1	100	457	0	0	845
Sjp_0019220	comp8524_c0_seq1	99.2	125	1	4e-59	226
Sjp_0019230	comp23869_c0_seq1	100	175	0	6e-89	324
Sjp_0019240	Fcomp27526_c0_seq1	100	157	0	5e-79	291
Sjp_0019260	comp20797_c0_seq1	99.02	205	2	4e-102	368
Sjp_0019290	comp13135_c0_seq1	99.73	365	1	0	669
Sjp_0019300	comp5495_c0_seq1	99.35	618	4	0	1120
Sjp_0019320	comp11503_c0_seq1	94.5	436	22	0	671
Sjp_0019330	comp10283_c0_seq1	100	99	0	3e-46	183
Sjp_0019340	comp13487_c0_seq1	100	450	0	0	832
Sjp_0019350	comp21316_c0_seq1	100	244	0	4e-127	451
Sjp_0019370	comp18605_c0_seq1	99.62	262	1	2e-135	479
Sjp_0019390	comp3757_c0_seq1	99.8	512	1	0	941
Sjp_0019440	Fcomp24727_c0_seq1	100	182	0	8e-93	337
Sjp_0019470	comp4306_c0_seq1	99.56	459	2	0	837
Sjp_0019490	comp13912_c0_seq1	99.85	685	1	0	1260
Sjp_0019540	comp26860_c0_seq1	99.6	501	2	0	915
Sjp_0019550	comp42881_c0_seq1	99.36	157	1	2e-77	285
Sjp_0019580	Fcomp19607_c0_seq1	100	216	0	1e-111	399
Sjp_0019600	Fcomp11650_c0_seq1	100	362	0	0	669
Sjp_0019610	Fcomp15178_c0_seq1	100	281	0	1e-147	520
Sjp_0019630	comp901_c0_seq1	97.19	427	2	0	713
Sjp_0019650	comp5444_c0_seq1	99.68	630	2	0	1153
Sjp_0019690	comp7529_c0_seq1	100	805	0	0	1487
Sjp_0019700	comp20262_c0_seq1	99.62	260	1	2e-134	475
Sjp_0019720	comp8289_c0_seq1	99.34	760	3	0	1375
Sjp_0019740	comp4236_c0_seq1	99.53	1690	8	0	3077
Sjp_0019750	comp17492_c0_seq1	99.7	332	1	3e-174	608
Sjp_0019760	comp5072_c0_seq1	100	545	0	0	1007
Sjp_0019770	comp15725_c0_seq1	99.63	269	1	3e-139	492
Sjp_0019790	comp5072_c0_seq1	99.79	468	1	0	859
Sjp_0019800	comp1886_c0_seq1	98.38	741	0	0	1291
Sjp_0019810	comp891_c0_seq1	99.55	662	3	0	1206
Sjp_0019820	comp38553_c0_seq1	100	189	0	1e-96	350
Sjp_0019830	comp5275_c0_seq1	100	912	0	0	1685
Sjp_0019840	Fcomp42531_c0_seq1	100	121	0	8e-59	224
Sjp_0019890	comp16096_c0_seq1	99.51	204	1	4e-103	372
Sjp_0019910	comp35449_c0_seq1	100	202	0	7e-104	374
Sjp_0019960	comp4406_c0_seq1	100	396	0	0	732
Sjp_0019980	comp11503_c0_seq1	99.54	219	1	3e-111	399
Sjp_0019990	comp4869_c0_seq1	99.59	725	3	0	1323
Sjp_0020020	comp35110_c0_seq1	100	210	0	2e-108	388
Sjp_0020040	comp3674_c0_seq1	99.49	1172	4	0	2130
Sjp_0020050	comp4589_c0_seq1	99.8	1464	3	0	2687
Sjp_0020070	comp6309_c0_seq3	98.59	71	1	2e-28	126
Sjp_0020090	comp5461_c0_seq1	99.61	1019	4	0	1860
Sjp_0020100	comp4051_c0_seq1	100	1196	0	0	2209
Sjp_0020140	comp28789_c0_seq1	100	166	0	5e-84	307
Sjp_0020150	comp12875_c0_seq1	98.73	395	5	0	702
Sjp_0020190	comp26350_c0_seq1	100	176	0	2e-89	326
Sjp_0020220	comp8786_c0_seq1	100	576	0	0	1064
Sjp_0020230	comp9887_c0_seq1	100	522	0	0	965
Sjp_0020240	comp6264_c0_seq1	99.43	1584	3	0	2872
Sjp_0020250	comp9308_c0_seq1	99.05	315	0	2e-160	562
Sjp_0020260	comp22458_c0_seq1	99.22	129	1	1e-61	233
Sjp_0020280	Fcomp6889_c0_seq1	100	636	0	0	1175
Sjp_0020290	comp3657_c0_seq1	99.81	1043	2	0	1916
Sjp_0020310	comp35122_c0_seq1	99.49	195	1	2e-98	355
Sjp_0020320	comp1238_c0_seq1	100	253	0	5e-132	468
Sjp_0020330	comp5374_c0_seq1	100	400	0	0	739
Sjp_0020340	Fcomp26168_c0_seq1	100	170	0	3e-86	315
Sjp_0020360	comp23107_c0_seq1	100	228	0	3e-118	422
Sjp_0020400	comp3811_c0_seq1	99.43	353	2	0	641
Sjp_0020410	comp15656_c0_seq1	99.74	389	1	0	713
Sjp_0020430	comp6309_c0_seq2	97.79	408	9	0	704
Sjp_0020450	comp16964_c0_seq1	100	196	0	2e-100	363
Sjp_0020490	comp6197_c0_seq1	98.92	464	5	0	830
Sjp_0020500	comp6006_c0_seq1	99.71	1035	3	0	1895
Sjp_0020520	comp3871_c0_seq1	99.82	551	1	0	1013
Sjp_0020530	comp6256_c0_seq1	99.48	1548	8	0	2815
Sjp_0020550	comp1680_c0_seq1	100	230	0	3e-119	425
Sjp_0020580	comp11560_c0_seq1	99.58	238	1	5e-122	435
Sjp_0020590	comp11597_c0_seq1	99.86	723	1	0	1330
Sjp_0020600	comp7864_c0_seq1	99.84	642	1	0	1181
Sjp_0020620	comp22083_c0_seq1	100	320	0	3e-169	592
Sjp_0020670	comp5934_c0_seq1	99.39	653	4	0	1184
Sjp_0020680	comp19214_c0_seq1	100	83	0	9e-38	154
Sjp_0020710	comp6072_c0_seq1	99.37	948	0	0	1712
Sjp_0020760	comp8204_c0_seq1	99.89	873	1	0	1607
Sjp_0020800	comp6074_c0_seq1	99.54	1506	7	0	2743
Sjp_0020810	comp4924_c0_seq1	98.05	256	5	3e-125	446
Sjp_0020820	comp5407_c0_seq1	99.17	481	4	0	867
Sjp_0020840	comp29083_c0_seq1	100	69	0	5e-30	128
Sjp_0020860	comp14841_c0_seq1	100	339	0	8e-180	627
Sjp_0020880	Fcomp1230_c0_seq1	100	517	0	0	955
Sjp_0020890	comp1219_c0_seq1	99.85	1942	3	0	3570
Sjp_0020900	comp23767_c0_seq1	100	256	0	8e-134	473
Sjp_0020940	Fcomp2461_c0_seq1	100	256	0	1e-133	473
Sjp_0020950	comp782_c0_seq1	100	368	0	0	680
Sjp_0021000	comp4329_c0_seq1	100	550	0	0	1016
Sjp_0021020	comp2555_c0_seq1	99.92	1261	1	0	2324
Sjp_0021030	comp1414_c0_seq1	98.97	584	3	0	1044
Sjp_0021050	comp3686_c0_seq1	100	544	0	0	1005
Sjp_0021060	comp8567_c0_seq1	100	191	0	4e-97	353
Sjp_0021070	comp10462_c0_seq1	99.65	564	2	0	1031
Sjp_0021090	comp17140_c0_seq1	100	271	0	4e-142	501
Sjp_0021160	comp2890_c0_seq1	100	735	0	0	1358
Sjp_0021170	comp3365_c0_seq1	100	517	0	0	955
Sjp_0021180	comp5746_c0_seq1	99.89	1800	2	0	3314
Sjp_0021200	comp27120_c0_seq1	98.04	204	1	3e-97	351
Sjp_0021210	comp23451_c0_seq1	99.73	365	1	0	669
Sjp_0021280	comp10982_c0_seq1	100	391	0	0	723
Sjp_0021290	comp35859_c0_seq1	100	268	0	2e-140	496
Sjp_0021300	comp37515_c0_seq1	100	114	0	4e-55	211
Sjp_0021340	comp32625_c0_seq1	100	135	0	1e-66	250
Sjp_0021360	comp4129_c0_seq1	98.26	2179	16	0	3808
Sjp_0021420	comp15629_c0_seq1	100	590	0	0	1090
Sjp_0021430	Fcomp29447_c0_seq1	100	160	0	1e-80	296
Sjp_0021440	comp1203_c0_seq1	99.84	624	1	0	1147
Sjp_0021450	comp4685_c0_seq1	99.85	1986	3	0	3651
Sjp_0021460	comp16796_c0_seq1	99.24	262	2	9e-134	473
Sjp_0021490	comp4535_c0_seq1	99.77	1286	3	0	2359
Sjp_0021510	comp19593_c0_seq1	99.54	435	2	0	793
Sjp_0021520	comp11067_c0_seq1	98.76	482	0	0	852
Sjp_0021530	comp17442_c0_seq1	99.65	283	1	6e-147	518
Sjp_0021600	Fcomp11059_c0_seq1	100	203	0	2e-104	375
Sjp_0021610	comp22617_c0_seq1	99.74	389	1	0	713
Sjp_0021620	comp17845_c0_seq1	99.6	252	1	7e-130	460
Sjp_0021640	comp4471_c0_seq1	100	258	0	1e-134	477
Sjp_0021650	comp4070_c0_seq1	100	609	0	0	1125
Sjp_0021660	comp4540_c0_seq1	100	275	0	4e-144	508
Sjp_0021670	comp26304_c0_seq1	100	248	0	2e-129	459
Sjp_0021690	comp5794_c0_seq1	99.43	873	5	0	1585
Sjp_0021710	comp5354_c0_seq1	99.33	597	4	0	1081
Sjp_0021720	comp4330_c0_seq1	99.47	190	1	1e-95	346
Sjp_0021730	Fcomp15316_c0_seq1	100	300	0	3e-158	555
Sjp_0021750	comp5282_c0_seq1	96.54	1039	9	0	1694
Sjp_0021770	comp17038_c0_seq1	99.51	205	1	7e-104	374
Sjp_0021810	comp13017_c0_seq1	100	361	0	0	667
Sjp_0021820	comp4620_c0_seq1	99.32	442	3	0	800
Sjp_0021840	comp9423_c0_seq1	100	402	0	0	743
Sjp_0021850	comp1708_c0_seq1	100	417	0	0	771
Sjp_0021870	comp4843_c0_seq1	100	544	0	0	1005
Sjp_0021880	comp32412_c0_seq1	100	170	0	3e-86	315
Sjp_0021890	comp20026_c0_seq1	100	327	0	4e-173	604
Sjp_0021930	comp890_c0_seq1	99.59	737	3	0	1345
Sjp_0021980	comp1938_c0_seq1	99.47	190	1	3e-95	346
Sjp_0021990	comp4213_c0_seq1	100	393	0	0	726
Sjp_0022010	comp11981_c0_seq1	98.69	383	5	0	680
Sjp_0022020	comp28140_c0_seq1	99.58	238	1	4e-122	435
Sjp_0022040	comp5999_c0_seq1	99.62	1306	5	0	2385
Sjp_0022060	comp7540_c0_seq1	100	422	0	0	780
Sjp_0022070	Fcomp18345_c0_seq1	99.59	244	1	2e-125	446
Sjp_0022080	comp3998_c0_seq1	100	400	0	0	739
Sjp_0022110	comp12097_c0_seq1	99.12	341	3	9e-176	614
Sjp_0022140	Fcomp24646_c0_seq1	100	200	0	8e-103	370
Sjp_0022150	comp4567_c0_seq1	100	635	0	0	1173
Sjp_0022170	comp6317_c0_seq2	99.76	1271	3	0	2331
Sjp_0022180	comp11094_c0_seq1	100	630	0	0	1164
Sjp_0022220	comp5120_c0_seq1	99.55	1101	5	0	2006
Sjp_0022230	comp5065_c0_seq1	99.21	252	2	5e-128	455
Sjp_0022240	Fcomp20422_c0_seq1	99.39	165	1	9e-82	300
Sjp_0022250	comp9793_c0_seq1	99.76	830	2	0	1522
Sjp_0022290	comp2380_c0_seq1	99.78	927	2	0	1701
Sjp_0022300	comp2312_c0_seq1	99.63	269	1	4e-139	492
Sjp_0022320	comp4854_c0_seq1	100	336	0	8e-178	621
Sjp_0022350	comp17551_c0_seq1	100	295	0	2e-155	545
Sjp_0022370	comp22555_c0_seq1	99.4	168	1	2e-83	305
Sjp_0022390	comp12556_c0_seq1	99.64	279	1	7e-145	510
Sjp_0022400	comp3560_c0_seq1	99.54	219	1	4e-111	399
Sjp_0022410	comp11261_c0_seq1	98.41	439	0	0	765
Sjp_0022420	comp1815_c0_seq1	99.72	1405	3	0	2571
Sjp_0022440	Fcomp21917_c0_seq1	100	256	0	8e-134	473
Sjp_0022450	comp10041_c0_seq1	100	236	0	1e-122	436
Sjp_0022460	comp864_c0_seq2	100	484	0	0	894
Sjp_0022470	comp7009_c0_seq1	100	4185	0	0	7729
Sjp_0022480	comp11127_c0_seq1	100	412	0	0	761
Sjp_0022500	comp4335_c0_seq1	100	552	0	0	1020
Sjp_0022510	comp4761_c0_seq1	99.72	1071	3	0	1962
Sjp_0022530	comp3505_c0_seq2	99.87	1486	2	0	2734
Sjp_0022540	comp24424_c0_seq1	100	246	0	3e-128	455
Sjp_0022550	comp12035_c0_seq1	100	376	0	0	695
Sjp_0022560	comp2539_c0_seq1	100	375	0	0	693
Sjp_0022570	comp4165_c0_seq2	99.2	503	1	0	904
Sjp_0022590	comp25213_c0_seq1	99.62	263	1	5e-136	481
Sjp_0022610	comp811_c0_seq1	97.96	1768	6	0	3038
Sjp_0022620	comp15911_c0_seq1	99.21	253	2	8e-129	457
Sjp_0022650	Fcomp16386_c0_seq1	100	376	0	0	695
Sjp_0022680	Fcomp42914_c0_seq1	100	158	0	1e-79	292
Sjp_0022690	comp1937_c0_seq1	100	1446	0	0	2671
Sjp_0022700	comp8480_c0_seq1	99.71	680	2	0	1245
Sjp_0022720	comp38493_c0_seq1	100	161	0	3e-81	298
Sjp_0022740	comp15702_c0_seq1	100	379	0	0	701
Sjp_0022760	comp5504_c0_seq1	94.51	510	28	0	787
Sjp_0022770	Fcomp3913_c0_seq1	92.47	93	7	3e-31	134
Sjp_0022780	comp2848_c0_seq1	99.72	359	1	0	658
Sjp_0022800	comp3330_c0_seq1	100	774	0	0	1430
Sjp_0022810	comp28652_c0_seq1	100	305	0	6e-161	564
Sjp_0022840	comp20033_c0_seq1	100	241	0	2e-125	446
Sjp_0022850	comp5654_c0_seq1	99.73	1875	5	0	3435
Sjp_0022890	comp4269_c0_seq1	98.47	522	8	0	920
Sjp_0022910	comp42164_c0_seq1	97.44	39	1	1e-11	67.6
Sjp_0022920	Fcomp9571_c0_seq1	100	217	0	4e-112	401
Sjp_0022950	comp8246_c0_seq1	100	538	0	0	994
Sjp_0022970	comp6079_c0_seq1	99.77	857	2	0	1572
Sjp_0023000	comp26652_c0_seq1	99.61	256	1	4e-132	468
Sjp_0023010	comp5838_c0_seq1	99.22	516	4	0	931
Sjp_0023020	comp5507_c0_seq1	99.44	532	3	0	966
Sjp_0023090	Fcomp27592_c0_seq1	100	220	0	7e-114	407
Sjp_0023120	comp15072_c0_seq1	100	277	0	2e-145	512
Sjp_0023140	comp12538_c0_seq1	100	223	0	2e-115	412
Sjp_0023190	comp6127_c0_seq1	99.5	595	3	0	1083
Sjp_0023200	comp18608_c0_seq1	98.1	211	4	9e-103	370
Sjp_0023210	comp17007_c0_seq1	99.35	155	1	3e-76	281
Sjp_0023230	Fcomp41109_c0_seq1	100	222	0	6e-115	411
Sjp_0023240	comp6215_c0_seq1	76.06	919	206	8e-131	466
Sjp_0023250	comp6215_c0_seq1	76.4	250	59	3e-31	135
Sjp_0023260	comp6215_c0_seq1	99.38	975	6	0	1768
Sjp_0023270	comp6115_c0_seq2	100	1144	0	0	2113
Sjp_0023310	comp132_c0_seq1	99.24	264	2	7e-135	477
Sjp_0023320	comp4703_c0_seq1	100	363	0	0	671
Sjp_0023330	comp5727_c0_seq1	99.58	2155	9	0	3930
Sjp_0023340	comp23603_c0_seq1	99.37	318	2	8e-165	577
Sjp_0023350	comp25650_c0_seq1	100	139	0	6e-69	257
Sjp_0023360	comp388_c0_seq1	99.59	241	1	8e-124	440
Sjp_0023380	comp5365_c0_seq1	99.57	233	1	7e-119	425
Sjp_0023410	comp24781_c0_seq1	100	168	0	4e-85	311
Sjp_0023430	comp17882_c0_seq1	99.8	495	1	0	909
Sjp_0023440	comp5912_c0_seq1	98.92	1671	0	0	2970
Sjp_0023450	comp4530_c0_seq1	100	443	0	0	819
Sjp_0023460	comp6080_c0_seq1	100	724	0	0	1338
Sjp_0023470	comp7638_c0_seq1	99.72	354	0	0	647
Sjp_0023480	comp6253_c0_seq1	97.49	199	5	4e-93	340
Sjp_0023490	comp5113_c0_seq1	99.79	481	1	0	883
Sjp_0023500	comp4156_c0_seq1	100	383	0	0	708
Sjp_0023510	comp6125_c0_seq1	99.09	330	3	2e-169	593
Sjp_0023540	comp9318_c0_seq1	99.47	378	2	0	688
Sjp_0023580	Fcomp24250_c0_seq1	99.57	231	1	3e-118	422
Sjp_0023590	comp10488_c0_seq1	97.42	426	2	0	717
Sjp_0023600	comp26394_c0_seq1	100	303	0	7e-160	560
Sjp_0023640	comp15007_c0_seq1	97.39	153	4	4e-70	261
Sjp_0023720	comp9437_c0_seq1	100	689	0	0	1273
Sjp_0023740	comp4958_c0_seq2	99.68	926	0	0	1690
Sjp_0023780	comp7391_c0_seq1	100	429	0	0	793
Sjp_0023790	comp12156_c0_seq1	100	773	0	0	1428
Sjp_0023800	Fcomp22407_c0_seq1	99.39	163	1	1e-80	296
Sjp_0023810	comp863_c0_seq1	99.75	406	1	0	745
Sjp_0023820	comp2296_c0_seq1	98.74	239	1	5e-118	424
Sjp_0023850	comp11215_c0_seq1	100	567	0	0	1048
Sjp_0023880	comp1396_c0_seq1	99.5	597	3	0	1086
Sjp_0023930	comp25624_c0_seq1	100	225	0	1e-116	416
Sjp_0023950	comp4072_c0_seq1	99.84	618	1	0	1136
Sjp_0023980	comp5795_c0_seq1	99.55	223	1	2e-113	407
Sjp_0023990	comp3984_c0_seq1	99.87	1560	2	0	2870
Sjp_0024010	comp27573_c0_seq1	99.48	191	1	4e-96	348
Sjp_0024020	comp5588_c0_seq2	99.26	1086	8	0	1962
Sjp_0024040	comp5235_c0_seq1	98.77	408	5	0	730
Sjp_0024050	comp5803_c0_seq2	100	1466	0	0	2708
Sjp_0024070	comp39580_c0_seq1	100	98	0	3e-46	182
Sjp_0024080	comp1603_c0_seq1	100	234	0	3e-121	433
Sjp_0024090	comp29385_c0_seq1	100	227	0	1e-117	420
Sjp_0024100	comp15126_c0_seq1	99.8	512	1	0	941
Sjp_0024110	comp25497_c0_seq1	99.64	274	1	4e-142	501
Sjp_0024120	Fcomp4770_c0_seq1	100	694	0	0	1282
Sjp_0024140	comp7533_c0_seq1	100	882	0	0	1629
Sjp_0024150	Fcomp2126_c0_seq1	99.81	519	1	0	953
Sjp_0024160	Fcomp12500_c0_seq1	100	213	0	7e-110	394
Sjp_0024180	comp4948_c0_seq1	99.76	425	1	0	780
Sjp_0024190	Fcomp46805_c0_seq1	100	167	0	2e-84	309
Sjp_0024200	Fcomp14336_c0_seq1	100	211	0	7e-109	390
Sjp_0024240	comp11685_c0_seq1	100	221	0	2e-114	409
Sjp_0024260	comp5447_c0_seq1	97.74	1373	25	0	2359
Sjp_0024270	comp6230_c0_seq1	99.24	1059	8	0	1912
Sjp_0024300	comp5238_c0_seq1	98.59	707	10	0	1251
Sjp_0024330	comp5774_c0_seq1	99.08	434	4	0	780
Sjp_0024340	comp18631_c0_seq1	98.49	199	3	3e-97	351
Sjp_0024350	comp1998_c0_seq1	99.32	444	3	0	804
Sjp_0024390	Fcomp13522_c0_seq1	100	229	0	1e-118	424
Sjp_0024400	comp6267_c0_seq1	99.42	1026	6	0	1862
Sjp_0024410	comp5563_c0_seq1	99.77	869	2	0	1594
Sjp_0024430	Fcomp32849_c0_seq1	99.52	208	1	1e-105	379
Sjp_0024440	comp1785_c0_seq1	98.89	630	7	0	1125
Sjp_0024480	comp5290_c0_seq1	99.04	519	5	0	931
Sjp_0024490	comp5290_c0_seq1	94.51	164	9	3e-67	254
Sjp_0024510	Fcomp23728_c0_seq1	99.53	214	1	7e-109	390
Sjp_0024520	comp15560_c0_seq1	100	500	0	0	924
Sjp_0024530	comp4585_c0_seq1	97.87	799	8	0	1373
Sjp_0024540	comp10307_c0_seq1	100	375	0	0	693
Sjp_0024550	comp12464_c0_seq1	98.85	434	5	0	774
Sjp_0024560	comp1782_c0_seq1	100	211	0	9e-109	390
Sjp_0024600	comp6162_c0_seq2	98.15	756	14	0	1319
Sjp_0024610	comp5760_c0_seq1	99.36	627	4	0	1136
Sjp_0024640	comp2340_c0_seq1	98.73	158	2	3e-76	281
Sjp_0024670	comp7_c0_seq1	97.23	253	7	2e-120	429
Sjp_0024690	comp7_c0_seq1	95.26	253	12	5e-112	401
Sjp_0024700	comp6198_c0_seq2	98.2	334	6	5e-167	584
Sjp_0024720	comp41390_c0_seq1	100	211	0	7e-109	390
Sjp_0024750	comp762_c0_seq1	99.9	1012	1	0	1864
Sjp_0024790	comp25686_c0_seq1	100	219	0	3e-113	405
Sjp_0024800	comp7304_c0_seq1	99.85	657	1	0	1208
Sjp_0024810	Fcomp20203_c0_seq1	100	70	0	1e-30	130
Sjp_0024830	comp7762_c0_seq1	100	345	0	0	638
Sjp_0024840	comp4976_c0_seq1	97.65	765	0	0	1297
Sjp_0024910	comp11126_c0_seq1	100	243	0	1e-126	449
Sjp_0024930	comp1391_c0_seq1	99.8	489	1	0	898
Sjp_0024960	comp11333_c0_seq1	100	420	0	0	776
Sjp_0024980	Fcomp807_c0_seq1	100	317	0	1e-167	586
Sjp_0025010	comp4594_c0_seq1	99.74	773	1	0	1415
Sjp_0025030	comp39957_c0_seq1	99.1	223	2	4e-112	401
Sjp_0025060	comp46827_c0_seq1	100	176	0	2e-89	326
Sjp_0025070	comp5198_c0_seq1	99.82	1140	2	0	2095
Sjp_0025100	comp842_c0_seq1	99.63	547	2	0	1000
Sjp_0025120	Fcomp35373_c0_seq1	100	203	0	2e-104	375
Sjp_0025140	comp6440_c0_seq1	100	167	0	4e-84	309
Sjp_0025150	comp6753_c0_seq1	100	621	0	0	1147
Sjp_0025200	comp18743_c0_seq1	100	299	0	1e-157	553
Sjp_0025210	comp5474_c0_seq1	100	954	0	0	1762
Sjp_0025220	comp3650_c0_seq1	100	585	0	0	1081
Sjp_0025240	comp7948_c0_seq1	100	713	0	0	1317
Sjp_0025280	comp1823_c0_seq1	100	156	0	9e-78	289
Sjp_0025290	comp25443_c0_seq1	100	250	0	2e-130	462
Sjp_0025300	comp3781_c0_seq1	100	240	0	2e-124	444
Sjp_0025310	comp8205_c0_seq1	99.75	812	2	0	1489
Sjp_0025320	comp1462_c0_seq1	99.14	464	4	0	835
Sjp_0025330	comp12740_c0_seq1	99.67	303	1	3e-158	555
Sjp_0025340	comp26684_c0_seq1	100	213	0	5e-110	394
Sjp_0025350	comp4123_c0_seq1	100	513	0	0	948
Sjp_0025360	comp35216_c0_seq1	99.49	198	1	1e-100	363
Sjp_0025380	comp20771_c0_seq1	99.72	359	1	0	658
Sjp_0025390	comp50018_c0_seq1	100	126	0	1e-61	233
Sjp_0025400	comp17357_c0_seq1	100	353	0	0	652
Sjp_0025430	Fcomp27428_c0_seq1	100	263	0	1e-137	486
Sjp_0025460	comp1609_c0_seq1	99.5	600	3	0	1092
Sjp_0025480	comp20958_c0_seq1	99.62	262	1	2e-135	479
Sjp_0025500	comp22491_c0_seq1	99.19	247	2	2e-125	446
Sjp_0025520	comp1319_c0_seq1	99.31	576	1	0	1038
Sjp_0025540	comp11438_c0_seq1	100	281	0	1e-147	520
Sjp_0025560	comp5279_c0_seq1	99.49	584	2	0	1061
Sjp_0025570	Fcomp15369_c0_seq1	100	317	0	1e-167	586
Sjp_0025630	comp6212_c0_seq1	98.8	418	5	0	745
Sjp_0025680	comp12022_c0_seq1	99.69	322	1	1e-168	590
Sjp_0025690	Fcomp25767_c0_seq1	98.85	174	2	4e-85	311
Sjp_0025700	comp7812_c0_seq1	100	222	0	1e-114	411
Sjp_0025710	comp17122_c0_seq1	98.73	158	2	3e-76	281
Sjp_0025720	comp1504_c0_seq1	100	430	0	0	795
Sjp_0025740	comp7387_c0_seq1	99.96	2584	1	0	4767
Sjp_0025750	comp4563_c0_seq2	99.85	673	1	0	1238
Sjp_0025780	comp5521_c0_seq1	99.44	894	5	0	1624
Sjp_0025790	comp4956_c0_seq1	99.59	987	4	0	1801
Sjp_0025800	comp3859_c0_seq1	100	1017	0	0	1879
Sjp_0025810	comp9031_c0_seq1	99.54	1093	5	0	1991
Sjp_0025840	comp5218_c0_seq1	99.66	894	3	0	1635
Sjp_0025920	comp5341_c0_seq1	91.85	270	22	2e-104	377
Sjp_0025930	comp4057_c0_seq1	98.52	270	4	9e-135	477
Sjp_0025950	comp5780_c0_seq1	99.66	291	1	3e-151	532
Sjp_0025970	comp3484_c0_seq1	99.48	193	1	8e-97	351
Sjp_0026020	comp8047_c0_seq1	99.86	1428	2	0	2627
Sjp_0026030	comp23015_c0_seq1	99.42	173	1	4e-86	315
Sjp_0026040	comp11661_c0_seq1	99.46	186	1	3e-93	339
Sjp_0026090	comp4788_c0_seq1	98.4	1628	8	0	2846
Sjp_0026100	Fcomp1183_c0_seq1	100	670	0	0	1238
Sjp_0026110	comp1898_c0_seq1	99.78	450	1	0	826
Sjp_0026120	Fcomp9201_c0_seq1	100	581	0	0	1074
Sjp_0026130	comp11418_c0_seq1	99.83	584	1	0	1074
Sjp_0026170	comp19649_c0_seq1	100	108	0	1e-51	200
Sjp_0026190	comp24839_c0_seq1	100	284	0	3e-149	525
Sjp_0026200	Fcomp38857_c0_seq1	100	168	0	4e-85	311
Sjp_0026210	comp31920_c0_seq1	100	203	0	3e-104	375
Sjp_0026220	comp19008_c0_seq1	100	393	0	0	726
Sjp_0026230	comp6053_c0_seq1	100	1074	0	0	1984
Sjp_0026280	comp11030_c0_seq1	100	692	0	0	1279
Sjp_0026290	comp6792_c0_seq1	99.59	246	1	4e-126	449
Sjp_0026310	comp732_c0_seq1	99.26	269	2	1e-137	486
Sjp_0026320	comp36769_c0_seq1	99.53	215	1	2e-109	392
Sjp_0026340	comp18621_c0_seq1	99.68	310	1	5e-162	568
Sjp_0026360	comp3801_c0_seq1	99.66	292	1	1e-151	534
Sjp_0026370	comp3671_c0_seq1	99.73	1116	3	0	2045
Sjp_0026390	Fcomp30308_c0_seq1	100	179	0	4e-91	331
Sjp_0026400	comp9339_c0_seq1	100	307	0	7e-162	568
Sjp_0026410	comp4205_c0_seq1	100	1029	0	0	1901
Sjp_0026420	comp6287_c0_seq1	99.23	651	5	0	1175
Sjp_0026440	Fcomp12949_c0_seq1	100	412	0	0	761
Sjp_0026450	comp4131_c0_seq1	99.91	1087	1	0	2002
Sjp_0026460	comp18759_c0_seq1	100	207	0	1e-106	383
Sjp_0026470	comp6373_c0_seq1	93.83	600	35	0	902
Sjp_0026500	comp10254_c0_seq1	100	244	0	4e-127	451
Sjp_0026510	comp1191_c0_seq1	99.88	836	1	0	1539
Sjp_0026540	comp10104_c0_seq1	100	678	0	0	1253
Sjp_0026550	comp10254_c0_seq1	97.9	143	3	5e-66	248
Sjp_0026560	Fcomp28448_c0_seq1	100	200	0	8e-103	370
Sjp_0026580	comp5951_c0_seq1	99.87	763	1	0	1404
Sjp_0026600	comp3302_c0_seq1	98.92	186	2	1e-91	333
Sjp_0026620	Fcomp20058_c0_seq1	99.54	219	1	1e-111	399
Sjp_0026670	comp37507_c0_seq1	100	204	0	5e-105	377
Sjp_0026680	comp15822_c0_seq1	100	280	0	4e-147	518
Sjp_0026700	comp6219_c0_seq1	99.83	606	1	0	1114
Sjp_0026730	comp11751_c0_seq1	99.41	170	1	2e-84	309
Sjp_0026740	comp504_c0_seq1	100	163	0	2e-82	302
Sjp_0026760	comp13765_c0_seq1	99.12	228	2	6e-115	411
Sjp_0026780	comp4701_c0_seq1	99.57	690	3	0	1258
Sjp_0026800	comp4387_c0_seq1	100	528	0	0	976
Sjp_0026830	comp15180_c0_seq1	100	100	0	4e-47	185
Sjp_0026840	comp16290_c0_seq1	97	300	9	1e-147	520
Sjp_0026850	comp18888_c0_seq1	98.79	247	3	8e-124	440
Sjp_0026860	comp10434_c0_seq1	92.96	270	1	7e-105	377
Sjp_0026880	comp6386_c0_seq1	100	73	0	5e-31	135
Sjp_0026920	comp2123_c0_seq1	93.98	133	8	4e-52	202
Sjp_0026930	comp10355_c0_seq1	100	270	0	1e-141	499
Sjp_0026940	Fcomp44856_c0_seq1	99.45	183	1	1e-91	333
Sjp_0026950	comp1509_c0_seq1	99.6	753	3	0	1375
Sjp_0026960	comp16375_c0_seq1	98.82	254	3	2e-127	453
Sjp_0026970	comp2686_c0_seq1	99.24	527	4	0	952
Sjp_0026980	comp30011_c0_seq1	100	215	0	6e-111	398
Sjp_0026990	comp11852_c0_seq1	100	186	0	7e-95	344
Sjp_0027000	comp19830_c0_seq1	99.63	271	1	2e-140	496
Sjp_0027020	Fcomp3980_c0_seq1	99.42	687	4	0	1247
Sjp_0027030	comp7134_c0_seq1	97.62	420	0	0	712
Sjp_0027050	Fcomp6671_c0_seq1	98.21	504	9	0	881
Sjp_0027070	Fcomp24818_c0_seq1	100	199	0	3e-102	368
Sjp_0027120	comp1359_c0_seq1	99.88	812	1	0	1495
Sjp_0027140	comp7306_c0_seq1	99.69	638	0	0	1166
Sjp_0027150	Fcomp13197_c0_seq1	100	469	0	0	867
Sjp_0027160	comp14324_c0_seq1	100	248	0	2e-129	459
Sjp_0027180	comp12727_c0_seq1	99.74	378	1	0	693
Sjp_0027200	comp1796_c0_seq1	99.25	1062	2	0	1912
Sjp_0027210	comp4008_c0_seq1	99.7	330	1	9e-173	604
Sjp_0027220	comp15350_c0_seq1	99.82	545	1	0	1002
Sjp_0027260	comp3322_c0_seq1	100	238	0	3e-123	440
Sjp_0027280	comp29648_c0_seq1	100	206	0	4e-106	381
Sjp_0027300	comp26076_c0_seq1	99.44	178	1	6e-89	324
Sjp_0027310	comp4466_c0_seq1	97.55	327	8	8e-159	560
Sjp_0027320	comp2736_c0_seq1	99.71	691	2	0	1266
Sjp_0027330	comp1256_c0_seq1	99.78	908	2	0	1666
Sjp_0027340	comp6375_c0_seq2	99.69	1275	2	0	2331
Sjp_0027350	comp19313_c0_seq1	100	38	0	1e-12	71.3
Sjp_0027360	comp30182_c0_seq1	99.45	183	1	1e-91	333
Sjp_0027380	comp5802_c0_seq1	97.69	432	1	0	734
Sjp_0027390	comp33294_c0_seq1	100	57	0	2e-23	106
Sjp_0027420	comp5995_c0_seq1	99.76	420	1	0	771
Sjp_0027430	comp12680_c0_seq1	100	620	0	0	1146
Sjp_0027450	comp4908_c0_seq1	99.35	459	3	0	832
Sjp_0027460	comp5055_c0_seq1	99.5	597	3	0	1086
Sjp_0027480	comp5405_c0_seq1	100	915	0	0	1690
Sjp_0027490	comp5981_c0_seq1	99.66	296	0	3e-153	540
Sjp_0027500	comp5749_c0_seq1	100	351	0	0	649
Sjp_0027540	comp34930_c0_seq1	99.34	152	1	1e-74	276
Sjp_0027580	comp20682_c0_seq1	99.68	314	1	3e-164	575
Sjp_0027590	comp52806_c0_seq1	100	173	0	7e-88	320
Sjp_0027600	comp19757_c0_seq1	100	226	0	3e-117	418
Sjp_0027640	comp5735_c0_seq1	98.59	711	9	0	1256
Sjp_0027660	comp15136_c0_seq1	100	551	0	0	1018
Sjp_0027700	comp8253_c0_seq1	100	867	0	0	1602
Sjp_0027720	comp17027_c0_seq1	100	445	0	0	822
Sjp_0027730	comp5004_c0_seq1	100	1199	0	0	2215
Sjp_0027740	comp17717_c0_seq1	100	242	0	5e-126	448
Sjp_0027750	comp14913_c0_seq1	100	174	0	2e-88	322
Sjp_0027800	comp33460_c0_seq1	100	173	0	7e-88	320
Sjp_0027810	comp5232_c0_seq1	99.29	1555	8	0	2808
Sjp_0027820	comp2340_c0_seq1	100	158	0	1e-79	292
Sjp_0027840	comp4081_c0_seq2	100	285	0	2e-149	527
Sjp_0027850	comp29077_c0_seq1	100	212	0	3e-109	392
Sjp_0027870	comp6064_c0_seq1	95.77	284	12	1e-128	459
Sjp_0027880	comp6117_c0_seq1	99.91	2298	2	0	4233
Sjp_0027910	comp4436_c0_seq1	100	270	0	2e-141	499
Sjp_0027920	comp5434_c0_seq1	99.44	716	4	0	1301
Sjp_0027930	comp32699_c0_seq1	100	96	0	5e-45	178
Sjp_0027940	comp30981_c0_seq1	99.02	102	1	1e-46	183
Sjp_0027970	comp3880_c0_seq1	99.65	283	1	7e-147	518
Sjp_0027980	comp7600_c0_seq1	100	473	0	0	874
Sjp_0028040	Fcomp26752_c0_seq1	98.96	193	2	1e-95	346
Sjp_0028060	comp10392_c0_seq1	100	261	0	1e-136	483
Sjp_0028100	comp9536_c0_seq1	99.07	428	4	0	769
Sjp_0028120	comp4133_c0_seq1	99.92	1320	1	0	2433
Sjp_0028130	comp3712_c0_seq1	99.49	591	3	0	1075
Sjp_0028140	Fcomp21388_c0_seq1	100	284	0	3e-149	525
Sjp_0028150	comp6392_c0_seq1	93.1	1478	101	0	2163
Sjp_0028170	comp15469_c0_seq1	100	274	0	9e-144	507
Sjp_0028180	comp5098_c0_seq2	99.86	710	1	0	1306
Sjp_0028190	comp13952_c0_seq1	99.85	687	1	0	1264
Sjp_0028200	comp4303_c0_seq1	99.86	735	1	0	1352
Sjp_0028210	comp1888_c0_seq1	100	240	0	8e-125	444
Sjp_0028260	comp2881_c0_seq1	99.75	801	2	0	1469
Sjp_0028280	comp39307_c0_seq1	100	134	0	4e-66	248
Sjp_0028290	Fcomp11700_c0_seq1	100	428	0	0	791
Sjp_0028300	comp17795_c0_seq1	100	413	0	0	763
Sjp_0028310	comp14056_c0_seq1	100	341	0	0	630
Sjp_0028320	comp4641_c0_seq1	99.68	313	1	2e-163	573
Sjp_0028340	comp15548_c0_seq1	100	544	0	0	1005
Sjp_0028350	comp14999_c0_seq1	100	215	0	4e-111	398
Sjp_0028370	comp6040_c0_seq1	98.99	297	3	4e-151	532
Sjp_0028380	comp2831_c0_seq1	100	223	0	2e-115	412
Sjp_0028390	comp2471_c0_seq1	99.83	597	1	0	1098
Sjp_0028410	comp3875_c0_seq1	99.12	339	3	1e-174	610
Sjp_0028420	comp4706_c0_seq1	99.51	610	3	0	1110
Sjp_0028430	comp4715_c0_seq1	99.34	907	6	0	1642
Sjp_0028450	comp22931_c0_seq1	100	272	0	1e-142	503
Sjp_0028460	comp1031_c0_seq1	99.85	649	1	0	1194
Sjp_0028470	comp4232_c0_seq1	100	654	0	0	1208
Sjp_0028480	comp7993_c0_seq1	98.73	551	7	0	979
Sjp_0028500	comp1278_c0_seq1	99.78	458	1	0	841
Sjp_0028560	comp26149_c0_seq1	99.74	383	1	0	702
Sjp_0028570	comp12566_c0_seq1	100	381	0	0	704
Sjp_0028590	comp5103_c0_seq1	100	103	0	4e-48	191
Sjp_0028600	comp4879_c0_seq1	99.47	570	3	0	1037
Sjp_0028610	comp10878_c0_seq1	99.61	514	2	0	939
Sjp_0028620	comp25224_c0_seq1	100	276	0	7e-145	510
Sjp_0028630	comp3708_c0_seq1	100	361	0	0	667
Sjp_0028670	comp4937_c0_seq1	100	601	0	0	1110
Sjp_0028720	comp39533_c0_seq1	100	197	0	4e-101	364
Sjp_0028730	comp4476_c0_seq1	99.91	1076	1	0	1982
Sjp_0028760	comp21467_c0_seq1	100	174	0	2e-88	322
Sjp_0028780	comp8099_c0_seq1	99.82	552	1	0	1014
Sjp_0028790	comp32171_c0_seq1	100	238	0	8e-124	440
Sjp_0028800	comp6306_c0_seq1	99.67	1227	4	0	2244
Sjp_0028820	comp3685_c0_seq1	99.47	375	2	0	682
Sjp_0028860	comp6243_c0_seq1	99.06	213	2	2e-105	383
Sjp_0028870	comp1284_c0_seq1	99.74	388	1	0	712
Sjp_0028890	comp3346_c0_seq1	99.87	789	0	0	1450
Sjp_0028900	comp17510_c0_seq1	99.79	475	0	0	870
Sjp_0028930	comp1352_c0_seq1	99.5	598	3	0	1088
Sjp_0028950	comp3739_c0_seq1	99.82	555	1	0	1020
Sjp_0028960	comp6745_c0_seq1	99.73	369	1	0	676
Sjp_0028970	comp1735_c0_seq1	100	885	0	0	1635
Sjp_0028990	comp6397_c0_seq3	96.89	771	23	0	1290
Sjp_0029000	comp12851_c0_seq1	99.21	382	1	0	688
Sjp_0029010	comp922_c0_seq1	100	241	0	8e-125	446
Sjp_0029040	comp6304_c0_seq1	97.31	260	7	7e-124	442
Sjp_0029060	comp8094_c0_seq1	100	614	0	0	1134
Sjp_0029080	comp50290_c0_seq1	100	160	0	1e-80	296
Sjp_0029140	comp4380_c0_seq1	100	235	0	2e-121	435
Sjp_0029150	Fcomp21639_c0_seq1	98.86	263	3	1e-132	470
Sjp_0029180	comp7612_c0_seq1	99.3	711	4	0	1284
Sjp_0029190	comp1081_c0_seq1	100	341	0	0	630
Sjp_0029230	comp25610_c0_seq1	100	57	0	3e-23	106
Sjp_0029240	comp15714_c0_seq1	98.85	434	5	0	774
Sjp_0029250	comp42672_c0_seq1	99.58	236	1	5e-121	431
Sjp_0029260	comp22262_c0_seq1	99.27	412	3	0	745
Sjp_0029280	comp9929_c0_seq1	100	397	0	0	734
Sjp_0029320	comp13187_c0_seq1	100	478	0	0	883
Sjp_0029330	comp23373_c0_seq1	100	204	0	5e-105	377
Sjp_0029340	comp4189_c0_seq1	100	507	0	0	937
Sjp_0029350	Fcomp20719_c0_seq1	96.83	315	4	4e-148	521
Sjp_0029370	comp13221_c0_seq1	99.53	423	2	0	771
Sjp_0029380	comp4574_c0_seq1	99.82	566	1	0	1040
Sjp_0029400	comp15332_c0_seq1	99.74	777	2	0	1424
Sjp_0029420	comp4850_c0_seq1	99.81	515	1	0	946
Sjp_0029440	comp6339_c0_seq4	93.04	647	12	0	915
Sjp_0029450	comp6339_c0_seq2	89.1	587	37	0	704
Sjp_0029460	comp4084_c0_seq1	99.74	777	2	0	1424
Sjp_0029470	comp16187_c0_seq1	100	374	0	0	691
Sjp_0029480	comp9843_c0_seq1	99.66	298	1	2e-155	545
Sjp_0029500	comp7194_c0_seq1	100	1265	0	0	2337
Sjp_0029510	comp6388_c0_seq1	88.5	487	56	4e-168	590
Sjp_0029530	comp28035_c0_seq1	100	190	0	3e-97	351
Sjp_0029540	comp4170_c0_seq1	95.68	301	0	2e-132	472
Sjp_0029550	comp8508_c0_seq1	99.5	606	3	0	1103
Sjp_0029560	comp22245_c0_seq1	100	95	0	2e-44	176
Sjp_0029580	comp4309_c0_seq1	99.93	1377	1	0	2538
Sjp_0029590	comp35374_c0_seq1	100	287	0	6e-151	531
Sjp_0029600	comp10160_c0_seq1	100	216	0	6e-111	399
Sjp_0029610	comp3048_c0_seq1	99.75	398	1	0	730
Sjp_0029630	comp23541_c0_seq1	99.5	404	2	0	736
Sjp_0029650	comp31149_c0_seq1	99.61	258	1	3e-133	472
Sjp_0029660	comp10289_c0_seq1	100	403	0	0	745
Sjp_0029700	comp6305_c0_seq1	98.7	1002	13	0	1779
Sjp_0029710	comp5045_c0_seq1	100	201	0	4e-103	372
Sjp_0029740	comp18236_c0_seq1	100	337	0	1e-178	623
Sjp_0029750	comp12989_c0_seq1	100	536	0	0	990
Sjp_0029770	comp14375_c0_seq1	99.12	457	4	0	822
Sjp_0029790	comp14516_c0_seq1	100	272	0	2e-142	503
Sjp_0029820	Fcomp9412_c0_seq1	100	411	0	0	760
Sjp_0029840	comp13806_c0_seq1	100	350	0	0	647
Sjp_0029850	comp1069_c0_seq1	100	633	0	0	1170
Sjp_0029870	comp795_c0_seq1	99.67	303	1	7e-158	555
Sjp_0029890	comp13364_c0_seq1	99.12	339	3	1e-174	610
Sjp_0029900	Fcomp15287_c0_seq1	100	343	0	0	634
Sjp_0029910	comp4103_c0_seq1	100	255	0	8e-133	472
Sjp_0029920	comp17441_c0_seq1	100	235	0	4e-122	435
Sjp_0029930	comp6377_c0_seq1	99.19	743	6	0	1339
Sjp_0029940	comp7266_c0_seq1	99.45	722	1	0	1308
Sjp_0029950	comp45244_c0_seq1	99.35	154	1	1e-75	279
Sjp_0029990	comp10316_c0_seq1	99.88	808	1	0	1487
Sjp_0030000	comp1610_c0_seq1	100	263	0	2e-137	486
Sjp_0030010	comp14491_c0_seq1	99.79	486	1	0	893
Sjp_0030020	comp11878_c0_seq1	99.83	593	1	0	1090
Sjp_0030030	comp5470_c0_seq1	99.7	988	3	0	1808
Sjp_0030040	comp7389_c0_seq1	93.87	489	2	0	712
Sjp_0030050	comp8991_c0_seq1	100	522	0	0	965
Sjp_0030060	comp7389_c0_seq1	100	108	0	1e-50	200
Sjp_0030070	comp10421_c0_seq1	99.79	477	1	0	876
Sjp_0030090	comp16894_c0_seq1	99.87	750	1	0	1380
Sjp_0030100	comp7462_c0_seq1	99.41	1177	7	0	2135
Sjp_0030110	comp9177_c0_seq1	100	460	0	0	850
Sjp_0030130	Fcomp43377_c0_seq1	99.04	104	1	7e-48	187
Sjp_0030150	comp763_c0_seq1	99.89	930	1	0	1712
Sjp_0030160	comp3420_c0_seq1	100	535	0	0	989
Sjp_0030170	Fcomp46927_c0_seq1	100	171	0	9e-87	316
Sjp_0030210	comp5965_c0_seq1	96.99	765	23	0	1286
Sjp_0030230	comp9495_c0_seq1	98.56	347	5	1e-175	614
Sjp_0030240	comp3500_c0_seq1	100	420	0	0	776
Sjp_0030250	comp4900_c0_seq1	99.86	1461	2	0	2689
Sjp_0030270	comp5135_c0_seq1	100	1035	0	0	1912
Sjp_0030280	comp2694_c0_seq1	99.65	1133	4	0	2071
Sjp_0030320	comp24613_c0_seq1	99.65	289	1	2e-150	529
Sjp_0030330	comp1915_c0_seq1	100	210	0	3e-107	388
Sjp_0030360	comp8042_c0_seq1	99.76	1242	3	0	2278
Sjp_0030370	comp1915_c0_seq1	100	660	0	0	1219
Sjp_0030390	comp1116_c0_seq1	100	386	0	0	713
Sjp_0030410	comp6086_c0_seq1	99.28	278	2	7e-142	503
Sjp_0030420	comp1917_c0_seq1	100	562	0	0	1038
Sjp_0030440	Fcomp18651_c0_seq1	99.57	234	1	6e-120	427
Sjp_0030450	comp8325_c0_seq1	100	471	0	0	870
Sjp_0030470	comp5646_c0_seq2	99.86	1384	2	0	2545
Sjp_0030480	comp6448_c0_seq1	99.69	327	1	2e-171	599
Sjp_0030490	comp4370_c0_seq1	99.85	678	1	0	1247
Sjp_0030500	comp15325_c0_seq1	100	299	0	1e-157	553
Sjp_0030520	comp37953_c0_seq1	99.7	332	1	3e-174	608
Sjp_0030530	Fcomp45507_c0_seq1	99.07	108	1	5e-50	195
Sjp_0030560	comp1563_c0_seq1	100	471	0	0	870
Sjp_0030570	comp20339_c0_seq1	100	215	0	4e-111	398
Sjp_0030590	comp5864_c0_seq1	100	288	0	2e-150	532
Sjp_0030600	comp1720_c0_seq1	98.41	694	11	0	1221
Sjp_0030610	comp13316_c0_seq1	100	469	0	0	867
Sjp_0030620	comp28395_c0_seq1	100	222	0	6e-115	411
Sjp_0030630	comp4912_c0_seq2	100	204	0	9e-105	377
Sjp_0030640	comp3326_c0_seq1	99.85	654	1	0	1203
Sjp_0030670	comp8018_c0_seq1	100	415	0	0	767
Sjp_0030710	comp5665_c0_seq1	100	1901	0	0	3511
Sjp_0030820	comp5003_c0_seq1	100	786	0	0	1452
Sjp_0030840	comp43145_c0_seq1	100	216	0	1e-111	399
Sjp_0030860	comp10787_c0_seq1	100	343	0	0	634
Sjp_0030890	comp30293_c0_seq1	100	237	0	3e-123	438
Sjp_0030900	Fcomp28312_c0_seq1	100	168	0	4e-85	311
Sjp_0030910	comp4080_c0_seq1	98.1	1260	3	0	2174
Sjp_0030920	Fcomp3923_c0_seq1	99.9	985	1	0	1814
Sjp_0030940	comp5261_c0_seq1	100	557	0	0	1029
Sjp_0031010	comp6340_c0_seq2	99.17	842	7	0	1517
Sjp_0031020	comp6374_c0_seq1	98.7	460	3	0	813
Sjp_0031050	comp856_c0_seq1	99.83	587	1	0	1079
Sjp_0031060	comp16830_c0_seq1	100	480	0	0	887
Sjp_0031090	comp7847_c0_seq1	100	466	0	0	861
Sjp_0031100	comp12354_c0_seq1	93.8	387	24	3e-166	582
Sjp_0031110	comp10141_c0_seq1	99.35	309	2	1e-159	560
Sjp_0031130	comp34064_c0_seq1	100	210	0	2e-108	388
Sjp_0031140	comp4768_c0_seq1	98.26	172	3	5e-82	302
Sjp_0031160	Fcomp26648_c0_seq1	100	124	0	1e-60	230
Sjp_0031170	comp4206_c0_seq1	99.86	728	0	0	1338
Sjp_0031190	comp7798_c0_seq1	100	719	0	0	1328
Sjp_0031220	comp35330_c0_seq1	99.49	197	1	2e-99	359
Sjp_0031240	comp4916_c0_seq1	99.12	454	0	0	813
Sjp_0031250	comp6238_c0_seq1	99.41	337	1	1e-174	610
Sjp_0031260	comp6018_c0_seq1	99.75	402	1	0	737
Sjp_0031350	comp2630_c0_seq1	99.24	529	4	0	955
Sjp_0031480	comp12688_c0_seq1	99.82	557	1	0	1024
Sjp_0031490	comp6614_c0_seq1	100	156	0	3e-78	289
Sjp_0031500	comp10578_c0_seq1	99.1	332	3	6e-171	597
Sjp_0031510	comp5960_c0_seq1	99.59	1461	6	0	2665
Sjp_0031520	comp1961_c0_seq1	98.1	105	2	3e-46	183
Sjp_0031530	comp8880_c0_seq1	98.61	216	3	1e-106	383
Sjp_0031540	Fcomp25404_c0_seq1	99.52	210	1	1e-106	383
Sjp_0031570	comp5168_c0_seq2	98.4	561	6	0	983
Sjp_0031590	comp10617_c0_seq1	100	241	0	2e-125	446
Sjp_0031630	comp6129_c0_seq1	99.36	1091	7	0	1977
Sjp_0031640	comp4240_c0_seq1	98.86	528	6	0	942
Sjp_0031660	comp4389_c0_seq1	99.2	250	2	4e-127	451
Sjp_0031670	comp12322_c0_seq1	98.92	186	2	1e-91	333
Sjp_0031690	comp9885_c0_seq1	100	647	0	0	1195
Sjp_0031710	comp17093_c0_seq1	100	221	0	2e-114	409
Sjp_0031720	Fcomp23014_c0_seq1	98.68	76	1	3e-32	135
Sjp_0031790	Fcomp23014_c0_seq1	94.51	91	5	6e-34	141
Sjp_0031800	Fcomp23014_c0_seq1	94.51	91	5	6e-34	141
Sjp_0031810	comp5427_c0_seq1	99.62	525	2	0	959
Sjp_0031820	comp6296_c0_seq1	90.2	102	10	1e-30	134
Sjp_0031830	comp6296_c0_seq1	96.36	55	2	6e-18	91.6
Sjp_0031880	comp5310_c0_seq1	99.62	1321	5	0	2412
Sjp_0031900	comp3928_c0_seq1	99.69	323	1	6e-169	592
Sjp_0031910	comp1110_c0_seq1	100	388	0	0	717
Sjp_0031920	comp5266_c0_seq1	99.76	423	1	0	776
Sjp_0031940	comp5847_c0_seq1	98.98	688	6	0	1230
Sjp_0031970	comp8746_c0_seq1	100	582	0	0	1075
Sjp_0032000	comp3725_c0_seq1	99.66	589	2	0	1077
Sjp_0032010	comp4537_c0_seq1	99.51	406	2	0	739
Sjp_0032020	comp3956_c0_seq1	99.09	220	2	5e-110	396
Sjp_0032050	comp9922_c0_seq1	99.43	352	2	0	640
Sjp_0032080	comp353_c0_seq1	100	373	0	0	689
Sjp_0032090	comp6372_c0_seq1	99.56	2271	10	0	4139
Sjp_0032110	comp6372_c0_seq1	86.86	586	63	0	643
Sjp_0032120	comp13964_c0_seq1	100	237	0	3e-123	438
Sjp_0032140	comp9868_c0_seq1	100	797	0	0	1472
Sjp_0032170	comp14612_c0_seq1	98.94	282	3	4e-143	505
Sjp_0032180	Fcomp22355_c0_seq1	99.02	204	2	1e-101	366
Sjp_0032200	Fcomp14659_c0_seq1	99.42	343	2	1e-178	623
Sjp_0032210	comp20764_c0_seq1	92.78	374	12	9e-150	527
Sjp_0032240	comp6025_c0_seq1	98.77	891	8	0	1583
Sjp_0032250	comp971_c0_seq1	100	122	0	1e-58	226
Sjp_0032290	comp4804_c0_seq1	100	918	0	0	1696
Sjp_0032310	comp3385_c0_seq1	100	140	0	9e-69	259
Sjp_0032320	comp1704_c0_seq1	100	137	0	5e-67	254
Sjp_0032350	comp10623_c0_seq1	99.62	262	1	2e-135	479
Sjp_0032360	comp27585_c0_seq1	99.72	356	1	0	652
Sjp_0032370	comp5280_c0_seq1	100	585	0	0	1081
Sjp_0032380	comp14834_c0_seq1	98.53	273	4	1e-136	483
Sjp_0032390	comp24910_c0_seq1	99.44	177	1	2e-88	322
Sjp_0032430	comp5911_c0_seq1	99.53	429	2	0	782
Sjp_0032450	comp27946_c0_seq1	100	227	0	1e-117	420
Sjp_0032460	comp6055_c0_seq1	99.47	187	1	2e-93	340
Sjp_0032520	comp5528_c0_seq1	99.26	815	6	0	1472
Sjp_0032530	comp31028_c0_seq1	100	293	0	3e-154	542
Sjp_0032540	Fcomp9624_c0_seq1	100	104	0	2e-49	193
Sjp_0032550	comp47466_c0_seq1	96.99	166	2	2e-74	276
Sjp_0032560	comp28126_c0_seq1	99.54	217	1	2e-110	396
Sjp_0032570	comp2237_c0_seq1	99.75	405	1	0	743
Sjp_0032580	comp25916_c0_seq1	100	44	0	3e-16	82.4
Sjp_0032590	comp1011_c0_seq2	100	946	0	0	1748
Sjp_0032630	comp1428_c0_seq1	100	627	0	0	1158
Sjp_0032640	comp7210_c0_seq1	99.9	999	1	0	1842
Sjp_0032650	comp7623_c0_seq1	100	157	0	3e-78	291
Sjp_0032660	comp11119_c0_seq1	100	246	0	3e-128	455
Sjp_0032680	Fcomp14991_c0_seq1	100	210	0	2e-108	388
Sjp_0032690	comp5831_c0_seq1	100	366	0	0	676
Sjp_0032700	comp13553_c0_seq1	99.51	206	1	2e-104	375
Sjp_0032710	comp346_c0_seq1	99.61	512	2	0	935
Sjp_0032720	comp8733_c0_seq1	100	400	0	0	739
Sjp_0032730	comp10045_c0_seq1	99.72	351	1	0	643
Sjp_0032750	comp22720_c0_seq1	100	405	0	0	749
Sjp_0032780	comp4373_c0_seq1	100	336	0	6e-178	621
Sjp_0032830	comp11137_c0_seq1	100	207	0	1e-106	383
Sjp_0032840	comp5842_c0_seq1	99.1	663	6	0	1192
Sjp_0032890	comp5500_c0_seq1	94.72	530	24	0	821
Sjp_0032920	comp10936_c0_seq1	99.81	527	1	0	968
Sjp_0032930	comp1023_c0_seq1	99.5	803	2	0	1459
Sjp_0032940	comp4395_c0_seq1	100	381	0	0	704
Sjp_0033030	comp14844_c0_seq1	99.21	380	3	0	686
Sjp_0033080	comp1224_c0_seq1	100	464	0	0	857
Sjp_0033110	comp6580_c0_seq1	100	82	0	8e-37	152
Sjp_0033120	comp24546_c0_seq1	100	398	0	0	736
Sjp_0033180	comp3696_c0_seq1	94.02	234	14	6e-98	355
Sjp_0033190	comp4556_c0_seq1	93.57	373	21	4e-157	553
Sjp_0033200	comp4885_c0_seq1	98.95	574	6	0	1027
Sjp_0033230	comp7203_c0_seq1	93.88	196	0	7e-77	285
Sjp_0033240	comp4505_c0_seq1	97.44	782	8	0	1328
Sjp_0033270	comp4171_c0_seq1	99.73	737	2	0	1351
Sjp_0033290	comp26917_c0_seq1	100	198	0	1e-101	366
Sjp_0033300	comp37066_c0_seq1	99.44	177	1	2e-88	322
Sjp_0033310	comp777_c0_seq1	99.68	618	2	0	1131
Sjp_0033330	Fcomp42821_c0_seq1	99.42	171	1	4e-85	311
Sjp_0033340	Fcomp25506_c0_seq1	99.17	120	1	1e-56	217
Sjp_0033370	comp8992_c0_seq1	99.78	449	1	0	824
Sjp_0033380	comp5432_c0_seq1	99.39	660	4	0	1197
Sjp_0033420	comp7290_c0_seq1	100	534	0	0	987
Sjp_0033440	comp6062_c0_seq2	99.57	1156	5	0	2108
Sjp_0033470	comp7032_c0_seq1	100	558	0	0	1031
Sjp_0033490	comp23196_c0_seq1	100	184	0	6e-94	340
Sjp_0033500	comp7673_c0_seq1	99.87	759	1	0	1397
Sjp_0033520	comp16586_c0_seq1	100	250	0	2e-130	462
Sjp_0033530	comp15015_c0_seq1	99.71	345	1	0	632
Sjp_0033540	Fcomp15684_c0_seq1	100	264	0	3e-138	488
Sjp_0033550	comp1538_c0_seq1	100	511	0	0	944
Sjp_0033580	comp4182_c0_seq1	99.59	964	1	0	1755
Sjp_0033600	Fcomp14076_c0_seq1	100	253	0	4e-132	468
Sjp_0033610	comp1538_c0_seq1	99.71	693	2	0	1269
Sjp_0033620	comp6965_c0_seq1	96.86	382	1	3e-180	628
Sjp_0033630	comp27043_c0_seq1	99.69	323	1	3e-169	592
Sjp_0033650	comp670_c0_seq1	96.05	253	7	2e-114	409
Sjp_0033660	comp8138_c0_seq1	99.92	1247	1	0	2298
Sjp_0033670	comp21972_c0_seq1	99.6	248	1	1e-127	453
Sjp_0033680	comp11800_c0_seq1	100	286	0	3e-150	529
Sjp_0033720	comp22584_c0_seq1	99.48	193	1	3e-97	351
Sjp_0033730	comp22068_c0_seq1	99.61	257	1	1e-132	470
Sjp_0033740	comp20957_c0_seq1	100	200	0	1e-102	370
Sjp_0033750	comp7457_c0_seq1	87.41	421	20	1e-129	460
Sjp_0033760	Fcomp24059_c0_seq1	99.28	277	2	4e-142	501
Sjp_0033770	comp27128_c0_seq1	100	268	0	2e-140	496
Sjp_0033780	Fcomp29975_c0_seq1	99.51	205	1	7e-104	374
Sjp_0033810	comp3746_c0_seq1	99.58	479	2	0	874
Sjp_0033820	comp38758_c0_seq1	100	200	0	8e-103	370
Sjp_0033840	comp9059_c0_seq1	100	1122	0	0	2073
Sjp_0033850	comp6286_c0_seq1	96.04	404	6	0	649
Sjp_0033900	Fcomp8153_c0_seq1	99.74	383	1	0	702
Sjp_0033910	comp5696_c0_seq1	99.86	1464	2	0	2693
Sjp_0033960	Fcomp1035_c0_seq1	93.75	48	3	5e-13	73.1
Sjp_0033970	comp6366_c0_seq1	98.48	132	2	8e-61	233
Sjp_0033990	comp32759_c0_seq1	100	246	0	3e-128	455
Sjp_0034000	comp8981_c0_seq1	100	939	0	0	1735
Sjp_0034040	comp6225_c0_seq1	99.14	582	5	0	1048
Sjp_0034060	comp20395_c0_seq1	99.33	451	3	0	817
Sjp_0034080	Fcomp9785_c0_seq1	100	74	0	1e-32	137
Sjp_0034090	Fcomp11306_c0_seq1	100	269	0	5e-141	497
Sjp_0034100	comp9563_c0_seq1	99.87	745	1	0	1371
Sjp_0034110	comp4558_c0_seq1	99.45	550	3	0	1000
Sjp_0034120	comp5860_c0_seq1	99.57	1615	7	0	2944
Sjp_0034130	comp6308_c0_seq1	98.71	1705	4	0	3011
Sjp_0034140	comp6378_c0_seq1	99.94	1571	1	0	2896
Sjp_0034150	comp6192_c0_seq1	98.89	4944	7	0	8781
Sjp_0034190	comp798_c0_seq1	99.94	1684	1	0	3105
Sjp_0034200	comp26473_c0_seq1	100	167	0	2e-84	309
Sjp_0034220	Fcomp18922_c0_seq1	98.04	153	3	9e-72	267
Sjp_0034230	comp947_c0_seq1	99.8	995	2	0	1827
Sjp_0034240	comp7994_c0_seq1	98.35	665	2	0	1158
Sjp_0034250	comp14940_c0_seq1	99.55	448	2	0	817
Sjp_0034260	comp5543_c0_seq1	99.53	633	3	0	1153
Sjp_0034280	comp5311_c0_seq1	99.45	363	2	0	660
Sjp_0034290	comp3645_c0_seq1	98.87	531	6	0	948
Sjp_0034300	comp6061_c0_seq1	99.62	1839	7	0	3358
Sjp_0034320	comp16491_c0_seq1	99.24	132	1	5e-63	239
Sjp_0034330	Fcomp12367_c0_seq1	99.55	221	1	9e-113	403
Sjp_0034340	comp10502_c0_seq1	100	531	0	0	981
Sjp_0034360	comp6245_c0_seq1	99.83	600	1	0	1103
Sjp_0034420	comp50619_c0_seq1	99.42	173	1	3e-86	315
Sjp_0034440	comp5106_c0_seq1	99.79	963	2	0	1768
Sjp_0034480	comp3681_c0_seq1	100	429	0	0	793
Sjp_0034490	comp4062_c0_seq1	100	622	0	0	1149
Sjp_0034530	comp6516_c0_seq1	100	303	0	4e-159	560
Sjp_0034580	comp5262_c0_seq1	100	2105	0	0	3888
Sjp_0034590	comp6397_c0_seq31	93.89	868	53	0	1310
Sjp_0034610	comp3959_c0_seq1	99.74	386	1	0	708
Sjp_0034620	comp20605_c0_seq1	100	248	0	2e-129	459
Sjp_0034630	comp32973_c0_seq1	100	152	0	3e-76	281
Sjp_0034690	comp12569_c0_seq1	99.84	628	1	0	1155
Sjp_0034700	comp24193_c0_seq1	100	222	0	9e-115	411
Sjp_0034720	comp4651_c0_seq1	99.75	787	2	0	1443
Sjp_0034730	comp13810_c0_seq1	99.88	817	1	0	1504
Sjp_0034740	comp13485_c0_seq1	100	539	0	0	996
Sjp_0034820	Fcomp20659_c0_seq1	100	160	0	1e-80	296
Sjp_0034830	comp3441_c0_seq1	99.7	328	1	5e-172	601
Sjp_0034860	comp10036_c0_seq1	99.33	448	3	0	811
Sjp_0034870	Fcomp36409_c0_seq1	100	172	0	3e-87	318
Sjp_0034890	comp3849_c0_seq1	99.48	383	2	0	697
Sjp_0034900	comp1494_c0_seq1	99.62	787	3	0	1437
Sjp_0034930	comp13009_c0_seq1	100	381	0	0	704
Sjp_0034940	Fcomp13117_c0_seq1	99.52	207	1	6e-105	377
Sjp_0034950	comp18299_c0_seq1	99.49	196	1	6e-99	357
Sjp_0034970	comp8836_c0_seq1	100	294	0	2e-154	544
Sjp_0034980	comp8389_c0_seq1	100	579	0	0	1070
Sjp_0034990	comp9208_c0_seq1	96.15	364	1	6e-166	582
Sjp_0035030	comp1398_c0_seq1	99.68	1246	2	0	2278
Sjp_0035040	comp10691_c0_seq1	99.78	458	1	0	841
Sjp_0035050	comp19642_c0_seq1	100	163	0	2e-82	302
Sjp_0035060	Fcomp30800_c0_seq1	99.69	320	1	1e-167	586
Sjp_0035070	comp17619_c0_seq1	100	362	0	0	669
Sjp_0035090	comp29991_c0_seq1	100	237	0	3e-123	438
Sjp_0035100	comp20557_c0_seq1	99.4	168	1	2e-83	305
Sjp_0035110	comp2796_c0_seq1	99.73	365	1	0	669
Sjp_0035120	comp3655_c0_seq1	100	456	0	0	843
Sjp_0035130	Fcomp13389_c0_seq1	100	554	0	0	1024
Sjp_0035150	comp19381_c0_seq1	99.5	202	1	3e-102	368
Sjp_0035160	comp1364_c0_seq1	100	1442	0	0	2663
Sjp_0035200	comp6642_c0_seq1	99.79	479	1	0	880
Sjp_0035220	comp7083_c0_seq1	100	534	0	0	987
Sjp_0035230	comp11329_c0_seq1	99.77	441	1	0	809
Sjp_0035240	comp40762_c0_seq1	100	140	0	1e-69	259
Sjp_0035260	comp7425_c0_seq1	100	1323	0	0	2444
Sjp_0035270	comp1733_c0_seq1	99.83	1183	2	0	2174
Sjp_0035280	comp5234_c0_seq1	99.49	195	1	5e-98	355
Sjp_0035290	comp3882_c0_seq1	99.88	805	1	0	1482
Sjp_0035320	comp2950_c0_seq1	98.51	268	3	7e-133	472
Sjp_0035330	comp2950_c0_seq1	99.25	268	1	3e-136	483
Sjp_0035340	comp33937_c0_seq1	100	158	0	1e-79	292
Sjp_0035360	comp7695_c0_seq1	100	945	0	0	1746
Sjp_0035380	comp22861_c0_seq1	99.1	221	2	4e-111	398
Sjp_0035400	Fcomp47063_c0_seq1	98.9	181	2	6e-89	324
Sjp_0035410	comp4115_c0_seq1	100	1326	0	0	2449
Sjp_0035420	comp17997_c0_seq1	100	325	0	5e-172	601
Sjp_0035450	comp4972_c0_seq1	99.72	1090	3	0	1997
Sjp_0035490	comp5014_c0_seq1	99.52	207	1	1e-104	377
Sjp_0035500	comp11805_c0_seq1	100	329	0	3e-174	608
Sjp_0035510	comp5157_c0_seq1	100	327	0	6e-173	604
Sjp_0035520	comp1148_c0_seq1	99.82	567	1	0	1042
Sjp_0035540	comp2047_c0_seq1	97.66	299	7	2e-146	516
Sjp_0035550	comp1443_c0_seq1	99.38	325	2	1e-168	590
Sjp_0035560	comp2485_c0_seq1	100	178	0	1e-90	329
Sjp_0035570	comp11148_c0_seq1	100	230	0	6e-119	425
Sjp_0035580	comp5305_c0_seq1	99.85	2040	3	0	3751
Sjp_0035590	comp21005_c0_seq1	100	157	0	5e-79	291
Sjp_0035620	comp7515_c0_seq1	99.91	1167	1	0	2150
Sjp_0035630	comp1390_c0_seq1	99.84	1848	3	0	3397
Sjp_0035680	comp917_c0_seq1	98.57	977	5	0	1718
Sjp_0035690	comp5987_c0_seq2	99.76	421	1	0	773
Sjp_0035710	comp11476_c0_seq1	98.72	392	5	0	697
Sjp_0035720	comp4015_c0_seq1	99.77	1303	3	0	2390
Sjp_0035730	comp4360_c0_seq2	99.96	2609	1	0	4813
Sjp_0035740	comp11214_c0_seq1	100	590	0	0	1090
Sjp_0035750	Fcomp25633_c0_seq1	100	159	0	4e-80	294
Sjp_0035760	comp5637_c0_seq1	100	510	0	0	942
Sjp_0035780	comp42594_c0_seq1	99.44	179	1	2e-89	326
Sjp_0035790	comp9079_c0_seq1	100	89	0	9e-41	165
Sjp_0035800	comp13842_c0_seq1	99.39	330	2	2e-171	599
Sjp_0035810	Fcomp776_c0_seq1	99.6	250	1	9e-129	457
Sjp_0035820	comp5035_c0_seq1	99.52	625	3	0	1138
Sjp_0035830	comp10544_c0_seq1	99.8	494	1	0	907
Sjp_0035900	comp12219_c0_seq1	100	115	0	1e-55	213
Sjp_0035930	comp4120_c0_seq1	100	230	0	6e-119	425
Sjp_0035940	comp5844_c0_seq1	99.71	1357	4	0	2484
Sjp_0035950	Fcomp2941_c0_seq1	99.64	274	1	4e-142	501
Sjp_0035960	comp2996_c0_seq1	99.49	395	2	0	719
Sjp_0035970	comp4878_c0_seq1	99.73	744	1	0	1362
Sjp_0036000	comp6149_c0_seq1	100	351	0	0	649
Sjp_0036020	comp6484_c0_seq1	100	161	0	6e-81	298
Sjp_0036030	comp4524_c0_seq1	100	717	0	0	1325
Sjp_0036080	Fcomp1848_c0_seq1	99.38	161	1	2e-79	292
Sjp_0036100	comp9919_c0_seq1	100	444	0	0	821
Sjp_0036110	Fcomp28482_c0_seq1	100	215	0	4e-111	398
Sjp_0036120	comp6093_c0_seq3	98.88	446	5	0	797
Sjp_0036150	comp6093_c0_seq3	97.59	373	9	0	640
Sjp_0036160	comp9259_c0_seq1	98.96	1150	12	0	2058
Sjp_0036170	comp6616_c0_seq1	98.04	969	19	0	1685
Sjp_0036180	comp26257_c0_seq1	100	171	0	9e-87	316
Sjp_0036190	comp17642_c0_seq1	97.2	393	10	0	664
Sjp_0036200	comp3107_c0_seq1	100	148	0	2e-73	274
Sjp_0036220	comp4808_c0_seq1	99.83	595	1	0	1094
Sjp_0036240	comp7587_c0_seq1	100	609	0	0	1125
Sjp_0036300	comp4615_c0_seq1	99.05	944	9	0	1694
Sjp_0036330	comp6397_c0_seq8	96.43	1429	42	0	2348
Sjp_0036350	comp6242_c0_seq5	83.77	228	19	3e-51	200
Sjp_0036390	comp5773_c0_seq1	99.73	369	1	0	676
Sjp_0036400	comp4034_c0_seq1	99.54	217	1	4e-110	396
Sjp_0036410	comp964_c0_seq1	100	155	0	2e-77	287
Sjp_0036420	comp2332_c0_seq1	99.1	221	2	6e-111	398
Sjp_0036440	comp6221_c0_seq1	100	472	0	0	872
Sjp_0036470	comp4607_c0_seq1	99.79	933	2	0	1712
Sjp_0036530	comp21223_c0_seq1	100	278	0	5e-146	514
Sjp_0036540	Fcomp20042_c0_seq1	100	162	0	9e-82	300
Sjp_0036570	Fcomp33550_c0_seq1	100	181	0	3e-92	335
Sjp_0036600	comp1395_c0_seq1	99.84	1228	2	0	2257
Sjp_0036620	comp15056_c0_seq1	100	471	0	0	870
Sjp_0036630	Fcomp3326_c0_seq1	99.71	339	1	7e-178	621
Sjp_0036650	comp1791_c0_seq1	100	267	0	1e-139	494
Sjp_0036660	comp6133_c0_seq1	99.24	525	4	0	948
Sjp_0036670	comp751_c0_seq1	99.59	241	1	8e-124	440
Sjp_0036680	comp9775_c0_seq1	100	389	0	0	719
Sjp_0036690	comp4982_c0_seq1	100	1739	0	0	3212
Sjp_0036700	comp5158_c0_seq1	100	1012	0	0	1869
Sjp_0036720	comp10708_c0_seq1	100	446	0	0	824
Sjp_0036760	comp3062_c0_seq1	99.07	321	3	8e-165	577
Sjp_0036780	comp21740_c0_seq1	100	235	0	6e-122	435
Sjp_0036800	comp4933_c0_seq1	99.83	1162	2	0	2135
Sjp_0036830	comp5879_c0_seq1	98.16	924	17	0	1613
Sjp_0036850	comp1730_c0_seq1	100	205	0	3e-105	379
Sjp_0036860	comp15887_c0_seq1	100	290	0	1e-152	536
Sjp_0036870	comp10930_c0_seq1	100	176	0	4e-89	326
Sjp_0036880	comp25321_c0_seq1	100	236	0	1e-122	436
Sjp_0036890	comp3415_c0_seq1	100	1119	0	0	2067
Sjp_0036900	comp18012_c0_seq1	99.43	350	2	0	636
Sjp_0036920	comp11641_c0_seq1	99.68	632	2	0	1157
Sjp_0036930	comp13249_c0_seq1	100	222	0	8e-115	411
Sjp_0036950	comp5878_c0_seq1	100	836	0	0	1544
Sjp_0036960	comp1613_c0_seq1	100	222	0	1e-114	411
Sjp_0036970	comp4333_c0_seq1	99.63	546	2	0	998
Sjp_0037010	comp1380_c0_seq1	100	728	0	0	1345
Sjp_0037020	comp2508_c0_seq1	99.66	296	1	5e-154	542
Sjp_0037030	comp13049_c0_seq1	100	453	0	0	837
Sjp_0037040	comp5623_c0_seq7	99.52	1462	7	0	2662
Sjp_0037060	comp16879_c0_seq1	99.71	340	1	1e-178	623
Sjp_0037070	comp21636_c0_seq1	100	238	0	8e-124	440
Sjp_0037100	comp18926_c0_seq1	100	270	0	1e-141	499
Sjp_0037110	comp5942_c0_seq1	99.79	1413	3	0	2593
Sjp_0037120	comp4657_c0_seq1	100	193	0	6e-99	357
Sjp_0037130	comp6128_c0_seq1	99	402	4	0	721
Sjp_0037170	comp15110_c0_seq1	99.59	243	1	6e-125	444
Sjp_0037180	comp6296_c0_seq1	94.44	126	7	5e-49	195
Sjp_0037220	comp4654_c0_seq1	99.8	494	1	0	907
Sjp_0037230	comp7632_c0_seq1	99.89	941	1	0	1733
Sjp_0037240	comp3751_c0_seq1	100	171	0	1e-86	316
Sjp_0037260	comp6328_c0_seq1	97.56	737	0	0	1245
Sjp_0037270	comp6328_c0_seq1	99.3	717	5	0	1297
Sjp_0037310	comp5151_c0_seq1	100	634	0	0	1171
Sjp_0037330	comp18864_c0_seq1	99.71	342	1	8e-180	627
Sjp_0037340	comp17033_c0_seq1	100	231	0	7e-120	427
Sjp_0037350	comp20994_c0_seq1	99.44	179	1	2e-89	326
Sjp_0037360	comp2205_c0_seq1	100	383	0	0	708
Sjp_0037400	comp5975_c0_seq2	100	702	0	0	1297
Sjp_0037410	comp5609_c0_seq1	94.74	475	25	0	739
Sjp_0037430	comp2187_c0_seq1	99.41	509	2	0	922
Sjp_0037450	comp4723_c0_seq1	99.57	1175	5	0	2143
Sjp_0037470	comp4136_c0_seq1	100	408	0	0	754
Sjp_0037500	comp5324_c0_seq1	99.34	1058	1	0	1910
Sjp_0037520	comp11056_c0_seq1	99.08	433	0	0	774
Sjp_0037530	comp2777_c0_seq1	100	433	0	0	800
Sjp_0037540	Fcomp2256_c0_seq1	98.37	245	1	6e-120	427
Sjp_0037550	comp12197_c0_seq1	100	556	0	0	1027
Sjp_0037560	comp27452_c0_seq1	100	236	0	1e-122	436
Sjp_0037580	comp9514_c0_seq1	100	678	0	0	1253
Sjp_0037590	comp6397_c0_seq31	96.15	416	16	0	680
Sjp_0037600	comp1617_c0_seq1	99.89	898	1	0	1653
Sjp_0037610	comp12203_c0_seq1	100	300	0	3e-158	555
Sjp_0037620	comp2524_c0_seq1	99.62	526	2	0	961
Sjp_0037630	Fcomp12906_c0_seq1	100	221	0	3e-114	409
Sjp_0037650	comp20358_c0_seq1	99.83	595	1	0	1094
Sjp_0037670	comp22457_c0_seq1	100	201	0	3e-103	372
Sjp_0037680	comp719_c0_seq1	99.16	237	2	8e-120	427
Sjp_0037690	comp26529_c0_seq1	100	172	0	3e-87	318
Sjp_0037730	comp921_c0_seq1	100	728	0	0	1345
Sjp_0037740	comp1641_c0_seq1	100	387	0	0	715
Sjp_0037760	comp14520_c0_seq1	100	379	0	0	701
Sjp_0037780	comp28632_c0_seq1	100	311	0	3e-164	575
Sjp_0037790	comp20527_c0_seq1	100	662	0	0	1223
Sjp_0037810	comp1101_c0_seq1	99.92	1185	1	0	2183
Sjp_0037820	comp5500_c0_seq1	95.22	649	31	0	1027
Sjp_0037860	comp16133_c0_seq1	100	229	0	7e-119	424
Sjp_0037870	comp5782_c0_seq1	100	1654	0	0	3055
Sjp_0037880	comp34319_c0_seq1	98.8	167	2	3e-81	298
Sjp_0038020	comp1456_c0_seq1	100	484	0	0	894
Sjp_0038040	comp39883_c0_seq1	98.92	93	1	9e-42	167
Sjp_0038080	comp6234_c0_seq1	99.88	851	1	0	1567
Sjp_0038090	comp3662_c0_seq1	100	380	0	0	702
Sjp_0038110	comp26639_c0_seq1	100	218	0	9e-113	403
Sjp_0038200	comp11571_c0_seq1	100	193	0	3e-98	357
Sjp_0038240	comp1891_c0_seq1	99.85	648	1	0	1192
Sjp_0038250	Fcomp18256_c0_seq1	99.58	237	1	1e-121	433
Sjp_0038280	Fcomp10845_c0_seq1	100	232	0	2e-120	429
Sjp_0038290	comp10870_c0_seq1	100	744	0	0	1375
Sjp_0038300	comp6400_c0_seq1	100	657	0	0	1214
Sjp_0038310	comp4396_c0_seq1	99.72	351	1	0	643
Sjp_0038330	comp4550_c0_seq1	98.22	507	9	0	887
Sjp_0038360	comp5401_c0_seq1	87.5	176	22	5e-52	204
Sjp_0038390	Fcomp26439_c0_seq1	99.51	206	1	2e-104	375
Sjp_0038400	comp4655_c0_seq1	99.73	371	1	0	680
Sjp_0038420	comp5445_c0_seq1	97.75	889	1	0	1513
Sjp_0038430	comp11928_c0_seq1	100	484	0	0	894
Sjp_0038450	comp10523_c0_seq1	99.82	551	1	0	1013
Sjp_0038470	comp10697_c0_seq1	100	516	0	0	953
Sjp_0038480	comp41782_c0_seq1	100	159	0	4e-80	294
Sjp_0038500	comp6081_c0_seq1	99.77	427	1	0	784
Sjp_0038510	comp9972_c0_seq1	98.4	187	3	2e-90	329
Sjp_0038530	Fcomp26409_c0_seq1	100	103	0	6e-49	191
Sjp_0038540	Fcomp26981_c0_seq1	99.13	229	2	2e-115	412
[truncated: 7,178 more rows]
