# Supplementary material for: Dynamic transcriptomes identify biogenic amines and insect-like hormonal regulation for mediating reproduction in Schistosoma japonicum
Source: Nat Commun. 2017 Mar 13;8:14693. doi: 10.1038/ncomms14693 (PMC5355954; doi:10.1038/ncomms14693)
Supplement: Supplementary Data 2 — Cross annotation between the de novo assembled transcripts and the publicly available database. [file ncomms14693-s3.xlsx]

## Sheet: Sheet1
Supplementary Data 2. Cross annotation between the de novo assembled transcripts and the publicly available database.
			Blast2GO terms	Blastn hit Description (vs S.j EST)			Blastx hit Description (vs S.j proteins V4)				Blastx hit Description (vs Uniprot)				Blastn hit Description (S.h genes)				Blastn hit Description (S.m genes V4)				Blastx hit Description (nr2016)				InterProScan Description
SeqName	Annotation	eValue	GOs	Blastn best hit ACC	E-Value	Bit-Score	Blastx best hit product name	Hit ACC	E-Value	Bit-Score	Blastx best hit name	Hit ACC	E-Value	Bit-Score	Blastn best hit name	Hit ACC	E-Value	Bit-Score	Blastn best hit name	Hit ACC	E-Value	Bit-Score	Blastx best hit name	Hit ACC	E-Value	Bit-Score	IPR No.	DOMAIN name
comp10555_c0_seq1	sp|Q5ZJD3|LSG1_CHICKLarge subunit GTPase 1 homolog [Gallus gallus]	3.79951e-18	P:protein transport; C:Cajal body; P:ribosome biogenesis; P:obsolete GTP catabolic process; F:GTP binding; P:nuclear export; C:endoplasmic reticulum; P:metabolic process; F:GTPase activity; C:cytosol; F:hydrolase activity; C:nucleus; P:transport; F:nucleotide binding; C:cytoplasm	gi|171473921	1.59247e-56	215.332	Sjp_0021210 ko:K06948GTP-binding protein MMR1, putative	Sjp_0021210	8.99286e-36	127.102	sp|Q9W590|LSG1_DROMELarge subunit GTPase 1 homolog [Drosophila melanogaster]	sp|Q9W590	1.48462e-19	85.1149									gi|353230000|emb|CCD76171.1|GTP-binding protein-related [Schistosoma mansoni]	emb|CCD76171.1	2.25121e-30	122.479
comp23342_c0_seq1	gi|171473922|gb|AAX24378.3|SjpHGC03456 protein [Schistosoma japonicum]	1.47067e-25	F:GTP binding	gi|171473921	1.32544e-76	281.811	Sjp_0021210 ko:K06948GTP-binding protein MMR1, putative	Sjp_0021210	5.9017e-26	98.9821	tr|Q5C7J6|Q5C7J6_SCHJA SjpHGC03456 protein (Fragment) OS=Schistosoma japonicum PE=2 SV=3	tr|Q5C7J6	9.53244e-24	98.2117									gi|171473922|gb|AAX24378.3|SjpHGC03456 protein [Schistosoma japonicum]	gb|AAX24378.3	2.06193e-23	98.2117
comp24497_c0_seq1	sp|Q5BJT6|LSG1_RATLarge subunit GTPase 1 homolog [Rattus norvegicus]	1.01846e-11	P:protein transport; C:Cajal body; P:ribosome biogenesis; P:obsolete GTP catabolic process; F:GTP binding; P:nuclear export; C:endoplasmic reticulum; F:GTPase activity; C:cytosol; P:metabolic process; C:nucleus; C:cytoplasm; F:hydrolase activity; P:transport; F:nucleotide binding; P:cellular response to DNA damage stimulus	gi|171473921	1.18275e-118	422.156	Sjp_0021210 ko:K06948GTP-binding protein MMR1, putative	Sjp_0021210	2.1131e-45	154.451	sp|Q5BJT6|LSG1_RATLarge subunit GTPase 1 homolog [Rattus norvegicus]	sp|Q5BJT6	4.13978e-11	62.003	product=Large subunit GTPase 1 homolog, putative	Sha_103413	1.46737e-46	183.939					gi|171473922|gb|AAX24378.3|SjpHGC03456 protein [Schistosoma japonicum]	gb|AAX24378.3	3.93915e-45	155.992	IPR006073	GTP binding domain	DOMAIN
comp45949_c0_seq1	gi|353230000|emb|CCD76171.1|GTP-binding protein-related [Schistosoma mansoni]	1.5778e-16	F:GTP binding	gi|171473921	1.97539e-80	294.738	Sjp_0021210 ko:K06948GTP-binding protein MMR1, putative	Sjp_0021210	2.76231e-29	108.612	tr|Q5C7J6|Q5C7J6_SCHJA SjpHGC03456 protein (Fragment) OS=Schistosoma japonicum PE=2 SV=3	tr|Q5C7J6	1.59168e-23	98.2117									gi|171473922|gb|AAX24378.3|SjpHGC03456 protein [Schistosoma japonicum]	gb|AAX24378.3	3.4429e-23	98.2117
comp4799_c0_seq1	sp|Q9C3Y4|RHOA_EMENIGTP-binding protein rhoA [Emericella nidulans (strain FGSC A4 / ATCC 38163 / CBS 112.46 / NRRL 194 / M139)]	7.04255e-50	P:sporocarp development involved in asexual reproduction; P:intracellular protein transport; P:regulation of fungal-type cell wall (1->3)-alpha-glucan biosynthetic process; C:late endosome; F:GTPase activity; P:Golgi organization; F:GTP binding; P:obsolete GTP catabolic process; P:small GTPase mediated signal transduction; C:membrane; P:hyphal growth; C:Golgi membrane; P:metabolic process; C:spit…	gi|171473928	0	1264.23	Sjp_0067200 GTP-bindingprotein rhoA precursor, putative	Sjp_0067200	1.21939e-179	500.745	sp|Q9C3Y4|RHOA_EMENIGTP-binding protein rhoA [Emericella nidulans (strain FGSC A4 / ATCC 38163 / CBS 112.46 / NRRL 194 / M139)]	sp|Q9C3Y4	2.10041e-49	170.244	product=GTP-binding protein rhoA, putative	Sha_101766	0	739.78	Rho3 GTPase, putative	Smp_081190	0	760.093	gi|226482654|emb|CAX73926.1|GTP-binding protein rhoA precursor [Schistosoma japonicum]	emb|CAX73926.1	7.68284e-176	500.745
comp4520_c0_seq1			-	gi|171473930	1.83427e-127	451.703	Sjp_0305660 Transmembraneprotein 65, putative	Sjp_0305660	1.40983e-60	185.652	tr|C1L4D6|C1L4D6_SCHJA Transmembrane protein 65 OS=Schistosoma japonicum PE=2 SV=1	tr|C1L4D6	4.10653e-57	185.652									gi|226466858|emb|CAX69564.1|Transmembrane protein 65 [Schistosoma japonicum]	emb|CAX69564.1	8.88269e-57	185.652
comp6066_c0_seq1	sp|Q6PI78|TMM65_HUMANTransmembrane protein 65 [Homo sapiens]	1.44918e-28	C:mitochondrion; C:integral component of membrane	gi|171473930	0	1312.24	Sjp_0305660 Transmembraneprotein 65, putative	Sjp_0305660	2.17538e-62	196.823	sp|Q6PI78|TMM65_HUMANTransmembrane protein 65 [Homo sapiens]	sp|Q6PI78	4.32411e-28	112.079					expressed protein	Smp_045930	2.91279e-93	340.904	gi|171473931|gb|ABA40287.2|SjpHGC02383 protein [Schistosoma japonicum]	gb|ABA40287.2	8.2302e-59	197.208	noIPR	Transmembrane protein 65	FAMILY
comp6066_c0_seq2	sp|Q6PI78|TMM65_HUMANTransmembrane protein 65 [Homo sapiens]	2.0214e-29	C:mitochondrion; C:integral component of membrane	gi|171473930	0	939.218	Sjp_0305660 Transmembraneprotein 65, putative	Sjp_0305660	2.15309e-63	196.823	sp|Q6PI78|TMM65_HUMANTransmembrane protein 65 [Homo sapiens]	sp|Q6PI78	7.48493e-29	112.079					expressed protein	Smp_045930	2.09997e-93	340.904	gi|171473931|gb|ABA40287.2|SjpHGC02383 protein [Schistosoma japonicum]	gb|ABA40287.2	8.13382e-60	197.208	noIPR	Transmembrane protein 65	FAMILY
comp14731_c0_seq1	gi|353229836|emb|CCD76007.1|putative serine hydroxymethyltransferase [Schistosoma mansoni]	5.99681e-11	F:transferase activity; P:methylation; F:pyridoxal phosphate binding; F:methyltransferase activity; P:tetrahydrofolate interconversion; P:one-carbon metabolic process; P:glycine metabolic process; F:catalytic activity; F:glycine hydroxymethyltransferase activity; P:L-serine metabolic process	gi|171473937	9.87608e-146	512.642	Sjp_0019350 Serinehydroxymethyltransferase, mitochondrial precursor, putative	Sjp_0019350	8.63132e-32	112.464	tr|Q5DH62|Q5DH62_SCHJA SjpHGC03592 protein OS=Schistosoma japonicum PE=4 SV=1	tr|Q5DH62	1.94575e-25	102.449									gi|56753269|gb|AAW24844.1|SjpHGC03592 protein [Schistosoma japonicum]	gb|AAW24844.1	4.20877e-25	102.449
comp21316_c0_seq1	sp|Q5E9P9|GLYC_BOVINSerine hydroxymethyltransferase, cytosolic [Bos taurus]	7.99152e-27	F:pyridoxal phosphate binding; P:protein tetramerization; F:protein homodimerization activity; C:nucleus; C:mitochondrion; P:tetrahydrofolate interconversion; P:glycine metabolic process; F:glycine hydroxymethyltransferase activity; P:L-serine catabolic process; P:purine nucleobase biosynthetic process; P:folic acid metabolic process; F:transferase activity; C:cytoplasm; P:one-carbon metabolic pr…	gi|171473937	5.88633e-122	433.236	Sjp_0019350 Serinehydroxymethyltransferase, mitochondrial precursor, putative	Sjp_0019350	3.80313e-55	171.4	sp|Q5E9P9|GLYC_BOVINSerine hydroxymethyltransferase, cytosolic [Bos taurus]	sp|Q5E9P9	6.40522e-28	108.612	product=Serine hydroxymethyltransferase, mitochondrial, putative	Sha_101763	1.53721e-66	250.418	serine hydroxymethyltransferase putative	Smp_144570	2.05719e-70	263.345	gi|353229836|emb|CCD76007.1|putative serine hydroxymethyltransferase [Schistosoma mansoni]	emb|CCD76007.1	1.60197e-46	166.392	IPR015424	Pyridoxal phosphate-dependent transferase	DOMAIN
comp2895_c0_seq1	sp|Q5RJK3|TM10B_RATtRNA methyltransferase 10 homolog B [Rattus norvegicus]	7.01179e-35	F:methyltransferase activity; F:transferase activity; P:methylation	gi|171473940	0	1319.63	Sjp_0063570 RNA,putative	Sjp_0063570	3.43756e-154	431.795	sp|Q08BM0|TM10B_DANREtRNA methyltransferase 10 homolog B [Danio rerio]	sp|Q08BM0	6.37748e-37	137.502					rna (guanine-9-) methyltransferase domain containing, putative	Smp_181090	7.97382e-109	392.61	gi|171473941|gb|AAW25181.2|SjpHGC04264 protein [Schistosoma japonicum]	gb|AAW25181.2	3.202e-149	429.483	IPR007356	tRNA (guanine-N1-)-methyltransferase, eukaryotic	FAMILY
comp11733_c0_seq1	sp|P21127|CD11B_HUMANCyclin-dependent kinase 11B [Homo sapiens]	5.83778e-32	F:protein serine/threonine kinase activity; P:regulation of cell growth; F:protein kinase activity; P:mitotic nuclear division; C:nucleus; P:apoptotic process; P:protein phosphorylation; C:cytoplasm; P:regulation of mRNA processing; F:ATP binding; F:cyclin-dependent protein serine/threonine kinase activity; P:regulation of transcription, DNA-templated; F:protein binding; P:cell proliferation; C:p…	gi|171473944	4.38717e-123	436.93	Sjp_0082800 ko:K08818cell division cycle 2-like, putative	Sjp_0082800	3.14601e-54	182.185	sp|P21127|CD11B_HUMANCyclin-dependent kinase 11B [Homo sapiens]	sp|P21127	2.01605e-32	123.25	product=PITSLRE serine/threonine-protein kinase CDC2L1, putative	Sha_100367	1.10571e-92	337.211	serine/threonine kinase	Smp_176620	1.90064e-100	363.064	gi|171473945|gb|AAW25413.2|SjpHGC07588 protein [Schistosoma japonicum]	gb|AAW25413.2	2.02717e-51	172.555	noIPR	Protein kinase domain	DOMAIN
comp12972_c0_seq1	gi|256089321|ref|XP_002580760.1|serine/threonine protein kinase [Schistosoma mansoni]	4.93533e-24	F:kinase activity; F:ATP binding; F:protein kinase activity; P:phosphorylation; P:protein phosphorylation; F:transferase activity, transferring phosphorus-containing groups; F:protein serine/threonine kinase activity	gi|171473944	1.81713e-142	501.562	Sjp_0082800 ko:K08818cell division cycle 2-like, putative	Sjp_0082800	1.08174e-20	86.2705	tr|Q5DFJ3|Q5DFJ3_SCHJA SjpHGC07588 protein (Fragment) OS=Schistosoma japonicum PE=2 SV=2	tr|Q5DFJ3	1.962e-27	110.153									gi|171473945|gb|AAW25413.2|SjpHGC07588 protein [Schistosoma japonicum]	gb|AAW25413.2	4.24394e-27	110.153
Fcomp4230_c0_seq1			-	gi|171473947	0	747.167	Sjp_0204330 Conservedhypothetical protein	Sjp_0204330	1.02204e-38	136.346	tr|Q5DHX9|Q5DHX9_SCHJA SjpHGC02035 protein OS=Schistosoma japonicum PE=2 SV=1	tr|Q5DHX9	1.20389e-36	137.502									gi|56752731|gb|AAW24577.1|SjpHGC02035 protein [Schistosoma japonicum]	gb|AAW24577.1	2.6041e-36	137.502
Fcomp4907_c0_seq1			-	gi|171473947	1.40135e-123	438.776																					IPR000515	ABC transporter type 1, transmembrane domain MetI-like	DOMAIN
comp1933_c0_seq1	sp|P62634|CNBP_RATCellular nucleic acid-binding protein [Rattus norvegicus]	1.60473e-16	P:positive regulation of transcription from RNA polymerase II promoter; P:transcription, DNA-templated; P:positive regulation of cell proliferation; P:positive regulation of transcription, DNA-templated; C:cytosol; C:endoplasmic reticulum; F:zinc ion binding; C:nucleus; F:DNA binding; F:nucleic acid binding; C:cytoplasm; P:regulation of transcription, DNA-templated; F:metal ion binding; F:transcr…	gi|171473949	0	806.26	Sjp_0200160 ko:K09250cellular nucleic acid-binding protein, putative	Sjp_0200160	4.16932e-67	214.927	tr|Q86EQ4|Q86EQ4_SCHJA Cellular nucleic acid-binding protein OS=Schistosoma japonicum PE=2 SV=1	tr|Q86EQ4	7.04996e-65	218.009					cellular nucleic acid binding protein, putative	Smp_179300.3	3.74163e-154	544.035	gi|29841170|gb|AAP06183.1|similar to GenBank Accession Number M94390 HEXBP DNA binding protein in Leishmania major [Schistosoma japonicum] >gi|226474404|emb|CAX71688.1| cellular nucleic acid-binding protein [Schistosoma japonicum] >gi|226474408|emb|CAX71690.1| cellular nucleic acid-binding protein [Schistosoma japonicum] >gi|226475474|emb|CAX77790.1| cellular nucleic acid-binding protein [Schisto…	gb|AAP06183.1	1.52495e-64	218.009	IPR001878	Zinc finger, CCHC-type	DOMAIN
comp1506_c0_seq1			-	gi|171473952	9.36405e-120	425.85
comp11731_c0_seq1	gi|353230427|emb|CCD76598.1|putative ubiquitin conjugating enzyme E2 [Schistosoma mansoni]	3.2735e-19	F:ligase activity; P:metabolic process; F:acid-amino acid ligase activity	gi|171473952	4.0773e-154	540.342	Sjp_0016020 ko:K06689ubiquitin-conjugating enzyme E2 D/E, putative	Sjp_0016020	4.19336e-26	98.5969	tr|Q5DCN3|Q5DCN3_SCHJA SjpHGC02747 protein (Fragment) OS=Schistosoma japonicum PE=2 SV=2	tr|Q5DCN3	1.22444e-22	98.5969									gi|171473953|gb|AAW26423.2|SjpHGC02747 protein [Schistosoma japonicum]	gb|AAW26423.2	2.64854e-22	98.5969
comp12967_c0_seq1	sp|P51965|UB2E1_HUMANUbiquitin-conjugating enzyme E2 E1 [Homo sapiens]	1.89553e-59	P:protein polyubiquitination; P:ubiquitin-dependent protein catabolic process; C:nucleus; P:mitotic spindle assembly checkpoint; F:ATP binding; P:protein ubiquitination; P:protein K48-linked ubiquitination; C:ubiquitin ligase complex; P:regulation of ubiquitin-protein ligase activity involved in mitotic cell cycle; P:positive regulation of ubiquitin-protein ligase activity involved in regulation …	gi|171473952	5.37292e-158	553.269	Sjp_0016020 ko:K06689ubiquitin-conjugating enzyme E2 D/E, putative	Sjp_0016020	5.12551e-70	213.386	sp|P52485|UBCD2_DROMEUbiquitin-conjugating enzyme E2-24 kDa [Drosophila melanogaster]	sp|P52485	6.8236e-61	191.815	product=Ubiquitin-conjugating enzyme E2-24 kDa, putative	Sha_105058	3.04111e-99	359.37	ubiquitin conjugating enzyme E2, putative	Smp_055920	2.43217e-105	379.683	gi|353230427|emb|CCD76598.1|putative ubiquitin conjugating enzyme E2 [Schistosoma mansoni]	emb|CCD76598.1	2.96177e-66	213.772	IPR000608	Ubiquitin-conjugating enzyme E2	DOMAIN
comp26109_c0_seq1	gi|353230427|emb|CCD76598.1|putative ubiquitin conjugating enzyme E2 [Schistosoma mansoni]	4.10225e-28	F:ligase activity; P:metabolic process; F:acid-amino acid ligase activity	gi|171473952	3.08789e-83	303.971	Sjp_0016020 ko:K06689ubiquitin-conjugating enzyme E2 D/E, putative	Sjp_0016020	4.94417e-31	110.153	tr|Q5DCN3|Q5DCN3_SCHJA SjpHGC02747 protein (Fragment) OS=Schistosoma japonicum PE=2 SV=2	tr|Q5DCN3	1.26545e-27	110.153									gi|171473953|gb|AAW26423.2|SjpHGC02747 protein [Schistosoma japonicum]	gb|AAW26423.2	2.73725e-27	110.153
Fcomp27041_c0_seq1			-	gi|171473952	1.54624e-86	315.051
comp5595_c0_seq1	sp|Q4U0Y4|NPL1A_XENLANucleosome assembly protein 1-like 1-A [Xenopus laevis]	1.54923e-44	F:histone binding; P:protein homooligomerization; P:spermatogenesis; P:positive regulation of transcription from RNA polymerase II promoter; C:nucleus; P:nucleosome assembly; C:cytoplasm; P:multicellular organismal development; P:cell differentiation; P:regulation of transcription, DNA-templated; F:cyclin binding; P:transcription, DNA-templated; P:primitive hemopoiesis; C:melanosome; P:DNA replic…	gi|171473956	0	1277.16	Sjp_0007550 Nucleosomeassembly protein 1-like 4, putative	Sjp_0007550	3.29237e-80	249.595	sp|Q78ZA7|NP1L4_MOUSENucleosome assembly protein 1-like 4 [Mus musculus]	sp|Q78ZA7	6.21866e-35	133.265									gi|226483673|emb|CAX74137.1|NAP-1-related protein [Schistosoma japonicum]	emb|CAX74137.1	4.29843e-99	306.605
comp5595_c0_seq2	sp|Q4U0Y4|NPL1A_XENLANucleosome assembly protein 1-like 1-A [Xenopus laevis]	4.88487e-78	F:histone binding; P:protein homooligomerization; P:spermatogenesis; P:positive regulation of transcription from RNA polymerase II promoter; C:nucleus; P:nucleosome assembly; C:cytoplasm; P:multicellular organismal development; P:cell differentiation; P:regulation of transcription, DNA-templated; F:cyclin binding; P:transcription, DNA-templated; P:primitive hemopoiesis; C:melanosome; P:DNA replic…	gi|171473956	0	2361.14	Sjp_0007550 Nucleosomeassembly protein 1-like 4, putative	Sjp_0007550	0	543.888	sp|Q99733|NP1L4_HUMANNucleosome assembly protein 1-like 4 [Homo sapiens]	sp|Q99733	2.05086e-67	225.713					nucleosome assembly protein, putative	Smp_023530	0	920.752	gi|226483673|emb|CAX74137.1|NAP-1-related protein [Schistosoma japonicum]	emb|CAX74137.1	0	602.438
comp4852_c0_seq1	sp|Q9H3P7|GCP60_HUMANGolgi resident protein GCP60 [Homo sapiens]	3.58664e-52	C:mitochondrion; F:fatty-acyl-CoA binding; C:integral component of membrane; C:Golgi apparatus; C:Golgi membrane; P:steroid biosynthetic process; F:protein binding; P:transport	gi|171473958	0	2135.85	Sjp_0306110 expressedprotein	Sjp_0306110	3.50762e-105	311.612	sp|Q8BMP6|GCP60_MOUSEGolgi resident protein GCP60 [Mus musculus]	sp|Q8BMP6	7.40747e-41	156.762									gi|353229769|emb|CCD75940.1|hypothetical protein Smp_167230 [Schistosoma mansoni]	emb|CCD75940.1	4.21611e-163	474.167	IPR009038	GOLD domain	DOMAIN
comp12285_c0_seq1			-	gi|171473958	7.14322e-90	326.131
comp241_c0_seq1	sp|P49642|PRI1_HUMANDNA primase small subunit [Homo sapiens]	2.71622e-14	F:DNA primase activity; P:telomere maintenance via semi-conservative replication; P:mitotic cell cycle; P:telomere maintenance; P:telomere maintenance via recombination; C:primosome complex; C:nucleoplasm; P:G1/S transition of mitotic cell cycle; F:metal ion binding; P:DNA strand elongation involved in DNA replication; P:DNA replication, synthesis of RNA primer; P:DNA replication initiation; P:DN…	gi|171473959	9.76715e-94	339.057	Sjp_0022920 ko:K02684DNA primase small subunit, putative	Sjp_0022920	4.48048e-37	131.724	sp|P20664|PRI1_MOUSEDNA primase small subunit [Mus musculus]	sp|P20664	5.00422e-14	68.9366									gi|171473960|gb|AAW26809.2|SjpHGC04889 protein [Schistosoma japonicum]	gb|AAW26809.2	1.04462e-33	129.798	IPR014052	DNA primase, small subunit, eukaryotic/archaeal	FAMILY
comp2526_c0_seq1	sp|P49642|PRI1_HUMANDNA primase small subunit [Homo sapiens]	6.72372e-23	F:DNA primase activity; P:telomere maintenance via semi-conservative replication; P:mitotic cell cycle; P:telomere maintenance; P:telomere maintenance via recombination; C:primosome complex; C:nucleoplasm; P:G1/S transition of mitotic cell cycle; F:metal ion binding; P:DNA strand elongation involved in DNA replication; P:DNA replication, synthesis of RNA primer; P:DNA replication initiation; P:DN…	gi|171473959	3.24534e-155	544.035	Sjp_0099880 DNAprimase small subunit, putative	Sjp_0099880	8.58192e-68	206.838	sp|P49642|PRI1_HUMANDNA primase small subunit [Homo sapiens]	sp|P49642	9.57576e-23	94.7449									gi|171473960|gb|AAW26809.2|SjpHGC04889 protein [Schistosoma japonicum]	gb|AAW26809.2	7.99711e-62	206.068	IPR002755	DNA primase, small subunit	FAMILY
comp14864_c0_seq1	sp|P49642|PRI1_HUMANDNA primase small subunit [Homo sapiens]	1.78678e-09	F:DNA primase activity; P:telomere maintenance via semi-conservative replication; P:mitotic cell cycle; P:telomere maintenance; P:telomere maintenance via recombination; C:primosome complex; C:nucleoplasm; P:G1/S transition of mitotic cell cycle; F:metal ion binding; P:DNA strand elongation involved in DNA replication; P:DNA replication, synthesis of RNA primer; P:DNA replication initiation	gi|171473959	2.46299e-151	531.109	Sjp_0099880 DNAprimase small subunit, putative	Sjp_0099880	3.74028e-40	135.191	tr|Q5DBJ7|Q5DBJ7_SCHJA DNA primase (Fragment) OS=Schistosoma japonicum PE=2 SV=2	tr|Q5DBJ7	9.37418e-62	204.912									gi|171473960|gb|AAW26809.2|SjpHGC04889 protein [Schistosoma japonicum]	gb|AAW26809.2	2.0277e-61	204.912	IPR002755	DNA primase, small subunit	FAMILY
comp5311_c0_seq1	sp|Q5RC80|RBM39_PONABRNA-binding protein 39 [Pongo abelii]	8.32174e-138	P:mRNA processing; P:RNA splicing; C:nucleus; F:nucleic acid binding; C:microtubule cytoskeleton; F:nucleotide binding; F:RNA binding; C:centrosome; P:regulation of transcription, DNA-templated; P:transcription, DNA-templated; C:nuclear speck; P:RNA processing; C:nucleoplasm; C:nucleolus; F:protein binding; C:cytoplasmic stress granule; P:negative regulation of translation; F:poly(A) binding; P:r…	gi|171473963	0	828.419	Sjp_0206110 RNA-bindingprotein 39, putative	Sjp_0206110	0	735.717	sp|Q5RC80|RBM39_PONABRNA-binding protein 39 [Pongo abelii]	sp|Q5RC80	3.54356e-142	426.402	product=RNA-binding protein 39, putative	Sha_102053	0	1354.71	splicing factor, putative	Smp_064590.1	0	1413.81	gi|226469236|emb|CAX70097.1|RNA-binding protein 39 [Schistosoma japonicum]	emb|CAX70097.1	0	735.717	IPR012677	Nucleotide-binding alpha-beta plait domain	DOMAIN
comp5311_c0_seq2	sp|Q5RC80|RBM39_PONABRNA-binding protein 39 [Pongo abelii]	5.51233e-138	P:mRNA processing; P:RNA splicing; C:nucleus; F:nucleic acid binding; C:microtubule cytoskeleton; F:nucleotide binding; F:RNA binding; C:centrosome; P:regulation of transcription, DNA-templated; P:transcription, DNA-templated; C:nuclear speck; P:RNA processing; C:nucleoplasm; C:nucleolus; F:protein binding; C:cytoplasmic stress granule; P:negative regulation of translation; F:poly(A) binding; P:r…	gi|171473963	0	826.573	Sjp_0206110 RNA-bindingprotein 39, putative	Sjp_0206110	0	712.99	sp|Q5RC80|RBM39_PONABRNA-binding protein 39 [Pongo abelii]	sp|Q5RC80	2.68222e-142	426.402	product=RNA-binding protein 39, putative	Sha_102053	0	1354.71	splicing factor, putative	Smp_064590.1	0	1354.71	gi|226469236|emb|CAX70097.1|RNA-binding protein 39 [Schistosoma japonicum]	emb|CAX70097.1	0	712.99	IPR012677	Nucleotide-binding alpha-beta plait domain	DOMAIN
comp4713_c0_seq1	sp|P56101|CSP_TORCACysteine string protein OS=Torpedo californica PE=1 SV=1	2.85911e-30	C:membrane; C:melanosome; C:plasma membrane; F:ATP-dependent protein binding; C:clathrin-sculpted gamma-aminobutyric acid transport vesicle membrane; P:cell death; C:lysosomal membrane; F:glycoprotein binding; P:negative regulation of neuron apoptotic process; P:neurotransmitter secretion; C:synaptic vesicle; P:synaptic transmission	gi|171473967	0	1435.97	Sjp_0205570 Cysteinestring protein, putative	Sjp_0205570	2.87205e-112	325.094	sp|O42196|CSP_XENLACysteine string protein [Xenopus laevis]	sp|O42196	1.0625e-29	115.931									gi|226486696|emb|CAX74425.1|Cysteine string protein [Schistosoma japonicum] >gi|226486698|emb|CAX74426.1| Cysteine string protein [Schistosoma japonicum]	emb|CAX74425.1	1.80955e-108	325.094	IPR001623	DnaJ domain	DOMAIN
comp9506_c0_seq1			-	gi|171473967	1.31538e-97	351.984
comp6114_c0_seq1	sp|P91799|IM25_SCHJA25 kDa integral membrane protein OS=Schistosoma japonicum PE=2 SV=1	7.65017e-35	F:molecular_function; C:integral component of membrane; C:membrane; P:biological_process; C:lysosomal membrane; C:late endosome membrane; C:plasma membrane; F:protein binding; C:transport vesicle membrane; P:cellular protein localization; P:platelet activation; C:cell surface; C:endosome membrane; P:regulation of rubidium ion transport; P:platelet degranulation; P:blood coagulation; C:platelet de…	gi|171473969	0	846.886	Sjp_0058430 similarto 25 kDa integral membrane protein, putative	Sjp_0058430	1.18369e-158	446.432	sp|P91799|IM25_SCHJA25 kDa integral membrane protein OS=Schistosoma japonicum PE=2 SV=1	sp|P91799	8.78697e-28	112.849									gi|226470508|emb|CAX70534.1|25 kDa integral membrane protein [Schistosoma japonicum]	emb|CAX70534.1	7.50656e-157	451.44
comp462_c0_seq1			-	gi|171473971	8.37415e-95	342.75
comp13478_c0_seq1	sp|P57076|CU059_HUMANUncharacterized protein C21orf59 [Homo sapiens]	2.73392e-15	C:cytosol; C:nucleus	gi|171473971	1.50698e-81	298.431	Sjp_0023340 similarto Uncharacterized protein C21orf59, putative	Sjp_0023340	1.82302e-30	108.612	sp|Q6DRC3|CU059_DANREUncharacterized protein C21orf59 homolog OS=Danio rerio PE=2 SV=1	sp|Q6DRC3	1.20636e-15	72.0182	product=Uncharacterized protein C21orf59 homolog, putative	Sha_101250	3.73712e-61	231.952	expressed protein	Smp_074410	8.42824e-58	220.872	gi|56755872|gb|AAW26114.1|SjpHGC00883 protein [Schistosoma japonicum]	gb|AAW26114.1	1.13683e-26	108.612	IPR021298	Protein of unknown function DUF2870	FAMILY
Fcomp16684_c0_seq1	sp|P57076|CU059_HUMANUncharacterized protein C21orf59 [Homo sapiens]	7.66274e-16	C:cytosol; C:nucleus	gi|171473971	1.51631e-86	315.051	Sjp_0023340 similarto Uncharacterized protein C21orf59, putative	Sjp_0023340	4.56765e-35	120.939	sp|Q6DRC3|CU059_DANREUncharacterized protein C21orf59 homolog OS=Danio rerio PE=2 SV=1	sp|Q6DRC3	7.39406e-17	75.0998									gi|171473972|gb|AAW27718.2|SjpHGC02992 protein [Schistosoma japonicum]	gb|AAW27718.2	2.50713e-31	120.553	IPR021298	Protein of unknown function DUF2870	FAMILY
comp6405_c0_seq1	sp|Q49WI2|QOX3_STAS1Probable quinol oxidase subunit 3 [Staphylococcus saprophyticus subsp. saprophyticus (strain ATCC 15305 / DSM 20229)]	5.41889e-11	F:heme-copper terminal oxidase activity; C:integral component of membrane; C:membrane; P:cation transport; P:transport; P:oxidation-reduction process; F:oxidoreductase activity; P:respiratory electron transport chain; F:cytochrome-c oxidase activity; P:hydrogen ion transmembrane transport; P:aerobic electron transport chain; P:transmembrane transport; C:plasma membrane; P:monovalent inorganic cat…	gi|171473973	0	1304.85	Sjp_0317030 IPR000298,Cytochromec oxidase, subunit III,domain-containing	Sjp_0317030	6.46471e-48	155.992	tr|G9B102|G9B102_SCHJA Cytochrome c oxidase subunit III [Schistosoma japonicum]	tr|G9B102	3.62353e-107	320.857									gi|972244550|gb|ALV85071.1|cytochrome c oxidase subunit III (mitochondrion) [Schistosoma japonicum] >gi|972244576|gb|ALV85095.1| cytochrome c oxidase subunit III (mitochondrion) [Schistosoma japonicum]	gb|ALV85071.1	6.72891e-107	320.857	noIPR	Cytochrome c oxidase subunit III domain	DOMAIN
comp6414_c0_seq1	sp|O02414|DYL1_HELCRDynein light chain LC6, flagellar outer arm OS=Heliocidaris crassispina PE=3 SV=1	6.45014e-54	P:microtubule-based process; C:cilium; C:cell projection; C:microtubule associated complex; C:microtubule; C:cytoplasm; C:dynein complex; F:motor activity; P:metabolic process; C:cytoskeleton; C:myosin complex; P:transport; P:synaptic target recognition; P:positive regulation of protein insertion into mitochondrial membrane involved in apoptotic signaling pathway; F:cytoskeletal protein binding; …	gi|171473973	0	697.307	Sjp_0080420 Dyneinlight chain LC6, flagellar outer arm, putative	Sjp_0080420	7.97417e-64	192.586	sp|O02414|DYL1_HELCRDynein light chain LC6, flagellar outer arm OS=Heliocidaris crassispina PE=3 SV=1	sp|O02414	1.08511e-52	167.933									gi|171473974|gb|ACB47095.1|SjpHGC01950 protein [Schistosoma japonicum] >gi|226469826|emb|CAX70194.1| Dynein light chain LC6, flagellar outer arm [Schistosoma japonicum] >gi|226487620|emb|CAX74680.1| Dynein light chain LC6, flagellar outer arm [Schistosoma japonicum] >gi|226487622|emb|CAX74681.1| Dynein light chain LC6, flagellar outer arm [Schistosoma japonicum]	gb|ACB47095.1	5.02416e-60	192.586
comp8058_c0_seq1	sp|Q4FZX7|SRPRB_RATSi GO:0030139,GO:0016021,GO:0005881,GO:0009925,GO:0005769,GO:0005770,GO:0005739,GO:0005525,GO:0055037,GO:0048471,GO:0005789,GO:0016324,GO:0007264,GO:0005905	8.8687e-38	C:endocytic vesicle; C:integral component of membrane; C:cytoplasmic microtubule; C:basal plasma membrane; C:early endosome; C:late endosome; C:mitochondrion; F:GTP binding; C:recycling endosome; C:perinuclear region of cytoplasm; C:endoplasmic reticulum membrane; C:apical plasma membrane; P:small GTPase mediated signal transduction; C:coated pit; P:cellular protein metabolic process; C:membrane;…	gi|171473981	0	1024.16	Sjp_0209320 ko:K06945Srprb; signal recognition particle receptor, B subunit, putative	Sjp_0209320	2.53471e-113	325.094	sp|P47758|SRPRB_MOUSESignal recognition particle receptor subunit beta [Mus musculus]	sp|P47758	7.7535e-39	139.428	product=Signal recognition particle receptor subunit beta, putative	Sha_300236	1.38848e-30	132.232					gi|171473982|gb|AAX30243.3|SjpHGC02237 protein [Schistosoma japonicum]	gb|AAX30243.3	3.17595e-110	326.635	IPR027417	P-loop containing nucleoside triphosphate hydrolase	DOMAIN
comp5284_c0_seq1	sp|Q9Y3E0|GOT1B_HUMANVesicle transport protein GOT1B [Homo sapiens]	3.69163e-21	P:vesicle-mediated transport; P:positive regulation of I-kappaB kinase/NF-kappaB signaling; C:integral component of membrane; F:signal transducer activity; C:endoplasmic reticulum; P:signal transduction; C:Golgi membrane; P:protein transport; C:membrane; C:Golgi apparatus; P:transport	gi|171473983	0	1286.39	Sjp_0083930 Vesicletransport protein GOT1B, putative	Sjp_0083930	1.9878e-48	158.303	sp|Q9CR60|GOT1B_MOUSEVesicle transport protein GOT1B [Mus musculus]	sp|Q9CR60	3.01413e-16	77.0258	product=Probable Golgi transport protein 1, putative	Sha_105364	7.7809e-79	292.891	expressed protein	Smp_166120	1.00514e-107	388.917	gi|171473984|gb|AAX30294.2|SjpHGC02797 protein [Schistosoma japonicum]	gb|AAX30294.2	9.98024e-63	205.682	noIPR	Vesicle transport protein, Got1/SFT2-like	FAMILY
comp8518_c0_seq1	sp|Q49LS8|XKR6_TETNGXK-related protein 6 [Tetraodon nigroviridis]	9.02106e-28	C:integral component of membrane; C:membrane	gi|171473987	0	1421.19	Sjp_0301460 XK-relatedprotein 6, putative	Sjp_0301460	1.25232e-167	477.248	sp|Q5GH57|XKR6_RATXK-related protein 6 [Rattus norvegicus]	sp|Q5GH57	1.43792e-22	100.908									gi|226478784|emb|CAX72887.1|XK-related protein [Schistosoma japonicum]	emb|CAX72887.1	7.89028e-164	477.248	noIPR	Transport protein XK	FAMILY
comp1741_c0_seq1	sp|Q27968|DNJC3_BOVINDnaJ homolog subfamily C member 3 [Bos taurus]	2.02148e-113	P:response to unfolded protein; F:protein kinase inhibitor activity; P:negative regulation of protein kinase activity; C:endoplasmic reticulum; F:protein binding; P:cellular protein metabolic process; P:negative regulation of phosphorylation; P:negative regulation of catalytic activity; C:cytoplasm; C:endoplasmic reticulum lumen; P:endoplasmic reticulum unfolded protein response; P:defense respon…	gi|171473992	0	1965.96	Sjp_0213560 ko:K09523DnaJ homolog, subfamily C, member 3, putative	Sjp_0213560	0	947.962	sp|Q27968|DNJC3_BOVINDnaJ homolog subfamily C member 3 [Bos taurus]	sp|Q27968	6.57966e-104	328.946	product=DnaJ homolog subfamily C member 3, putative	Sha_105942	0	1109.11					gi|226468304|emb|CAX69829.1|DnaJ (Hsp40) homolog, subfamily C, member 3 [Schistosoma japonicum]	emb|CAX69829.1	0	947.962	IPR001623	DnaJ domain	DOMAIN
comp11386_c0_seq1	sp|Q6DCD7|ZCHC4_XENLAZinc finger CCHC domain-containing protein 4 [Xenopus laevis]	8.96961e-09	F:metal ion binding; F:nucleic acid binding; F:methyltransferase activity; F:transferase activity; F:zinc ion binding; P:methylation	gi|171473994	6.24835e-114	407.383	Sjp_0005240 ko:K02367glucuronyl/N-acetylglucosaminyl transferase EXT2, putative	Sjp_0005240	3.20778e-90	284.648	tr|C1LHX6|C1LHX6_SCHJA Exostoses (Multiple) 2 [Schistosoma japonicum]	tr|C1LHX6	2.13646e-93	282.337					exostosin-2, putative	Smp_146320.1	1.64487e-83	307.664	gi|226484790|emb|CAX74304.1|exostoses (multiple) 2 [Schistosoma japonicum]	emb|CAX74304.1	4.62131e-93	282.337
comp13629_c0_seq1	sp|E1BGQ2|ZCHC4_BOVINZinc finger CCHC domain-containing protein 4 [Bos taurus]	8.18543e-16	F:nucleic acid binding; F:methyltransferase activity; F:zinc ion binding; F:metal ion binding; F:transferase activity; P:methylation	gi|171473994	1.01508e-180	628.981					sp|E1BGQ2|ZCHC4_BOVINZinc finger CCHC domain-containing protein 4 [Bos taurus]	sp|E1BGQ2	4.09955e-11	63.1586	product=Zinc finger CCHC domain-containing protein 4, putative	Sha_101721	1.02516e-74	278.118	exostosin-2, putative	Smp_146320.1	1.41134e-58	224.565	gi|226484790|emb|CAX74304.1|exostoses (multiple) 2 [Schistosoma japonicum]	emb|CAX74304.1	4.58245e-58	191.815	IPR017921	Zinc finger, CTCHY-type	DOMAIN
Fcomp11839_c0_seq1			-	gi|171473994	1.59477e-91	331.671	Sjp_0005240 ko:K02367glucuronyl/N-acetylglucosaminyl transferase EXT2, putative	Sjp_0005240	6.46968e-37	131.339	tr|Q5BRI4|Q5BRI4_SCHJA SjpHGC04254 protein (Fragment) OS=Schistosoma japonicum PE=2 SV=2	tr|Q5BRI4	4.46275e-36	129.028									gi|76157146|gb|AAX28162.2|SjpHGC04254 protein [Schistosoma japonicum] >gi|171473995|gb|AAX30851.2| SjpHGC08184 protein [Schistosoma japonicum]	gb|AAX28162.2	9.65322e-36	129.028
comp8088_c0_seq1	sp|P51799|CLCN7_RATH(+)/Cl(-) exchange transporter 7 [Rattus norvegicus]	1.93889e-89	C:lysosomal membrane; F:ATP binding; F:voltage-gated chloride channel activity; C:integral component of membrane; F:antiporter activity; P:response to pH; P:transport; C:cytoplasmic vesicle; P:chloride transmembrane transport; F:chloride channel activity; P:transmembrane transport; P:ion transmembrane transport; P:regulation of transport; P:response to mechanical stimulus; C:endosome membrane; P:…	gi|171473996	0	1144.2	Sjp_0039340 ko:K05016chloride channel 7, putative	Sjp_0039340	0	719.153	sp|P51799|CLCN7_RATH(+)/Cl(-) exchange transporter 7 [Rattus norvegicus]	sp|P51799	7.30373e-89	291.582	product=Chloride channel protein 7, putative	Sha_108440	0	1280.85	chloride channel protein, putative	Smp_058360.1	0	1264.23	gi|360044666|emb|CCD82214.1|putative chloride channel protein [Schistosoma mansoni]	emb|CCD82214.1	0	688.723	IPR000644	CBS domain	DOMAIN
comp6173_c0_seq1			-	gi|171473998	0	1559.69	Sjp_0304180 ko:K10373tropomyosin 1, putative	Sjp_0304180	3.07617e-162	462.611	sp|Q26519|TPM_SCHJATropomyosin OS=Schistosoma japonicum PE=2 SV=1	sp|Q26519	4.55629e-160	461.07	product=Tropomyosin, putative	Sha_100073	0	1011.24	tropomyosin, putative	Smp_044010.2	0	1175.59	gi|226478640|emb|CAX72815.1|Tropomyosin [Schistosoma japonicum] >gi|226478690|emb|CAX72840.1| Tropomyosin [Schistosoma japonicum] >gi|257206274|emb|CAX82788.1| Tropomyosin [Schistosoma japonicum]	emb|CAX72815.1	1.93816e-158	462.611	noIPR	Tropomyosin	FAMILY
comp6173_c0_seq2			-	gi|171473998	0	935.525	Sjp_0304180 ko:K10373tropomyosin 1, putative	Sjp_0304180	6.2233e-117	344.739	sp|Q26503|TPM_SCHHATropomyosin OS=Schistosoma haematobium PE=2 SV=1	sp|Q26503	5.38614e-115	343.584	product=Tropomyosin, putative	Sha_100073	4.01345e-173	606.821	tropomyosin, putative	Smp_044010.1	0	861.659	gi|353231394|emb|CCD77812.1|putative tropomyosin [Schistosoma mansoni]	emb|CCD77812.1	5.22789e-134	396.356	noIPR	Tropomyosin	FAMILY
comp6173_c0_seq4			-	gi|171473998	0	874.586	Sjp_0304180 ko:K10373tropomyosin 1, putative	Sjp_0304180	2.08087e-79	249.98	sp|Q26519|TPM_SCHJATropomyosin OS=Schistosoma japonicum PE=2 SV=1	sp|Q26519	2.58799e-77	248.44	product=Tropomyosin, putative	Sha_100073	7.5918e-166	582.815	tropomyosin, putative	Smp_044010.2	8.0798e-151	532.955	gi|21686538|gb|AAM74948.1|AF519808_1MA [Schistosoma japonicum] >gi|226480096|emb|CAX73344.1| Tropomyosin-2 [Schistosoma japonicum]	gb|AAM74948.1	5.15081e-116	352.443
comp5377_c0_seq1	sp|Q3T0M0|VPS29_BOVINVacuolar protein sorting-associated protein 29 [Bos taurus]	4.40079e-85	F:metal ion binding; C:endosome membrane; F:phosphoserine phosphatase activity; P:protein transport; P:dephosphorylation; C:membrane; F:hydrolase activity, acting on ester bonds; F:hydrolase activity; C:endosome; P:transport; C:cytoplasm; P:metabolic process; C:cytosol	gi|171474000	0	1260.54	Sjp_0018680 ko:K07095vacuolar protein sorting 29, putative	Sjp_0018680	9.69058e-102	298.516	sp|Q7ZV68|VPS29_DANREVacuolar protein sorting-associated protein 29 [Danio rerio]	sp|Q7ZV68	7.4111e-85	257.299					expressed protein	Smp_050350.3	0	656.681	gi|29841378|gb|AAP06410.1|similar to NM_019780 vacuolar protein sorting 29 [Schistosoma japonicum] >gi|171474001|gb|AAX31012.3| SjpHGC09715 protein [Schistosoma japonicum]	gb|AAP06410.1	7.17024e-132	382.874	IPR024654	Calcineurin-like phosphoesterase domain, lpxH type	DOMAIN
comp5377_c0_seq2	sp|Q3T0M0|VPS29_BOVINVacuolar protein sorting-associated protein 29 [Bos taurus]	3.88979e-69	F:metal ion binding; C:endosome membrane; F:phosphoserine phosphatase activity; P:protein transport; P:dephosphorylation; C:membrane; F:hydrolase activity, acting on ester bonds; F:hydrolase activity; C:endosome; P:transport; C:cytoplasm; P:metabolic process; C:cytosol	gi|171474000	0	918.905	Sjp_0018680 ko:K07095vacuolar protein sorting 29, putative	Sjp_0018680	5.20119e-70	215.312	sp|Q7ZV68|VPS29_DANREVacuolar protein sorting-associated protein 29 [Danio rerio]	sp|Q7ZV68	2.40282e-68	214.927					expressed protein	Smp_050350.3	2.01479e-149	527.415	gi|29841378|gb|AAP06410.1|similar to NM_019780 vacuolar protein sorting 29 [Schistosoma japonicum] >gi|171474001|gb|AAX31012.3| SjpHGC09715 protein [Schistosoma japonicum]	gb|AAP06410.1	2.33519e-99	299.671	IPR024654	Calcineurin-like phosphoesterase domain, lpxH type	DOMAIN
comp5333_c0_seq1	sp|Q28ZX3|PABP2_DROPSPolyadenylate-binding protein 2 [Drosophila pseudoobscura pseudoobscura]	5.53784e-57	F:poly(A) binding; P:mRNA processing; F:identical protein binding; C:nucleus; F:nucleic acid binding; F:nucleotide binding; C:cytoplasm; F:RNA binding; P:mRNA polyadenylation; C:ribonucleoprotein complex; P:mRNA 3'-end processing; P:modulation by virus of host morphology or physiology; P:termination of RNA polymerase II transcription; P:modification by virus of host mRNA processing; P:transcripti…	gi|171474004	0	1391.65	Sjp_0209510 ko:K02163apoptosis regulator BCL-W, putative	Sjp_0209510	6.74317e-141	397.512	sp|Q7KNF2|PABP2_DROMEPolyadenylate-binding protein 2 [Drosophila melanogaster]	sp|Q7KNF2	8.20017e-58	189.889					polyadenylate binding protein, putative	Smp_007630.2	0	704.694	gi|171474005|gb|AAX31042.2|SjpHGC09749 protein [Schistosoma japonicum] >gi|226468246|emb|CAX69800.1| Polyadenylate-binding protein 2 [Schistosoma japonicum] >gi|226489703|emb|CAX75002.1| Polyadenylate-binding protein 2 [Schistosoma japonicum] >gi|226489705|emb|CAX75003.1| Polyadenylate-binding protein 2 [Schistosoma japonicum] >gi|226489707|emb|CAX75004.1| Polyadenylate-binding protein 2 [Schisto…	gb|AAX31042.2	6.01086e-138	399.823	IPR012677	Nucleotide-binding alpha-beta plait domain	DOMAIN
comp4990_c0_seq1			-	gi|171474006	2.57907e-44	174.705	Sjp_0131900 CathepsinB-like cysteine proteinase precursor, putative	Sjp_0131900	1.24852e-14	65.4698	tr|C1L6C7|C1L6C7_SCHJA Cathepsin B-like cysteine proteinase OS=Schistosoma japonicum PE=2 SV=1	tr|C1L6C7	8.34134e-12	67.3958									gi|226469948|emb|CAX70255.1|Cathepsin B-like cysteine proteinase precursor [Schistosoma japonicum]	emb|CAX70255.1	1.80429e-11	67.3958
comp4990_c0_seq2			-	gi|171474006	1.98728e-85	311.357	Sjp_0077110 CathepsinB-like cysteine proteinase precursor, putative	Sjp_0077110	3.78905e-16	67.781	tr|Q5DFR5|Q5DFR5_SCHJA Putative uncharacterized protein OS=Schistosoma japonicum PE=2 SV=1	tr|Q5DFR5	4.30374e-12	67.781									gi|56754307|gb|AAW25341.1|unknown [Schistosoma japonicum]	gb|AAW25341.1	9.30927e-12	67.781
comp6262_c0_seq1	sp|P43157|CYSP_SCHJACathepsin B-like cysteine proteinase [Schistosoma japonicum]	0	P:regulation of catalytic activity; P:proteolysis; F:hydrolase activity; F:cysteine-type peptidase activity; F:peptidase activity; F:cysteine-type endopeptidase activity; C:melanosome; C:mitochondrion; C:lysosome; C:perinuclear region of cytoplasm; P:cellular response to thyroid hormone stimulus; C:nucleolus; C:extracellular space; P:collagen catabolic process; P:toll-like receptor signaling path…	gi|171474006	0	1578.16	Sjp_0214190 CathepsinB-like cysteine proteinase precursor, putative	Sjp_0214190	0	640.958	sp|P43157|CYSP_SCHJACathepsin B-like cysteine proteinase [Schistosoma japonicum]	sp|P43157	0	579.711									gi|226474180|emb|CAX71576.1|Cathepsin B-like cysteine proteinase precursor [Schistosoma japonicum]	emb|CAX71576.1	0	643.269	noIPR	Cysteine peptidase, asparagine active site	ACTIVE_SITE
Fcomp5616_c0_seq2	sp|P43157|CYSP_SCHJACathepsin B-like cysteine proteinase [Schistosoma japonicum]	2.01493e-45	P:regulation of catalytic activity; P:proteolysis; F:hydrolase activity; F:cysteine-type peptidase activity; F:peptidase activity; F:cysteine-type endopeptidase activity; C:melanosome; C:mitochondrion; C:lysosome; C:perinuclear region of cytoplasm; P:cellular response to thyroid hormone stimulus; C:nucleolus; C:extracellular space; C:extracellular region; C:intracellular membrane-bounded organell…	gi|171474006	1.34235e-103	372.297	Sjp_0131900 CathepsinB-like cysteine proteinase precursor, putative	Sjp_0131900	7.45502e-54	172.17	sp|P43157|CYSP_SCHJACathepsin B-like cysteine proteinase [Schistosoma japonicum]	sp|P43157	3.13893e-40	140.969									gi|226469950|emb|CAX70256.1|Cathepsin B-like cysteine proteinase precursor [Schistosoma japonicum]	emb|CAX70256.1	5.8772e-50	172.17	IPR013128	Peptidase C1A	FAMILY
comp4703_c0_seq1	sp|Q13542|4EBP2_HUMANEukaryotic translation initiation factor 4E-binding protein 2 [Homo sapiens]	4.95974e-25	P:translation; P:insulin receptor signaling pathway; P:cAMP-mediated signaling; F:eukaryotic initiation factor 4E binding; F:protein binding; P:negative regulation of translational initiation; F:translation repressor activity; P:positive regulation of mitotic cell cycle; P:G1/S transition of mitotic cell cycle; P:TOR signaling; C:protein complex; C:nucleus; P:cellular protein metabolic process; P…	gi|56752542	0	907.825	Sjp_0023320 ko:K07205eukaryotic translation initiation factor 4E binding protein 1, putative	Sjp_0023320	2.39633e-83	244.202	sp|Q62622|4EBP1_RATEukaryotic translation initiation factor 4E-binding protein 1 [Rattus norvegicus]	sp|Q62622	1.55978e-22	92.0485									gi|56752543|gb|AAW24485.1|SjpHGC06694 protein [Schistosoma japonicum] >gi|226470398|emb|CAX70479.1| eukaryotic translation initiation factor 4E binding protein 1 [Schistosoma japonicum] >gi|226485733|emb|CAX75286.1| eukaryotic translation initiation factor 4E binding protein 1 [Schistosoma japonicum] >gi|226485735|emb|CAX75287.1| eukaryotic translation initiation factor 4E binding protein 1 [Schi…	gb|AAW24485.1	1.50982e-79	244.202	IPR008606	Eukaryotic translation initiation factor 4E binding	FAMILY
comp4626_c0_seq1	sp|Q7PMT1|EXD_ANOGAHomeobox protein extradenticle [Anopheles gambiae]	5.04023e-122	C:transcription factor complex; F:sequence-specific DNA binding; F:transcription factor activity, sequence-specific DNA binding; F:DNA binding; C:nucleus; P:protein import into nucleus, translocation; P:multicellular organismal development; P:regulation of transcription from RNA polymerase II promoter; P:eye development; P:regulation of transcription, DNA-templated; P:peripheral nervous system de…	gi|56752546	0	3784.91	Sjp_0217500 ko:K09355pre-B-cell leukemia transcription factor, putative	Sjp_0217500	0	728.013	sp|Q7PMT1|EXD_ANOGAHomeobox protein extradenticle [Anopheles gambiae]	sp|Q7PMT1	5.9064e-127	387.882	product=Pre-B-cell leukemia transcription factor 2, putative	Sha_100975	0	662.221	pre-B-cell leukemia transcription factor 1, 2, 3, 4 (pbx), putative	Smp_126030	0	878.279	gi|56752547|gb|AAW24487.1|SjpHGC06100 protein [Schistosoma japonicum]	gb|AAW24487.1	0	728.013	IPR001356	Homeobox domain	DOMAIN
comp5898_c0_seq1	sp|Q17428|PORED_CAEELPolyprenol reductase [Caenorhabditis elegans]	2.03642e-27	P:dolichol metabolic process; C:integral component of membrane; F:oxidoreductase activity, acting on the CH-CH group of donors; C:membrane; P:lipid metabolic process; C:cytoplasm; P:oxidation-reduction process; P:polyprenol catabolic process; F:oxidoreductase activity; C:endoplasmic reticulum membrane; P:dolichol-linked oligosaccharide biosynthetic process; P:protein glycosylation; C:endoplasmic …	gi|56752556	0	1727.74	Sjp_0031010 ko:K00927phosphoglycerate kinase [EC2.7.2.3], putative	Sjp_0031010	8.43933e-52	179.104	sp|Q17428|PORED_CAEELPolyprenol reductase [Caenorhabditis elegans]	sp|Q17428	1.83341e-22	98.9821									gi|56752557|gb|AAW24492.1|SjpHGC01345 protein [Schistosoma japonicum]	gb|AAW24492.1	0	536.184	noIPR	3-oxo-5-alpha-steroid 4-dehydrogenase, C-terminal	DOMAIN
comp8337_c0_seq1			-	gi|56752558	0	928.138	Sjp_0093970 similarto Uncharacterized protein C20orf116 homolog precursor, putative	Sjp_0093970	3.42451e-57	183.341	tr|C1L696|C1L696_SCHJA Uncharacterized protein OS=Schistosoma japonicum PE=2 SV=1	tr|C1L696	9.25316e-54	183.341									gi|226469886|emb|CAX70224.1|hypothetical protein [Schistosoma japonicum]	emb|CAX70224.1	2.00152e-53	183.341	IPR019153	DDRGK domain containing protein	FAMILY
comp8760_c0_seq1			-	gi|56752558	7.41847e-172	599.435	Sjp_0093970 similarto Uncharacterized protein C20orf116 homolog precursor, putative	Sjp_0093970	8.11655e-56	177.178	sp|C3Y431|DDRGK_BRAFLDDRGK domain-containing protein 1 [Branchiostoma floridae]	sp|C3Y431	1.21968e-20	88.1965	product=DDRGK domain-containing protein 1, putative	Sha_102950	1.57615e-82	303.971	expressed protein	Smp_147120	3.52968e-84	309.511	gi|226487726|emb|CAX74733.1|hypothetical protein [Schistosoma japonicum]	emb|CAX74733.1	6.68925e-52	176.792
comp20763_c0_seq1			-	gi|56752558	6.78789e-111	396.303
comp2502_c0_seq1	gi|353232253|emb|CCD79608.1|putative beta-1,4-galactosyltransferase [Schistosoma mansoni]	1.12629e-29	F:transferase activity; P:carbohydrate metabolic process; F:transferase activity, transferring glycosyl groups	gi|56752560	0	760.093	Sjp_0062870 ko:K00733xylosylprotein 4-beta-galactosyltransferase [EC2.4.1.133], putative	Sjp_0062870	1.80639e-36	127.487	tr|Q5DI62|Q5DI62_SCHJA SjpHGC09338 protein OS=Schistosoma japonicum PE=2 SV=1	tr|Q5DI62	5.40084e-33	128.642									gi|56752561|gb|AAW24494.1|SjpHGC09338 protein [Schistosoma japonicum]	gb|AAW24494.1	1.16824e-32	128.642
comp12303_c0_seq1	sp|Q9UBV7|B4GT7_HUMANBeta-1,4-galactosyltransferase 7 [Homo sapiens]	2.63284e-51	P:small molecule metabolic process; P:chondroitin sulfate metabolic process; F:beta-N-acetylglucosaminylglycopeptide beta-1,4-galactosyltransferase activity; P:glycosaminoglycan metabolic process; P:extracellular fibril organization; P:carbohydrate metabolic process; P:cellular protein modification process; F:galactosyltransferase activity; C:integral component of membrane; P:proteoglycan metabol…	gi|56752560	0	1002	Sjp_0062870 ko:K00733xylosylprotein 4-beta-galactosyltransferase [EC2.4.1.133], putative	Sjp_0062870	2.13568e-98	288.5	sp|Q9UBV7|B4GT7_HUMANBeta-1,4-galactosyltransferase 7 [Homo sapiens]	sp|Q9UBV7	1.73927e-49	169.088	product=Beta-1,4-galactosyltransferase 7, putative	Sha_200402	9.34227e-142	501.562	beta-1,4-galactosyltransferase,putative	Smp_155880	1.58336e-159	560.655	gi|56752561|gb|AAW24494.1|SjpHGC09338 protein [Schistosoma japonicum]	gb|AAW24494.1	1.51245e-114	341.658	IPR003859	Beta-1,4-galactosyltransferase	FAMILY
comp12614_c0_seq1			-	gi|56752560	4.68767e-133	470.169	Sjp_0062870 ko:K00733xylosylprotein 4-beta-galactosyltransferase [EC2.4.1.133], putative	Sjp_0062870	1.20195e-38	130.954	tr|Q5DI62|Q5DI62_SCHJA SjpHGC09338 protein OS=Schistosoma japonicum PE=2 SV=1	tr|Q5DI62	3.3137e-51	174.096									gi|56752561|gb|AAW24494.1|SjpHGC09338 protein [Schistosoma japonicum]	gb|AAW24494.1	7.16775e-51	174.096
comp6915_c0_seq1	sp|Q9H7P6|MB12B_HUMANMultivesicular body subunit 12B [Homo sapiens]	2.82951e-21	C:late endosome membrane; P:protein transport	gi|56752566	0	1724.04	Sjp_0081030 Conservedhypothetical protein	Sjp_0081030	0	531.946	sp|Q9H7P6|MB12B_HUMANMultivesicular body subunit 12B [Homo sapiens]	sp|Q9H7P6	1.13496e-20	93.9745					hypothetical protein	Smp_035620	4.12013e-53	207.945	gi|56752567|gb|AAW24497.1|SjpHGC02469 protein [Schistosoma japonicum] >gi|226483425|emb|CAX74013.1| Protein FAM125B [Schistosoma japonicum]	gb|AAW24497.1	0	531.946	IPR023341	MABP domain	DOMAIN
comp2298_c0_seq1			-	gi|56752572	2.05065e-121	431.39
comp3427_c0_seq1			-	gi|56752572	1.34386e-102	368.604
comp5993_c0_seq1	sp|Q8WZ42|TITIN_HUMANTitin [Homo sapiens]	4.19308e-30	P:sarcomere organization; F:protein kinase binding; P:muscle contraction; C:cytosol; F:calcium ion binding; F:muscle alpha-actinin binding; P:forward locomotion; F:enzyme binding; F:protein tyrosine kinase activity; P:response to calcium ion; P:mitotic chromosome condensation; C:I band; P:in utero embryonic development; P:cardiac muscle tissue morphogenesis; F:protein serine/threonine kinase acti…	gi|56752572	0	4769.17	Sjp_0208700 ko:K00907myosin-light-chain kinase [EC2.7.11.18], putative	Sjp_0208700	0	1546.18	sp|Q9I7U4|TITIN_DROMETitin [Drosophila melanogaster]	sp|Q9I7U4	2.47513e-67	251.906	product=Titin, putative	Sha_101686	0	2721.24	titin, putative	Smp_105020	0	2712	gi|56752573|gb|AAW24500.1|SjpHGC09287 protein [Schistosoma japonicum]	gb|AAW24500.1	0	1546.18	IPR013098	Immunoglobulin I-set	DOMAIN
comp4701_c0_seq1	sp|Q90718|SRF_CHICKSerum response factor (Fragment) [Gallus gallus]	6.69941e-27	P:regulation of transcription, DNA-templated; P:transcription, DNA-templated; P:multicellular organismal development; F:protein dimerization activity; C:nucleus; F:DNA binding; P:epithelial cell-cell adhesion; P:positive regulation of smooth muscle contraction; P:negative regulation of beta-amyloid clearance; P:mesoderm formation; F:protein binding; P:long-term memory; P:neuron migration; P:skin …	gi|56752574	1.88527e-71	267.038	Sjp_0026780 ko:K04378serum response factor, putative	Sjp_0026780	3.46667e-152	434.491	sp|Q90718|SRF_CHICKSerum response factor (Fragment) [Gallus gallus]	sp|Q90718	2.45026e-29	117.472	product=Serum response factor (Fragment), putative	Sha_101192	5.43287e-130	462.783	srf homolog, putative	Smp_097730	3.45539e-117	420.31	gi|226486636|emb|CAX74395.1|putative Serum response factor [Schistosoma japonicum]	emb|CAX74395.1	3.21269e-149	436.417	IPR002100	Transcription factor, MADS-box	DOMAIN
comp8156_c0_seq1			-	gi|56752574	2.53592e-161	564.348	Sjp_0026780 ko:K04378serum response factor, putative	Sjp_0026780	2.72302e-40	139.428	tr|C1LI67|C1LI67_SCHJA Putative Serum response factor OS=Schistosoma japonicum PE=2 SV=1	tr|C1LI67	7.5415e-37	139.428									gi|226486636|emb|CAX74395.1|putative Serum response factor [Schistosoma japonicum]	emb|CAX74395.1	1.63128e-36	139.428
comp8979_c0_seq1			-	gi|56752574	2.13436e-42	169.165
comp11214_c0_seq1	sp|Q9H1A3|METL9_HUMANMethyltransferase-like protein 9 [Homo sapiens]	1.80822e-49	F:protein binding	gi|56752580	0	1079.56	Sjp_0035740 IPR007884,DREVmethyltransferase,domain-containing	Sjp_0035740	2.72403e-143	401.749	sp|Q9EPL4|METL9_MOUSEMethyltransferase-like protein 9 [Mus musculus]	sp|Q9EPL4	7.08074e-49	167.548	product=Methyltransferase-like protein 9, putative	Sha_108423	0	647.448					gi|56752581|gb|AAW24504.1|SjpHGC04236 protein [Schistosoma japonicum]	gb|AAW24504.1	6.81651e-138	400.593	IPR007884	DREV methyltransferase	FAMILY
comp12280_c0_seq1	sp|Q9H1A3|METL9_HUMANMethyltransferase-like protein 9 [Homo sapiens]	2.13262e-14	F:protein binding	gi|56752580	1.56902e-163	571.735					sp|Q5ZMH6|METL9_CHICKMethyltransferase-like protein 9 [Gallus gallus]	sp|Q5ZMH6	6.43508e-17	77.7962	product=Methyltransferase-like protein 9, putative	Sha_108423	2.5586e-80	296.584	expressed protein	Smp_001940	5.7298e-82	302.124	gi|56752581|gb|AAW24504.1|SjpHGC04236 protein [Schistosoma japonicum]	gb|AAW24504.1	3.76518e-65	211.075	IPR007884	DREV methyltransferase	FAMILY
comp3991_c0_seq1	sp|A6NH52|TV23A_HUMANGolgi apparatus membrane protein TVP23 homolog A [Homo sapiens]	4.17638e-43	C:integral component of membrane; C:membrane; C:Golgi apparatus; C:Golgi membrane	gi|56752586	0	1474.75	Sjp_0304930 ProteinFAM18A, putative	Sjp_0304930	9.37209e-156	436.802	sp|A6NH52|TV23A_HUMANGolgi apparatus membrane protein TVP23 homolog A [Homo sapiens]	sp|A6NH52	9.78235e-42	148.288	product=Protein FAM18B, putative	Sha_102569	1.79431e-120	431.39	expressed protein	Smp_056850	0	636.368	gi|56752587|gb|AAW24507.1|SjpHGC04361 protein [Schistosoma japonicum]	gb|AAW24507.1	1.56864e-161	461.07	noIPR	Protein of unknown function DUF846, eukaryotic	FAMILY
comp4401_c0_seq1	sp|Q99643|C560_HUMANSuccinate dehydrogenase cytochrome b560 subunit, mitochondrial [Homo sapiens]	1.25438e-29	F:heme binding; P:aerobic respiration; C:integral component of membrane; P:cellular metabolic process; C:mitochondrial inner membrane; F:electron carrier activity; C:mitochondrion; P:tricarboxylic acid cycle; P:oxidation-reduction process; F:succinate dehydrogenase activity; P:respiratory electron transport chain; C:respiratory chain complex II; P:small molecule metabolic process; F:metal ion bin…	gi|56752596	0	1286.39	Sjp_0217360 ko:K00236succinate dehydrogenase (ubiquinone) cytochrome b subunit precursor, putative	Sjp_0217360	3.4996e-142	399.438	sp|P70097|C560_CRIGRSuccinate dehydrogenase cytochrome b560 subunit, mitochondrial [Cricetulus griseus]	sp|P70097	1.36671e-28	111.694	product=Succinate dehydrogenase cytochrome b560 subunit, mitochondrial, putative	Sha_107901	2.01925e-144	510.796	succinate dehydrogenase, putative	Smp_008310	9.44838e-168	588.355	gi|56752597|gb|AAW24512.1|SjpHGC05423 protein [Schistosoma japonicum] >gi|226489330|emb|CAX75809.1| succinate dehydrogenase complex, subunit C, integral membrane protein [Schistosoma japonicum] >gi|226489332|emb|CAX75810.1| succinate dehydrogenase complex, subunit C, integral membrane protein [Schistosoma japonicum] >gi|226489334|emb|CAX75811.1| succinate dehydrogenase complex, subunit C, integra…	gb|AAW24512.1	2.20494e-138	399.438	noIPR	Succinate dehydrogenase, cytochrome b subunit, conserved site	CONSERVED_SITE
comp33281_c0_seq1	gi|353229055|emb|CCD75226.1|cytohesin-related guanine nucleotide-exchange protein [Schistosoma mansoni]	1.70636e-17	P:regulation of ARF protein signal transduction; P:regulation of GTPase activity; F:ARF guanyl-nucleotide exchange factor activity	gi|56752598	2.48724e-84	307.664	Sjp_0108730 IQmotif and SEC7 domain-containing protein 2, putative	Sjp_0108730	9.25655e-32	115.546	tr|Q5DI43|Q5DI43_SCHJA SjpHGC03790 protein OS=Schistosoma japonicum PE=2 SV=1	tr|Q5DI43	1.16273e-13	70.4774									gi|56752599|gb|AAW24513.1|SjpHGC03790 protein [Schistosoma japonicum]	gb|AAW24513.1	2.51506e-13	70.4774
Fcomp27623_c0_seq1	gi|353229055|emb|CCD75226.1|cytohesin-related guanine nucleotide-exchange protein [Schistosoma mansoni]	2.87041e-13	P:regulation of ARF protein signal transduction; P:regulation of GTPase activity; F:ARF guanyl-nucleotide exchange factor activity	gi|56752598	4.73074e-76	279.964	Sjp_0108730 IQmotif and SEC7 domain-containing protein 2, putative	Sjp_0108730	2.65666e-28	105.531	tr|Q5DI43|Q5DI43_SCHJA SjpHGC03790 protein OS=Schistosoma japonicum PE=2 SV=1	tr|Q5DI43	6.84604e-27	105.145									gi|56752599|gb|AAW24513.1|SjpHGC03790 protein [Schistosoma japonicum]	gb|AAW24513.1	1.48084e-26	105.145
comp6127_c0_seq1	sp|Q9Z254|GIPC1_RATPDZ domain-containing protein GIPC1 [Rattus norvegicus]	2.45138e-59	P:endothelial cell migration; P:protein targeting; C:dendritic shaft; C:dendritic spine; F:protein homodimerization activity; P:negative regulation of proteasomal ubiquitin-dependent protein catabolic process; F:receptor binding; F:actin binding; P:regulation of protein stability; P:glutamate secretion; C:synaptic vesicle; P:synaptic transmission; C:vesicle membrane; C:cell cortex; F:myosin bindi…	gi|56752600	0	1973.34	Sjp_0023190 PDZdomain-containing protein GIPC3, putative	Sjp_0023190	1.10806e-146	416.387	sp|Q8R5M0|GIPC3_MOUSEPDZ domain-containing protein GIPC3 [Mus musculus]	sp|Q8R5M0	1.91067e-68	223.787	product=PDZ domain-containing protein GIPC3, putative	Sha_107149	0	708.387	rgs-gaip interacting protein gipc, putative	Smp_170870	0	839.499	gi|226470014|emb|CAX70288.1|PDZ domain-containing protein GIPC3 [Schistosoma japonicum]	emb|CAX70288.1	0	651.358
comp6127_c0_seq2	sp|Q9Z254|GIPC1_RATPDZ domain-containing protein GIPC1 [Rattus norvegicus]	2.18061e-59	P:endothelial cell migration; P:protein targeting; C:dendritic shaft; C:dendritic spine; F:protein homodimerization activity; P:negative regulation of proteasomal ubiquitin-dependent protein catabolic process; F:receptor binding; F:actin binding; P:regulation of protein stability; P:glutamate secretion; C:synaptic vesicle; P:synaptic transmission; C:vesicle membrane; C:cell cortex; F:myosin bindi…	gi|56752600	0	1882.86	Sjp_0023190 PDZdomain-containing protein GIPC3, putative	Sjp_0023190	9.56407e-147	416.387	sp|Q8R5M0|GIPC3_MOUSEPDZ domain-containing protein GIPC3 [Mus musculus]	sp|Q8R5M0	1.69683e-68	223.787	product=PDZ domain-containing protein GIPC3, putative	Sha_107149	0	708.387	rgs-gaip interacting protein gipc, putative	Smp_170870	0	839.499	gi|226470014|emb|CAX70288.1|PDZ domain-containing protein GIPC3 [Schistosoma japonicum]	emb|CAX70288.1	0	651.358	IPR001478	PDZ domain	DOMAIN
comp6265_c0_seq1	sp|O00487|PSDE_HUMAN26S proteasome non-ATPase regulatory subunit 14 [Homo sapiens]	1.64707e-164	P:G1/S transition of mitotic cell cycle; C:cytosol; C:proteasome regulatory particle, lid subcomplex; C:proteasome complex; P:mitotic cell cycle; P:protein K63-linked deubiquitination; P:regulation of endopeptidase activity; P:double-strand break repair via homologous recombination; P:regulation of peptidase activity; P:regulation of ubiquitin-protein ligase activity involved in mitotic cell cycl…	gi|56752602	0	1760.98	Sjp_0203370 ko:K0303026S proteasome regulatory subunit N11, putative	Sjp_0203370	0	594.734	sp|Q9V3H2|PSDE_DROME26S proteasome non-ATPase regulatory subunit 14 [Drosophila melanogaster]	sp|Q9V3H2	1.31699e-174	494.197	product=26S proteasome non-ATPase regulatory subunit 14, putative	Sha_107191	1.15659e-38	159.932					gi|226469102|emb|CAX70030.1|26S proteasome regulatory subunit N11 [Schistosoma japonicum] >gi|226469104|emb|CAX70031.1| 26S proteasome regulatory subunit N11 [Schistosoma japonicum]	emb|CAX70030.1	0	594.734	noIPR	JAB1/MPN/MOV34 metalloenzyme domain	DOMAIN
comp9544_c0_seq1	sp|Q5M7Z0|RNFT1_HUMANRING finger and transmembrane domain-containing protein 1 [Homo sapiens]	1.92547e-11	C:integral component of membrane; F:zinc ion binding; F:metal ion binding; C:membrane	gi|56752606	0	1027.86	Sjp_0005920 RINGfinger and transmembrane domain-containing protein PTD016 homolog, putative	Sjp_0005920	6.25077e-114	327.02	tr|C1LLJ6|C1LLJ6_SCHJA Transmembrane protein 118 OS=Schistosoma japonicum PE=2 SV=1	tr|C1LLJ6	2.77609e-110	329.331	product=hypothetical protein	Sha_301383	1.01095e-76	285.504					gi|226487812|emb|CAX75571.1|Transmembrane protein 118 [Schistosoma japonicum] >gi|226487814|emb|CAX75572.1| Transmembrane protein 118 [Schistosoma japonicum] >gi|226487818|emb|CAX75574.1| Transmembrane protein 118 [Schistosoma japonicum] >gi|226487820|emb|CAX75575.1| Transmembrane protein 118 [Schistosoma japonicum]	emb|CAX75571.1	6.00486e-110	329.331	noIPR	Zinc finger, RING/FYVE/PHD-type	DOMAIN
comp15377_c0_seq1			-	gi|56752606	7.39692e-167	582.815	Sjp_0005920 RINGfinger and transmembrane domain-containing protein PTD016 homolog, putative	Sjp_0005920	2.24681e-12	60.077	tr|C1LLJ5|C1LLJ5_SCHJA Transmembrane protein 118 OS=Schistosoma japonicum PE=2 SV=1	tr|C1LLJ5	6.32935e-67	214.927									gi|226487816|emb|CAX75573.1|Transmembrane protein 118 [Schistosoma japonicum]	emb|CAX75573.1	1.36908e-66	214.927
comp23126_c0_seq1			-	gi|56752606	4.59422e-97	350.137
comp4995_c0_seq1	sp|P10619|PPGB_HUMANLysosomal protective protein [Homo sapiens]	4.70945e-142	P:glycosphingolipid metabolic process; C:nucleus; C:mitochondrion; P:positive regulation of catalytic activity; P:regulation of catalytic activity; C:lysosome; P:intracellular protein transport; C:nucleolus; F:serine-type carboxypeptidase activity; P:proteolysis; P:small molecule metabolic process; C:intracellular membrane-bounded organelle; C:lysosomal lumen; F:enzyme activator activity; C:endop…	gi|56752608	0	3109.03	Sjp_0301570 ko:K01287carboxypeptidase C [EC3.4.16.5], putative	Sjp_0301570	0	1035.79	sp|P10619|PPGB_HUMANLysosomal protective protein [Homo sapiens]	sp|P10619	1.51373e-138	417.927									gi|56752609|gb|AAW24518.1|SjpHGC06223 protein [Schistosoma japonicum]	gb|AAW24518.1	0	1038.48	IPR029058	Alpha/Beta hydrolase fold	DOMAIN
comp4359_c0_seq1			-	gi|56752614	1.33771e-12	69.4463
comp4359_c0_seq2	sp|O01374|QCR7_SCHMACytochrome b-c1 complex subunit 7 OS=Schistosoma mansoni PE=3 SV=1	8.86262e-69	P:oxidation-reduction process; C:mitochondrion; C:mitochondrial respiratory chain complex III; P:mitochondrial electron transport, ubiquinol to cytochrome c; C:membrane; C:mitochondrial inner membrane; C:respiratory chain; P:aerobic respiration; C:mitochondrial respiratory chain; P:cellular metabolic process; P:oxidative phosphorylation; P:respiratory electron transport chain; P:small molecule me…	gi|56752614	0	1002	Sjp_0054240 ko:K00417ubiquinol-cytochrome c reductase subunit 7, putative	Sjp_0054240	1.0752e-93	272.707	sp|O01374|QCR7_SCHMACytochrome b-c1 complex subunit 7 OS=Schistosoma mansoni PE=3 SV=1	sp|O01374	1.57681e-67	210.305									gi|29841122|gb|AAP06135.1|SjpHGC00717 protein [Schistosoma japonicum]	gb|AAP06135.1	6.77433e-90	272.707	IPR003197	Cytochrome b-c1 complex subunit 7	FAMILY
comp5742_c0_seq1	sp|P33676|ENO_SCHJAEnolase [Schistosoma japonicum]	0	F:metal ion binding; C:phosphopyruvate hydratase complex; F:phosphopyruvate hydratase activity; C:cytoplasm; F:magnesium ion binding; P:glycolytic process; F:lyase activity; P:small molecule metabolic process; P:gluconeogenesis; P:response to virus; P:carbohydrate metabolic process; F:DNA binding; C:nucleus; P:negative regulation of transcription from RNA polymerase II promoter; C:M band; P:trans…	gi|56752614	0	2603.05	Sjp_0209670 ko:K01689enolase [EC4.2.1.11], putative	Sjp_0209670	0	895.19	sp|P33676|ENO_SCHJAEnolase [Schistosoma japonicum]	sp|P33676	0	898.656	product=Enolase, putative	Sha_108172	0	1325.17	phosphopyruvate hydratase	Smp_024110	0	1303.01	gi|56756651|gb|AAW26498.1|unknown [Schistosoma japonicum]	gb|AAW26498.1	0	900.197	IPR000941	Enolase	FAMILY
comp3285_c0_seq1			-	gi|56752618	0	950.298	Sjp_0010360 Conservedoligomeric Golgi complex component 4, putative	Sjp_0010360	2.51509e-90	273.092	tr|Q5DI33|Q5DI33_SCHJA SjpHGC04941 protein OS=Schistosoma japonicum PE=2 SV=1	tr|Q5DI33	6.75084e-107	315.849									gi|56752619|gb|AAW24523.1|SjpHGC04941 protein [Schistosoma japonicum]	gb|AAW24523.1	1.46025e-106	315.849
comp3939_c0_seq1			-	gi|56752620	2.23533e-18	89.7595
comp6989_c0_seq1	sp|P60905|DNJC5_RATDnaJ homolog subfamily C member 5 [Rattus norvegicus]	3.4798e-47	C:melanosome; C:plasma membrane; F:ATP-dependent protein binding; C:clathrin-sculpted gamma-aminobutyric acid transport vesicle membrane; P:cell death; C:lysosomal membrane; F:glycoprotein binding; P:negative regulation of neuron apoptotic process; P:neurotransmitter secretion; C:synaptic vesicle; P:synaptic transmission; C:membrane	gi|56752620	0	1133.12	Sjp_0206460 ko:K09525DnaJ homolog, subfamily C, member 5, putative	Sjp_0206460	1.18054e-115	331.257	sp|P60905|DNJC5_RATDnaJ homolog subfamily C member 5 [Rattus norvegicus]	sp|P60905	3.33674e-47	160.229	product=Cysteine string protein, putative	Sha_103026	1.70381e-139	494.176					gi|56752621|gb|AAW24524.1|SjpHGC04805 protein [Schistosoma japonicum]	gb|AAW24524.1	7.43803e-112	331.257	noIPR	DnaJ domain	DOMAIN
Fcomp11377_c0_seq1	sp|Q96GQ5|CP058_HUMANUPF0420 protein C16orf58 [Homo sapiens]	2.25728e-19	C:integral component of membrane; C:membrane	gi|56752622	1.22493e-169	592.048	Sjp_0090790 similarto UPF0420 protein C16orf58, putative	Sjp_0090790	2.04742e-70	214.542	sp|Q96GQ5|CP058_HUMANUPF0420 protein C16orf58 [Homo sapiens]	sp|Q96GQ5	1.26925e-19	87.0409									gi|56752623|gb|AAW24525.1|SjpHGC08554 protein [Schistosoma japonicum]	gb|AAW24525.1	1.42684e-64	203.756	IPR006968	Root UVB sensitive family	FAMILY
Fcomp35960_c0_seq1	sp|Q499P8|CP058_RATUPF0420 protein C16orf58 homolog OS=Rattus norvegicus PE=2 SV=1	1.38572e-12	C:integral component of membrane; C:membrane	gi|56752622	1.46421e-11	65.753	Sjp_0090790 similarto UPF0420 protein C16orf58, putative	Sjp_0090790	3.80772e-21	82.4185	sp|Q91W34|CP058_MOUSEUPF0420 protein C16orf58 homolog OS=Mus musculus PE=2 SV=1	sp|Q91W34	1.1411e-11	62.003	product=UPF0420 protein C16orf58 homolog, putative	Sha_100322	1.20708e-45	180.245	conserved hypothetical protein	Smp_142110	2.70311e-47	185.785	gi|350646547|emb|CCD58759.1|hypothetical protein Smp_142110 [Schistosoma mansoni]	emb|CCD58759.1	3.12886e-22	97.0561	IPR006968	Root UVB sensitive family	FAMILY
comp17814_c0_seq1			-	gi|56752624	2.22135e-136	481.249
comp18055_c0_seq1	gi|360044449|emb|CCD81997.1|putative bullous pemphigoid antigen 1, isoform 5 (BPA) (Hemidesmosomal plaque protein) (Dystonia musculorum protein) (Dystonin) [Schistosoma mansoni]	3.94383e-24	P:pseudouridine synthesis; P:ribosome biogenesis	gi|56752624	1.41859e-13	73.1396	Sjp_0067770 Spindleassembly abnormal protein 6 homolog, putative	Sjp_0067770	2.00816e-38	130.954	tr|G4VTD1|G4VTD1_SCHMA Putative bullous pemphigoid antigen 1, isoform 5 (BPA) (Hemidesmosomal plaque protein) (Dystonia musculorum protein) (Dystonin) [Schistosoma mansoni]	tr|G4VTD1	1.44595e-19	92.0485									gi|360044449|emb|CCD81997.1|putative bullous pemphigoid antigen 1, isoform 5 (BPA) (Hemidesmosomal plaque protein) (Dystonia musculorum protein) (Dystonin) [Schistosoma mansoni]	emb|CCD81997.1	3.12769e-19	92.0485
comp11077_c0_seq1	sp|P42285|SK2L2_HUMANSuperkiller viralicidic activity 2-like 2 [Homo sapiens]	1.16695e-07	C:catalytic step 2 spliceosome; P:maturation of 5.8S rRNA; C:nucleus; F:nucleic acid binding; F:ATP binding; F:ATP-dependent helicase activity; C:nucleolus; P:mRNA splicing, via spliceosome; F:protein binding; C:exosome (RNase complex)	gi|56752628	3.75741e-103	370.45	Sjp_0112830 Uncharacterizedhelicase C6F12.16c, putative	Sjp_0112830	1.80629e-32	114.775	tr|Q5DI28|Q5DI28_SCHJA SjpHGC05845 protein OS=Schistosoma japonicum PE=2 SV=1	tr|Q5DI28	2.85781e-28	109.768	product=Superkiller viralicidic activity 2-like 2, putative	Sha_101330	2.10672e-49	193.172	helicase, putative	Smp_059250	1.01401e-52	204.252	gi|56752629|gb|AAW24528.1|SjpHGC05845 protein [Schistosoma japonicum]	gb|AAW24528.1	6.18164e-28	109.768	IPR012961	ATP-dependent RNA helicase Ski2, C-terminal	DOMAIN
comp5511_c0_seq1	sp|Q800L1|SURF1_CHICKSurfeit locus protein 1 [Gallus gallus]	5.04969e-50	F:cytochrome-c oxidase activity; C:integral component of membrane; P:ATP biosynthetic process; P:oxidative phosphorylation; C:mitochondrial inner membrane; C:mitochondrion; C:membrane; P:aerobic respiration; C:mitochondrial respiratory chain; P:cation transport; P:respiratory chain complex IV assembly; P:transport; P:oxidation-reduction process; P:hydrogen ion transmembrane transport; F:protein b…	gi|56752632	0	1123.88	Sjp_0072440 Surfeitlocus protein 1, putative	Sjp_0072440	0	601.668	sp|Q800L1|SURF1_CHICKSurfeit locus protein 1 [Gallus gallus]	sp|Q800L1	3.71575e-50	174.866									gi|844877668|ref|XP_012802060.1|Surfeit locus protein 1 [Schistosoma haematobium] >gi|685968731|gb|KGB42201.1| Surfeit locus protein 1 [Schistosoma haematobium]	ref|XP_012802060.1	1.64125e-153	444.891	noIPR	Surfeit locus 1/Shy1	FAMILY
comp5511_c0_seq2	sp|Q800L1|SURF1_CHICKSurfeit locus protein 1 [Gallus gallus]	4.2063e-45	F:cytochrome-c oxidase activity; C:integral component of membrane; P:ATP biosynthetic process; P:oxidative phosphorylation; C:mitochondrial inner membrane; C:mitochondrion; C:membrane; P:aerobic respiration; C:mitochondrial respiratory chain; P:cation transport; P:respiratory chain complex IV assembly; P:transport; P:oxidation-reduction process; P:hydrogen ion transmembrane transport; F:protein b…	gi|56752632	0	1066.64	Sjp_0072440 Surfeitlocus protein 1, putative	Sjp_0072440	0	589.726	sp|Q800L1|SURF1_CHICKSurfeit locus protein 1 [Gallus gallus]	sp|Q800L1	2.1249e-45	163.696									gi|844877668|ref|XP_012802060.1|Surfeit locus protein 1 [Schistosoma haematobium] >gi|685968731|gb|KGB42201.1| Surfeit locus protein 1 [Schistosoma haematobium]	ref|XP_012802060.1	3.21033e-147	431.409	IPR002994	Surfeit locus 1/Shy1	FAMILY
comp5511_c0_seq3	sp|Q800L1|SURF1_CHICKSurfeit locus protein 1 [Gallus gallus]	1.91163e-45	F:cytochrome-c oxidase activity; C:integral component of membrane; P:ATP biosynthetic process; P:oxidative phosphorylation; C:mitochondrial inner membrane; C:mitochondrion; C:membrane; P:aerobic respiration; C:mitochondrial respiratory chain; P:cation transport; P:respiratory chain complex IV assembly; P:transport; P:oxidation-reduction process; P:hydrogen ion transmembrane transport; F:protein b…	gi|56752632	0	900.439	Sjp_0072440 Surfeitlocus protein 1, putative	Sjp_0072440	0	588.186	sp|Q800L1|SURF1_CHICKSurfeit locus protein 1 [Gallus gallus]	sp|Q800L1	1.02368e-45	163.696									gi|844877668|ref|XP_012802060.1|Surfeit locus protein 1 [Schistosoma haematobium] >gi|685968731|gb|KGB42201.1| Surfeit locus protein 1 [Schistosoma haematobium]	ref|XP_012802060.1	1.04751e-147	431.409	IPR002994	Surfeit locus 1/Shy1	FAMILY
comp5511_c0_seq4	sp|Q800L1|SURF1_CHICKSurfeit locus protein 1 [Gallus gallus]	1.19504e-49	F:cytochrome-c oxidase activity; C:integral component of membrane; P:ATP biosynthetic process; P:oxidative phosphorylation; C:mitochondrial inner membrane; C:mitochondrion; C:membrane; P:aerobic respiration; C:mitochondrial respiratory chain; P:cation transport; P:respiratory chain complex IV assembly; P:transport; P:oxidation-reduction process; P:hydrogen ion transmembrane transport; F:protein b…	gi|56752632	0	1290.08	Sjp_0072440 Surfeitlocus protein 1, putative	Sjp_0072440	0	603.208	sp|Q800L1|SURF1_CHICKSurfeit locus protein 1 [Gallus gallus]	sp|Q800L1	9.90735e-50	174.481									gi|844877668|ref|XP_012802060.1|Surfeit locus protein 1 [Schistosoma haematobium] >gi|685968731|gb|KGB42201.1| Surfeit locus protein 1 [Schistosoma haematobium]	ref|XP_012802060.1	5.13869e-153	444.891	noIPR	Surfeit locus 1/Shy1	FAMILY
comp4666_c0_seq1	sp|Q99614|TTC1_HUMANTetratricopeptide repeat protein 1 [Homo sapiens]	1.46466e-60	F:unfolded protein binding; P:protein folding; F:protein binding; C:peroxisomal membrane; F:GTP binding; P:single fertilization; C:cytoplasm; F:hydrolase activity; P:protein transmembrane transport; C:integral component of membrane; P:cellular protein metabolic process; C:mitochondrial outer membrane translocase complex; P:protein targeting to mitochondrion; C:mitochondrion; F:protein transmembra…	gi|56752634	0	1711.12	Sjp_0219680 Tetratricopeptiderepeat protein 1, putative	Sjp_0219680	3.73536e-179	499.59	sp|Q99614|TTC1_HUMANTetratricopeptide repeat protein 1 [Homo sapiens]	sp|Q99614	4.0322e-58	196.052	product=Tetratricopeptide repeat protein 1, putative	Sha_101876	1.03092e-148	525.569	tetratricopeptide protein, putative	Smp_072970	1.36998e-157	555.115	gi|226484756|emb|CAX74287.1|Tetratricopeptide repeat protein 1 [Schistosoma japonicum]	emb|CAX74287.1	2.35348e-175	499.59	IPR019734	Tetratricopeptide repeat	REPEAT
comp6179_c0_seq1	sp|Q86XE0|SNX32_HUMANSorting nexin-32 [Homo sapiens]	1.4421e-111	F:phosphatidylinositol binding; P:cell communication; P:protein transport; P:retrograde transport, endosome to Golgi; F:protein homodimerization activity; P:negative regulation of epidermal growth factor-activated receptor activity; C:nucleus; P:negative regulation of transcription, DNA-templated; C:cytoplasm; C:cytoplasmic vesicle membrane; P:intracellular protein transport; C:intracellular memb…	gi|56752636	0	3888.32	Sjp_0301930 Sortingnexin-32, putative	Sjp_0301930	0	845.499	sp|Q86XE0|SNX32_HUMANSorting nexin-32 [Homo sapiens]	sp|Q86XE0	6.89296e-112	351.288	product=Sorting nexin-32, putative	Sha_100955	0	1375.03	sorting nexin, putative	Smp_003140.2	0	1158.97	gi|226477898|emb|CAX72656.1|Sorting nexin-6 [Schistosoma japonicum]	emb|CAX72656.1	0	845.499
comp6179_c0_seq2	sp|Q86XE0|SNX32_HUMANSorting nexin-32 [Homo sapiens]	2.00559e-113	F:phosphatidylinositol binding; P:cell communication; P:protein transport; P:retrograde transport, endosome to Golgi; F:protein homodimerization activity; P:negative regulation of epidermal growth factor-activated receptor activity; C:nucleus; P:negative regulation of transcription, DNA-templated; C:cytoplasm; C:cytoplasmic vesicle membrane; P:intracellular protein transport; C:intracellular memb…	gi|56752636	0	2946.53	Sjp_0301930 Sortingnexin-32, putative	Sjp_0301930	0	845.499	sp|Q86XE0|SNX32_HUMANSorting nexin-32 [Homo sapiens]	sp|Q86XE0	1.05549e-113	351.288	product=Sorting nexin-32, putative	Sha_100955	0	1375.03	sorting nexin, putative	Smp_003140.2	0	1158.97	gi|226477898|emb|CAX72656.1|Sorting nexin-6 [Schistosoma japonicum]	emb|CAX72656.1	0	845.499	IPR001683	Phox homologous domain	DOMAIN
comp6076_c0_seq1			-	gi|56752644	0	948.452	Sjp_0205540 expressedprotein	Sjp_0205540	5.7358e-65	198.364	tr|Q5DI20|Q5DI20_SCHJA SjpHGC09644 protein OS=Schistosoma japonicum PE=4 SV=1	tr|Q5DI20	1.94428e-63	203.371									gi|56752645|gb|AAW24536.1|SjpHGC09644 protein [Schistosoma japonicum]	gb|AAW24536.1	4.20561e-63	203.371
comp4172_c0_seq1	sp|Q66H21|CHPT1_RATCholinephosphotransferase 1 [Rattus norvegicus]	4.98275e-77	F:metal ion binding; P:platelet activating factor biosynthetic process; F:diacylglycerol cholinephosphotransferase activity; C:integral component of membrane; C:Golgi membrane; C:nuclear membrane; C:endoplasmic reticulum membrane; F:ethanolaminephosphotransferase activity; P:phosphatidylethanolamine biosynthetic process; P:lipid metabolic process; P:CDP-choline pathway; P:phosphatidylcholine bios…	gi|56752646	0	713.927	Sjp_0054500 ko:K00993ethanolaminephosphotransferase [EC2.7.8.1], putative	Sjp_0054500	0	768.844	sp|Q66H21|CHPT1_RATCholinephosphotransferase 1 [Rattus norvegicus]	sp|Q66H21	1.63691e-73	248.825	product=Choline/ethanolaminephosphotransferase 1, putative	Sha_108322	3.05809e-42	172.859	choline/ethanolaminephosphotransferase1	Smp_071020	0	1037.09	gi|226466594|emb|CAX69432.1|putative choline phosphotransferase 1 [Schistosoma japonicum]	emb|CAX69432.1	0	768.844	noIPR	CDP-alcohol phosphatidyltransferase	FAMILY
comp5349_c0_seq1			-	gi|56752648	0	878.279
comp5359_c0_seq1			-	gi|56752648	4.72272e-179	623.441	Sjp_0218910 expressedprotein	Sjp_0218910	4.01886e-14	63.5438
comp5359_c0_seq2			-	gi|56752648	6.07121e-158	553.269	Sjp_0218910 expressedprotein	Sjp_0218910	1.13721e-15	67.781	tr|Q5DGS9|Q5DGS9_SCHJA SjpHGC02267 protein OS=Schistosoma japonicum PE=4 SV=1	tr|Q5DGS9	3.31246e-12	67.781									gi|56753549|gb|AAW24977.1|SjpHGC02267 protein [Schistosoma japonicum]	gb|AAW24977.1	7.16506e-12	67.781
comp5871_c0_seq1	sp|Q26619|KAPR_STRPUcAMP-dependent protein kinase type II regulatory subunit OS=Strongylocentrotus purpuratus PE=2 SV=1	6.39842e-110	P:regulation of catalytic activity; P:regulation of protein phosphorylation; P:regulation of protein kinase activity; C:cAMP-dependent protein kinase complex; F:nucleotide binding; F:cAMP-dependent protein kinase regulator activity; F:cAMP binding; F:cAMP-dependent protein kinase inhibitor activity; F:protein kinase A catalytic subunit binding; F:ubiquitin protein ligase binding; C:cytoplasm; C:c…	gi|56752648	0	3062.87	Sjp_0302840 ko:K04739cAMP-dependent protein kinase regulator, putative	Sjp_0302840	0	709.138	sp|Q26619|KAPR_STRPUcAMP-dependent protein kinase type II regulatory subunit OS=Strongylocentrotus purpuratus PE=2 SV=1	sp|Q26619	4.76615e-113	353.214	product=cAMP-dependent protein kinase type II regulatory subunit, putative	Sha_107430	0	1387.95	camp-dependent protein kinase type II-alpha regulatory subunit, putative	Smp_079010	0	1395.34	gi|56752649|gb|AAW24538.1|SjpHGC02266 protein [Schistosoma japonicum]	gb|AAW24538.1	0	709.138	IPR012198	cAMP-dependent protein kinase regulatory subunit	FAMILY
comp9365_c0_seq1	sp|Q6P829|NOSIP_XENTRNitric oxide synthase-interacting protein [Xenopus tropicalis]	5.04291e-11	C:cytoplasm; C:nucleus; P:negative regulation of nitric-oxide synthase activity; C:Golgi membrane; P:negative regulation of catalytic activity; P:regulation of nitric-oxide synthase activity; P:nitric oxide metabolic process; F:protein binding; P:small molecule metabolic process; C:cytosol	gi|56752650	0	715.774	Sjp_0303900 Nitricoxide synthase-interacting protein, putative	Sjp_0303900	3.05128e-77	233.417	sp|Q6P829|NOSIP_XENTRNitric oxide synthase-interacting protein [Xenopus tropicalis]	sp|Q6P829	2.04033e-11	63.1586									gi|56752651|gb|AAW24539.1|SjpHGC05395 protein [Schistosoma japonicum]	gb|AAW24539.1	1.92248e-73	233.417	IPR016818	Nitric oxide synthase-interacting	FAMILY
comp22963_c0_seq1	sp|Q6NUH3|NOSIP_XENLANitric oxide synthase-interacting protein [Xenopus laevis]	2.06535e-12	C:cytoplasm; C:nucleus; C:Golgi membrane; P:negative regulation of catalytic activity; P:regulation of nitric-oxide synthase activity; P:nitric oxide metabolic process; F:protein binding; P:small molecule metabolic process; P:negative regulation of nitric-oxide synthase activity; C:cytosol	gi|56752650	3.71335e-77	283.658	Sjp_0303900 Nitricoxide synthase-interacting protein, putative	Sjp_0303900	3.42097e-28	102.064	sp|Q6NUH3|NOSIP_XENLANitric oxide synthase-interacting protein [Xenopus laevis]	sp|Q6NUH3	4.38353e-12	62.3882									gi|56752651|gb|AAW24539.1|SjpHGC05395 protein [Schistosoma japonicum]	gb|AAW24539.1	2.1554e-24	102.064	IPR016818	Nitric oxide synthase-interacting	FAMILY
comp24953_c0_seq1	sp|Q6NUH3|NOSIP_XENLANitric oxide synthase-interacting protein [Xenopus laevis]	3.72091e-16	C:cytoplasm; C:nucleus; P:negative regulation of nitric-oxide synthase activity; C:Golgi membrane; P:negative regulation of catalytic activity; P:regulation of nitric-oxide synthase activity; P:nitric oxide metabolic process; F:protein binding; P:small molecule metabolic process; C:cytosol	gi|56752650	3.42304e-124	440.623	Sjp_0303900 Nitricoxide synthase-interacting protein, putative	Sjp_0303900	6.6865e-45	147.902	sp|Q6P829|NOSIP_XENTRNitric oxide synthase-interacting protein [Xenopus tropicalis]	sp|Q6P829	2.3251e-16	74.7146					nitric oxide synthase interacting protein, putative	Smp_090830	3.25591e-88	322.437	gi|56752651|gb|AAW24539.1|SjpHGC05395 protein [Schistosoma japonicum]	gb|AAW24539.1	4.21286e-41	147.902	IPR013083	Zinc finger, RING/FYVE/PHD-type	DOMAIN
comp25249_c0_seq1	sp|Q6P829|NOSIP_XENTRNitric oxide synthase-interacting protein [Xenopus tropicalis]	1.70978e-16	C:cytoplasm; C:nucleus; C:Golgi membrane; P:negative regulation of catalytic activity; P:regulation of nitric-oxide synthase activity; P:nitric oxide metabolic process; F:protein binding; P:small molecule metabolic process; P:negative regulation of nitric-oxide synthase activity; C:cytosol	gi|56752650	3.71335e-77	283.658	Sjp_0303900 Nitricoxide synthase-interacting protein, putative	Sjp_0303900	1.31771e-28	103.219	sp|Q5U3S7|NOSIP_DANRENitric oxide synthase-interacting protein [Danio rerio]	sp|Q5U3S7	2.46132e-16	73.559	product=Nitric oxide synthase-interacting protein, putative	Sha_104128	7.26476e-43	171.012	nitric oxide synthase interacting protein, putative	Smp_090830	7.51565e-48	187.632	gi|56752651|gb|AAW24539.1|SjpHGC05395 protein [Schistosoma japonicum]	gb|AAW24539.1	8.30232e-25	103.219	IPR016818	Nitric oxide synthase-interacting	FAMILY
comp5184_c0_seq1	sp|Q5REA7|FADS2_PONABFatty acid desaturase 2 [Pongo abelii]	1.91789e-146	F:heme binding; F:iron ion binding; P:fatty acid biosynthetic process; C:integral component of membrane; C:membrane; P:fatty acid metabolic process; P:lipid metabolic process; P:oxidation-reduction process; F:oxidoreductase activity; F:stearoyl-CoA 9-desaturase activity; C:endoplasmic reticulum membrane; F:oxidoreductase activity, acting on paired donors, with oxidation of a pair of donors result…	gi|56752652	0	1277.16	Sjp_0302110 ko:K10226fatty acid desaturase 2, putative	Sjp_0302110	0	929.858	sp|Q9DEX7|FADS2_DANREFatty acid desaturase 2 [Danio rerio]	sp|Q9DEX7	3.40505e-141	421.394	product=Fatty acid desaturase 2, putative	Sha_105316	2.01451e-137	488.636	fatty acid desaturase, putative	Smp_132740	0	1378.72	gi|226478024|emb|CAX72705.1|fatty acid desaturase 1 [Schistosoma japonicum] >gi|226479724|emb|CAX73158.1| fatty acid desaturase 1 [Schistosoma japonicum]	emb|CAX72705.1	0	929.858	IPR001199	Cytochrome b5-like heme/steroid binding domain	DOMAIN
comp17969_c0_seq1	sp|P28370|SMCA1_HUMANProbable global transcription activator SNF2L1 [Homo sapiens]	2.21903e-47	F:helicase activity; F:nucleosome-dependent ATPase activity; C:nuclear chromatin; P:brain development; P:obsolete ATP catabolic process; C:nucleus; F:DNA binding; P:neuron differentiation; F:ATP binding; P:regulation of neural precursor cell proliferation; F:DNA-dependent ATPase activity; C:CERF complex; P:ATP-dependent chromatin remodeling; P:transcription, DNA-templated; F:nucleosome binding; P…	gi|56752654	0	669.607	Sjp_0053770 ko:K01529SWI/SNF related, matrix associated, actin dependent regulator of chromatin, subfamily a, member 5 [EC:3.6.1.-], putative	Sjp_0053770	3.38386e-75	241.121	sp|Q24368|ISWI_DROMEChromatin-remodeling complex ATPase chain Iswi [Drosophila melanogaster]	sp|Q24368	1.15996e-50	177.563									gi|56752655|gb|AAW24541.1|SjpHGC07388 protein [Schistosoma japonicum]	gb|AAW24541.1	8.682e-73	228.024	IPR014001	Helicase superfamily 1/2, ATP-binding domain	DOMAIN
Fcomp5357_c0_seq1			-	gi|56752656	0	2704.62	Sjp_0050610 expressedprotein	Sjp_0050610	8.23047e-156	452.981	tr|Q5DI14|Q5DI14_SCHJA SjpHGC02864 protein OS=Schistosoma japonicum PE=2 SV=1	tr|Q5DI14	6.96568e-156	462.225									gi|56752657|gb|AAW24542.1|SjpHGC02864 protein [Schistosoma japonicum]	gb|AAW24542.1	1.50672e-155	462.225
comp4155_c0_seq1	sp|Q4A1L4|BECN1_BOVINBeclin-1 [Bos taurus]	1.32676e-51	P:neuron development; C:cytoplasmic membrane-bounded vesicle; P:cytokinesis; C:membrane; P:lysosome organization; P:autophagy; C:Golgi apparatus; C:protein complex; P:beta-amyloid metabolic process; F:protein binding; P:defense response to virus; P:positive regulation of macroautophagy; C:trans-Golgi network; P:negative regulation of cell proliferation; C:Golgi membrane; C:cytoplasm; P:cell divis…	gi|56752658	0	3936.33	Sjp_0218350 ko:K08334beclin 1, putative	Sjp_0218350	0	1075.85	sp|Q14457|BECN1_HUMANBeclin-1 [Homo sapiens]	sp|Q14457	1.46991e-53	196.438	product=Beclin-1-like protein, putative	Sha_103602	0	815.493	beclin, putative	Smp_048990	0	953.992	gi|56752659|gb|AAW24543.1|SjpHGC05202 protein [Schistosoma japonicum]	gb|AAW24543.1	0	1075.85	IPR007243	Atg6/Beclin	FAMILY
comp6136_c0_seq1	sp|Q7YZT0|TSP36_TAESASmall heat shock protein p36 OS=Taenia saginata PE=1 SV=1	3.11277e-36	C:cytoplasm; F:metal ion binding; F:structural constituent of eye lens; P:response to hydrogen peroxide; F:unfolded protein binding; P:mitochondrion organization; C:nucleus; P:positive regulation of protein phosphorylation; P:negative regulation of cysteine-type endopeptidase activity involved in apoptotic process; F:identical protein binding; P:response to UV-A; P:actin filament organization; P:…	gi|56752662	0	4078.52	Sjp_0094770 Smallheat shock protein p36, putative	Sjp_0094770	0	547.74	sp|P12812|P40_SCHMAMajor egg antigen OS=Schistosoma mansoni PE=2 SV=1	sp|P12812	1.15816e-68	236.113	product=Major egg antigen, putative	Sha_102474	0	1683.42	heat shock protein, putative	Smp_049270	0	1690.8	gi|56752663|gb|AAW24545.1|SjpHGC06780 protein [Schistosoma japonicum]	gb|AAW24545.1	0	850.892	IPR001436	Alpha crystallin/Heat shock protein	FAMILY
comp3451_c0_seq1	sp|P24539|AT5F1_HUMANATP synthase F(0) complex subunit B1, mitochondrial [Homo sapiens]	3.54192e-38	P:ATP synthesis coupled proton transport; P:cellular metabolic process; C:mitochondrial inner membrane; C:mitochondrial proton-transporting ATP synthase complex, coupling factor F(o); F:proton-transporting ATP synthase activity, rotational mechanism; P:obsolete ATP catabolic process; P:mitochondrial ATP synthesis coupled proton transport; F:ATPase activity; F:transmembrane transporter activity; P…	gi|56752666	0	1690.8	Sjp_0210670 ko:K02127F-type H+-transporting ATPase subunit b, putative	Sjp_0210670	0	631.713	sp|Q94516|AT5F1_DROMEATP synthase subunit b, mitochondrial [Drosophila melanogaster]	sp|Q94516	7.81537e-43	154.066									gi|226482546|emb|CAX73872.1|ATP synthase, subunit b [Schistosoma japonicum]	emb|CAX73872.1	0	631.713	IPR013837	ATPase, F0 complex, B chain/subunit B	FAMILY
comp2302_c0_seq1	sp|Q9MZS8|CATD_SHEEPCathepsin D (Fragment) [Ovis aries]	3.20572e-22	P:proteolysis; C:lysosome; F:hydrolase activity; C:extracellular space; F:aspartic-type endopeptidase activity; F:peptidase activity; C:melanosome; C:extracellular region; C:extracellular matrix; P:drinking behavior; C:membrane; P:mesonephros development; P:renin-angiotensin regulation of aldosterone production; F:receptor binding; P:cell maturation; P:male gonad development; P:hormone-mediated s…	gi|56752670	1.058e-98	355.677	Sjp_0302720 CathepsinD precursor, putative	Sjp_0302720	2.05487e-43	145.206	sp|Q9MZS8|CATD_SHEEPCathepsin D (Fragment) [Ovis aries]	sp|Q9MZS8	2.77844e-22	91.2781									gi|56752671|gb|AAW24549.1|SjpHGC02875 protein [Schistosoma japonicum]	gb|AAW24549.1	1.29468e-39	145.206	IPR001461	Aspartic peptidase A1 family	FAMILY
comp2663_c0_seq1			-	gi|56752670	8.03799e-74	272.578	Sjp_0302720 CathepsinD precursor, putative	Sjp_0302720	3.60455e-12	58.9214
comp3429_c0_seq1	sp|Q03168|ASPP_AEDAELysosomal aspartic protease [Aedes aegypti]	5.72252e-70	P:proteolysis; C:lysosome; F:hydrolase activity; F:aspartic-type endopeptidase activity; F:peptidase activity; P:extracellular matrix organization; C:melanosome; P:cell death; C:mitochondrion; P:extracellular matrix disassembly; C:extracellular matrix; C:extracellular region; C:lysosomal lumen; P:collagen catabolic process; F:protein binding; P:antigen processing and presentation of exogenous pep…	gi|56752670	0	1275.31	Sjp_0302720 CathepsinD precursor, putative	Sjp_0302720	0	518.464	sp|P18242|CATD_MOUSECathepsin D [Mus musculus]	sp|P18242	9.51568e-69	226.868									gi|56752671|gb|AAW24549.1|SjpHGC02875 protein [Schistosoma japonicum]	gb|AAW24549.1	0	518.464	IPR001461	Aspartic peptidase A1 family	FAMILY
comp6871_c0_seq1	sp|P85834|EFTU_RATElongation factor Tu, mitochondrial [Rattus norvegicus]	1.26913e-165	C:mitochondrial nucleoid; F:GTP binding; F:translation elongation factor activity; F:GTPase activity; P:translational elongation; C:mitochondrion; C:mitochondrial inner membrane; P:obsolete GTP catabolic process; F:nucleotide binding; C:cytoplasm; P:translation; C:intracellular	gi|56752674	0	2560.58	Sjp_0215290 ko:K02358elongation factor EF-Tu, putative	Sjp_0215290	0	910.983	sp|Q8BFR5|EFTU_MOUSEElongation factor Tu, mitochondrial [Mus musculus]	sp|Q8BFR5	2.02277e-168	490.345	product=Elongation factor Tu, mitochondrial, putative	Sha_106659	0	1064.79	elongation factor tu (ef-tu), putative	Smp_073500.2	0	1253.15	gi|226480502|emb|CAX73349.1|Elongation factor Tu mitochondrial [Schistosoma japonicum]	emb|CAX73349.1	0	910.983	noIPR	P-loop containing nucleoside triphosphate hydrolase	DOMAIN
comp5750_c0_seq1			-	gi|56752678	0	2929.91	Sjp_0210410 similarto UPF0586 protein C1778.07, putative	Sjp_0210410	0	844.729	sp|Q8N4J0|CI041_HUMANUPF0586 protein C9orf41 [Homo sapiens]	sp|Q8N4J0	1.90221e-119	365.155	product=UPF0586 protein C9orf41 homolog, putative	Sha_103984	0	1022.32	hypothetical protein	Smp_188090	2.60514e-22	106.379	gi|56752679|gb|AAW24553.1|SjpHGC00830 protein [Schistosoma japonicum] >gi|226481349|emb|CAX73572.1| hypothetical protein [Schistosoma japonicum]	gb|AAW24553.1	0	844.729	IPR012901	N2227-like	DOMAIN
comp1789_c0_seq1			-	gi|56752680	0	852.426	Sjp_0214720 expressedprotein	Sjp_0214720	3.82691e-19	79.7221	tr|Q5DI02|Q5DI02_SCHJA SjpHGC04474 protein OS=Schistosoma japonicum PE=2 SV=1	tr|Q5DI02	1.1147e-15	79.7221									gi|56752681|gb|AAW24554.1|SjpHGC04474 protein [Schistosoma japonicum]	gb|AAW24554.1	2.41116e-15	79.7221
comp1789_c0_seq2	gi|257205652|emb|CAX82477.1|Retrovirus-related Pol polyprotein [Schistosoma japonicum]	3.01321e-17	F:RNA binding; P:RNA-dependent DNA replication; F:RNA-directed DNA polymerase activity	gi|56752680	0	1456.28	Sjp_0214720 expressedprotein	Sjp_0214720	3.61833e-75	232.646	tr|Q5DI02|Q5DI02_SCHJA SjpHGC04474 protein OS=Schistosoma japonicum PE=2 SV=1	tr|Q5DI02	1.05394e-71	232.646									gi|56752681|gb|AAW24554.1|SjpHGC04474 protein [Schistosoma japonicum]	gb|AAW24554.1	2.27975e-71	232.646
comp2955_c0_seq1	sp|O14732|IMPA2_HUMANInositol monophosphatase 2 [Homo sapiens]	4.72226e-71	P:inositol phosphate metabolic process; P:phosphate-containing compound metabolic process; F:inositol monophosphate 4-phosphatase activity; F:inositol monophosphate 3-phosphatase activity; F:inositol monophosphate 1-phosphatase activity; P:inositol biosynthetic process; F:protein homodimerization activity; P:inositol phosphate dephosphorylation; C:cytoplasm; P:phosphatidylinositol phosphorylation…	gi|56752682	0	1399.03	Sjp_0211780 ko:K01092myo-inositol-1(or 4)-monophosphatase [EC3.1.3.25], putative	Sjp_0211780	1.37267e-178	497.278	sp|O14732|IMPA2_HUMANInositol monophosphatase 2 [Homo sapiens]	sp|O14732	4.20957e-74	235.343					inositol monophosphatase	Smp_095000.2	0	865.352	gi|226489807|emb|CAX75054.1|inositol(myo)-1(or 4)-monophosphatase 2 [Schistosoma japonicum]	emb|CAX75054.1	0	567.385	IPR000760	Inositol monophosphatase	FAMILY
comp2955_c0_seq2	sp|P54927|IMP2_SOLLCInositol monophosphatase 2 [Solanum lycopersicum]	4.66358e-60	F:inositol monophosphate phosphatase activity; F:inositol monophosphate 4-phosphatase activity; P:dephosphorylation; F:inositol monophosphate 3-phosphatase activity; F:inositol monophosphate 1-phosphatase activity; P:inositol biosynthetic process; F:hydrolase activity; F:L-galactose-1-phosphate phosphatase activity; P:phosphatidylinositol phosphorylation; P:response to karrikin; P:response to col…	gi|56752682	0	1153.43	Sjp_0211780 ko:K01092myo-inositol-1(or 4)-monophosphatase [EC3.1.3.25], putative	Sjp_0211780	0	580.096	sp|O14732|IMPA2_HUMANInositol monophosphatase 2 [Homo sapiens]	sp|O14732	8.14945e-63	207.608					inositol monophosphatase	Smp_095000.2	0	741.627	gi|226489809|emb|CAX75055.1|inositol(myo)-1(or 4)-monophosphatase 2 [Schistosoma japonicum]	emb|CAX75055.1	0	580.096	noIPR	Inositol monophosphatase	FAMILY
comp2271_c0_seq1	sp|P08575|PTPRC_HUMANReceptor-type tyrosine-protein phosphatase C [Homo sapiens]	1.74824e-11	F:protein kinase binding; P:negative regulation of cell adhesion involved in substrate-bound cell migration; P:negative regulation of cytokine-mediated signaling pathway; C:integral component of plasma membrane; C:plasma membrane; P:cell cycle phase transition; P:dephosphorylation; P:regulation of cell cycle; P:bone marrow development; P:T cell differentiation; P:positive regulation of T cell pro…	gi|56752684	3.72067e-98	353.83	Sjp_0206380 Receptor-typetyrosine-protein phosphatase V precursor, putative	Sjp_0206380	1.78723e-42	141.739	sp|P08575|PTPRC_HUMANReceptor-type tyrosine-protein phosphatase C [Homo sapiens]	sp|P08575	1.72388e-11	63.1586					protein tyrosine phosphatase, putative	Smp_156870	9.89894e-58	220.872	gi|56752685|gb|AAW24556.1|SjpHGC01183 protein [Schistosoma japonicum]	gb|AAW24556.1	9.98496e-40	142.124	noIPR	Protein-tyrosine phosphatase-like	DOMAIN
comp17485_c0_seq1	sp|Q99952|PTN18_HUMANTyrosine-protein phosphatase non-receptor type 18 [Homo sapiens]	1.39862e-06	C:cytoplasm; P:protein dephosphorylation; F:non-membrane spanning protein tyrosine phosphatase activity; P:peptidyl-tyrosine dephosphorylation; F:protein binding; C:nucleus; F:protein tyrosine phosphatase activity; C:microtubule organizing center; C:microtubule	gi|56752684	2.23441e-62	235.645	Sjp_0206380 Receptor-typetyrosine-protein phosphatase V precursor, putative	Sjp_0206380	3.48446e-67	207.608	tr|C1LIC4|C1LIC4_SCHJA Receptor-type tyrosine-protein phosphatase O OS=Schistosoma japonicum PE=2 SV=1	tr|C1LIC4	1.01495e-63	207.608									gi|226486750|emb|CAX74452.1|Receptor-type tyrosine-protein phosphatase O precursor [Schistosoma japonicum]	emb|CAX74452.1	2.1954e-63	207.608	IPR029021	Protein-tyrosine phosphatase-like	DOMAIN
Fcomp23239_c0_seq1	sp|Q16827|PTPRO_HUMANReceptor-type tyrosine-protein phosphatase O [Homo sapiens]	5.76727e-07	P:negative regulation of glomerular filtration; P:cell morphogenesis; F:protein tyrosine phosphatase activity; F:protein homodimerization activity; P:peptidyl-tyrosine dephosphorylation; C:integral component of membrane; P:monocyte chemotaxis; P:negative regulation of cell-substrate adhesion; C:dendritic spine; C:lamellipodium; F:Wnt-protein binding; F:phosphatase activity; P:regulation of glomer…	gi|56752684	2.97933e-78	287.351	Sjp_0206380 Receptor-typetyrosine-protein phosphatase V precursor, putative	Sjp_0206380	8.77044e-31	109.768	tr|Q5DI00|Q5DI00_SCHJA SjpHGC01183 protein OS=Schistosoma japonicum PE=2 SV=1	tr|Q5DI00	2.24874e-27	108.612					protein tyrosine phosphatase, putative	Smp_156870	1.72518e-29	126.692	gi|56752685|gb|AAW24556.1|SjpHGC01183 protein [Schistosoma japonicum]	gb|AAW24556.1	4.86417e-27	108.612	IPR016130	Protein-tyrosine phosphatase, active site	ACTIVE_SITE
comp8456_c0_seq1	sp|Q12962|TAF10_HUMANTranscription initiation factor TFIID subunit 10 [Homo sapiens]	3.31221e-12	C:transcription factor TFIID complex; C:nucleus; C:STAGA complex; C:PCAF complex; P:DNA-templated transcription, initiation; C:perinuclear region of cytoplasm; F:enzyme binding; F:RNA polymerase binding; F:transcription factor activity, sequence-specific DNA binding; P:protein homooligomerization; P:transcription elongation from RNA polymerase II promoter; P:transcription initiation from RNA poly…	gi|56752686	0	1133.12	Sjp_0086190 ko:K03134transcription initiation factor TFIID subunit D8, putative	Sjp_0086190	7.09022e-112	325.479	tr|Q5DHZ9|Q5DHZ9_SCHJA SjpHGC09252 protein OS=Schistosoma japonicum PE=2 SV=1	tr|Q5DHZ9	6.81053e-111	327.791									gi|56752687|gb|AAW24557.1|SjpHGC09252 protein [Schistosoma japonicum]	gb|AAW24557.1	1.47316e-110	327.791	IPR003923	Transcription initiation factor TFIID, 23-30kDa subunit	FAMILY
comp10650_c0_seq1			-	gi|56752686	1.74815e-101	364.91
comp1282_c0_seq1	sp|P57060|RWD2B_HUMANRWD domain-containing protein 2B [Homo sapiens]	1.3603e-13	F:molecular_function; P:biological_process; C:cellular_component	gi|56752688	5.76008e-170	593.895	Sjp_0209150 RWDdomain-containing protein 2B, putative	Sjp_0209150	4.54642e-92	272.707	sp|Q99M03|RWD2B_MOUSERWD domain-containing protein 2B [Mus musculus]	sp|Q99M03	2.06581e-13	69.707	product=RWD domain-containing protein 2B, putative	Sha_106272	1.16623e-115	414.77	expressed protein	Smp_100070	1.20653e-120	431.39	gi|844840704|ref|XP_012793137.1|RWD domain-containing protein 2B [Schistosoma haematobium] >gi|685957220|gb|KGB33355.1| RWD domain-containing protein 2B [Schistosoma haematobium]	ref|XP_012793137.1	1.33568e-71	231.491	IPR010541	Domain of unknown function DUF1115	DOMAIN
comp6981_c0_seq1	sp|P19356|HEM3_RATPorphobilinogen deaminase [Rattus norvegicus]	3.33567e-81	P:peptidyl-pyrromethane cofactor linkage; P:protoporphyrinogen IX biosynthetic process; P:small molecule metabolic process; F:hydroxymethylbilane synthase activity; P:heme biosynthetic process; C:cytosol; P:porphyrin-containing compound metabolic process; F:transferase activity; P:chlorophyll biosynthetic process; P:porphyrin-containing compound biosynthetic process; P:tetrapyrrole biosynthetic p…	gi|56752692	0	1351.02	Sjp_0302440 ko:K01749hydroxymethylbilane synthase [EC2.5.1.61], putative	Sjp_0302440	0	824.313	sp|P19356|HEM3_RATPorphobilinogen deaminase [Rattus norvegicus]	sp|P19356	5.55448e-84	270.011	product=Porphobilinogen deaminase, putative	Sha_100817	0	878.279	hydroxymethylbilanesynthase	Smp_095130	0	861.659	gi|226478112|emb|CAX72749.1|hydroxymethylbilane synthase [Schistosoma japonicum]	emb|CAX72749.1	0	824.313	noIPR	Porphobilinogen deaminase	FAMILY
comp4887_c0_seq1	gi|358336194|dbj|GAA54763.1|hypothetical protein CLF_105380 [Clonorchis sinensis]	9.04366e-33	C:membrane	gi|56752702	0	1940.1	Sjp_0042330 expressedprotein	Sjp_0042330	1.36058e-149	424.861	tr|Q5DHZ2|Q5DHZ2_SCHJA SjpHGC01089 protein OS=Schistosoma japonicum PE=2 SV=1	tr|Q5DHZ2	3.24187e-161	463.766	product=hypothetical protein	Sha_100200	0	634.521	expressed protein	Smp_171520	3.86119e-178	623.441	gi|56752703|gb|AAW24564.1|SjpHGC01089 protein [Schistosoma japonicum] >gi|226486826|emb|CAX74490.1| hypothetical protein [Schistosoma japonicum]	gb|AAW24564.1	7.01237e-161	463.766
comp5553_c0_seq1	gi|353233238|emb|CCD80593.1|glutamate-cysteine ligase [Schistosoma mansoni]	3.95748e-128	F:ligase activity; F:glutamate-cysteine ligase activity; P:metabolic process	gi|56752706	0	1633.56	Sjp_0203940 expressedprotein	Sjp_0203940	1.72579e-139	411.379	tr|C1L4F1|C1L4F1_SCHJA Uncharacterized protein OS=Schistosoma japonicum PE=2 SV=1	tr|C1L4F1	5.02687e-136	411.379	product=hypothetical protein	Sha_102279	0	721.314	glutamate-cysteine ligase	Smp_025030	4.8486e-178	623.441	gi|226466888|emb|CAX69579.1|hypothetical protein [Schistosoma japonicum]	emb|CAX69579.1	1.08735e-135	411.379
comp441_c0_seq1			-	gi|56752710	4.96913e-102	366.757	Sjp_0081130 Mediatorof RNA polymerase II transcription subunit 27, putative	Sjp_0081130	1.44989e-30	111.309	tr|Q5DHY9|Q5DHY9_SCHJA SjpHGC09344 protein OS=Schistosoma japonicum PE=2 SV=1	tr|Q5DHY9	5.71399e-22	97.4413									gi|56752711|gb|AAW24567.1|SjpHGC09344 protein [Schistosoma japonicum]	gb|AAW24567.1	1.23597e-21	97.4413
comp8125_c0_seq1			-	gi|56752710	2.98579e-104	374.144	Sjp_0081130 Mediatorof RNA polymerase II transcription subunit 27, putative	Sjp_0081130	1.64213e-41	141.739	tr|Q5DHY9|Q5DHY9_SCHJA SjpHGC09344 protein OS=Schistosoma japonicum PE=2 SV=1	tr|Q5DHY9	7.13074e-39	144.05					expressed protein	Smp_146550	4.71493e-71	265.191	gi|56752711|gb|AAW24567.1|SjpHGC09344 protein [Schistosoma japonicum]	gb|AAW24567.1	1.54243e-38	144.05
comp10891_c0_seq1			-	gi|56752710	1.17985e-159	558.808	Sjp_0081130 Mediatorof RNA polymerase II transcription subunit 27, putative	Sjp_0081130	1.79101e-54	178.718	tr|Q5DHY9|Q5DHY9_SCHJA SjpHGC09344 protein OS=Schistosoma japonicum PE=2 SV=1	tr|Q5DHY9	7.1874e-52	180.644					expressed protein	Smp_146550	7.41586e-56	215.332	gi|56752711|gb|AAW24567.1|SjpHGC09344 protein [Schistosoma japonicum]	gb|AAW24567.1	1.55468e-51	180.644
comp21115_c0_seq1			-	gi|56752710	0	701.001	Sjp_0081130 Mediatorof RNA polymerase II transcription subunit 27, putative	Sjp_0081130	4.24836e-86	262.692	tr|Q5DHY9|Q5DHY9_SCHJA SjpHGC09344 protein OS=Schistosoma japonicum PE=2 SV=1	tr|Q5DHY9	6.49307e-83	263.077					expressed protein	Smp_146550	1.97254e-77	287.351	gi|56752711|gb|AAW24567.1|SjpHGC09344 protein [Schistosoma japonicum]	gb|AAW24567.1	1.40449e-82	263.077
comp5778_c0_seq1	sp|P61917|NPC2_PANTREpididymal secretory protein E1 [Pan troglodytes]	3.92339e-27	P:intracellular cholesterol transport; F:cholesterol binding; P:intracellular sterol transport; P:lipid metabolic process; F:enzyme binding; C:lysosome; P:cholesterol efflux; C:extracellular region; P:cholesterol metabolic process; P:steroid metabolic process; P:cholesterol homeostasis; C:endoplasmic reticulum; P:cholesterol transport; P:response to virus; P:glycolipid transport; P:phospholipid t…	gi|56752712	0	1262.38	Sjp_0215260 Epididymalsecretory protein E1 precursor, putative	Sjp_0215260	1.69781e-103	299.286	sp|Q9DGJ3|NPC2_DANREEpididymal secretory protein E1 [Danio rerio]	sp|Q9DGJ3	2.23225e-28	110.538									gi|56752713|gb|AAW24568.1|SjpHGC00284 protein [Schistosoma japonicum] >gi|226472702|emb|CAX71037.1| Epididymal secretory protein E1 precursor (Niemann Pick type C2 protein homolog) [Schistosoma japonicum] >gi|226472704|emb|CAX71038.1| Epididymal secretory protein E1 precursor (Niemann Pick type C2 protein homolog) [Schistosoma japonicum] >gi|226472706|emb|CAX71039.1| Epididymal secretory protein …	gb|AAW24568.1	1.06971e-99	299.286	IPR014756	Immunoglobulin E-set	DOMAIN
comp1815_c0_seq1	sp|Q2TBW5|ZNHI2_BOVINZinc finger HIT domain-containing protein 2 [Bos taurus]	1.072e-10	F:metal ion binding	gi|56752714	0	2652.91	Sjp_0022420 Zincfinger HIT domain-containing protein 2, putative	Sjp_0022420	0	858.981	sp|Q9QY66|ZNHI2_MOUSEZinc finger HIT domain-containing protein 2 [Mus musculus]	sp|Q9QY66	9.10379e-16	82.8037	product=Zinc finger HIT domain-containing protein 2, putative	Sha_103175	0	856.119	expressed protein	Smp_006590	0	911.519	gi|56752715|gb|AAW24569.1|SjpHGC01179 protein [Schistosoma japonicum]	gb|AAW24569.1	0	849.736	IPR007529	Zinc finger, HIT-type	DOMAIN
comp1472_c0_seq1			-	gi|56752718	0	1327.01	Sjp_0066670 Nucleolarcomplex protein 2 homolog, putative	Sjp_0066670	7.96724e-62	204.912	tr|G4V871|G4V871_SCHMA Putative yeast nucleolar complex [Schistosoma mansoni]	tr|G4V871	6.68262e-40	155.992									gi|353229913|emb|CCD76084.1|putative yeast nucleolar complex [Schistosoma mansoni]	emb|CCD76084.1	1.44549e-39	155.992
comp4737_c0_seq1	sp|P82649|RT22_BOVIN28S ribosomal protein S22, mitochondrial [Bos taurus]	1.65657e-30	C:mitochondrion; C:ribosome; F:structural constituent of ribosome; C:mitochondrial small ribosomal subunit; C:mitochondrial ribosome; P:biological_process	gi|56752720	0	2543.96	Sjp_0302830 Mitochondrial28S ribosomal protein S22, putative	Sjp_0302830	0	777.704	sp|P82649|RT22_BOVIN28S ribosomal protein S22, mitochondrial [Bos taurus]	sp|P82649	1.40145e-30	125.561					expressed protein	Smp_012410	0	826.573	gi|56752721|gb|AAW24572.1|SjpHGC09309 protein [Schistosoma japonicum]	gb|AAW24572.1	0	777.704
comp10683_c0_seq1			-	gi|56752724	1.40651e-81	298.431
comp12990_c0_seq1			-	gi|56752724	1.53679e-107	385.223	Sjp_0306290 Conservedhypothetical protein	Sjp_0306290	3.77822e-16	68.9366	tr|G4VNB9|G4VNB9_SCHMA Putative maguk P55 subfamily member 3,5 [Schistosoma mansoni]	tr|G4VNB9	1.41908e-17	83.1889									gi|844845989|ref|XP_012794445.1|MAGUK p55 subfamily member 7 [Schistosoma haematobium] >gi|685958782|gb|KGB34683.1| MAGUK p55 subfamily member 7 [Schistosoma haematobium]	ref|XP_012794445.1	3.64065e-18	88.5817
comp13595_c0_seq1	sp|Q5U2Y3|MPP7_RATMAGUK p55 subfamily member 7 [Rattus norvegicus]	1.49295e-12	P:protein localization to adherens junction; C:MPP7-DLG1-LIN7 complex; F:protein complex scaffold; P:bicellular tight junction assembly; F:protein domain specific binding; C:bicellular tight junction; F:protein heterodimerization activity; P:positive regulation of protein complex assembly; F:protein binding; C:adherens junction; P:positive regulation of signal transduction; F:signaling adaptor ac…	gi|56752724	1.77437e-142	501.562	Sjp_0306290 Conservedhypothetical protein	Sjp_0306290	3.18979e-55	171.4	sp|Q5U2Y3|MPP7_RATMAGUK p55 subfamily member 7 [Rattus norvegicus]	sp|Q5U2Y3	5.86339e-12	64.6994	product=MAGUK p55 subfamily member 7, putative	Sha_101187	2.79121e-84	309.511	maguk P55 subfamily member 3,5, putative	Smp_147500	1.35304e-82	303.971	gi|56752725|gb|AAW24574.1|SjpHGC09447 protein [Schistosoma japonicum]	gb|AAW24574.1	2.00974e-51	171.4	IPR027417	P-loop containing nucleoside triphosphate hydrolase	DOMAIN
comp5105_c0_seq1	sp|Q15811|ITSN1_HUMANIntersectin-1 [Homo sapiens]	2.68023e-19	P:positive regulation of apoptotic process; F:kinase activator activity; P:neurotrophin TRK receptor signaling pathway; P:small GTPase mediated signal transduction; P:apoptotic signaling pathway; C:endocytic vesicle; F:proline-rich region binding; C:synapse; P:negative regulation of neuron apoptotic process; F:Rho guanyl-nucleotide exchange factor activity; F:calcium ion binding; F:protein comple…	gi|56752726	0	1474.75	Sjp_0037040 Intersectin-1,putative	Sjp_0037040	0	820.076	sp|Q15811|ITSN1_HUMANIntersectin-1 [Homo sapiens]	sp|Q15811	1.33742e-19	97.4413	product=Intersectin-1, putative	Sha_101168	0	870.892	dynamin-associated protein, putative	Smp_135790	1.51352e-99	363.064	gi|844845035|ref|XP_012794184.1|Intersectin-1 [Schistosoma haematobium] >gi|685958461|gb|KGB34418.1| Intersectin-1 [Schistosoma haematobium]	ref|XP_012794184.1	0	685.641	IPR000219	Dbl homology (DH) domain	DOMAIN
Fcomp4907_c0_seq3			-	gi|56752730	4.44317e-124	440.623													conserved hypothetical protein	Smp_014610	1.29015e-23	108.226
comp12591_c0_seq1			-	gi|56752732	1.56505e-91	331.671	Sjp_0077590 expressedprotein	Sjp_0077590	6.62673e-21	84.7297	tr|Q5DHX8|Q5DHX8_SCHJA SjpHGC08916 protein OS=Schistosoma japonicum PE=2 SV=1	tr|Q5DHX8	2.73121e-18	84.3445									gi|56752733|gb|AAW24578.1|SjpHGC08916 protein [Schistosoma japonicum]	gb|AAW24578.1	5.90778e-18	84.3445
comp19755_c0_seq1			-	gi|56752732	2.54825e-21	98.9927	Sjp_0077590 expressedprotein	Sjp_0077590	4.82158e-54	177.948	tr|G4VAW7|G4VAW7_SCHMA Putative uncharacterized protein [Schistosoma mansoni]	tr|G4VAW7	4.02853e-37	140.584									gi|353229365|emb|CCD75536.1|hypothetical protein Smp_136190 [Schistosoma mansoni]	emb|CCD75536.1	8.71398e-37	140.584
comp23330_c0_seq1			-	gi|56752732	0	813.646	Sjp_0077590 expressedprotein	Sjp_0077590	1.56797e-91	280.796	tr|Q5DHX8|Q5DHX8_SCHJA SjpHGC08916 protein OS=Schistosoma japonicum PE=2 SV=1	tr|Q5DHX8	7.81083e-93	280.026	product=Nuclear protein MDM1, putative	Sha_104374	3.75876e-60	230.105	hypothetical protein	Smp_025730	2.98493e-71	267.038	gi|56752733|gb|AAW24578.1|SjpHGC08916 protein [Schistosoma japonicum]	gb|AAW24578.1	1.68953e-92	280.026
comp23709_c0_seq1			-	gi|56752732	2.42047e-84	307.664	Sjp_0077590 expressedprotein	Sjp_0077590	6.31083e-32	115.546	tr|G4VAW7|G4VAW7_SCHMA Putative uncharacterized protein [Schistosoma mansoni]	tr|G4VAW7	6.08314e-17	83.1889									gi|353229365|emb|CCD75536.1|hypothetical protein Smp_136190 [Schistosoma mansoni]	emb|CCD75536.1	1.31582e-16	83.1889
comp5070_c0_seq1	sp|P48060|GLIP1_HUMANGlioma pathogenesis-related protein 1 [Homo sapiens]	2.50636e-19	P:small molecule metabolic process; P:cellular lipid metabolic process; C:integral component of membrane; C:extracellular region; C:plasma membrane; P:binding of sperm to zona pellucida; C:acrosomal vesicle; C:sperm connecting piece; P:response to biotic stimulus; P:defense response; C:vacuole	gi|56752734	0	1173.74	Sjp_0038970 Gliomapathogenesis-related protein 1 precursor, putative	Sjp_0038970	4.12341e-149	416.387	sp|Q9CWG1|GLIP1_MOUSEGlioma pathogenesis-related protein 1 [Mus musculus]	sp|Q9CWG1	2.97587e-19	87.4261									gi|226468870|emb|CAX76463.1|Glioma pathogenesis-related protein 1 precursor [Schistosoma japonicum] >gi|226468872|emb|CAX76464.1| Glioma pathogenesis-related protein 1 precursor [Schistosoma japonicum] >gi|226468876|emb|CAX76466.1| Glioma pathogenesis-related protein 1 precursor [Schistosoma japonicum] >gi|226468878|emb|CAX76467.1| Glioma pathogenesis-related protein 1 precursor [Schistosoma japo…	emb|CAX76463.1	2.59797e-145	416.387
comp3859_c0_seq1	sp|P20287|G3P_SCHMAGlyceraldehyde-3-phosphate dehydrogenase OS=Schistosoma mansoni PE=2 SV=1	0	P:oxidation-reduction process; P:glucose metabolic process; F:oxidoreductase activity; F:oxidoreductase activity, acting on the aldehyde or oxo group of donors, NAD or NADP as acceptor; P:glycolytic process; F:glyceraldehyde-3-phosphate dehydrogenase (NAD+) (phosphorylating) activity; F:NAD binding; F:NADP binding; C:nucleus; P:apoptotic process; P:protein stabilization; F:microtubule binding; P:…	gi|56752740	0	2084.14	Sjp_0025800 ko:K00134glyceraldehyde 3-phosphate dehydrogenase [EC1.2.1.12], putative	Sjp_0025800	0	697.582	sp|P20287|G3P_SCHMAGlyceraldehyde-3-phosphate dehydrogenase OS=Schistosoma mansoni PE=2 SV=1	sp|P20287	0	640.573									gi|257209650|emb|CAX80263.1|glyceraldehyde 3-phosphate dehydrogenase [Schistosoma japonicum]	emb|CAX80263.1	0	708.368	IPR020830	Glyceraldehyde 3-phosphate dehydrogenase, active site	ACTIVE_SITE
comp6338_c0_seq1	sp|Q5BK30|DAW1_RATDynein assembly factor with WDR repeat domains 1 [Rattus norvegicus]	3.66782e-14	C:cilium; P:regulation of transcription, DNA-templated; P:proteolysis; F:cysteine-type endopeptidase activity; F:transferase activity; F:protein serine/threonine kinase activity; P:phosphorylation; F:protein kinase activity; P:protein phosphorylation; F:nucleotide binding; F:ATP binding; F:kinase activity; F:transferase activity, transferring phosphorus-containing groups; C:cytoplasm; C:axon; P:r…	gi|56752742	0	2782.17	Sjp_0071980 IPR001680,WD-40repeat;IPR011047,Quinonprotein alcohol dehydrogenase-like,domain-containing	Sjp_0071980	0	1016.14	sp|Q5BK30|DAW1_RATDynein assembly factor with WDR repeat domains 1 [Rattus norvegicus]	sp|Q5BK30	6.94982e-12	72.7886	product=Neurogenic locus notch homolog protein 3, putative	Sha_105736	0	2542.11	Crumbs complex protein	Smp_130280	0	1190.36	gi|844867819|ref|XP_012799644.1|Neurogenic locus notch protein 3, partial [Schistosoma haematobium] >gi|685965168|gb|KGB39886.1| Neurogenic locus notch protein 3, partial [Schistosoma haematobium]	ref|XP_012799644.1	0	1194.87	IPR011047	Quinoprotein alcohol dehydrogenase-like superfamily	DOMAIN
comp6338_c0_seq2	sp|Q5BK30|DAW1_RATDynein assembly factor with WDR repeat domains 1 [Rattus norvegicus]	3.72646e-14	C:cilium; P:regulation of transcription, DNA-templated; P:proteolysis; F:cysteine-type endopeptidase activity; F:transferase activity; F:protein serine/threonine kinase activity; P:phosphorylation; F:protein kinase activity; P:protein phosphorylation; F:nucleotide binding; F:ATP binding; F:kinase activity; F:transferase activity, transferring phosphorus-containing groups; C:cytoplasm; C:axon; P:r…	gi|56752742	0	2782.17	Sjp_0071980 IPR001680,WD-40repeat;IPR011047,Quinonprotein alcohol dehydrogenase-like,domain-containing	Sjp_0071980	0	1016.14	sp|Q5BK30|DAW1_RATDynein assembly factor with WDR repeat domains 1 [Rattus norvegicus]	sp|Q5BK30	7.05888e-12	72.7886	product=Neurogenic locus notch homolog protein 3, putative	Sha_105736	0	2542.11	Crumbs complex protein	Smp_130280	0	1190.36	gi|844867819|ref|XP_012799644.1|Neurogenic locus notch protein 3, partial [Schistosoma haematobium] >gi|685965168|gb|KGB39886.1| Neurogenic locus notch protein 3, partial [Schistosoma haematobium]	ref|XP_012799644.1	0	1194.87	IPR011047	Quinoprotein alcohol dehydrogenase-like superfamily	DOMAIN
comp2423_c0_seq1	sp|Q9W6I1|RBPMS_CHICKRNA-binding protein with multiple splicing [Gallus gallus]	7.14068e-10	P:positive regulation of pathway-restricted SMAD protein phosphorylation; F:poly(A) binding; C:nucleus; F:nucleotide binding; C:cytoplasm; P:positive regulation of SMAD protein import into nucleus; P:regulation of transcription, DNA-templated; F:transcription coactivator activity; P:transcription, DNA-templated; F:nucleic acid binding; F:RNA binding	gi|56752746	0	894.899	Sjp_0306890 expressedprotein	Sjp_0306890	4.43015e-90	262.307	sp|Q8VC52|RBPS2_MOUSERNA-binding protein with multiple splicing 2 [Mus musculus]	sp|Q8VC52	5.76714e-11	61.6178	product=Protein couch potato, putative	Sha_101443	4.06315e-85	313.204	expressed protein	Smp_181270.2	4.26348e-80	296.584	gi|56752747|gb|AAW24585.1|SjpHGC04374 protein [Schistosoma japonicum]	gb|AAW24585.1	2.79124e-86	262.307	IPR012677	Nucleotide-binding alpha-beta plait domain	DOMAIN
Fcomp23552_c0_seq1			-	gi|56752746	1.72765e-75	278.118
comp4016_c0_seq1	sp|Q3ZBD9|MARE1_BOVINMicrotubule-associated protein RP/EB family member 1 [Bos taurus]	2.11861e-76	P:negative regulation of microtubule polymerization; C:cortical microtubule cytoskeleton; C:spindle; P:protein localization to microtubule; C:microtubule organizing center; P:mitotic nuclear division; F:microtubule plus-end binding; C:microtubule; C:cytoplasm; P:cell division; P:regulation of microtubule polymerization; F:microtubule binding; P:cell cycle; C:cytoskeleton; C:cytoplasmic microtubul…	gi|56752748	0	2608.59	Sjp_0085580 ko:K10436microtubule-associated protein, RP/EB family, putative	Sjp_0085580	0	549.28	sp|Q3ZBD9|MARE1_BOVINMicrotubule-associated protein RP/EB family member 1 [Bos taurus]	sp|Q3ZBD9	1.76157e-77	249.98	product=Microtubule-associated protein RP/EB family member 1, putative	Sha_101112	0	813.646	microtubule-associated protein, rp/eb family, putative	Smp_054540	0	780.406	gi|226466658|emb|CAX69464.1|Microtubule-associated protein RP/EB family member 1 [Schistosoma japonicum]	emb|CAX69464.1	0	549.28	IPR001715	Calponin homology domain	DOMAIN
comp4961_c0_seq1	sp|P53795|HINT_CAEELHistidine triad nucleotide-binding protein 1 [Caenorhabditis elegans]	3.70827e-51	P:metabolic process; F:catalytic activity; P:apoptotic process; C:mitochondrion; F:hydrolase activity; F:nucleotide binding; P:steroid biosynthetic process; C:histone deacetylase complex; C:cytoplasm; P:purine ribonucleotide catabolic process; P:regulation of transcription, DNA-templated; P:transcription, DNA-templated; P:intrinsic apoptotic signaling pathway by p53 class mediator; C:plasma membr…	gi|56752750	0	857.966	Sjp_0218600 ko:K06069atypical protein kinase C, putative	Sjp_0218600	7.62458e-109	310.071	sp|P53795|HINT_CAEELHistidine triad nucleotide-binding protein 1 [Caenorhabditis elegans]	sp|P53795	1.6082e-52	169.859									gi|226471066|emb|CAX70614.1|histidine triad nucleotide binding protein 1 [Schistosoma japonicum] >gi|226487752|emb|CAX75541.1| histidine triad nucleotide binding protein 1 [Schistosoma japonicum] >gi|226487754|emb|CAX75542.1| histidine triad nucleotide binding protein 1 [Schistosoma japonicum] >gi|226487756|emb|CAX75543.1| histidine triad nucleotide binding protein 1 [Schistosoma japonicum]	emb|CAX70614.1	4.80391e-105	310.071	IPR001310	Histidine triad (HIT) protein	FAMILY
comp12826_c0_seq1	sp|P37287|PIGA_HUMANPhosphatidylinositol N-acetylglucosaminyltransferase subunit A [Homo sapiens]	3.86068e-06	P:C-terminal protein lipidation; F:phosphatidylinositol N-acetylglucosaminyltransferase activity; C:integral component of membrane; P:cellular protein metabolic process; C:glycosylphosphatidylinositol-N-acetylglucosaminyltransferase (GPI-GnT) complex; F:UDP-glycosyltransferase activity; P:preassembly of GPI anchor in ER membrane; C:endoplasmic reticulum membrane; P:post-translational protein modi…	gi|56752752	9.93892e-176	612.361	Sjp_0117970 expressedprotein	Sjp_0117970	2.02439e-37	125.561	tr|Q5DHW8|Q5DHW8_SCHJA SjpHGC08876 protein OS=Schistosoma japonicum PE=4 SV=1	tr|Q5DHW8	4.26449e-56	180.644									gi|56752753|gb|AAW24588.1|SjpHGC08876 protein [Schistosoma japonicum]	gb|AAW24588.1	9.22438e-56	180.644
comp5835_c0_seq1	sp|Q29BR3|U483_DROPSUPF0483 protein GA18864 [Drosophila pseudoobscura pseudoobscura]	1.04063e-33	F:molecular_function; P:biological_process; C:cellular_component; C:cytoplasm; P:response to retinoic acid; F:hydrolase activity; P:metabolic process; C:nucleus	gi|56752756	0	1973.34	Sjp_0305490 ko:K00287dihydrofolate reductase [EC1.5.1.3], putative	Sjp_0305490	6.90059e-157	442.58	sp|Q503Y4|OVCA2_DANREOvarian cancer-associated gene 2 protein homolog [Danio rerio]	sp|Q503Y4	9.50254e-44	156.762									gi|56752757|gb|AAW24590.1|SjpHGC09257 protein [Schistosoma japonicum]	gb|AAW24590.1	4.34775e-153	442.58	IPR029058	Alpha/Beta hydrolase fold	DOMAIN
comp5835_c0_seq2	sp|Q29BR3|U483_DROPSUPF0483 protein GA18864 [Drosophila pseudoobscura pseudoobscura]	5.10695e-13	F:molecular_function; P:biological_process; C:cellular_component	gi|56752756	0	933.678	Sjp_0305490 ko:K00287dihydrofolate reductase [EC1.5.1.3], putative	Sjp_0305490	1.45461e-83	256.529	sp|Q7QBJ0|U483_ANOGAUPF0483 protein AGAP003155 [Anopheles gambiae]	sp|Q7QBJ0	4.55505e-26	71.633									gi|56752757|gb|AAW24590.1|SjpHGC09257 protein [Schistosoma japonicum]	gb|AAW24590.1	9.16485e-80	256.529	IPR029058	Alpha/Beta hydrolase fold	DOMAIN
comp5835_c0_seq3	sp|Q29BR3|U483_DROPSUPF0483 protein GA18864 [Drosophila pseudoobscura pseudoobscura]	4.56482e-13	F:molecular_function; P:biological_process; C:cellular_component	gi|56752756	0	1046.32	Sjp_0305490 ko:K00287dihydrofolate reductase [EC1.5.1.3], putative	Sjp_0305490	8.84065e-84	256.529	sp|Q7QBJ0|U483_ANOGAUPF0483 protein AGAP003155 [Anopheles gambiae]	sp|Q7QBJ0	4.28446e-26	71.633									gi|56752757|gb|AAW24590.1|SjpHGC09257 protein [Schistosoma japonicum]	gb|AAW24590.1	5.5701e-80	256.529	IPR029058	Alpha/Beta hydrolase fold	DOMAIN
comp5835_c0_seq4	sp|Q29BR3|U483_DROPSUPF0483 protein GA18864 [Drosophila pseudoobscura pseudoobscura]	1.23253e-33	F:molecular_function; P:biological_process; C:cellular_component; C:cytoplasm; P:response to retinoic acid; F:hydrolase activity; P:metabolic process; C:nucleus	gi|56752756	0	1567.08	Sjp_0305490 ko:K00287dihydrofolate reductase [EC1.5.1.3], putative	Sjp_0305490	9.29769e-157	442.58	sp|Q503Y4|OVCA2_DANREOvarian cancer-associated gene 2 protein homolog [Danio rerio]	sp|Q503Y4	1.1375e-43	156.762									gi|56752757|gb|AAW24590.1|SjpHGC09257 protein [Schistosoma japonicum]	gb|AAW24590.1	5.85805e-153	442.58	IPR029058	Alpha/Beta hydrolase fold	DOMAIN
comp6345_c0_seq1	sp|Q6DIY8|M17L2_XENTRMpv17-like protein 2 [Xenopus tropicalis]	8.95087e-19	C:integral component of membrane; C:membrane; C:mitochondrion; C:peroxisome; C:peroxisomal membrane; P:negative regulation of mitochondrial outer membrane permeabilization involved in apoptotic signaling pathway; P:reactive oxygen species metabolic process; F:molecular_function; F:receptor binding; P:negative regulation of hydrogen peroxide biosynthetic process	gi|56752764	0	2462.7	Sjp_0304840 similarto Uncharacterized protein FKSG24 homolog, putative	Sjp_0304840	8.64479e-169	477.633	sp|Q6DIY8|M17L2_XENTRMpv17-like protein 2 [Xenopus tropicalis]	sp|Q6DIY8	2.45318e-18	87.4261									gi|56752765|gb|AAW24594.1|SjpHGC06743 protein [Schistosoma japonicum]	gb|AAW24594.1	5.44669e-165	477.633	IPR007248	Mpv17/PMP22	FAMILY
comp6345_c0_seq2	sp|Q6DIY8|M17L2_XENTRMpv17-like protein 2 [Xenopus tropicalis]	1.31588e-18	C:integral component of membrane; C:membrane; C:mitochondrion; C:peroxisome; C:peroxisomal membrane; P:negative regulation of mitochondrial outer membrane permeabilization involved in apoptotic signaling pathway; P:reactive oxygen species metabolic process; F:molecular_function; F:receptor binding; P:negative regulation of hydrogen peroxide biosynthetic process	gi|56752764	0	2841.27	Sjp_0304840 similarto Uncharacterized protein FKSG24 homolog, putative	Sjp_0304840	1.5768e-167	477.633	sp|Q6DIY8|M17L2_XENTRMpv17-like protein 2 [Xenopus tropicalis]	sp|Q6DIY8	4.51281e-18	87.4261									gi|56752765|gb|AAW24594.1|SjpHGC06743 protein [Schistosoma japonicum]	gb|AAW24594.1	9.93469e-164	477.633	IPR007248	Mpv17/PMP22	FAMILY
comp6976_c0_seq1	sp|Q641Y2|NDUS2_RATNADH dehydrogenase [ubiquinone] iron-sulfur protein 2, mitochondrial [Rattus norvegicus]	0	F:metal ion binding; F:quinone binding; C:mitochondrial respiratory chain complex I; F:4 iron, 4 sulfur cluster binding; F:NADH dehydrogenase (ubiquinone) activity; F:NAD binding; P:response to oxidative stress; P:cellular metabolic process; C:mitochondrial inner membrane; F:electron carrier activity; C:mitochondrion; P:mitochondrial electron transport, NADH to ubiquinone; P:respiratory electron …	gi|56752770	0	1347.33	Sjp_0205370 ko:K03935NADH dehydrogenase (ubiquinone) Fe-S protein 2, putative	Sjp_0205370	0	953.355	sp|Q641Y2|NDUS2_RATNADH dehydrogenase [ubiquinone]	sp|Q641Y2	Q641Y2	83	product=NADH dehydrogenase [ubiquinone] iron-sulfur protein 2, mitochondrial, putative	Sha_101159	0	1267.92	NADH-ubiquinone oxidoreductase fe-s protein 2 (ndufs2), putative	Smp_127340	0	688.074	gi|226482320|emb|CAX73759.1|NADH dehydrogenase (ubiquinone) Fe-S protein 2 [Schistosoma japonicum]	emb|CAX73759.1	0	954.51	IPR022885	NAD(P)H-quinone oxidoreductase subunit D/H	FAMILY
comp17810_c0_seq1	sp|Q96CD2|COAC_HUMANPhosphopantothenoylcysteine decarboxylase [Homo sapiens]	1.91136e-11	P:small molecule metabolic process; P:coenzyme A biosynthetic process; F:phosphopantothenoylcysteine decarboxylase activity; P:water-soluble vitamin metabolic process; C:cytosol; P:vitamin metabolic process; P:coenzyme biosynthetic process; P:pantothenate metabolic process; F:catalytic activity; F:carboxy-lyase activity; F:lyase activity	gi|56752772	2.29562e-105	377.837	Sjp_0003980 ko:K01598phosphopantothenoylcysteine decarboxylase [EC4.1.1.36], putative	Sjp_0003980	1.58217e-46	148.673	sp|Q8BZB2|COAC_MOUSEPhosphopantothenoylcysteine decarboxylase [Mus musculus]	sp|Q8BZB2	1.66429e-12	62.7734									gi|56752773|gb|AAW24598.1|SjpHGC03784 protein [Schistosoma japonicum]	gb|AAW24598.1	9.96852e-43	148.673	IPR003382	Flavoprotein	DOMAIN
comp1626_c0_seq1	sp|Q63945|SET_RATProtein SET [Rattus norvegicus]	4.35853e-84	C:perinuclear region of cytoplasm; C:cytoplasm; C:nucleoplasm; C:cytosol; C:endoplasmic reticulum; P:nucleosome assembly; F:DNA binding; P:mRNA metabolic process; P:RNA metabolic process; C:protein complex; F:protein phosphatase inhibitor activity; C:nucleus; P:regulation of catalytic activity; P:DNA replication; P:nucleocytoplasmic transport; P:negative regulation of neuron apoptotic process; F:…	gi|56752774	0	2165.39	Sjp_0002330 ProteinSET, putative	Sjp_0002330	4.78692e-149	425.631	sp|Q9EQU5|SET_MOUSEProtein SET [Mus musculus]	sp|Q9EQU5	6.40518e-83	261.922	product=Protein SET, putative	Sha_102739	0	881.972	set, putative	Smp_155060.2	0	894.899	gi|226477564|emb|CAX72500.1|Phosphatase 2A inhibitor I2PP2A [Schistosoma japonicum]	emb|CAX72500.1	3.01602e-145	425.631	IPR002164	Nucleosome assembly protein (NAP)	FAMILY
comp12156_c0_seq1	gi|353229228|emb|CCD75399.1|putative hepatitis B virus X associated protein, hbxa [Schistosoma mansoni]	1.39024e-48	F:metal ion binding; F:zinc ion binding	gi|56752776	0	1208.83	Sjp_0023790 Remodelingand spacing factor 1, putative	Sjp_0023790	1.24618e-104	331.257	tr|Q5DHV6|Q5DHV6_SCHJA SjpHGC05637 protein OS=Schistosoma japonicum PE=2 SV=1	tr|Q5DHV6	4.4142e-72	230.335									gi|56752777|gb|AAW24600.1|SjpHGC05637 protein [Schistosoma japonicum]	gb|AAW24600.1	9.54821e-72	230.335
comp12456_c0_seq1	sp|Q5FVR8|TBCC1_RATTBCC domain-containing protein 1 [Rattus norvegicus]	9.22732e-08	P:regulation of cell migration; C:spindle pole centrosome; P:regulation of cell shape; C:cytoplasm; P:maintenance of centrosome location; P:maintenance of Golgi location; P:cell morphogenesis; P:cytoskeleton organization; F:actin binding; C:spindle pole; C:cytoskeleton; C:microtubule organizing center	gi|56752778	0	987.231	Sjp_0208930 TBCCdomain-containing protein 1, putative	Sjp_0208930	1.2845e-130	376.326	tr|C1LEL4|C1LEL4_SCHJA TBCC domain containing 1 OS=Schistosoma japonicum PE=2 SV=1	tr|C1LEL4	3.74147e-127	376.326					expressed protein	Smp_120920.2	7.42025e-118	422.156	gi|226479294|emb|CAX73142.1|TBCC domain containing 1 [Schistosoma japonicum]	emb|CAX73142.1	8.09304e-127	376.326
comp13290_c0_seq1	sp|A4IF93|TBCC1_BOVINTBCC domain-containing protein 1 [Bos taurus]	1.20032e-21	P:maintenance of centrosome location; P:regulation of cell shape; P:maintenance of Golgi location; P:cytoskeleton organization; P:cell morphogenesis; C:cytoplasm; F:actin binding; C:spindle pole centrosome; P:regulation of cell migration; C:spindle pole; C:cytoskeleton; C:microtubule organizing center	gi|56752778	2.28875e-141	497.869	Sjp_0208930 TBCCdomain-containing protein 1, putative	Sjp_0208930	1.06872e-33	120.168	sp|A4IF93|TBCC1_BOVINTBCC domain-containing protein 1 [Bos taurus]	sp|A4IF93	1.18289e-21	92.4337									gi|353229314|emb|CCD75485.1|hypothetical protein Smp_120920.3 [Schistosoma mansoni]	emb|CCD75485.1	2.40978e-48	171.014	IPR017901	C-CAP/cofactor C-like domain	DOMAIN
comp15567_c0_seq1			-	gi|56752778	1.99889e-90	327.977
comp20044_c0_seq1	sp|A1L0Z4|TBCC1_XENTRTBCC domain-containing protein 1 [Xenopus tropicalis]	1.27493e-09	C:spindle pole; C:cytoplasm; C:cytoskeleton; F:actin binding; P:cytoskeleton organization; C:microtubule organizing center; P:cell morphogenesis; P:maintenance of centrosome location; P:regulation of cell shape; P:maintenance of Golgi location; C:spindle pole centrosome; P:regulation of cell migration	gi|56752778	3.01433e-110	394.457					tr|G4VAL0|G4VAL0_SCHMA Putative uncharacterized protein [Schistosoma mansoni]	tr|G4VAL0	2.96572e-49	174.481					expressed protein	Smp_120920.2	1.291e-92	337.211	gi|353229315|emb|CCD75486.1|hypothetical protein Smp_120920.2 [Schistosoma mansoni]	emb|CCD75486.1	6.41506e-49	174.481
comp3100_c0_seq1	sp|P79942|NOCT_XENLANocturnin [Xenopus laevis]	5.12398e-27	P:nucleic acid phosphodiester bond hydrolysis; P:mRNA processing; F:poly(A)-specific ribonuclease activity; F:hydrolase activity; F:exonuclease activity; P:RNA phosphodiester bond hydrolysis, exonucleolytic; P:RNA phosphodiester bond hydrolysis; P:rhythmic process; F:metal ion binding; F:nuclease activity; P:regulation of RNA biosynthetic process; P:cytoplasmic mRNA processing body assembly; F:tr…	gi|56752780	0	948.452	Sjp_0057730 Nocturnin,putative	Sjp_0057730	3.73721e-85	256.914	sp|P79942|NOCT_XENLANocturnin [Xenopus laevis]	sp|P79942	4.63044e-26	106.301	product=Nocturnin, putative	Sha_105119	1.48911e-109	394.457	nocturnin, putative	Smp_105040	9.40402e-102	368.604	gi|226469330|emb|CAX70144.1|Nocturnin [Schistosoma japonicum]	emb|CAX70144.1	1.16347e-84	265.388	IPR005135	Endonuclease/exonuclease/phosphatase	DOMAIN
comp9835_c0_seq1			-	gi|56752780	3.06142e-109	390.763	Sjp_0057730 Nocturnin,putative	Sjp_0057730	6.53958e-45	148.673	tr|Q5DHV4|Q5DHV4_SCHJA SjpHGC02357 protein OS=Schistosoma japonicum PE=2 SV=1	tr|Q5DHV4	2.01057e-41	148.288									gi|56752781|gb|AAW24602.1|SjpHGC02357 protein [Schistosoma japonicum]	gb|AAW24602.1	4.349e-41	148.288
comp19693_c0_seq1	sp|Q9ET55|NOCT_RATNocturnin [Rattus norvegicus]	8.89586e-10	F:metal ion binding; F:poly(A)-specific ribonuclease activity; P:rhythmic process; P:mRNA processing; P:regulation of RNA biosynthetic process; P:cytoplasmic mRNA processing body assembly; F:transcription factor activity, sequence-specific DNA binding; P:transcription from RNA polymerase II promoter; C:nucleus; C:cytoplasmic mRNA processing body; C:nucleoplasm; P:regulation of transcription, DNA-…	gi|56752780	5.09588e-107	383.377	Sjp_0057730 Nocturnin,putative	Sjp_0057730	1.80026e-44	147.517	tr|Q5DHV4|Q5DHV4_SCHJA SjpHGC02357 protein OS=Schistosoma japonicum PE=2 SV=1	tr|Q5DHV4	5.60135e-41	147.132									gi|56752781|gb|AAW24602.1|SjpHGC02357 protein [Schistosoma japonicum]	gb|AAW24602.1	1.21161e-40	147.132	IPR005135	Endonuclease/exonuclease/phosphatase	DOMAIN
comp648_c0_seq1			-	gi|56752784	1.33059e-97	351.984					tr|Q5DHV2|Q5DHV2_SCHJA SjpHGC05442 protein OS=Schistosoma japonicum PE=2 SV=1	tr|Q5DHV2	3.1282e-22	95.1301									gi|56752785|gb|AAW24604.1|SjpHGC05442 protein [Schistosoma japonicum]	gb|AAW24604.1	6.7665e-22	95.1301
comp14984_c0_seq1			-	gi|56752784	1.42434e-107	385.223	Sjp_0061530 similarto Neural cell adhesion molecule 1, 140 kDa isoform precursor, putative	Sjp_0061530	1.57983e-32	114.39	tr|Q5DHV2|Q5DHV2_SCHJA SjpHGC05442 protein OS=Schistosoma japonicum PE=2 SV=1	tr|Q5DHV2	1.19323e-41	146.362	product=Neural cell adhesion molecule 1, putative	Sha_105233	2.83286e-63	239.338	Neurotrimin precursor (hNT), putative	Smp_127870	2.9307e-68	255.958	gi|844836442|ref|XP_012792250.1|Neural cell adhesion molecule 1 [Schistosoma haematobium] >gi|685956277|gb|KGB32478.1| Neural cell adhesion molecule 1 [Schistosoma haematobium]	ref|XP_012792250.1	3.58591e-42	152.525
comp12204_c0_seq1			-	gi|56752790	6.54388e-80	292.891	Sjp_0043290 expressedprotein	Sjp_0043290	1.36054e-32	112.849	tr|Q5DHU9|Q5DHU9_SCHJA SjpHGC02320 protein OS=Schistosoma japonicum PE=2 SV=1	tr|Q5DHU9	2.0134e-23	95.5153									gi|56752791|gb|AAW24607.1|SjpHGC02320 protein [Schistosoma japonicum]	gb|AAW24607.1	4.35511e-23	95.5153
comp33685_c0_seq1			-	gi|56752790	5.42304e-117	416.616	Sjp_0043290 expressedprotein	Sjp_0043290	1.24599e-48	155.606	tr|Q5DHU9|Q5DHU9_SCHJA SjpHGC02320 protein OS=Schistosoma japonicum PE=2 SV=1	tr|Q5DHU9	2.99314e-47	157.532									gi|56752791|gb|AAW24607.1|SjpHGC02320 protein [Schistosoma japonicum]	gb|AAW24607.1	6.47435e-47	157.532
comp5611_c0_seq1	sp|Q7KZN9|COX15_HUMANCytochrome c oxidase assembly protein COX15 homolog [Homo sapiens]	2.27166e-82	C:mitochondrial respiratory chain; P:small molecule metabolic process; P:respiratory chain complex IV assembly; C:mitochondrial inner membrane; P:porphyrin-containing compound metabolic process; P:monovalent inorganic cation transport; P:mitochondrial electron transport, cytochrome c to oxygen; P:hydrogen ion transmembrane transport; C:integral component of membrane; P:ion transmembrane transport…	gi|56752792	0	1585.55	Sjp_0302460 ko:K02259cytochrome c oxidase subunit XV assembly protein, putative	Sjp_0302460	0	659.448	sp|Q8BJ03|COX15_MOUSECytochrome c oxidase assembly protein COX15 homolog [Mus musculus]	sp|Q8BJ03	2.4563e-78	254.603	product=Cytochrome c oxidase assembly protein COX15 homolog, putative	Sha_104165	3.41341e-139	494.176	hypothetical protein	Smp_033370	1.89276e-42	172.859	gi|226488795|emb|CAX74747.1|cytochrome c oxidase subunit XV assembly protein [Schistosoma japonicum]	emb|CAX74747.1	0	641.343	noIPR	COX15/CtaA family	FAMILY
comp5611_c0_seq3	sp|Q7KZN9|COX15_HUMANCytochrome c oxidase assembly protein COX15 homolog [Homo sapiens]	1.92089e-94	C:mitochondrial respiratory chain; P:small molecule metabolic process; P:respiratory chain complex IV assembly; C:mitochondrial inner membrane; P:porphyrin-containing compound metabolic process; P:monovalent inorganic cation transport; P:mitochondrial electron transport, cytochrome c to oxygen; P:hydrogen ion transmembrane transport; C:integral component of membrane; P:ion transmembrane transport…	gi|56752792	0	1585.55	Sjp_0302460 ko:K02259cytochrome c oxidase subunit XV assembly protein, putative	Sjp_0302460	0	806.979	sp|Q7KZN9|COX15_HUMANCytochrome c oxidase assembly protein COX15 homolog [Homo sapiens]	sp|Q7KZN9	5.38676e-90	287.345	product=Cytochrome c oxidase assembly protein COX15 homolog, putative	Sha_104165	4.11024e-139	494.176	cytochrome C oxidase assembly protein cox15, putative	Smp_147510	2.19999e-67	255.958	gi|226488795|emb|CAX74747.1|cytochrome c oxidase subunit XV assembly protein [Schistosoma japonicum]	emb|CAX74747.1	0	645.195	noIPR	COX15/CtaA family	FAMILY
comp5611_c0_seq4	sp|Q7KZN9|COX15_HUMANCytochrome c oxidase assembly protein COX15 homolog [Homo sapiens]	5.17969e-97	C:mitochondrial respiratory chain; P:small molecule metabolic process; P:respiratory chain complex IV assembly; C:mitochondrial inner membrane; P:porphyrin-containing compound metabolic process; P:monovalent inorganic cation transport; P:mitochondrial electron transport, cytochrome c to oxygen; P:hydrogen ion transmembrane transport; C:integral component of membrane; P:ion transmembrane transport…	gi|56752792	0	1410.11	Sjp_0302460 ko:K02259cytochrome c oxidase subunit XV assembly protein, putative	Sjp_0302460	0	814.298	sp|Q7KZN9|COX15_HUMANCytochrome c oxidase assembly protein COX15 homolog [Homo sapiens]	sp|Q7KZN9	1.68319e-91	291.197	product=Cytochrome c oxidase assembly protein COX15 homolog, putative	Sha_104165	4.09289e-139	494.176	cytochrome C oxidase assembly protein cox15, putative	Smp_147510	2.19071e-67	255.958	gi|226488795|emb|CAX74747.1|cytochrome c oxidase subunit XV assembly protein [Schistosoma japonicum]	emb|CAX74747.1	0	652.899	noIPR	COX15/CtaA family	FAMILY
comp5611_c0_seq5	sp|Q7KZN9|COX15_HUMANCytochrome c oxidase assembly protein COX15 homolog [Homo sapiens]	1.17284e-96	C:mitochondrial respiratory chain; P:small molecule metabolic process; P:respiratory chain complex IV assembly; C:mitochondrial inner membrane; P:porphyrin-containing compound metabolic process; P:monovalent inorganic cation transport; P:mitochondrial electron transport, cytochrome c to oxygen; P:hydrogen ion transmembrane transport; C:integral component of membrane; P:ion transmembrane transport…	gi|56752792	0	1410.11	Sjp_0302460 ko:K02259cytochrome c oxidase subunit XV assembly protein, putative	Sjp_0302460	0	814.298	sp|Q7KZN9|COX15_HUMANCytochrome c oxidase assembly protein COX15 homolog [Homo sapiens]	sp|Q7KZN9	1.50672e-91	291.197	product=Cytochrome c oxidase assembly protein COX15 homolog, putative	Sha_104165	4.03219e-139	494.176	cytochrome C oxidase assembly protein cox15, putative	Smp_147510	2.15822e-67	255.958	gi|226488795|emb|CAX74747.1|cytochrome c oxidase subunit XV assembly protein [Schistosoma japonicum]	emb|CAX74747.1	0	652.899	noIPR	COX15/CtaA family	FAMILY
comp5611_c0_seq8	sp|Q7KZN9|COX15_HUMANCytochrome c oxidase assembly protein COX15 homolog [Homo sapiens]	8.45963e-95	C:mitochondrial respiratory chain; P:small molecule metabolic process; P:respiratory chain complex IV assembly; C:mitochondrial inner membrane; P:porphyrin-containing compound metabolic process; P:monovalent inorganic cation transport; P:mitochondrial electron transport, cytochrome c to oxygen; P:hydrogen ion transmembrane transport; C:integral component of membrane; P:ion transmembrane transport…	gi|56752792	0	1585.55	Sjp_0302460 ko:K02259cytochrome c oxidase subunit XV assembly protein, putative	Sjp_0302460	0	806.979	sp|Q7KZN9|COX15_HUMANCytochrome c oxidase assembly protein COX15 homolog [Homo sapiens]	sp|Q7KZN9	5.68575e-90	287.345	product=Cytochrome c oxidase assembly protein COX15 homolog, putative	Sha_104165	4.17094e-139	494.176	cytochrome C oxidase assembly protein cox15, putative	Smp_147510	2.23248e-67	255.958	gi|226488795|emb|CAX74747.1|cytochrome c oxidase subunit XV assembly protein [Schistosoma japonicum]	emb|CAX74747.1	0	645.195	noIPR	COX15/CtaA family	FAMILY
comp5611_c0_seq9	sp|Q7KZN9|COX15_HUMANCytochrome c oxidase assembly protein COX15 homolog [Homo sapiens]	1.36799e-84	C:mitochondrial respiratory chain; P:small molecule metabolic process; P:respiratory chain complex IV assembly; C:mitochondrial inner membrane; P:porphyrin-containing compound metabolic process; P:monovalent inorganic cation transport; P:mitochondrial electron transport, cytochrome c to oxygen; P:hydrogen ion transmembrane transport; C:integral component of membrane; P:ion transmembrane transport…	gi|56752792	0	1410.11	Sjp_0302460 ko:K02259cytochrome c oxidase subunit XV assembly protein, putative	Sjp_0302460	0	665.611	sp|Q8BJ03|COX15_MOUSECytochrome c oxidase assembly protein COX15 homolog [Mus musculus]	sp|Q8BJ03	1.40146e-79	257.299	product=Cytochrome c oxidase assembly protein COX15 homolog, putative	Sha_104165	3.33531e-139	494.176	hypothetical protein	Smp_033370	1.84945e-42	172.859	gi|226488795|emb|CAX74747.1|cytochrome c oxidase subunit XV assembly protein [Schistosoma japonicum]	emb|CAX74747.1	0	649.047	noIPR	COX15/CtaA family	FAMILY
comp8376_c0_seq1	sp|A7RKF6|RTCB_NEMVEtRNA-splicing ligase RtcB homolog [Nematostella vectensis]	0	F:ligase activity; F:RNA ligase (ATP) activity; C:tRNA-splicing ligase complex; P:RNA processing; P:tRNA processing; F:nucleotide binding; F:ATP binding; F:RNA ligase activity; P:tRNA splicing, via endonucleolytic cleavage and ligation; F:metal ion binding; C:cytoplasm; P:substrate adhesion-dependent cell spreading; F:vinculin binding; P:in utero embryonic development; P:cell-matrix adhesion; P:p…	gi|56752794	0	1389.8	Sjp_0102950 similarto UPF0027 protein F16A11.2, putative	Sjp_0102950	2.37824e-128	374.4	sp|A7RKF6|RTCB_NEMVEtRNA-splicing ligase RtcB homolog [Nematostella vectensis]	sp|A7RKF6	0	639.802	product=UPF0027 protein C22orf28 homolog, putative	Sha_107822	0	1399.03	expressed protein	Smp_074870	0	926.292	gi|844835690|ref|XP_012792114.1|tRNA-splicing ligase RtcB-like protein [Schistosoma haematobium] >gi|685956133|gb|KGB32347.1| tRNA-splicing ligase RtcB-like protein [Schistosoma haematobium]	ref|XP_012792114.1	0	732.635	IPR001233	tRNA-splicing ligase, RtcB	FAMILY
comp4111_c0_seq1	sp|P42335|IP3KB_RATInositol-trisphosphate 3-kinase B [Rattus norvegicus]	2.60764e-72	F:ATP binding; F:inositol-1,4,5-trisphosphate 3-kinase activity; F:calmodulin binding; P:inositol phosphate metabolic process; C:dendritic spine; P:inositol metabolic process; F:Rac GTPase binding; P:positive regulation of dendritic spine morphogenesis; P:signal transduction; P:dendritic spine maintenance; P:small molecule metabolic process; C:cytosol; F:calmodulin-dependent protein kinase activi…	gi|56752796	0	2824.65	Sjp_0210750 ko:K009111D-myo-inositol-triphosphate 3-kinase [EC2.7.1.127], putative	Sjp_0210750	0	600.897	sp|P42335|IP3KB_RATInositol-trisphosphate 3-kinase B [Rattus norvegicus]	sp|P42335	2.95702e-74	258.07	product=Inositol-trisphosphate 3-kinase B, putative	Sha_102074	0	935.525	inositol triphosphate 3-kinase C, putative	Smp_140840	0	944.758	gi|56752797|gb|AAW24610.1|SjpHGC06700 protein [Schistosoma japonicum]	gb|AAW24610.1	0	600.897	IPR005522	Inositol polyphosphate kinase	FAMILY
comp20181_c0_seq1			-	gi|56752806	5.37448e-27	117.459
comp5153_c0_seq1	sp|Q5M8F7|NEPR1_XENTRNuclear envelope phosphatase-regulatory subunit 1 [Xenopus tropicalis]	1.74595e-32	C:integral component of membrane; C:membrane; P:lipid metabolic process; C:nucleus; P:positive regulation of protein dephosphorylation; C:Nem1-Spo7 phosphatase complex; C:cytoplasm; C:nuclear membrane; P:positive regulation of triglyceride biosynthetic process; P:protein localization to nucleus; F:protein binding; P:regulation of nuclear division	gi|56752812	0	1218.06	Sjp_0079170 Transmembraneprotein 188, putative	Sjp_0079170	3.03812e-77	231.491	sp|Q561X0|NEPR1_DANRENuclear envelope phosphatase-regulatory subunit 1 [Danio rerio]	sp|Q561X0	5.0621e-33	121.709	product=Transmembrane protein 188, putative	Sha_106386	5.36963e-120	429.543	conserved hypothetical protein	Smp_020120	3.36719e-117	420.31	gi|56752813|gb|AAW24618.1|SjpHGC07079 protein [Schistosoma japonicum]	gb|AAW24618.1	5.41776e-75	235.343	noIPR	Nuclear envelope phosphatase-regulatory subunit 1	FAMILY
comp5193_c0_seq1			-	gi|56752814	0	804.413					tr|Q5DHT7|Q5DHT7_SCHJA SjpHGC02803 protein OS=Schistosoma japonicum PE=2 SV=1	tr|Q5DHT7	2.47242e-41	145.591									gi|56752815|gb|AAW24619.1|SjpHGC02803 protein [Schistosoma japonicum] >gi|119655857|gb|ABL86196.1| unknown [Schistosoma japonicum] >gi|257206704|emb|CAX82980.1| hypothetical protein [Schistosoma japonicum]	gb|AAW24619.1	5.348e-41	145.591
comp5699_c0_seq1	sp|Q5DHT6|EIF3M_SCHJAEukaryotic translation initiation factor 3 subunit M [Schistosoma japonicum]	4.65158e-38	C:eukaryotic translation initiation factor 3 complex; P:regulation of translational initiation; P:translational initiation; C:cytoplasm; P:translation; C:eukaryotic 43S preinitiation complex; P:formation of translation preinitiation complex; F:translation initiation factor activity; C:eukaryotic 48S preinitiation complex	gi|56752816	2.63431e-105	377.837					sp|Q5DHT6|EIF3M_SCHJAEukaryotic translation initiation factor 3 subunit M [Schistosoma japonicum]	sp|Q5DHT6	2.37201e-37	133.65									gi|257206688|emb|CAX82972.1|putative B5 receptor 100 [Schistosoma japonicum]	emb|CAX82972.1	8.53799e-36	132.494
comp5699_c0_seq2	sp|Q5DHT6|EIF3M_SCHJAEukaryotic translation initiation factor 3 subunit M [Schistosoma japonicum]	0	C:eukaryotic translation initiation factor 3 complex; P:regulation of translational initiation; P:translational initiation; C:cytoplasm; P:translation; C:eukaryotic 43S preinitiation complex; P:formation of translation preinitiation complex; F:translation initiation factor activity; C:eukaryotic 48S preinitiation complex; F:protein binding	gi|56752816	0	2185.71	Sjp_0303730 Eukaryotictranslation initiation factor 3 subunit M, putative	Sjp_0303730	0	644.81	sp|Q5DHT6|EIF3M_SCHJAEukaryotic translation initiation factor 3 subunit M [Schistosoma japonicum]	sp|Q5DHT6	0	795.808	product=Eukaryotic translation initiation factor 3 subunit M, putative	Sha_104494	0	922.598	dendritic cell protein, putative	Smp_029410	0	798.873	gi|74775323|sp|Q5DHT6.1|EIF3M_SCHJARecName: Full=Eukaryotic translation initiation factor 3 subunit M; Short=eIF3m >gi|56752817|gb|AAW24620.1| SjpHGC06559 protein [Schistosoma japonicum]	sp|Q5DHT6.1	0	795.808	IPR000717	Proteasome component (PCI) domain	DOMAIN
comp6084_c0_seq1	sp|A2T806|PQBP1_PONPYPolyglutamine-binding protein 1 [Pongo pygmaeus]	3.09985e-19	P:regulation of transcription, DNA-templated; P:transcription, DNA-templated; C:nucleus; C:cytoplasmic stress granule; C:neuronal ribonucleoprotein granule; F:DNA binding; C:cytoplasm; C:nucleolus; F:transcription coactivator activity; P:stress granule assembly	gi|56752820	0	1639.1	Sjp_0301750 Polyglutamine-bindingprotein 1, putative	Sjp_0301750	0	783.867	sp|Q6PCT5|PQBP1_RATPolyglutamine-binding protein 1 [Rattus norvegicus]	sp|Q6PCT5	6.65094e-19	90.5077	product=Polyglutamine-binding protein 1, putative	Sha_102136	0	867.199	polyglutamine binding protein, putative	Smp_089630	0	889.359	gi|844861271|ref|XP_012798056.1|Polyglutamine-binding protein 1, partial [Schistosoma haematobium] >gi|685962989|gb|KGB38295.1| Polyglutamine-binding protein 1, partial [Schistosoma haematobium]	ref|XP_012798056.1	0	567.77	noIPR	WW domain	DOMAIN
comp6949_c0_seq1	sp|Q9NQ50|RM40_HUMAN39S ribosomal protein L40, mitochondrial [Homo sapiens]	3.20846e-09	F:molecular_function; P:anatomical structure morphogenesis; C:mitochondrial ribosome; C:nucleus; P:biological_process	gi|56752828	0	1668.64	Sjp_0002690 expressedprotein	Sjp_0002690	1.5995e-130	377.867	tr|Q5DHT0|Q5DHT0_SCHJA SjpHGC09015 protein OS=Schistosoma japonicum PE=2 SV=1	tr|Q5DHT0	1.05243e-152	441.425									gi|56752829|gb|AAW24626.1|SjpHGC09015 protein [Schistosoma japonicum]	gb|AAW24626.1	2.27647e-152	441.425	IPR019192	Ribosomal protein L28/L40, mitochondrial	FAMILY
comp1712_c0_seq1			-	gi|56752830	0	1173.74	Sjp_0065380 expressedprotein	Sjp_0065380	6.38616e-88	259.61	tr|Q5DHS9|Q5DHS9_SCHJA SjpHGC06793 protein OS=Schistosoma japonicum PE=2 SV=1	tr|Q5DHS9	5.51362e-124	362.073									gi|56752831|gb|AAW24627.1|SjpHGC06793 protein [Schistosoma japonicum]	gb|AAW24627.1	1.19263e-123	362.073
comp3474_c0_seq1			-	gi|56752832	0	2298.35	Sjp_0309430 Conservedhypothetical protein	Sjp_0309430	0	709.138	tr|Q5DHS8|Q5DHS8_SCHJA SjpHGC02475 protein OS=Schistosoma japonicum PE=2 SV=1	tr|Q5DHS8	0	709.138									gi|56752833|gb|AAW24628.1|SjpHGC02475 protein [Schistosoma japonicum]	gb|AAW24628.1	0	709.138	IPR018482	Zinc finger, C4H2-type	FAMILY
comp5481_c0_seq1			-	gi|56752834	0	1953.03	Sjp_0213670 expressedprotein	Sjp_0213670	0	542.732	tr|C1L9R7|C1L9R7_SCHJA Uncharacterized protein OS=Schistosoma japonicum PE=2 SV=1	tr|C1L9R7	0	545.428	product=hypothetical protein	Sha_102592	0	765.633	Sj-Ts4 protein , putative	Smp_011270.1	0	710.234	gi|226472430|emb|CAX77251.1|hypothetical protein [Schistosoma japonicum] >gi|226472432|emb|CAX77252.1| hypothetical protein [Schistosoma japonicum] >gi|226473520|emb|CAX71445.1| hypothetical protein [Schistosoma japonicum]	emb|CAX77251.1	0	545.428
comp5481_c0_seq2			-	gi|56752834	0	1879.16	Sjp_0213670 expressedprotein	Sjp_0213670	0	558.14	tr|Q5DFN9|Q5DFN9_SCHJA Uncharacterized protein OS=Schistosoma japonicum PE=2 SV=1	tr|Q5DFN9	0	566.229	product=hypothetical protein	Sha_102592	0	743.473	Sj-Ts4 protein , putative	Smp_011270.2	0	691.767	gi|56754359|gb|AAW25367.1|unknown [Schistosoma japonicum] >gi|226473534|emb|CAX71452.1| hypothetical protein [Schistosoma japonicum] >gi|226473538|emb|CAX71454.1| hypothetical protein [Schistosoma japonicum] >gi|226473542|emb|CAX71456.1| hypothetical protein [Schistosoma japonicum]	gb|AAW25367.1	0	566.229
comp12593_c0_seq1			-	gi|56752836	3.59383e-98	353.83	Sjp_0099220 IPR008972,Cupredoxin,domain-containing	Sjp_0099220	3.35169e-38	132.494	tr|Q5DHS6|Q5DHS6_SCHJA SjpHGC06463 protein OS=Schistosoma japonicum PE=2 SV=1	tr|Q5DHS6	3.02771e-35	130.954					expressed protein	Smp_076050	5.79421e-50	195.019	gi|56752837|gb|AAW24630.1|SjpHGC06463 protein [Schistosoma japonicum]	gb|AAW24630.1	6.54913e-35	130.954
Fcomp20620_c0_seq1	gi|360045397|emb|CCD82945.1|hypothetical protein Smp_076050 [Schistosoma mansoni]	9.59167e-10	F:single-stranded telomeric DNA binding; C:nuclear chromosome, telomeric region; P:telomere maintenance; F:DNA binding	gi|56752836	4.67626e-97	350.137	Sjp_0099220 IPR008972,Cupredoxin,domain-containing	Sjp_0099220	1.27765e-19	81.2629	tr|Q5DHS6|Q5DHS6_SCHJA SjpHGC06463 protein OS=Schistosoma japonicum PE=2 SV=1	tr|Q5DHS6	4.98356e-17	81.2629									gi|56752837|gb|AAW24630.1|SjpHGC06463 protein [Schistosoma japonicum]	gb|AAW24630.1	1.07798e-16	81.2629
comp1838_c0_seq1	gi|353231462|emb|CCD77880.1|cytidine deaminase [Schistosoma mansoni]	1.82216e-71	F:hydrolase activity; P:metabolic process; F:catalytic activity; P:cytidine deamination; F:zinc ion binding; F:cytidine deaminase activity; F:dCTP deaminase activity	gi|56752838	0	1267.92	Sjp_0009950 expressedprotein	Sjp_0009950	7.83804e-144	405.601	tr|C1LFH0|C1LFH0_SCHJA Uncharacterized protein OS=Schistosoma japonicum PE=2 SV=1	tr|C1LFH0	1.16702e-142	411.379									gi|226480702|emb|CAX73448.1|hypothetical protein [Schistosoma japonicum]	emb|CAX73448.1	2.52433e-142	411.379	noIPR	Transmembrane protein 126	FAMILY
comp7397_c0_seq1			-	gi|56752840	1.04647e-134	475.709					tr|Q5DHS4|Q5DHS4_SCHJA SjpHGC04861 protein OS=Schistosoma japonicum PE=4 SV=1	tr|Q5DHS4	5.79459e-17	79.337									gi|56752841|gb|AAW24632.1|SjpHGC04861 protein [Schistosoma japonicum]	gb|AAW24632.1	1.25341e-16	79.337
comp9491_c0_seq1			-	gi|56752840	4.58304e-169	590.202
comp7804_c0_seq1	sp|Q60HD6|PMM2_MACFAPhosphomannomutase 2 [Macaca fascicularis]	4.90652e-92	P:GDP-mannose biosynthetic process; C:cytoplasm; P:metabolic process; F:catalytic activity; P:mannose biosynthetic process; F:phosphomannomutase activity; F:isomerase activity; P:cellular protein metabolic process; C:neuronal cell body; P:post-translational protein modification; P:dolichol-linked oligosaccharide biosynthetic process; P:protein glycosylation; C:cytosol; P:protein N-linked glycosyl…	gi|56752842	0	1277.16	Sjp_0081430 ko:K01840phosphomannomutase [EC5.4.2.8], putative	Sjp_0081430	4.23793e-154	432.18	sp|Q9Z2M7|PMM2_MOUSEPhosphomannomutase 2 [Mus musculus]	sp|Q9Z2M7	6.17017e-94	282.722	product=Phosphomannomutase 2, putative	Sha_106525	0	656.681	phosphomannomutase	Smp_087860	0	769.327	gi|226480832|emb|CAX73513.1|phosphomannomutase 2 [Schistosoma japonicum]	emb|CAX73513.1	1.4925e-161	459.529	IPR005002	Eukaryotic phosphomannomutase	FAMILY
comp9764_c0_seq1			-	gi|56752842	7.14322e-90	326.131
Fcomp4455_c0_seq1	sp|P54834|TYRO_CANFATyrosinase [Canis familiaris]	6.06259e-66	F:metal ion binding; F:monophenol monooxygenase activity; P:melanin biosynthetic process; C:integral component of membrane; C:melanosome membrane; F:copper ion binding; C:melanosome; P:melanin biosynthetic process from tyrosine; F:protein homodimerization activity; C:Golgi-associated vesicle; C:cytoplasm; C:perinuclear region of cytoplasm; C:lysosome; P:eye pigment biosynthetic process; F:protein…	gi|56752848	0	2872.66	Sjp_0301740 ko:K00505tyrosinase [EC1.14.18.1], putative	Sjp_0301740	0	972.23	sp|P54834|TYRO_CANFATyrosinase [Canis familiaris]	sp|P54834	5.37959e-64	223.402	product=Tyrosinase, putative	Sha_108257	0	1365.79	tyrosinase precursor	Smp_013540	0	1432.27	gi|56752849|gb|AAW24636.1|SjpHGC06782 protein [Schistosoma japonicum]	gb|AAW24636.1	0	972.23	IPR002227	Tyrosinase copper-binding domain	DOMAIN
comp4725_c0_seq1	sp|Q1XH10|SKDA1_HUMANSKI/DACH domain-containing protein 1 [Homo sapiens]	7.36228e-06	F:nucleotide binding; C:nucleus	gi|56752850	0	1000.16	Sjp_0201900 expressedprotein	Sjp_0201900	2.4034e-81	240.736	tr|Q5DHR9|Q5DHR9_SCHJA SjpHGC06540 protein OS=Schistosoma japonicum PE=2 SV=1	tr|Q5DHR9	7.00061e-78	240.736									gi|56752851|gb|AAW24637.1|SjpHGC06540 protein [Schistosoma japonicum]	gb|AAW24637.1	1.51428e-77	240.736
comp15765_c0_seq1			-	gi|56752850	7.47872e-80	292.891
comp7515_c0_seq1			-	gi|56752852	0	2202.33	Sjp_0035620 expressedprotein	Sjp_0035620	0	698.738	tr|Q5DHR8|Q5DHR8_SCHJA SjpHGC02799 protein OS=Schistosoma japonicum PE=2 SV=1	tr|Q5DHR8	0	734.561									gi|56752853|gb|AAW24638.1|SjpHGC02799 protein [Schistosoma japonicum]	gb|AAW24638.1	0	734.561
comp20190_c0_seq1	gi|353231176|emb|CCD77594.1|ubiquitin-specific peptidase 30 (C19 family) [Schistosoma mansoni]	2.44782e-16	F:obsolete ubiquitin thiolesterase activity; P:ubiquitin-dependent protein catabolic process	gi|56752862	2.68271e-94	340.904	Sjp_0006010 IPR001394,PeptidaseC19, ubiquitin carboxyl-terminal hydrolase 2,domain-containing	Sjp_0006010	4.38605e-36	125.946	tr|Q5DHR3|Q5DHR3_SCHJA SjpHGC08968 protein OS=Schistosoma japonicum PE=2 SV=1	tr|Q5DHR3	9.15736e-28	109.383									gi|56752863|gb|AAW24643.1|SjpHGC08968 protein [Schistosoma japonicum]	gb|AAW24643.1	1.9808e-27	109.383
comp31468_c0_seq1	gi|353231176|emb|CCD77594.1|ubiquitin-specific peptidase 30 (C19 family) [Schistosoma mansoni]	7.57384e-41	F:obsolete ubiquitin thiolesterase activity; P:ubiquitin-dependent protein catabolic process	gi|56752862	2.5628e-161	564.348	Sjp_0006010 IPR001394,PeptidaseC19, ubiquitin carboxyl-terminal hydrolase 2,domain-containing	Sjp_0006010	1.54197e-67	213.386	tr|Q5DHR3|Q5DHR3_SCHJA SjpHGC08968 protein OS=Schistosoma japonicum PE=2 SV=1	tr|Q5DHR3	1.22702e-66	211.46									gi|56752863|gb|AAW24643.1|SjpHGC08968 protein [Schistosoma japonicum]	gb|AAW24643.1	2.65412e-66	211.46	IPR028889	Ubiquitin specific protease domain	DOMAIN
comp1713_c0_seq1			-	gi|56752866	0	1293.78	Sjp_0217600 expressedprotein	Sjp_0217600	3.81414e-145	407.912	tr|C7TXR8|C7TXR8_SCHJA Hypotheticial protein OS=Schistosoma japonicum PE=2 SV=1	tr|C7TXR8	1.11098e-141	407.912									gi|257216378|emb|CAX82394.1|hypotheticial protein [Schistosoma japonicum]	emb|CAX82394.1	2.40312e-141	407.912	IPR027267	Arfaptin homology (AH) domain/BAR domain	DOMAIN
comp11261_c0_seq1	sp|Q9NQQ7|S35C2_HUMANSolute carrier family 35 member C2 [Homo sapiens]	5.0572e-26	P:negative regulation of gene expression; C:integral component of membrane; P:positive regulation of Notch signaling pathway; C:endoplasmic reticulum-Golgi intermediate compartment; P:protein O-linked fucosylation; P:transport; C:cis-Golgi network	gi|56752868	0	889.359	Sjp_0022410 Solutecarrier family 35 member C2, putative	Sjp_0022410	6.24136e-76	228.794	sp|Q9NQQ7|S35C2_HUMANSolute carrier family 35 member C2 [Homo sapiens]	sp|Q9NQQ7	2.20454e-25	103.99					solute carrier family 35 member C2, putative	Smp_066150	3.95987e-120	429.543	gi|56752869|gb|AAW24646.1|SjpHGC03745 protein [Schistosoma japonicum]	gb|AAW24646.1	3.05184e-80	248.054
comp11675_c0_seq1	sp|Q9NQQ7|S35C2_HUMANSolute carrier family 35 member C2 [Homo sapiens]	3.82689e-53	P:negative regulation of gene expression; C:integral component of membrane; P:positive regulation of Notch signaling pathway; C:endoplasmic reticulum-Golgi intermediate compartment; P:protein O-linked fucosylation; P:transport; C:cis-Golgi network	gi|56752868	2.04355e-121	433.236	Sjp_0204030 expressedprotein	Sjp_0204030	2.08601e-82	246.128	sp|Q9NQQ7|S35C2_HUMANSolute carrier family 35 member C2 [Homo sapiens]	sp|Q9NQQ7	8.92436e-51	176.407									gi|238663193|emb|CAZ34096.1|solute carrier family 35 member C2, putative [Schistosoma mansoni]	emb|CAZ34096.1	3.30264e-103	315.849	noIPR	Sugar phosphate transporter domain	DOMAIN
comp5870_c0_seq1	sp|Q5XID0|YIPF5_RATProtein YIPF5 [Rattus norvegicus]	1.60645e-67	C:Golgi cisterna membrane; C:endoplasmic reticulum membrane; P:vesicle-mediated transport; C:integral component of membrane; C:ER to Golgi transport vesicle; P:protein transport; C:membrane; C:Golgi membrane; P:transport; C:Golgi apparatus; C:endoplasmic reticulum; C:nuclear outer membrane-endoplasmic reticulum membrane network; P:regulation of ER to Golgi vesicle-mediated transport; C:endoplasmi…	gi|56752870	0	1807.14	Sjp_0049330 ProteinYIPF5, putative	Sjp_0049330	2.33735e-165	464.151	sp|Q6P5I8|YIPF5_DANREProtein YIPF5 [Danio rerio]	sp|Q6P5I8	4.11565e-66	215.698					golgi membrane protein sb140 (yip1b), putative	Smp_027080	0	702.847	gi|226470124|emb|CAX70343.1|Protein YIPF5 (YIP1 family member 5) [Schistosoma japonicum]	emb|CAX70343.1	1.47266e-161	464.151	noIPR	Yip1 domain	DOMAIN
comp5475_c0_seq1	sp|Q6NVU2|PPIG_XENTRSerine/threonine-protein phosphatase PP1-gamma catalytic subunit [Xenopus tropicalis]	0	P:cell division; P:mitotic nuclear division; F:hydrolase activity; P:glycogen metabolic process; C:midbody; P:carbohydrate metabolic process; C:nucleus; C:chromosome; C:condensed chromosome kinetochore; F:protein serine/threonine phosphatase activity; F:metal ion binding; C:kinetochore; F:phosphoprotein phosphatase activity; C:chromosome, centromeric region; P:cell cycle; C:cleavage furrow; C:mit…	gi|56752872	0	3387.88	Sjp_0016700 ko:K06269protein phosphatase 1, catalytic subunit, putative	Sjp_0016700	0	675.626	sp|Q6NVU2|PPIG_XENTRSerine/threonine-protein phosphatase PP1-gamma catalytic subunit [Xenopus tropicalis]	sp|Q6NVU2	0	603.208	product=Serine/threonine-protein phosphatase PP1-gamma catalytic subunit, putative	Sha_100105	1.77715e-178	625.288	protein phosphatase-1, putative	Smp_035580	4.36338e-115	414.77	gi|56752873|gb|AAW24648.1|SjpHGC06313 protein [Schistosoma japonicum] >gi|58003504|gb|AAW62258.1| unknown protein [Schistosoma japonicum] >gi|226479840|emb|CAX73216.1| protein phosphatase 1, catalytic subunit, gamma isoform [Schistosoma japonicum]	gb|AAW24648.1	0	675.626	IPR004843	Calcineurin-like phosphoesterase domain, apaH type	DOMAIN
comp1428_c0_seq1			-	gi|56752874	0	1441.51	Sjp_0032630 expressedprotein	Sjp_0032630	1.13782e-152	428.328	sp|Q3KPT0|CC169_XENLACoiled-coil domain-containing protein 169 [Xenopus laevis]	sp|Q3KPT0	3.73537e-11	64.6994	product=hypothetical protein	Sha_200035	4.16964e-97	353.83	forkhead protein/ forkhead protein domain, putative	Smp_145640.2	3.87953e-177	619.748	gi|360044181|emb|CCD81728.1|putative forkhead protein/ forkhead protein domain [Schistosoma mansoni]	emb|CCD81728.1	4.49518e-74	234.958
comp1428_c0_seq2			-	gi|56752874	0	1561.54	Sjp_0032630 expressedprotein	Sjp_0032630	1.27833e-152	428.328	sp|Q3KPT0|CC169_XENLACoiled-coil domain-containing protein 169 [Xenopus laevis]	sp|Q3KPT0	3.90399e-11	64.6994	product=hypothetical protein	Sha_200035	4.2055e-97	353.83	forkhead protein/ forkhead protein domain, putative	Smp_145640.2	3.91289e-177	619.748	gi|360044181|emb|CCD81728.1|putative forkhead protein/ forkhead protein domain [Schistosoma mansoni]	emb|CCD81728.1	4.9747e-74	234.958
comp7210_c0_seq1	sp|Q2KJJ0|PRP6_BOVINPre-mRNA-processing factor 6 [Bos taurus]	0	C:catalytic step 2 spliceosome; P:positive regulation of transcription from RNA polymerase II promoter; C:U4/U6 x U5 tri-snRNP complex; F:RNA binding; F:androgen receptor binding; C:U4/U6 snRNP; F:ribonucleoprotein complex binding; C:U5 snRNP; P:RNA localization; P:mRNA splicing, via spliceosome; F:transcription coactivator activity; C:nuclear speck; P:RNA splicing, via transesterification reacti…	gi|56752874	0	2828.34	Sjp_0032640 Pre-mRNA-processingfactor 6, putative	Sjp_0032640	0	704.516	sp|A1A5S1|PRP6_RATPre-mRNA-processing factor 6 [Rattus norvegicus]	sp|A1A5S1	0	687.567	product=Pre-mRNA-processing factor 6, putative	Sha_102705	0	2019.51	pre-mRNA splicing factor, putative	Smp_078420	0	1301.16	gi|844853930|ref|XP_012796288.1|Pre-mRNA-processing factor 6 [Schistosoma haematobium] >gi|685960844|gb|KGB36525.1| Pre-mRNA-processing factor 6 [Schistosoma haematobium]	ref|XP_012796288.1	0	1017.68	IPR003107	HAT (Half-A-TPR) repeat	REPEAT
comp6357_c0_seq1	sp|P42665|HGLB_SCHJAHemoglobinase [Schistosoma japonicum]	0	P:proteolysis; F:hydrolase activity; F:cysteine-type peptidase activity; F:peptidase activity; F:cysteine-type endopeptidase activity; C:lysosome; P:negative regulation of ERBB signaling pathway; P:proteolysis involved in cellular protein catabolic process; P:renal system process; P:receptor catabolic process; C:late endosome; C:apical part of cell; P:response to acid chemical; P:negative regulat…	gi|56752876	0	1173.74	Sjp_0001230 ko:K01369legumain [EC3.4.22.34], putative	Sjp_0001230	0	878.626	sp|P42665|HGLB_SCHJAHemoglobinase [Schistosoma japonicum]	sp|P42665	0	876.315									gi|226468410|emb|CAX69882.1|legumain [Schistosoma japonicum]	emb|CAX69882.1	0	880.552
comp5652_c0_seq1	sp|Q5RC30|SC11C_PONABSi GO:0016021,GO:0016020,GO:0016787,GO:0006465,GO:0008236,GO:0005789,GO:0008233,GO:0006508,GO:0043231,GO:0005783,GO:0031090	1.63517e-83	C:integral component of membrane; C:membrane; F:hydrolase activity; P:signal peptide processing; F:serine-type peptidase activity; C:endoplasmic reticulum membrane; F:peptidase activity; P:proteolysis; C:intracellular membrane-bounded organelle; C:endoplasmic reticulum; C:organelle membrane; P:cellular protein metabolic process; P:regulation of insulin secretion; P:translation; P:SRP-dependent co…	gi|56752878	0	1548.61	Sjp_0058200 ko:K03100signal peptidase I [EC3.4.21.89], putative	Sjp_0058200	1.27989e-103	302.753	sp|Q5RC30|SC11C_PONABSignal peptidase complex catalytic subunit SEC11C [Pongo abelii]	sp|Q5RC30	1.82542e-83	256.529					signalase (S26 family)	Smp_031730	3.31254e-158	556.962	gi|56752879|gb|AAW24651.1|SjpHGC06703 protein [Schistosoma japonicum] >gi|226470168|emb|CAX70365.1| SEC11-like 3 [Schistosoma japonicum] >gi|226470174|emb|CAX70368.1| SEC11-like 3 [Schistosoma japonicum]	gb|AAW24651.1	7.34983e-128	374.785	IPR028360	Peptidase S24/S26, beta-ribbon domain	DOMAIN
comp6200_c0_seq1	gi|360043163|emb|CCD78575.1|Mxi neural development protein [Schistosoma mansoni]	6.57835e-151	F:protein dimerization activity	gi|56752880	0	941.065	Sjp_0133120 IPR001092,Basichelix-loop-helix dimerisation region bHLH;IPR011598,Helix-loop-helix DNA-binding,domain-containing	Sjp_0133120	4.51094e-176	511.916	tr|G4VF67|G4VF67_SCHMA Mxi neural development protein [Schistosoma mansoni]	tr|G4VF67	3.40757e-145	441.425	product=hypothetical protein	Sha_101325	0	741.627	Mxi neural development protein	Smp_021340.1	0	747.167	gi|360043163|emb|CCD78575.1|Mxi neural development protein [Schistosoma mansoni]	emb|CCD78575.1	7.3708e-145	441.425
comp6200_c0_seq2	sp|O09015|MXI1_RATMax-interacting protein 1 [Rattus norvegicus]	2.04405e-07	P:transcription, DNA-templated; F:protein dimerization activity; F:DNA binding; P:negative regulation of transcription from RNA polymerase II promoter; P:negative regulation of cell proliferation; F:transcription corepressor activity; P:cytoplasmic sequestering of transcription factor; C:nucleus; P:negative regulation of transcription, DNA-templated	gi|56752880	0	1441.51	Sjp_0133120 IPR001092,Basichelix-loop-helix dimerisation region bHLH;IPR011598,Helix-loop-helix DNA-binding,domain-containing	Sjp_0133120	7.19604e-180	521.161	tr|G4VF67|G4VF67_SCHMA Mxi neural development protein [Schistosoma mansoni]	tr|G4VF67	6.95821e-149	450.669	product=hypothetical protein	Sha_101325	0	741.627	Mxi neural development protein	Smp_021340.1	0	972.458	gi|360043163|emb|CCD78575.1|Mxi neural development protein [Schistosoma mansoni]	emb|CCD78575.1	1.50511e-148	450.669	IPR011598	Myc-type, basic helix-loop-helix (bHLH) domain	DOMAIN
Fcomp3685_c0_seq1			-	gi|56752882	0	976.151	Sjp_0209800 IPR000008,C2calcium-dependent membrane targeting;IPR008973,C2 calcium/lipid-binding region, CaLB,domain-containing	Sjp_0209800	3.21774e-77	246.899	tr|Q5DHQ3|Q5DHQ3_SCHJA SjpHGC09419 protein OS=Schistosoma japonicum PE=2 SV=1	tr|Q5DHQ3	9.3726e-74	246.899									gi|56752883|gb|AAW24653.1|SjpHGC09419 protein [Schistosoma japonicum]	gb|AAW24653.1	2.02736e-73	246.899
Fcomp4243_c0_seq1			-	gi|56752882	0	1764.67	Sjp_0209800 IPR000008,C2calcium-dependent membrane targeting;IPR008973,C2 calcium/lipid-binding region, CaLB,domain-containing	Sjp_0209800	0	586.645	tr|Q5DHQ3|Q5DHQ3_SCHJA SjpHGC09419 protein OS=Schistosoma japonicum PE=2 SV=1	tr|Q5DHQ3	0	586.645	product=hypothetical protein	Sha_101291	1.04014e-113	409.23	expressed protein	Smp_058160	4.76479e-152	536.649	gi|56752883|gb|AAW24653.1|SjpHGC09419 protein [Schistosoma japonicum]	gb|AAW24653.1	0	586.645
Fcomp4678_c0_seq1			-	gi|56752882	0	1033.4	Sjp_0209800 IPR000008,C2calcium-dependent membrane targeting;IPR008973,C2 calcium/lipid-binding region, CaLB,domain-containing	Sjp_0209800	8.98763e-106	321.627	tr|Q5DHQ3|Q5DHQ3_SCHJA SjpHGC09419 protein OS=Schistosoma japonicum PE=2 SV=1	tr|Q5DHQ3	2.6179e-102	321.627					voltage-gated potassium channel, putative	Smp_157490	4.16426e-41	167.319	gi|56752883|gb|AAW24653.1|SjpHGC09419 protein [Schistosoma japonicum]	gb|AAW24653.1	5.6627e-102	321.627
Fcomp4678_c0_seq2			-	gi|56752882	0	1413.81	Sjp_0209800 IPR000008,C2calcium-dependent membrane targeting;IPR008973,C2 calcium/lipid-binding region, CaLB,domain-containing	Sjp_0209800	2.16579e-159	462.611	tr|Q5DHQ3|Q5DHQ3_SCHJA SjpHGC09419 protein OS=Schistosoma japonicum PE=2 SV=1	tr|Q5DHQ3	6.30848e-156	462.611					voltage-gated potassium channel, putative	Smp_157490	5.52996e-41	167.319	gi|56752883|gb|AAW24653.1|SjpHGC09419 protein [Schistosoma japonicum]	gb|AAW24653.1	1.36456e-155	462.611
comp11663_c0_seq1			-	gi|56752884	0	671.454	Sjp_0207960 expressedprotein	Sjp_0207960	2.54121e-74	227.254	tr|Q5C5J8|Q5C5J8_SCHJA Putative uncharacterized protein OS=Schistosoma japonicum PE=2 SV=1	tr|Q5C5J8	5.67786e-73	226.868									gi|60597054|gb|AAX25076.1|unknown [Schistosoma japonicum]	gb|AAX25076.1	1.22816e-72	226.868
comp12076_c0_seq1			-	gi|56752884	3.71335e-77	283.658	Sjp_0207960 expressedprotein	Sjp_0207960	1.42919e-28	103.605	tr|Q5DHQ2|Q5DHQ2_SCHJA SjpHGC00975 protein OS=Schistosoma japonicum PE=2 SV=1	tr|Q5DHQ2	4.16294e-25	103.605									gi|56752885|gb|AAW24654.1|SjpHGC00975 protein [Schistosoma japonicum]	gb|AAW24654.1	9.00471e-25	103.605
comp24476_c0_seq1			-	gi|56752884	5.131e-81	296.584	Sjp_0207960 expressedprotein	Sjp_0207960	3.07587e-31	111.309	tr|Q5C5J8|Q5C5J8_SCHJA Putative uncharacterized protein OS=Schistosoma japonicum PE=2 SV=1	tr|Q5C5J8	3.56822e-29	111.694									gi|60597054|gb|AAX25076.1|unknown [Schistosoma japonicum]	gb|AAX25076.1	7.71828e-29	111.694
comp32359_c0_seq1			-	gi|56752884	1.24815e-92	335.364	Sjp_0207960 expressedprotein	Sjp_0207960	1.53702e-35	123.25	tr|Q5DHQ2|Q5DHQ2_SCHJA SjpHGC00975 protein OS=Schistosoma japonicum PE=2 SV=1	tr|Q5DHQ2	4.477e-32	123.25									gi|56752885|gb|AAW24654.1|SjpHGC00975 protein [Schistosoma japonicum]	gb|AAW24654.1	9.68405e-32	123.25
comp11506_c0_seq1	sp|Q16932|STX_APLCASyntaxin OS=Aplysia californica PE=2 SV=1	4.90399e-57	P:vesicle-mediated transport; C:integral component of membrane; C:membrane; F:SNAP receptor activity; P:intracellular protein transport; P:neurotransmitter transport; P:transport; C:synaptic vesicle membrane; C:secretory granule; P:synaptic vesicle docking; C:neuron projection; C:synaptobrevin 2-SNAP-25-syntaxin-1a complex; C:cell junction; C:SNARE complex; F:glycoprotein binding; F:protein bindi…	gi|56752886	0	1225.45	Sjp_0070580 Syntaxin-1A,putative	Sjp_0070580	4.23375e-142	409.068	sp|Q16932|STX_APLCASyntaxin OS=Aplysia californica PE=2 SV=1	sp|Q16932	8.4081e-54	184.882	product=Syntaxin-1A, putative	Sha_101489	2.44452e-100	364.91	syntaxin, putative	Smp_066670.1	0	809.953	gi|350646406|emb|CCD58903.1|syntaxin, putative [Schistosoma mansoni]	emb|CCD58903.1	1.14185e-151	441.81	IPR028669	Syntaxin 1	FAMILY
comp10623_c0_seq1	gi|358335336|dbj|GAA53865.1|E3 ubiquitin-protein ligase CHFR [Clonorchis sinensis]	6.77419e-14	F:ligase activity; P:metabolic process	gi|56752890	1.73158e-137	484.943	Sjp_0032350 ko:K10644E3 ubiquitin-protein ligase CHFR, putative	Sjp_0032350	4.86914e-56	182.956	tr|Q5DHP9|Q5DHP9_SCHJA SjpHGC05698 protein OS=Schistosoma japonicum PE=2 SV=1	tr|Q5DHP9	3.68684e-54	178.718	product=E3 ubiquitin-protein ligase CHFR, putative	Sha_107676	2.72247e-79	292.891	conserved hypothetical protein	Smp_164690	1.30394e-82	303.971	gi|56752891|gb|AAW24657.1|SjpHGC05698 protein [Schistosoma japonicum]	gb|AAW24657.1	7.97487e-54	178.718
Fcomp18651_c0_seq1			-	gi|56752896	1.37256e-33	139.619	Sjp_0030440 ko:K07193adaptor protein with pleckstrin homology and src homology 2 domains, putative	Sjp_0030440	4.22827e-21	86.6557	tr|G4VBP7|G4VBP7_SCHMA Signal transduction protein lnk-related [Schistosoma mansoni]	tr|G4VBP7	1.60797e-14	77.411					signal transduction protein lnk-related	Smp_154870	3.33418e-58	222.718	gi|353230904|emb|CCD77321.1|signal transduction protein lnk-related [Schistosoma mansoni]	emb|CCD77321.1	3.47814e-14	77.411
comp550_c0_seq1			-	gi|56752898	2.38305e-31	132.232	Sjp_0002180 expressedprotein	Sjp_0002180	4.85066e-46	157.918	tr|G4VGW0|G4VGW0_SCHMA Uncharacterized protein [Schistosoma mansoni]	tr|G4VGW0	4.47711e-23	102.064									gi|360042821|emb|CCD78231.1|hypothetical protein Smp_179690 [Schistosoma mansoni]	emb|CCD78231.1	9.68427e-23	102.064
Fcomp32194_c0_seq1			-	gi|56752898	2.47055e-84	307.664	Sjp_0002180 expressedprotein	Sjp_0002180	1.33674e-30	112.849	tr|Q5DHP5|Q5DHP5_SCHJA SjpHGC08002 protein OS=Schistosoma japonicum PE=2 SV=1	tr|Q5DHP5	8.28712e-29	109.383									gi|56752899|gb|AAW24661.1|SjpHGC08002 protein [Schistosoma japonicum]	gb|AAW24661.1	1.79256e-28	109.383
comp1881_c0_seq1	sp|Q3C1E9|ASF1_CHICKHistone chaperone ASF1 [Gallus gallus]	7.21098e-65	P:regulation of transcription, DNA-templated; P:transcription, DNA-templated; P:chromatin modification; P:chromatin assembly or disassembly; F:protein binding; C:nucleus; F:histone binding; F:chromatin binding; P:nucleosome assembly; P:DNA repair; P:negative regulation of chromatin silencing; P:muscle cell differentiation; P:osteoblast differentiation; C:chromatin; P:spermatogenesis; P:multicellu…	gi|56752900	0	2102.61	Sjp_0115610 ko:K10753histone chaperone ASF1, putative	Sjp_0115610	3.35949e-172	483.411	sp|Q3C1E9|ASF1_CHICKHistone chaperone ASF1 [Gallus gallus]	sp|Q3C1E9	2.21304e-63	207.994					anti-silencing protein, putative	Smp_033020	0	699.154	gi|56752901|gb|AAW24662.1|SjpHGC05068 protein [Schistosoma japonicum] >gi|226467502|emb|CAX69627.1| Histone chaperone ASF1 (Anti-silencing function protein 1 homolog) [Schistosoma japonicum]	gb|AAW24662.1	2.11666e-168	483.411	IPR006818	Histone chaperone ASF1-like	FAMILY
comp5819_c0_seq1	sp|Q13454|TUSC3_HUMANTumor suppressor candidate 3 [Homo sapiens]	2.51365e-84	C:oligosaccharyltransferase complex; P:cellular protein metabolic process; P:magnesium ion transport; C:mitochondrion; C:endoplasmic reticulum membrane; P:post-translational protein modification; P:cognition; F:dolichyl-diphosphooligosaccharide-protein glycotransferase activity; P:protein N-linked glycosylation; P:transmembrane transport; F:magnesium ion transmembrane transporter activity; P:cell…	gi|56752904	0	2436.85	Sjp_0303500 Magnesiumtransporter protein 1 precursor, putative	Sjp_0303500	0	667.922	sp|Q9CQY5|MAGT1_MOUSEMagnesium transporter protein 1 [Mus musculus]	sp|Q9CQY5	2.2211e-85	271.937									gi|56752905|gb|AAW24664.1|SjpHGC02763 protein [Schistosoma japonicum] >gi|226469422|emb|CAX76541.1| Tumor suppressor candidate 3 (Protein N33) [Schistosoma japonicum] >gi|226469426|emb|CAX76543.1| Tumor suppressor candidate 3 (Protein N33) [Schistosoma japonicum] >gi|226469428|emb|CAX76544.1| Tumor suppressor candidate 3 (Protein N33) [Schistosoma japonicum] >gi|226469430|emb|CAX76545.1| Tumor su…	gb|AAW24664.1	0	672.159	IPR021149	Oligosaccharyl transferase complex, subunit OST3/OST6	FAMILY
comp3733_c0_seq1	sp|Q86TN4|TRPT1_HUMANtRNA 2'-phosphotransferase 1 [Homo sapiens]	3.26523e-45	P:regulation of protein kinase activity; P:tRNA splicing, via endonucleolytic cleavage and ligation; F:tRNA 2'-phosphotransferase activity; F:transferase activity; F:phosphotransferase activity, alcohol group as acceptor; F:transferase activity, transferring phosphorus-containing groups; F:NAD+ ADP-ribosyltransferase activity	gi|56752906	0	2342.67	Sjp_0303320 ko:K106692'-phosphotransferase [EC2.7.1.160], putative	Sjp_0303320	0	696.427	sp|Q5EAR5|TRPT1_DANREtRNA 2'-phosphotransferase 1 [Danio rerio]	sp|Q5EAR5	1.83639e-54	186.808									gi|226488132|emb|CAX75731.1|tRNA 2'-phosphotransferase 1 [Schistosoma japonicum]	emb|CAX75731.1	0	696.427	IPR002745	Phosphotransferase KptA/Tpt1	FAMILY
comp3559_c0_seq1	sp|P29314|RS9_RAT40S ribosomal protein S9 [Rattus norvegicus]	3.01795e-90	F:structural constituent of ribosome; P:translation; C:ribonucleoprotein complex; F:rRNA binding; C:cytoplasm; F:RNA binding; C:ribosome; C:intracellular; C:small ribosomal subunit; P:mRNA metabolic process; P:RNA metabolic process; P:positive regulation of cell proliferation; P:cellular protein metabolic process; P:nuclear-transcribed mRNA catabolic process, nonsense-mediated decay; P:regulation…	gi|56752912	0	939.218	Sjp_0304980 ko:K02997small subunit ribosomal protein S9e, putative	Sjp_0304980	3.94112e-100	293.893	sp|P55935|RS9_DROME40S ribosomal protein S9 [Drosophila melanogaster]	sp|P55935	6.75315e-91	273.092									gi|226474510|emb|CAX71741.1|putative 40S ribosomal protein S9 [Schistosoma japonicum] >gi|226474512|emb|CAX71742.1| putative 40S ribosomal protein S9 [Schistosoma japonicum] >gi|226475654|emb|CAX77876.1| putative 40S ribosomal protein S9 [Schistosoma japonicum] >gi|226475660|emb|CAX77879.1| putative 40S ribosomal protein S9 [Schistosoma japonicum] >gi|226475662|emb|CAX77880.1| putative 40S riboso…	emb|CAX71741.1	7.16951e-115	339.732	IPR018079	Ribosomal protein S4, conserved site	CONSERVED_SITE
comp5908_c0_seq1	sp|Q7Z3K3|POGZ_HUMANPogo transposable element with ZNF domain [Homo sapiens]	7.30045e-23	F:DNA binding; C:nucleus; C:cytoplasm; P:mitotic sister chromatid cohesion; P:kinetochore assembly; C:nucleolus; F:protein binding; F:metal ion binding; C:nuclear chromatin; P:regulation of transcription, DNA-templated; P:transcription, DNA-templated	gi|56752914	0	1491.37	Sjp_0045640 ko:K06874zinc finger protein 259, putative	Sjp_0045640	0	1574.68	sp|Q8BZH4|POGZ_MOUSEPogo transposable element with ZNF domain [Mus musculus]	sp|Q8BZH4	6.90245e-21	103.219	product=Pogo transposable element with ZNF domain, putative	Sha_108378	0	1965.96	suppressor of hairy wing homolog, putative	Smp_021950.1	0	1934.56	gi|844842097|ref|XP_012793444.1|Pogo transposable element with ZNF domain [Schistosoma haematobium] >gi|685957597|gb|KGB33680.1| Pogo transposable element with ZNF domain [Schistosoma haematobium]	ref|XP_012793444.1	0	1464.13
comp5908_c0_seq2	sp|Q7Z3K3|POGZ_HUMANPogo transposable element with ZNF domain [Homo sapiens]	7.26262e-23	F:DNA binding; C:nucleus; C:cytoplasm; P:mitotic sister chromatid cohesion; P:kinetochore assembly; C:nucleolus; F:protein binding; F:metal ion binding; C:nuclear chromatin; P:regulation of transcription, DNA-templated; P:transcription, DNA-templated	gi|56752914	0	1491.37	Sjp_0045640 ko:K06874zinc finger protein 259, putative	Sjp_0045640	0	1574.68	sp|Q8BZH4|POGZ_MOUSEPogo transposable element with ZNF domain [Mus musculus]	sp|Q8BZH4	6.86847e-21	103.219	product=Pogo transposable element with ZNF domain, putative	Sha_108378	0	1965.96	suppressor of hairy wing homolog, putative	Smp_021950.1	0	1934.56	gi|844842097|ref|XP_012793444.1|Pogo transposable element with ZNF domain [Schistosoma haematobium] >gi|685957597|gb|KGB33680.1| Pogo transposable element with ZNF domain [Schistosoma haematobium]	ref|XP_012793444.1	0	1464.13
comp1517_c0_seq1			-	gi|56752918	5.38726e-97	350.137	Sjp_0308240 expressedprotein	Sjp_0308240	1.18055e-39	128.257	tr|Q5DHN5|Q5DHN5_SCHJA SjpHGC08404 protein OS=Schistosoma japonicum PE=4 SV=2	tr|Q5DHN5	4.25259e-35	125.561									gi|76157911|gb|AAW24671.2|SjpHGC08404 protein [Schistosoma japonicum]	gb|AAW24671.2	9.19863e-35	125.561
comp4088_c0_seq1	sp|Q63ZU0|ADA_XENTRAdenosine deaminase [Xenopus tropicalis]	1.06495e-77	P:inosine biosynthetic process; F:deaminase activity; F:hydrolase activity; P:adenosine catabolic process; P:nucleotide metabolic process; P:negative regulation of adenosine receptor signaling pathway; F:metal ion binding; C:membrane; P:hypoxanthine salvage; C:cell junction; C:cytoplasm; C:cytoplasmic vesicle; F:adenosine deaminase activity; C:cytosol; P:T cell activation; C:external side of plas…	gi|56752920	0	2109.99	Sjp_0056550 ko:K01488adenosine deaminase [EC3.5.4.4], putative	Sjp_0056550	0	590.497	sp|Q63ZU0|ADA_XENTRAdenosine deaminase [Xenopus tropicalis]	sp|Q63ZU0	8.2823e-77	248.44					adenosine deaminase, putative	Smp_035700	0	869.046	gi|82697983|gb|ABB89025.1|adenosine deaminase [Schistosoma japonicum]	gb|ABB89025.1	0	682.559
comp21131_c0_seq1			-	gi|56752926	3.56475e-43	171.012
comp5425_c0_seq1	sp|Q0MQE2|NDUB7_PONPYNADH dehydrogenase [ubiquinone] 1 beta subcomplex subunit 7 [Pongo pygmaeus]	3.32142e-23	P:oxidation-reduction process; C:mitochondrion; C:membrane; C:mitochondrial intermembrane space; F:NADH dehydrogenase (ubiquinone) activity; F:NADH dehydrogenase activity; C:mitochondrial inner membrane; C:respiratory chain; P:small molecule metabolic process; P:respiratory electron transport chain; C:mitochondrial respiratory chain complex I; P:cellular metabolic process; P:mitochondrial electro…	gi|56752930	0	830.266	Sjp_0104810 ko:K03963NADH dehydrogenase (ubiquinone) 1 beta subcomplex 7, putative	Sjp_0104810	3.58295e-85	248.44	sp|Q0MQE2|NDUB7_PONPYNADH dehydrogenase [ubiquinone]	sp|Q0MQE2	Q0MQE2	58									gi|56752931|gb|AAW24677.1|SjpHGC05899 protein [Schistosoma japonicum] >gi|226468724|emb|CAX76390.1| NADH dehydrogenase (ubiquinone) 1 beta subcomplex 7 [Schistosoma japonicum] >gi|226468726|emb|CAX76391.1| NADH dehydrogenase (ubiquinone) 1 beta subcomplex 7 [Schistosoma japonicum] >gi|226468728|emb|CAX76392.1| NADH dehydrogenase (ubiquinone) 1 beta subcomplex 7 [Schistosoma japonicum] >gi|2264687…	gb|AAW24677.1	2.25745e-81	248.44	IPR008698	NADH:ubiquinone oxidoreductase, B18 subunit	FAMILY
comp4154_c0_seq1			-	gi|56752932	5.92406e-143	503.409	Sjp_0047340 expressedprotein	Sjp_0047340	9.82066e-27	95.5153	tr|C7TST5|C7TST5_SCHJA Hypotheticial protein OS=Schistosoma japonicum PE=4 SV=1	tr|C7TST5	2.81255e-29	110.923									gi|257211055|emb|CAX80661.1|hypotheticial protein [Schistosoma japonicum]	emb|CAX80661.1	6.08373e-29	110.923
comp1676_c0_seq1	sp|Q9Y4L5|RN115_HUMANE3 ubiquitin-protein ligase RNF115 [Homo sapiens]	3.35716e-29	P:protein autoubiquitination; C:cytosol; F:zinc ion binding; F:protein binding; F:ubiquitin-protein transferase activity; F:ligase activity; C:cytoplasm; C:nucleus; F:metal ion binding; P:metabolic process; P:protein ubiquitination	gi|56752934	0	2335.29	Sjp_0304320 RINGfinger protein 126, putative	Sjp_0304320	4.45108e-170	481.1	sp|Q9BV68|RN126_HUMANE3 ubiquitin-protein ligase RNF126 [Homo sapiens]	sp|Q9BV68	1.04251e-26	112.849					zinc finger protein, putative	Smp_049970.5	0	765.633	gi|226478522|emb|CAX72756.1|Heavy metal transport/detoxification protein,domain-containing protein [Schistosoma japonicum] >gi|226478680|emb|CAX72835.1| Heavy metal transport/detoxification protein,domain-containing protein [Schistosoma japonicum]	emb|CAX72756.1	3.066e-168	486.108	IPR013083	Zinc finger, RING/FYVE/PHD-type	DOMAIN
comp3994_c0_seq1	sp|Q13427|PPIG_HUMANPeptidyl-prolyl cis-trans isomerase G [Homo sapiens]	6.86111e-06	F:cyclosporin A binding; C:nuclear matrix; C:nucleus; P:RNA splicing; F:peptidyl-prolyl cis-trans isomerase activity; C:cytoplasm; C:nucleoplasm; C:nucleolus; F:protein binding; P:protein folding; C:nuclear speck	gi|56752936	0	1631.71	Sjp_0013430 ko:K09566peptidyl-prolyl isomerase G (cyclophilin G), putative	Sjp_0013430	0	1188.71	tr|G4VIN9|G4VIN9_SCHMA Putative peptidyl-prolyl cis-trans isomerase G, ppig [Schistosoma mansoni]	tr|G4VIN9	0	810.831	product=hypothetical protein	Sha_107195	0	979.845	peptidyl-prolyl cis-trans isomerase G, ppig, putative	Smp_069160.2	0	1435.97	gi|353231935|emb|CCD79290.1|putative peptidyl-prolyl cis-trans isomerase G, ppig [Schistosoma mansoni]	emb|CCD79290.1	0	810.831
comp19629_c0_seq1			-	gi|56752938	1.48129e-112	401.843	Sjp_0072000 ko:K03141transcription initiation factor TFIIH subunit H1, putative	Sjp_0072000	4.79699e-46	155.606	tr|G4VRZ6|G4VRZ6_SCHMA Uncharacterized protein [Schistosoma mansoni]	tr|G4VRZ6	2.59024e-30	121.709									gi|360044216|emb|CCD81763.1|hypothetical protein Smp_011980 [Schistosoma mansoni]	emb|CCD81763.1	5.60286e-30	121.709
comp24509_c0_seq1	gi|56752939|gb|AAW24681.1|SjpHGC03441 protein [Schistosoma japonicum]	8.87511e-53	P:transcription, DNA-templated; P:nucleotide-excision repair; C:core TFIIH complex; P:translational initiation; F:translation initiation factor activity	gi|56752938	2.62482e-166	580.968	Sjp_0072000 ko:K03141transcription initiation factor TFIIH subunit H1, putative	Sjp_0072000	9.80496e-52	172.94	tr|Q5DHM5|Q5DHM5_SCHJA SjpHGC03441 protein OS=Schistosoma japonicum PE=4 SV=1	tr|Q5DHM5	1.40822e-52	171.785									gi|56752939|gb|AAW24681.1|SjpHGC03441 protein [Schistosoma japonicum]	gb|AAW24681.1	3.04608e-52	171.785
comp5516_c0_seq1	sp|P0CB98|NDUS8_PONPYNADH dehydrogenase [ubiquinone] iron-sulfur protein 8, mitochondrial [Pongo pygmaeus]	2.0111e-100	C:mitochondrial respiratory chain complex I; P:response to oxidative stress; C:membrane; C:respiratory chain; F:NADH dehydrogenase (ubiquinone) activity; C:mitochondrion; F:oxidoreductase activity, acting on NAD(P)H; P:oxidation-reduction process; F:4 iron, 4 sulfur cluster binding; F:oxidoreductase activity; F:iron-sulfur cluster binding; F:NADH dehydrogenase activity; F:metal ion binding; P:mit…	gi|56752940	0	1373.18	Sjp_0063950 ko:K03941NADH dehydrogenase (ubiquinone) Fe-S protein 8, putative	Sjp_0063950	1.63871e-149	419.083	sp|Q8K3J1|NDUS8_MOUSENADH dehydrogenase [ubiquinone]	sp|Q8K3J1	Q8K3J1	80					NADH-ubiquinone oxidoreductase 1, chain, putative	Smp_042590.1	1.32057e-136	484.943	gi|226487082|emb|CAX75406.1|NADH dehydrogenase (ubiquinone) Fe-S protein 8 [Schistosoma japonicum] >gi|226487084|emb|CAX75407.1| NADH dehydrogenase (ubiquinone) Fe-S protein 8 [Schistosoma japonicum] >gi|226487086|emb|CAX75408.1| NADH dehydrogenase (ubiquinone) Fe-S protein 8 [Schistosoma japonicum] >gi|226487088|emb|CAX75409.1| NADH dehydrogenase (ubiquinone) Fe-S protein 8 [Schistosoma japonicu…	emb|CAX75406.1	1.03248e-145	419.083	IPR017900	4Fe-4S ferredoxin, iron-sulphur binding, conserved site	CONSERVED_SITE
comp6257_c0_seq1	sp|Q9N2D1|TRYT_PIGTryptase [Sus scrofa]	4.8373e-27	P:proteolysis; F:serine-type endopeptidase activity; C:extracellular region; C:keratohyalin granule; F:serine hydrolase activity; P:plasminogen activation; C:extracellular space; P:blood coagulation; P:positive regulation of fibrinolysis; P:fibrinolysis; P:inflammatory response; F:peptidase activity; C:integral component of membrane; P:extracellular matrix organization; P:blood coagulation, intri…	gi|56752942	0	3118.26	Sjp_0301550 ko:K01346pancreatic elastase II [EC3.4.21.71], putative	Sjp_0301550	0	871.307	sp|Q9N2D1|TRYT_PIGTryptase [Sus scrofa]	sp|Q9N2D1	2.37136e-25	110.153	product=Plasma kallikrein, putative	Sha_106500	0	1408.27	subfamily S1A unassigned peptidase (S01 family)	Smp_002150	0	1463.67	gi|56752943|gb|AAW24683.1|SjpHGC01895 protein [Schistosoma japonicum]	gb|AAW24683.1	0	876.315	IPR009003	Peptidase S1, PA clan	DOMAIN
comp1395_c0_seq1	sp|Q7YR41|FLOT1_PANTRFlotillin-1 [Pan troglodytes]	5.40044e-150	C:melanosome; P:regulation of Rho protein signal transduction; C:caveola; C:membrane; P:axonogenesis; C:flotillin complex; C:centriolar satellite; C:endosome; C:membrane raft; C:sarcolemma; C:microtubule organizing center; P:protein localization to plasma membrane; C:COP9 signalosome; C:plasma membrane; C:integral component of membrane; F:ionotropic glutamate receptor binding; C:lysosomal membran…	gi|56752944	0	2204.17	Sjp_0036600 ko:K07192flotillin, putative	Sjp_0036600	0	728.013	sp|O61491|FLOT1_DROMEFlotillin-1 [Drosophila melanogaster]	sp|O61491	1.63535e-174	501.901	product=Flotillin-1, putative	Sha_101136	0	1435.97	flotillin-1, putative	Smp_016200.3	0	1539.38	gi|226487908|emb|CAX75619.1|flotillin 1 [Schistosoma japonicum] >gi|226487910|emb|CAX75620.1| flotillin 1 [Schistosoma japonicum] >gi|226487912|emb|CAX75621.1| flotillin 1 [Schistosoma japonicum] >gi|226487914|emb|CAX75622.1| flotillin 1 [Schistosoma japonicum] >gi|226487916|emb|CAX75623.1| flotillin 1 [Schistosoma japonicum]	emb|CAX75619.1	0	728.013	IPR001107	Band 7 domain	DOMAIN
comp17515_c0_seq1			-	gi|56752948	5.70018e-91	329.824	Sjp_0080780 expressedprotein	Sjp_0080780	7.24944e-34	119.783	tr|Q5DHM0|Q5DHM0_SCHJA SjpHGC07282 protein OS=Schistosoma japonicum PE=2 SV=1	tr|Q5DHM0	1.53417e-31	120.168									gi|56752949|gb|AAW24686.1|SjpHGC07282 protein [Schistosoma japonicum]	gb|AAW24686.1	3.31852e-31	120.168
comp3803_c0_seq1	sp|Q96BW9|TAM41_HUMANMitochondrial translocator assembly and maintenance protein 41 homolog [Homo sapiens]	2.24445e-36	C:extrinsic component of mitochondrial inner membrane; P:protein import into mitochondrial matrix; C:mitochondrion; P:protein transport; P:transport	gi|56752952	0	1716.66	Sjp_0105300 MMP37-likeprotein, mitochondrial precursor, putative	Sjp_0105300	0	577.4	sp|Q96BW9|TAM41_HUMANMitochondrial translocator assembly and maintenance protein 41 homolog [Homo sapiens]	sp|Q96BW9	1.11389e-35	136.346	product=MMP37-like protein, mitochondrial, putative	Sha_103009	9.07959e-174	608.668	expressed protein	Smp_148560.2	0	741.627	gi|226466892|emb|CAX69581.1|MMP37-like protein, mitochondrial precursor [Schistosoma japonicum]	emb|CAX69581.1	0	577.4	IPR015222	Mitochondrial matrix Mmp37	FAMILY
comp20041_c0_seq1			-	gi|56752952	2.11383e-157	551.422	Sjp_0105300 MMP37-likeprotein, mitochondrial precursor, putative	Sjp_0105300	7.80816e-23	90.5077	tr|Q5DHL8|Q5DHL8_SCHJA SjpHGC02338 protein OS=Schistosoma japonicum PE=2 SV=1	tr|Q5DHL8	2.18439e-19	90.5077									gi|56752953|gb|AAW24688.1|SjpHGC02338 protein [Schistosoma japonicum]	gb|AAW24688.1	4.72497e-19	90.5077	IPR015222	Mitochondrial matrix Mmp37	FAMILY
comp12467_c0_seq1			-	gi|56752954	5.67018e-179	623.441	Sjp_0304350 expressedprotein	Sjp_0304350	1.52793e-79	238.81	tr|Q5DHL7|Q5DHL7_SCHJA SjpHGC01049 protein OS=Schistosoma japonicum PE=2 SV=1	tr|Q5DHL7	4.45053e-76	238.81									gi|56752955|gb|AAW24689.1|SjpHGC01049 protein [Schistosoma japonicum]	gb|AAW24689.1	9.62678e-76	238.81
comp15213_c0_seq1			-	gi|56752954	1.64399e-163	571.735	Sjp_0304350 expressedprotein	Sjp_0304350	6.43997e-32	114.39	tr|Q5DFS5|Q5DFS5_SCHJA Putative uncharacterized protein OS=Schistosoma japonicum PE=2 SV=1	tr|Q5DFS5	8.74364e-30	114.39					translation initiation inhibitor, putative	Smp_151690	5.12505e-13	73.1396	gi|56754287|gb|AAW25331.1|unknown [Schistosoma japonicum]	gb|AAW25331.1	1.89131e-29	114.39
comp5472_c0_seq1	sp|Q5BL41|ARP2_XENTRActin-related protein 2 [Xenopus tropicalis]	1.67425e-169	C:cell projection; P:Arp2/3 complex-mediated actin nucleation; F:nucleotide binding; C:cytoplasm; F:actin binding; F:ATP binding; P:regulation of actin filament polymerization; C:cytoskeleton; C:Arp2/3 protein complex; P:asymmetric cell division; P:spindle localization; C:actin cap; P:meiotic cytokinesis; P:establishment or maintenance of cell polarity; P:cytoplasmic transport; C:actin cytoskelet…	gi|56752956	0	2891.13	Sjp_0302640 Actin-relatedprotein 2-A, putative	Sjp_0302640	0	637.491	sp|Q7SXW6|ARP2A_DANREActin-related protein 2-A [Danio rerio]	sp|Q7SXW6	2.24726e-174	502.286	product=Actin-related protein 2-A, putative	Sha_100753	0	1160.82	actin-related protein 2, arp2	Smp_101290.2	0	1423.04	gi|56752957|gb|AAW24690.1|SjpHGC06362 protein [Schistosoma japonicum]	gb|AAW24690.1	0	637.491	noIPR	Actin family	FAMILY
comp4808_c0_seq1	sp|O95870|ABHGA_HUMANAbhydrolase domain-containing protein 16A [Homo sapiens]	7.06091e-84	F:hydrolase activity; C:integral component of membrane; P:metabolic process; C:membrane	gi|56752958	0	1711.12	Sjp_0036220 ProteinBAT5, putative	Sjp_0036220	0	600.897	sp|O95870|ABHGA_HUMANAbhydrolase domain-containing protein 16A [Homo sapiens]	sp|O95870	5.92175e-86	286.96	product=Protein BAT5, putative	Sha_107443	4.33555e-160	564.348	protein bat5 (S09 family)	Smp_084790	1.57943e-179	628.981	gi|76156073|gb|AAX27309.2|SjpHGC00588 protein [Schistosoma japonicum]	gb|AAX27309.2	0	617.461	noIPR	Alpha/Beta hydrolase fold	DOMAIN
comp5001_c0_seq1	sp|Q6AYQ8|FAHD1_RATAcylpyruvase FAHD1, mitochondrial [Rattus norvegicus]	2.86989e-50	F:metal ion binding; F:acetylpyruvate hydrolase activity; C:mitochondrion; F:fumarylpyruvate hydrolase activity; C:cytosol; F:acylpyruvate hydrolase activity; C:mitochondrial inner membrane; F:hydrolase activity; C:cytoplasm; F:catalytic activity; P:metabolic process	gi|56752966	0	1247.61	Sjp_0002630 ko:K018265-carboxymethyl-2-hydroxymuconate isomerase [EC5.3.3.10], putative	Sjp_0002630	1.68894e-145	410.223	sp|Q8R0F8|FAHD1_MOUSEAcylpyruvase FAHD1, mitochondrial [Mus musculus]	sp|Q8R0F8	1.39245e-51	174.866									gi|56754403|gb|AAW25389.1|unknown [Schistosoma japonicum]	gb|AAW25389.1	2.5667e-157	449.899	IPR011234	Fumarylacetoacetase, C-terminal-related	DOMAIN
comp876_c0_seq1	sp|Q9NPH0|PPA6_HUMANLysophosphatidic acid phosphatase type 6 [Homo sapiens]	7.54998e-26	C:mitochondrion; P:dephosphorylation; C:cytoplasm; P:lysobisphosphatidic acid metabolic process; F:acid phosphatase activity; F:lysophosphatidic acid phosphatase activity; P:phospholipid metabolic process; P:lipid metabolic process; F:hydrolase activity; C:integral component of membrane; P:metabolic process; C:membrane	gi|56752968	0	1234.68	Sjp_0302300 ko:K01078acid phosphatase [EC3.1.3.2], putative	Sjp_0302300	1.20266e-148	424.091	sp|Q9NPH0|PPA6_HUMANLysophosphatidic acid phosphatase type 6 [Homo sapiens]	sp|Q9NPH0	4.34005e-24	102.834					lysophosphatidic acid phosphatase, putative	Smp_139900	1.97418e-139	494.176	gi|56752969|gb|AAW24696.1|SjpHGC09431 protein [Schistosoma japonicum]	gb|AAW24696.1	7.57742e-145	424.091	IPR029033	Histidine phosphatase superfamily	FAMILY
comp1316_c0_seq1			-	gi|56752968	0	691.767
comp9949_c0_seq1	gi|353230559|emb|CCD76976.1|cdc50-related [Schistosoma mansoni]	2.5213e-73	P:dephosphorylation; P:metabolic process; F:acid phosphatase activity	gi|56752968	0	1583.7	Sjp_0302300 ko:K01078acid phosphatase [EC3.1.3.2], putative	Sjp_0302300	1.16312e-154	441.81	tr|Q5DHL0|Q5DHL0_SCHJA SjpHGC09431 protein OS=Schistosoma japonicum PE=2 SV=1	tr|Q5DHL0	3.38792e-151	441.81	product=hypothetical protein	Sha_105037	7.92193e-30	130.386	cdc50-related	Smp_139920	9.80832e-89	326.131	gi|56752969|gb|AAW24696.1|SjpHGC09431 protein [Schistosoma japonicum]	gb|AAW24696.1	7.3283e-151	441.81	IPR029033	Histidine phosphatase superfamily	FAMILY
comp5680_c0_seq1	sp|P49842|STK19_HUMANSerine/threonine-protein kinase 19 [Homo sapiens]	1.5052e-21	F:ATP binding; P:protein phosphorylation; C:nucleus; F:protein serine/threonine kinase activity	gi|56752970	0	1458.13	Sjp_0040930 ko:K08880serine/threonine kinase 19, putative	Sjp_0040930	2.30596e-171	480.715	sp|Q9JHN8|STK19_MOUSESerine/threonine-protein kinase 19 [Mus musculus]	sp|Q9JHN8	1.5809e-24	104.76					Serine/threonine-protein kinase 19, putative	Smp_042920	0	638.214	gi|56753806|gb|AAW25100.1|unknown [Schistosoma japonicum]	gb|AAW25100.1	4.51237e-161	463.766	IPR018865	Serine-threonine protein kinase 19	FAMILY
comp7083_c0_seq1	sp|Q5ZKU0|PKRI1_CHICKPRKR-interacting protein 1 homolog [Gallus gallus]	2.21804e-22	F:protein kinase binding; F:protein kinase inhibitor activity; F:double-stranded RNA binding; C:nucleolus; P:negative regulation of protein kinase activity; P:negative regulation of phosphorylation; C:nucleus	gi|56752974	0	1295.62	Sjp_0035220 PRKR-interactingprotein 1 homolog, putative	Sjp_0035220	5.83138e-92	271.166	sp|Q5ZKU0|PKRI1_CHICKPRKR-interacting protein 1 homolog [Gallus gallus]	sp|Q5ZKU0	1.03178e-20	90.8929									gi|56752975|gb|AAW24699.1|SjpHGC03324 protein [Schistosoma japonicum] >gi|226466822|emb|CAX69546.1| Conserved hypothetical protein [Schistosoma japonicum]	gb|AAW24699.1	3.67409e-88	271.166	IPR009548	Protein of unknown function DUF1168	FAMILY
comp4727_c0_seq1	sp|B4PR07|ARMET_DROYAMesencephalic astrocyte-derived neurotrophic factor homolog [Drosophila yakuba]	6.92659e-42	P:multicellular organismal development; C:extracellular region; C:perinuclear region of cytoplasm; F:molecular_function; F:growth factor activity; P:response to unfolded protein; C:extracellular space; P:vasoconstriction of artery involved in ischemic response to lowering of systemic arterial blood pressure; P:biological_process; C:cellular_component; F:calcium ion binding	gi|56752978	0	1310.39	Sjp_0211200 ProteinARMET precursor, putative	Sjp_0211200	1.90285e-133	377.096	sp|P55145|MANF_HUMANMesencephalic astrocyte-derived neurotrophic factor [Homo sapiens]	sp|P55145	1.00059e-39	141.354									gi|56752979|gb|AAW24701.1|SjpHGC05629 protein [Schistosoma japonicum] >gi|226488120|emb|CAX75725.1| ARMET-like protein precursor [Schistosoma japonicum] >gi|226488122|emb|CAX75726.1| ARMET-like protein precursor [Schistosoma japonicum] >gi|226488124|emb|CAX75727.1| ARMET-like protein precursor [Schistosoma japonicum]	gb|AAW24701.1	1.1989e-129	377.096	noIPR	Armet protein	FAMILY
comp10722_c0_seq1	sp|O66878|SMC_AQUAEChromosome partition protein Smc [Aquifex aeolicus (strain VF5)]	2.77869e-06	C:chromosome; P:DNA recombination; F:DNA binding; P:DNA replication; F:nucleotide binding; C:cytoplasm; F:ATP binding; P:sister chromatid cohesion; P:chromosome organization; P:chromosome condensation; P:chromosome segregation; P:DNA repair; F:protein kinase binding; P:cell cycle; C:cytoskeleton; C:midbody; C:microtubule; C:nucleus	gi|56752980	0	872.739	Sjp_0209280 expressedprotein	Sjp_0209280	4.53701e-109	315.079	tr|Q5DHK4|Q5DHK4_SCHJA SjpHGC05897 protein OS=Schistosoma japonicum PE=2 SV=1	tr|Q5DHK4	2.9364e-101	300.056									gi|56752981|gb|AAW24702.1|SjpHGC05897 protein [Schistosoma japonicum]	gb|AAW24702.1	6.35163e-101	300.056	IPR032777	Domain of unknown function DUF4515	DOMAIN
comp12064_c0_seq1			-	gi|56752980	2.75489e-90	327.977	Sjp_0209280 expressedprotein	Sjp_0209280	1.20457e-46	151.369
Fcomp4907_c0_seq2			-	gi|56752982	0	1182.98
comp6036_c0_seq1			-	gi|56752984	0	1297.47	Sjp_0077530 expressedprotein	Sjp_0077530	1.05611e-131	390.578	tr|G4VA77|G4VA77_SCHMA Putative uncharacterized protein OS=Schistosoma mansoni]	tr|G4VA77	0	636.336	product=hypothetical protein	Sha_300977	1.33499e-105	383.377	expressed protein	Smp_161790.1	0	1267.92	gi|353229246|emb|CCD75417.1|hypothetical protein Smp_161790.1 [Schistosoma mansoni]	emb|CCD75417.1	0	636.336
comp6036_c0_seq2			-	gi|56752984	0	1297.47	Sjp_0305180 expressedprotein	Sjp_0305180	2.03448e-77	245.358	tr|G4VA76|G4VA76_SCHMA Putative uncharacterized protein OS=Schistosoma mansoni]	tr|G4VA76	7.12317e-115	351.288	product=hypothetical protein	Sha_301401	2.23838e-77	289.198	expressed protein	Smp_161790.2	0	763.787	gi|353229245|emb|CCD75416.1|hypothetical protein Smp_161790.2 [Schistosoma mansoni]	emb|CCD75416.1	1.54079e-114	351.288
comp6036_c0_seq3			-	gi|56752984	0	1967.8	Sjp_0077530 expressedprotein	Sjp_0077530	4.82308e-132	389.423	tr|G4VA77|G4VA77_SCHMA Putative uncharacterized protein OS=Schistosoma mansoni]	tr|G4VA77	3.85611e-173	510.76	product=hypothetical protein	Sha_300977	1.20442e-105	383.377	expressed protein	Smp_161790.1	0	1153.43	gi|353229246|emb|CCD75417.1|hypothetical protein Smp_161790.1 [Schistosoma mansoni]	emb|CCD75417.1	8.34102e-173	510.76
comp6036_c0_seq4			-	gi|56752984	0	2490.4	Sjp_0305180 expressedprotein	Sjp_0305180	5.42235e-117	345.125	tr|Q5DHK2|Q5DHK2_SCHJA SjpHGC02374 protein OS=Schistosoma japonicum PE=2 SV=1	tr|Q5DHK2	1.49325e-109	334.339	product=hypothetical protein	Sha_301401	1.94559e-77	289.198	expressed protein	Smp_161790.2	0	649.294	gi|56752985|gb|AAW24704.1|SjpHGC02374 protein [Schistosoma japonicum]	gb|AAW24704.1	3.22999e-109	334.339
comp5856_c0_seq1	sp|P74148|Y1388_SYNY3Universal stress protein Sll1388 [Synechocystis sp. (strain PCC 6803 / Kazusa)]	1.392e-07	P:response to stress	gi|56752986	0	1371.33	Sjp_0211220 IPR006015,Universalstress protein (Usp);IPR006016,UspA,domain-containing	Sjp_0211220	4.21928e-29	108.997	tr|Q5DHK1|Q5DHK1_SCHJA SjpHGC02778 protein OS=Schistosoma japonicum PE=2 SV=1	tr|Q5DHK1	1.11185e-93	285.034	product=Uncharacterized protein sll1388, putative	Sha_104567	1.02313e-117	422.156					gi|56752987|gb|AAW24705.1|SjpHGC02778 protein [Schistosoma japonicum]	gb|AAW24705.1	2.40499e-93	285.034	IPR014729	Rossmann-like alpha/beta/alpha sandwich fold	DOMAIN
comp7368_c0_seq1	sp|Q9NQL2|RRAGD_HUMANRas-related GTP-binding protein D [Homo sapiens]	1.48741e-118	P:cellular response to amino acid stimulus; P:cellular protein localization; C:nucleus; P:positive regulation of TOR signaling; C:cytoplasm; F:GTP binding; C:lysosome; F:protein heterodimerization activity; F:protein binding; P:cell growth; P:obsolete GTP catabolic process; P:RNA splicing; P:apoptotic process; P:transcription, DNA-templated; F:GTPase activity; P:small GTPase mediated signal trans…	gi|56752990	0	1411.96	Sjp_0302160 Ras-relatedGTP-binding protein D, putative	Sjp_0302160	0	888.641	sp|Q9NQL2|RRAGD_HUMANRas-related GTP-binding protein D [Homo sapiens]	sp|Q9NQL2	9.33946e-122	370.933	product=Ras-related GTP-binding protein D, putative	Sha_104424	0	1341.79	ras-related GTP binding rag C,d/gtr2	Smp_026090	0	1504.29	gi|353232614|emb|CCD79968.1|ras-related GTP binding rag C,d/gtr2 [Schistosoma mansoni]	emb|CCD79968.1	0	786.563	IPR006762	Gtr1/RagA G protein	FAMILY
comp6160_c0_seq1	sp|P91799|IM25_SCHJA25 kDa integral membrane protein OS=Schistosoma japonicum PE=2 SV=1	1.96372e-11	F:molecular_function; C:integral component of membrane; C:membrane; P:biological_process	gi|56752992	0	1783.14	Sjp_0216690 similarto 25 kDa integral membrane protein, putative	Sjp_0216690	1.65567e-131	377.481	tr|Q5DHJ8|Q5DHJ8_SCHJA SjpHGC01209 protein OS=Schistosoma japonicum PE=2 SV=1	tr|Q5DHJ8	4.82263e-128	377.481									gi|56752993|gb|AAW24708.1|SjpHGC01209 protein [Schistosoma japonicum]	gb|AAW24708.1	1.04317e-127	377.481	IPR008952	Tetraspanin, EC2 domain	DOMAIN
comp6292_c0_seq1	sp|P91799|IM25_SCHJA25 kDa integral membrane protein OS=Schistosoma japonicum PE=2 SV=1	8.09759e-25	F:molecular_function; C:integral component of membrane; C:membrane; P:biological_process; C:lysosomal membrane; C:late endosome membrane; C:plasma membrane; C:lysosome; C:endosome; P:cellular protein localization; P:platelet activation; C:cell surface; C:endosome membrane; P:regulation of rubidium ion transport; P:platelet degranulation; P:blood coagulation; F:protein binding; C:platelet dense gr…	gi|56752994	0	931.832	Sjp_0058450 similarto 25 kDa integral membrane protein, putative	Sjp_0058450	6.75537e-172	481.1	sp|P91799|IM25_SCHJA25 kDa integral membrane protein OS=Schistosoma japonicum PE=2 SV=1	sp|P91799	1.36772e-16	80.8777									gi|56752889|gb|AAW24656.1|unknown [Schistosoma japonicum]	gb|AAW24656.1	7.5716e-169	483.026	IPR008952	Tetraspanin, EC2 domain	DOMAIN
comp6292_c0_seq2	sp|P91799|IM25_SCHJA25 kDa integral membrane protein OS=Schistosoma japonicum PE=2 SV=1	6.08818e-25	F:molecular_function; C:integral component of membrane; C:membrane; P:biological_process; C:lysosomal membrane; C:late endosome membrane; C:plasma membrane; C:lysosome; C:endosome; P:cellular protein localization; P:platelet activation; C:cell surface; C:endosome membrane; P:regulation of rubidium ion transport; P:platelet degranulation; P:blood coagulation; F:protein binding; C:platelet dense gr…	gi|56752994	0	931.832	Sjp_0058450 similarto 25 kDa integral membrane protein, putative	Sjp_0058450	2.72391e-172	481.485	sp|P91799|IM25_SCHJA25 kDa integral membrane protein OS=Schistosoma japonicum PE=2 SV=1	sp|P91799	1.21892e-16	80.8777									gi|56752889|gb|AAW24656.1|unknown [Schistosoma japonicum]	gb|AAW24656.1	3.25875e-169	483.026	IPR008952	Tetraspanin, EC2 domain	DOMAIN
comp7294_c0_seq1	sp|Q68CJ9|CR3L3_HUMANCyclic AMP-responsive element-binding protein 3-like protein 3 [Homo sapiens]	8.16361e-18	C:integral component of membrane; F:sequence-specific DNA binding; F:transcription factor activity, sequence-specific DNA binding; C:nucleus; C:cytoplasm; C:endoplasmic reticulum membrane; C:nucleolus; F:protein binding; P:transcription, DNA-templated; P:response to unfolded protein; C:membrane; F:DNA binding; P:regulation of transcription, DNA-templated; C:endoplasmic reticulum; F:transcription …	gi|56752994	5.53991e-43	172.859	Sjp_0079020 cAMP-responsiveelement-binding protein 3-like protein 3, putative	Sjp_0079020	1.33115e-138	403.675	sp|Q68CJ9|CR3L3_HUMANCyclic AMP-responsive element-binding protein 3-like protein 3 [Homo sapiens]	sp|Q68CJ9	2.92868e-17	85.1149	product=Cyclic AMP-responsive element-binding protein 3-like protein 1, putative	Sha_104698	8.03157e-45	180.245					gi|353232289|emb|CCD79644.1|putative camp-response element binding protein [Schistosoma mansoni]	emb|CCD79644.1	1.276e-85	272.707
comp15090_c0_seq1	sp|Q5DHJ5|IFT46_SCHJAIntraflagellar transport protein 46 homolog [Schistosoma japonicum]	1.34072e-43	C:cilium; C:cytoplasm; C:cytoskeleton; C:cell projection; P:intraciliary transport; C:protein complex; C:motile primary cilium; P:protein stabilization; C:nucleus; P:cilium assembly; C:ciliary basal body; F:molecular_function; C:motile cilium; F:protein C-terminus binding; P:biological_process; C:intraciliary transport particle B; P:regulation of cilium assembly; P:axoneme assembly; P:protein tra…	gi|56752998	1.00164e-129	459.089	Sjp_0006600 similarto UPF0360 protein C11orf60, putative	Sjp_0006600	1.14225e-18	77.0258	sp|Q5DHJ5|IFT46_SCHJAIntraflagellar transport protein 46 homolog [Schistosoma japonicum]	sp|Q5DHJ5	2.08776e-43	149.058									gi|74775252|sp|Q5DHJ5.1|IFT46_SCHJARecName: Full=Intraflagellar transport protein 46 homolog >gi|56752999|gb|AAW24711.1| SjpHGC08984 protein [Schistosoma japonicum]	sp|Q5DHJ5.1	3.62097e-41	149.058	IPR022088	Intraflagellar transport complex B protein 46	FAMILY
comp8535_c0_seq1	gi|256052156|ref|XP_002569643.1|hypothetical protein [Schistosoma mansoni]	3.47715e-17	F:nucleotide binding	gi|56753000	1.3481e-133	472.016	Sjp_0111030 expressedprotein	Sjp_0111030	1.22101e-38	128.257	tr|Q5DHJ4|Q5DHJ4_SCHJA SjpHGC05848 protein OS=Schistosoma japonicum PE=4 SV=1	tr|Q5DHJ4	2.44059e-46	155.221									gi|56753001|gb|AAW24712.1|SjpHGC05848 protein [Schistosoma japonicum]	gb|AAW24712.1	5.27915e-46	155.221
comp12961_c0_seq1			-	gi|56753000	3.42304e-124	440.623
comp5697_c0_seq1	sp|Q6DIQ1|GL1D1_XENTRGlycosyltransferase 1 domain-containing protein 1 [Xenopus tropicalis]	5.58666e-30	P:biosynthetic process; F:transferase activity; C:extracellular region; F:transferase activity, transferring glycosyl groups; C:cytoplasm	gi|56753004	0	2316.82	Sjp_0302990 Glycosyltransferase1 domain-containing protein 1 precursor, putative	Sjp_0302990	0	718.383	sp|Q6DIQ1|GL1D1_XENTRGlycosyltransferase 1 domain-containing protein 1 [Xenopus tropicalis]	sp|Q6DIQ1	6.47298e-30	122.865	product=Glycosyltransferase 1 domain-containing protein 1, putative	Sha_103801	5.78995e-167	586.508	expressed protein	Smp_161030	1.33387e-148	525.569	gi|226471154|emb|CAX70658.1|hypothetical protein [Schistosoma japonicum]	emb|CAX70658.1	0	719.539	IPR001296	Glycosyl transferase, family 1	DOMAIN
comp12086_c0_seq1			-	gi|56753008	6.67695e-143	503.409	Sjp_0035070 ko:K04468nemo like kinase, putative	Sjp_0035070	9.11522e-14	66.6254
comp13760_c0_seq1	gi|360042703|emb|CCD78113.1|serine/threonine kinase [Schistosoma mansoni]	5.73481e-30	F:kinase activity; F:ATP binding; F:protein kinase activity; P:phosphorylation; F:nucleotide binding; P:protein phosphorylation; F:transferase activity, transferring phosphorus-containing groups	gi|56753008	7.86074e-100	359.37	Sjp_0035070 ko:K04468nemo like kinase, putative	Sjp_0035070	8.48265e-40	136.732	tr|Q5DHJ0|Q5DHJ0_SCHJA SjpHGC09514 protein OS=Schistosoma japonicum PE=2 SV=1	tr|Q5DHJ0	9.83573e-37	136.346					serine/threonine kinase	Smp_074080	7.62834e-49	191.325	gi|56753009|gb|AAW24716.1|SjpHGC09514 protein [Schistosoma japonicum]	gb|AAW24716.1	2.12753e-36	136.346
comp17619_c0_seq1	sp|Q9UBE8|NLK_HUMANSerine/threonine-protein kinase NLK [Homo sapiens]	7.07608e-56	F:ubiquitin protein ligase binding; P:intracellular signal transduction; P:protein phosphorylation; C:nucleus; P:Wnt signaling pathway; F:ATP binding; P:regulation of transcription, DNA-templated; F:SH2 domain binding; P:peptidyl-threonine phosphorylation; P:transcription, DNA-templated; F:protein kinase activity; F:MAP kinase activity; P:protein autophosphorylation; C:cytoplasm; P:negative regul…	gi|56753008	0	652.988	Sjp_0035070 ko:K04468nemo like kinase, putative	Sjp_0035070	5.0266e-81	249.98	sp|Q9UBE8|NLK_HUMANSerine/threonine-protein kinase NLK [Homo sapiens]	sp|Q9UBE8	5.76016e-56	187.963	product=Serine/threonine protein kinase NLK2, putative	Sha_104362	3.50486e-144	508.949	serine/threonine kinase	Smp_074080	1.40968e-93	340.904	gi|844836103|ref|XP_012792198.1|Serine/threonine-protein kinase NLK2 [Schistosoma haematobium] >gi|685956219|gb|KGB32431.1| Serine/threonine-protein kinase NLK2 [Schistosoma haematobium]	ref|XP_012792198.1	8.26639e-77	249.98	noIPR	Protein kinase domain	DOMAIN
comp18185_c0_seq1	sp|Q8QGV6|NLK2_XENLASerine/threonine-protein kinase NLK2 [Xenopus laevis]	1.83537e-15	P:mesoderm formation; F:ubiquitin protein ligase binding; P:intracellular signal transduction; P:signal transduction by protein phosphorylation; P:anterior/posterior pattern specification; P:protein phosphorylation; C:nucleus; P:Wnt signaling pathway; F:ATP binding; F:metal ion binding; F:kinase activity; P:regulation of transcription, DNA-templated; P:peptidyl-threonine phosphorylation; F:protei…	gi|56753008	2.59812e-166	580.968	Sjp_0035070 ko:K04468nemo like kinase, putative	Sjp_0035070	9.80745e-50	166.392	sp|B1H3E1|NLK2_XENTRSerine/threonine-protein kinase NLK2 [Xenopus tropicalis]	sp|B1H3E1	2.654e-16	77.411					serine/threonine kinase	Smp_074080	2.69454e-70	263.345	gi|56753009|gb|AAW24716.1|SjpHGC09514 protein [Schistosoma japonicum]	gb|AAW24716.1	6.06933e-47	166.007	IPR011009	Protein kinase-like domain	DOMAIN
comp40281_c0_seq1	sp|Q8QGV6|NLK2_XENLASerine/threonine-protein kinase NLK2 [Xenopus laevis]	4.07682e-13	P:mesoderm formation; F:ubiquitin protein ligase binding; P:intracellular signal transduction; P:signal transduction by protein phosphorylation; P:anterior/posterior pattern specification; P:protein phosphorylation; C:nucleus; P:Wnt signaling pathway; F:ATP binding; F:metal ion binding; F:kinase activity; P:regulation of transcription, DNA-templated; P:peptidyl-threonine phosphorylation; F:protei…	gi|56753008	7.60793e-50	193.172	Sjp_0035070 ko:K04468nemo like kinase, putative	Sjp_0035070	1.48745e-36	127.487	sp|Q8QGV6|NLK2_XENLASerine/threonine-protein kinase NLK2 [Xenopus laevis]	sp|Q8QGV6	2.46752e-13	67.0106	product=Serine/threonine protein kinase NLK2, putative	Sha_104362	2.30687e-68	255.958					gi|844836103|ref|XP_012792198.1|Serine/threonine-protein kinase NLK2 [Schistosoma haematobium] >gi|685956219|gb|KGB32431.1| Serine/threonine-protein kinase NLK2 [Schistosoma haematobium]	ref|XP_012792198.1	4.39555e-32	125.946	IPR000719	Protein kinase domain	DOMAIN
comp3393_c0_seq1	sp|Q9ULF5|S39AA_HUMANZinc transporter ZIP10 [Homo sapiens]	2.05143e-50	P:zinc II ion transport; C:integral component of membrane; P:transmembrane transport; F:metal ion transmembrane transporter activity; P:zinc II ion transmembrane transport; P:divalent inorganic cation transport; C:lamellipodium membrane; C:endoplasmic reticulum; P:cellular zinc ion homeostasis; F:zinc ion transmembrane transporter activity; C:integral component of plasma membrane; C:plasma membra…	gi|56753012	0	2353.75	Sjp_0304880 Zinctransporter foi precursor, putative	Sjp_0304880	4.0489e-147	431.795	sp|Q6PEH9|S39AA_DANREZinc transporter ZIP10 [Danio rerio]	sp|Q6PEH9	5.81731e-55	206.453	product=Zinc transporter foi, putative	Sha_103227	0	1064.79	solute carrier family, putative	Smp_167630	0	1321.47	gi|350646312|emb|CCD59038.1|solute carrier family, putative [Schistosoma mansoni]	emb|CCD59038.1	0	710.679	noIPR	Zinc/iron permease	FAMILY
comp8438_c0_seq1	gi|256087108|ref|XP_002579719.1|hypothetical protein [Schistosoma mansoni]	4.20814e-48	F:RNA binding; C:viral nucleocapsid; C:ribonucleoprotein complex	gi|56753014	0	689.921	Sjp_0310570 similarto UPF0458 protein C7orf42 homolog, putative	Sjp_0310570	2.29056e-77	231.491	tr|Q5DHI7|Q5DHI7_SCHJA SjpHGC06079 protein OS=Schistosoma japonicum PE=2 SV=1	tr|Q5DHI7	5.67708e-74	231.491									gi|56753015|gb|AAW24719.1|SjpHGC06079 protein [Schistosoma japonicum]	gb|AAW24719.1	1.22799e-73	231.491
comp8777_c0_seq1	gi|256087108|ref|XP_002579719.1|hypothetical protein [Schistosoma mansoni]	1.10908e-44	F:RNA binding; C:viral nucleocapsid; C:ribonucleoprotein complex	gi|56753014	1.18651e-177	619.748	Sjp_0310570 similarto UPF0458 protein C7orf42 homolog, putative	Sjp_0310570	2.44291e-72	222.631	tr|Q5DHI7|Q5DHI7_SCHJA SjpHGC06079 protein OS=Schistosoma japonicum PE=2 SV=1	tr|Q5DHI7	5.38026e-69	222.631									gi|56753015|gb|AAW24719.1|SjpHGC06079 protein [Schistosoma japonicum]	gb|AAW24719.1	1.16379e-68	222.631
comp9820_c0_seq1			-	gi|56753014	2.09931e-95	344.597
comp15874_c0_seq1			-	gi|56753014	1.56505e-91	331.671
comp6250_c0_seq1	sp|P17153|ANXA5_CHICKAnnexin A5 [Gallus gallus]	1.60959e-39	F:calcium ion binding; P:negative regulation of coagulation; F:calcium-dependent phospholipid binding; F:protein binding; F:binding, bridging; P:blood coagulation; C:intracellular; F:phospholipase inhibitor activity; C:Schmidt-Lanterman incisure; F:cytoskeletal protein binding; P:positive regulation of vesicle fusion; C:basement membrane; C:lipid particle; C:myelin sheath adaxonal region; C:extra…	gi|56753018	0	2418.38	Sjp_0203600 AnnexinA13, putative	Sjp_0203600	3.29301e-86	270.396	sp|P17153|ANXA5_CHICKAnnexin A5 [Gallus gallus]	sp|P17153	6.64468e-38	145.591	product=Annexin A13, putative	Sha_105849	0	942.912	annexin, putative	Smp_077720	0	965.071	gi|56753019|gb|AAW24721.1|SjpHGC01577 protein [Schistosoma japonicum] >gi|226477988|emb|CAX72687.1| Annexin A13 (Annexin XIII) (Annexin, intestine-specific) [Schistosoma japonicum] >gi|257206528|emb|CAX82892.1| Annexin A13 (Annexin XIII) (Annexin, intestine-specific) [Schistosoma japonicum]	gb|AAW24721.1	0	644.81
comp22694_c0_seq1	sp|Q12955|ANK3_HUMANAnkyrin-3 [Homo sapiens]	2.65808e-13	P:positive regulation of homotypic cell-cell adhesion; C:postsynaptic membrane; P:positive regulation of cell communication by electrical coupling; C:plasma membrane; C:T-tubule; P:neuronal action potential; P:protein localization to plasma membrane; F:ion channel binding; C:intercalated disc; F:spectrin binding; P:neuromuscular junction development; C:spectrin-associated cytoskeleton; P:membrane…	gi|56753020	3.51289e-93	337.211	Sjp_0049730 ko:K10380ankyrin, putative	Sjp_0049730	3.14742e-39	138.658	sp|G5E8K5|ANK3_MOUSEAnkyrin-3 [Mus musculus]	sp|G5E8K5	5.79708e-14	70.0922					ankyrin 2,3/unc44, putative	Smp_139110	2.56109e-63	239.338	gi|844836367|ref|XP_012792233.1|Ankyrin-3 [Schistosoma haematobium] >gi|685956262|gb|KGB32470.1| Ankyrin-3 [Schistosoma haematobium]	ref|XP_012792233.1	7.6987e-33	130.954	IPR000906	ZU5 domain	DOMAIN
comp3738_c0_seq1			-	gi|56753022	9.54417e-19	89.7595
comp5910_c0_seq1	sp|Q8TC07|TBC15_HUMANTBC1 domain family member 15 [Homo sapiens]	7.67939e-93	C:mitochondrion; P:regulation of GTPase activity; C:cytoplasm; C:extracellular region; F:protein binding; F:GTPase activator activity; F:GTPase activator activity; P:positive regulation of GTPase activity; P:positive regulation of catalytic activity; P:positive regulation of GTPase activity; P:positive regulation of GTPase activity	gi|56753022	0	1382.41	Sjp_0006130 TBC1domain family member 15, putative	Sjp_0006130	0	575.089	sp|Q9CXF4|TBC15_MOUSETBC1 domain family member 15 [Mus musculus]	sp|Q9CXF4	1.4863e-93	309.686	product=TBC1 domain family member 15, putative	Sha_106201	0	953.992	TBC1 domain family member 15, putative	Smp_130480	0	1764.67	gi|350645257|emb|CCD60038.1|TBC1 domain family member 15, putative [Schistosoma mansoni]	emb|CCD60038.1	0	977.237
comp1595_c0_seq1	sp|Q9NWS0|PIHD1_HUMANPIH1 domain-containing protein 1 [Homo sapiens]	3.26902e-50	P:box C/D snoRNP assembly; C:pre-snoRNP complex; C:cytoplasm	gi|56753024	0	1380.57	Sjp_0085980 IPR012981,Nop17p,domain-containing	Sjp_0085980	4.93921e-152	428.713	sp|Q7ZWY2|PIHD1_XENLAPIH1 domain-containing protein 1 [Xenopus laevis]	sp|Q7ZWY2	4.07722e-63	207.994					expressed protein	Smp_018160	3.38568e-153	540.342	gi|56753025|gb|AAW24724.1|SjpHGC03621 protein [Schistosoma japonicum]	gb|AAW24724.1	9.19808e-141	408.683	IPR012981	PIH1 family	FAMILY
comp1595_c0_seq2	sp|Q9NWS0|PIHD1_HUMANPIH1 domain-containing protein 1 [Homo sapiens]	9.16607e-17	P:box C/D snoRNP assembly; C:pre-snoRNP complex	gi|56753024	0	1026.01	Sjp_0085980 IPR012981,Nop17p,domain-containing	Sjp_0085980	1.2244e-71	219.164	sp|Q7ZWY2|PIHD1_XENLAPIH1 domain-containing protein 1 [Xenopus laevis]	sp|Q7ZWY2	2.27841e-29	115.161					expressed protein	Smp_018160	7.79207e-123	438.776	gi|56753025|gb|AAW24724.1|SjpHGC03621 protein [Schistosoma japonicum]	gb|AAW24724.1	1.83898e-112	331.643	IPR012981	PIH1 family	FAMILY
comp5439_c0_seq1	gi|353232747|emb|CCD80102.1|putative marvel-containing potential lipid raft-associated protein [Schistosoma mansoni]	2.48382e-33	C:integral component of membrane; C:membrane	gi|56753026	0	1589.24	Sjp_0215750 IPR008253,Marvel,domain-containing	Sjp_0215750	1.00086e-100	295.434	tr|Q5DHI1|Q5DHI1_SCHJA SjpHGC05627 protein OS=Schistosoma japonicum PE=2 SV=1	tr|Q5DHI1	2.9153e-97	295.434									gi|56753027|gb|AAW24725.1|SjpHGC05627 protein [Schistosoma japonicum] >gi|226466582|emb|CAX69426.1| hypothetical protein [Schistosoma japonicum]	gb|AAW24725.1	6.30598e-97	295.434	IPR008253	Marvel domain	DOMAIN
comp4612_c0_seq1	sp|O43396|TXNL1_HUMANThioredoxin-like protein 1 [Homo sapiens]	2.7606e-64	P:cell redox homeostasis; C:cytoplasm; C:proteasome complex; P:glycerol ether metabolic process; F:disulfide oxidoreductase activity; F:protein disulfide oxidoreductase activity; C:nucleus; P:oxidation-reduction process; C:dendrite; C:axon; F:protein disulfide isomerase activity; C:neuronal cell body; C:nonmotile primary cilium; P:determination of adult lifespan; P:protein folding	gi|56753028	0	1788.68	Sjp_0216470 Thioredoxin-likeprotein 1, putative	Sjp_0216470	0	623.239	sp|O43396|TXNL1_HUMANThioredoxin-like protein 1 [Homo sapiens]	sp|O43396	5.29729e-64	211.075	product=Thioredoxin-like protein 1, putative	Sha_105959	0	933.678	dihydrolipoamide acetyltransferase component of pyruvate dehydrogenase, putative	Smp_175610.1	0	990.925	gi|226487712|emb|CAX74726.1|thioredoxin 1 [Schistosoma japonicum]	emb|CAX74726.1	0	627.091	IPR008979	Galactose-binding domain-like	DOMAIN
comp1102_c0_seq1	sp|O76463|NFT1_CAEELNitrilase and fragile histidine triad fusion protein NitFhit [Caenorhabditis elegans]	1.17918e-107	F:hydrolase activity, acting on carbon-nitrogen (but not peptide) bonds; F:hydrolase activity; F:nucleotide binding; P:nitrogen compound metabolic process; F:bis(5'-adenosyl)-triphosphatase activity; F:catalytic activity; C:cellular_component; P:nucleobase-containing compound metabolic process; P:metabolic process; C:mitochondrion; P:biological_process; F:nitrilase activity; F:identical protein b…	gi|56753030	0	1672.34	Sjp_0216580 ko:K01501nitrilase [EC3.5.5.1], putative	Sjp_0216580	0	873.233	sp|O76463|NFT1_CAEELNitrilase and fragile histidine triad fusion protein NitFhit [Caenorhabditis elegans]	sp|O76463	1.09963e-110	343.969	product=Nitrilase and fragile histidine triad fusion protein NitFhit, putative	Sha_101466	0	944.758	nitrilase-related	Smp_120080.2	0	915.212	gi|226468578|emb|CAX69966.1|Nitrilase and fragile histidine triad fusion protein [Schistosoma japonicum]	emb|CAX69966.1	0	873.233	IPR003010	Carbon-nitrogen hydrolase	DOMAIN
comp7940_c0_seq1	sp|Q6GL75|DCC1_XENTRSister chromatid cohesion protein DCC1 [Xenopus tropicalis]	5.34601e-26	P:DNA replication; P:cell cycle; P:maintenance of mitotic sister chromatid cohesion; P:regulation of DNA replication; C:chromatin; C:nucleus; F:DNA binding; P:post-translational protein acetylation; C:chromosome, centromeric region; C:nucleoplasm; F:protein binding	gi|56753032	0	2724.93	Sjp_0091050 Sisterchromatid cohesion protein DCC1, putative	Sjp_0091050	0	719.153	sp|Q66I84|DCC1_DANRESister chromatid cohesion protein DCC1 [Danio rerio]	sp|Q66I84	9.51406e-22	100.523	product=Probable beta-D-xylosidase 7, putative	Sha_105244	0	1179.28	dcc1-related	Smp_145550	0	634.521	gi|56753033|gb|AAW24728.1|SjpHGC06258 protein [Schistosoma japonicum]	gb|AAW24728.1	0	934.48
comp13443_c0_seq1			-	gi|56753032	6.52269e-26	113.766
comp4128_c0_seq1	sp|Q9H3J6|CL065_HUMANProbable peptide chain release factor C12orf65, mitochondrial [Homo sapiens]	8.18703e-27	F:translation release factor activity; C:mitochondrion; P:cell death; P:translation; C:cytoplasm; F:translation release factor activity, codon specific; P:translational termination	gi|56753038	0	1199.6	Sjp_0213390 similarto Uncharacterized protein C12orf65, putative	Sjp_0213390	1.37336e-119	340.117	sp|Q80VP5|CL065_MOUSEProbable peptide chain release factor C12orf65 homolog, mitochondrial OS=Mus musculus PE=1 SV=1	sp|Q80VP5	1.11118e-23	98.5969									gi|56753039|gb|AAW24729.1|SjpHGC03759 protein [Schistosoma japonicum]	gb|AAW24729.1	8.65293e-116	340.117	IPR014720	Double-stranded RNA-binding domain	DOMAIN
comp1079_c0_seq1	sp|Q9UBU6|FA8A1_HUMANProtein FAM8A1 [Homo sapiens]	3.83873e-08	C:integral component of membrane	gi|56753042	0	2124.77	Sjp_0050010 ko:K01175REX4, RNA exonuclease 4 homolog [EC:3.1.-.-], putative	Sjp_0050010	1.8365e-123	365.155	tr|C1LII8|C1LII8_SCHJA Interferon stimulated exonuclease gene 20kDa-like 2 [Schistosoma japonicum]	tr|C1LII8	0	559.681	product=Protein FAM8A1, putative	Sha_100255	5.72193e-112	403.69	expressed protein	Smp_152010	0	929.985	gi|226486878|emb|CAX74516.1|interferon stimulated exonuclease gene 20kDa-like 2 [Schistosoma japonicum]	emb|CAX74516.1	0	559.681	noIPR	RDD	DOMAIN
comp1079_c0_seq2	sp|Q9UBU6|FA8A1_HUMANProtein FAM8A1 [Homo sapiens]	3.62325e-08	C:integral component of membrane	gi|56753042	0	1738.82	Sjp_0050010 ko:K01175REX4, RNA exonuclease 4 homolog [EC:3.1.-.-], putative	Sjp_0050010	1.53727e-123	365.155	tr|C1LII8|C1LII8_SCHJA Interferon stimulated exonuclease gene 20kDa-like 2 [Schistosoma japonicum]	tr|C1LII8	0	560.066	product=Protein FAM8A1, putative	Sha_100255	5.56647e-112	403.69	expressed protein	Smp_152010	0	929.985	gi|226486878|emb|CAX74516.1|interferon stimulated exonuclease gene 20kDa-like 2 [Schistosoma japonicum]	emb|CAX74516.1	0	560.066	noIPR	RDD	DOMAIN
comp4610_c0_seq1	sp|P46508|YME1_SCHMAATP-dependent zinc metalloprotease YME1 homolog OS=Schistosoma mansoni PE=2 SV=1	0	F:metalloendopeptidase activity; C:membrane; F:hydrolase activity; F:nucleotide binding; F:nucleoside-triphosphatase activity; F:ATP binding; F:metallopeptidase activity; F:peptidase activity; P:proteolysis; F:metal ion binding; C:integral component of membrane; C:mitochondrial inner membrane; P:mitochondrion organization; P:misfolded or incompletely synthesized protein catabolic process; P:cell …	gi|56753044	0	1493.21	Sjp_0093270 ko:K01516nucleoside-triphosphatase [EC3.6.1.15], putative	Sjp_0093270	0	1218.76	sp|P46508|YME1_SCHMAATP-dependent zinc metalloprotease YME1 homolog OS=Schistosoma mansoni PE=2 SV=1	sp|P46508	0	959.133	product=Protein YME1 homolog, putative	Sha_101122	0	1430.43	family M41 unassigned peptidase (M41 family)	Smp_055760.2	0	902.285	gi|226470306|emb|CAX70433.1|YME1-Like (Mitochondrial Escape) AAA protease [Schistosoma japonicum]	emb|CAX70433.1	0	1220.3
comp4610_c0_seq2	sp|P46508|YME1_SCHMAATP-dependent zinc metalloprotease YME1 homolog OS=Schistosoma mansoni PE=2 SV=1	0	F:metalloendopeptidase activity; C:membrane; F:hydrolase activity; F:nucleotide binding; F:nucleoside-triphosphatase activity; F:ATP binding; F:metallopeptidase activity; F:peptidase activity; P:proteolysis; F:metal ion binding; C:integral component of membrane; C:mitochondrial inner membrane; P:mitochondrion organization; P:misfolded or incompletely synthesized protein catabolic process; P:cell …	gi|56753044	0	1493.21	Sjp_0093270 ko:K01516nucleoside-triphosphatase [EC3.6.1.15], putative	Sjp_0093270	0	1184.47	sp|P46508|YME1_SCHMAATP-dependent zinc metalloprotease YME1 homolog OS=Schistosoma mansoni PE=2 SV=1	sp|P46508	0	929.087	product=Protein YME1 homolog, putative	Sha_101122	0	1430.43	family M41 unassigned peptidase (M41 family)	Smp_055760.2	0	826.573	gi|226470306|emb|CAX70433.1|YME1-Like (Mitochondrial Escape) AAA protease [Schistosoma japonicum]	emb|CAX70433.1	0	1187.56
comp3432_c0_seq1	sp|P20042|IF2B_HUMANEukaryotic translation initiation factor 2 subunit 2 [Homo sapiens]	3.55323e-57	P:cellular protein metabolic process; C:eukaryotic translation initiation factor 2 complex; P:translational initiation; F:translation factor activity, RNA binding; P:translation; F:RNA binding; P:male germ cell proliferation; P:male gonad development; F:protein binding; P:in utero embryonic development; F:translation initiation factor activity; F:metal ion binding; C:cytosol; P:gene expression; P…	gi|56753046	0	1724.04	Sjp_0304260 ko:K03238translation initiation factor eIF-2 beta subunit, putative	Sjp_0304260	0	523.087	sp|Q99L45|IF2B_MOUSEEukaryotic translation initiation factor 2 subunit 2 [Mus musculus]	sp|Q99L45	4.00538e-57	194.126	product=Eukaryotic translation initiation factor 2 subunit 2, putative	Sha_200967	0	658.528	eukaryotictranslation initiation factor, putative	Smp_103460.2	0	734.24	gi|56753047|gb|AAW24733.1|SjpHGC06204 protein [Schistosoma japonicum] >gi|226467201|emb|CAX76081.1| eukaryotic translation initiation factor 2 [Schistosoma japonicum] >gi|226467203|emb|CAX76082.1| eukaryotic translation initiation factor 2 [Schistosoma japonicum] >gi|226467207|emb|CAX76084.1| eukaryotic translation initiation factor 2 [Schistosoma japonicum] >gi|226467209|emb|CAX76085.1| eukaryot…	gb|AAW24733.1	0	523.087
comp3432_c0_seq2	gi|226467201|emb|CAX76081.1|eukaryotic translation initiation factor 2 [Schistosoma japonicum]	2.3831e-70	P:translational initiation; F:translation initiation factor activity	gi|56753046	0	719.467	Sjp_0304260 ko:K03238translation initiation factor eIF-2 beta subunit, putative	Sjp_0304260	1.93051e-63	200.29	tr|Q5DHH3|Q5DHH3_SCHJA Eukaryotic translation initiation factor 2 OS=Schistosoma japonicum PE=2 SV=1	tr|Q5DHH3	5.62316e-60	200.29									gi|56753047|gb|AAW24733.1|SjpHGC06204 protein [Schistosoma japonicum] >gi|226467201|emb|CAX76081.1| eukaryotic translation initiation factor 2 [Schistosoma japonicum] >gi|226467203|emb|CAX76082.1| eukaryotic translation initiation factor 2 [Schistosoma japonicum] >gi|226467207|emb|CAX76084.1| eukaryotic translation initiation factor 2 [Schistosoma japonicum] >gi|226467209|emb|CAX76085.1| eukaryot…	gb|AAW24733.1	1.21633e-59	200.29
comp1123_c0_seq1	sp|Q5R6J7|GPAT4_PONABGlycerol-3-phosphate acyltransferase 4 [Pongo abelii]	1.59405e-15	P:diacylglycerol metabolic process; P:lipid biosynthetic process; P:acyl-CoA metabolic process; P:CDP-diacylglycerol biosynthetic process; P:phospholipid biosynthetic process; P:triglyceride biosynthetic process; C:endoplasmic reticulum membrane; F:glycerol-3-phosphate O-acyltransferase activity; C:integral component of membrane; C:membrane; P:fatty acid metabolic process; C:endoplasmic reticulum…	gi|56753052	0	1005.7	Sjp_0003510 ko:K006551-acyl-sn-glycerol-3-phosphate acyltransferase [EC2.3.1.51], putative	Sjp_0003510	3.80523e-117	338.191	sp|Q5R6J7|GPAT4_PONABGlycerol-3-phosphate acyltransferase 4 [Pongo abelii]	sp|Q5R6J7	9.86924e-16	78.5666									gi|56753053|gb|AAW24736.1|SjpHGC05143 protein [Schistosoma japonicum]	gb|AAW24736.1	2.11215e-127	370.548
comp1797_c0_seq1	sp|Q5ZMD2|ANKY2_CHICKAnkyrin repeat and MYND domain-containing protein 2 [Gallus gallus]	6.47697e-71	F:metal ion binding; C:cilium; P:positive regulation of cGMP-mediated signaling; C:cell projection; P:negative regulation of dauer larval development; P:regulation of chemotaxis; P:response to osmotic stress; P:dauer exit; C:nonmotile primary cilium; P:regulation of oviposition; P:protein localization to organelle; F:protein binding; P:in utero embryonic development; P:positive regulation of cycl…	gi|56753054	0	1358.41	Sjp_0044400 Ankyrinrepeat and MYND domain-containing protein 2, putative	Sjp_0044400	0	815.839	sp|Q5ZMD2|ANKY2_CHICKAnkyrin repeat and MYND domain-containing protein 2 [Gallus gallus]	sp|Q5ZMD2	5.04263e-70	235.343	product=Ankyrin repeat and MYND domain-containing protein 2, putative	Sha_109762	4.15616e-59	228.258	ankyrin repeat and mynd domain containing, putative	Smp_012740.2	0	953.992	gi|226486840|emb|CAX74497.1|Ankyrin repeat and MYND domain-containing protein 2 [Schistosoma japonicum]	emb|CAX74497.1	0	794.653	IPR002110	Ankyrin repeat	REPEAT
comp803_c0_seq1	gi|358337244|dbj|GAA55637.1|BRCA1-associated protein [Clonorchis sinensis]	2.25454e-08	F:metal ion binding; F:zinc ion binding	gi|56753056	0	852.426					tr|Q5DHG8|Q5DHG8_SCHJA SjpHGC02837 protein OS=Schistosoma japonicum PE=2 SV=1	tr|Q5DHG8	3.6788e-23	99.7525									gi|56753057|gb|AAW24738.1|SjpHGC02837 protein [Schistosoma japonicum]	gb|AAW24738.1	7.95748e-23	99.7525
comp8204_c0_seq1	sp|Q7Z569|BRAP_HUMANBRCA1-associated protein [Homo sapiens]	3.48989e-99	F:nuclear localization sequence binding; F:nucleotide binding; C:cytoplasm; F:zinc ion binding; P:MAPK cascade; P:negative regulation of signal transduction; F:ubiquitin-protein transferase activity; F:protein binding; P:Ras protein signal transduction; C:ubiquitin ligase complex; F:metal ion binding; P:cell division; P:mitotic nuclear division; F:hydrolase activity; P:ubiquitin-dependent protein…	gi|56753056	0	680.687	Sjp_0020760 ko:K10632BRCA1-associated protein, putative	Sjp_0020760	0	608.601	sp|Q7Z569|BRAP_HUMANBRCA1-associated protein [Homo sapiens]	sp|Q7Z569	2.48328e-97	305.834									gi|684374143|ref|XP_009164648.1|hypothetical protein T265_02196 [Opisthorchis viverrini] >gi|663055638|gb|KER31552.1| hypothetical protein T265_02196 [Opisthorchis viverrini]	ref|XP_009164648.1	3.78281e-157	462.225	IPR011422	BRCA1-associated 2	DOMAIN
comp7352_c0_seq1	gi|353233597|emb|CCD80951.1|putative mitochondrial ribosomal protein L53 [Schistosoma mansoni]	5.62527e-62	C:ribosome	gi|56753060	0	789.64	Sjp_0202220 expressedprotein	Sjp_0202220	4.82491e-89	259.996	tr|Q5DHG6|Q5DHG6_SCHJA SjpHGC02465 protein OS=Schistosoma japonicum PE=2 SV=1	tr|Q5DHG6	1.40539e-85	259.996									gi|56753061|gb|AAW24740.1|SjpHGC02465 protein [Schistosoma japonicum] >gi|226468438|emb|CAX69896.1| hypothetical protein [Schistosoma japonicum] >gi|226484480|emb|CAX74149.1| hypothetical protein [Schistosoma japonicum]	gb|AAW24740.1	3.03996e-85	259.996	IPR019716	Ribosomal protein L53, mitochondrial	FAMILY
comp3234_c0_seq1	sp|A4IH75|ATGA1_XENTRAutophagy-related protein 101 [Xenopus tropicalis]	9.35944e-20	P:autophagy; C:pre-autophagosomal structure; C:cytoplasm; P:autophagosome assembly; F:protein complex binding; F:identical protein binding; F:protein binding	gi|56753062	0	1406.42	Sjp_0200620 IPR012445,Proteinof unknown function DUF1649,domain-containing	Sjp_0200620	2.49934e-155	434.491	sp|Q3B736|ATGA1_DANREAutophagy-related protein 101 [Danio rerio]	sp|Q3B736	7.33881e-21	92.0485									gi|56753063|gb|AAW24741.1|SjpHGC09102 protein [Schistosoma japonicum]	gb|AAW24741.1	1.57472e-151	434.491
comp3234_c0_seq2	sp|A4IH75|ATGA1_XENTRAutophagy-related protein 101 [Xenopus tropicalis]	3.12982e-16	P:autophagy; C:pre-autophagosomal structure; C:cytoplasm; P:autophagosome assembly; F:protein complex binding; F:identical protein binding; F:protein binding	gi|56753062	0	1184.82	Sjp_0200620 IPR012445,Proteinof unknown function DUF1649,domain-containing	Sjp_0200620	1.65938e-143	406.757	sp|Q3B736|ATGA1_DANREAutophagy-related protein 101 [Danio rerio]	sp|Q3B736	3.34709e-17	82.0333									gi|56753063|gb|AAW24741.1|SjpHGC09102 protein [Schistosoma japonicum]	gb|AAW24741.1	1.0455e-139	406.757	IPR012445	Autophagy-related protein 101	FAMILY
comp5275_c0_seq1	sp|Q96ES7|SGF29_HUMANSAGA-associated factor 29 homolog [Homo sapiens]	8.82495e-69	P:regulation of transcription, DNA-templated; F:methylated histone binding; P:transcription, DNA-templated; C:SAGA-type complex; P:establishment of protein localization to chromatin; F:protein binding; P:histone H3 acetylation; C:Ada2/Gcn5/Ada3 transcription activator complex	gi|56753064	0	2054.59	Sjp_0019830 SAGA-associatedfactor 29 homolog, putative	Sjp_0019830	0	625.55	sp|Q96ES7|SGF29_HUMANSAGA-associated factor 29 homolog [Homo sapiens]	sp|Q96ES7	8.10972e-69	224.942	product=SAGA-associated factor 29 homolog, putative	Sha_103884	0	680.687	expressed protein	Smp_071880.1	0	1020.47	gi|56753065|gb|AAW24742.1|SjpHGC00899 protein [Schistosoma japonicum]	gb|AAW24742.1	0	624.394	IPR010750	SGF29 tudor-like domain	DOMAIN
comp5498_c0_seq1			-	gi|56753066	3.01533e-51	198.712	Sjp_0308920 IPR000437,Prokaryoticmembrane lipoprotein lipid attachment site,domain-containing	Sjp_0308920	7.67995e-25	90.5077	tr|C1L688|C1L688_SCHJA Hypotheticial protein OS=Schistosoma japonicum PE=4 SV=1	tr|C1L688	5.66518e-25	99.7525									gi|226469870|emb|CAX70216.1|hypotheticial protein [Schistosoma japonicum]	emb|CAX70216.1	1.22542e-24	99.7525
Fcomp4657_c0_seq1			-	gi|56753066	1.26725e-54	209.792	Sjp_0308920 IPR000437,Prokaryoticmembrane lipoprotein lipid attachment site,domain-containing	Sjp_0308920	1.15418e-27	97.4413	tr|C1L688|C1L688_SCHJA Hypotheticial protein OS=Schistosoma japonicum PE=4 SV=1	tr|C1L688	4.86029e-33	120.168									gi|226469870|emb|CAX70216.1|hypotheticial protein [Schistosoma japonicum]	emb|CAX70216.1	1.05131e-32	120.168
comp1172_c0_seq1	sp|Q9XTY6|NUMB1_CAEELNumb-related protein 1 [Caenorhabditis elegans]	5.72385e-68	C:membrane; F:ATPase binding; C:cytoplasm; P:transmembrane receptor protein tyrosine kinase signaling pathway; F:protein kinase C binding; P:multicellular organismal development; P:phospholipid transport; P:endocytic recycling; C:basolateral plasma membrane; F:protein binding; C:cell cortex; F:transmembrane receptor protein tyrosine kinase adaptor activity; P:protein targeting to membrane; F:prot…	gi|56753070	0	1166.36	Sjp_0018410 ko:K06057numb,Phosphotyrosine interaction region, putative	Sjp_0018410	6.85169e-164	467.618	sp|P16554|NUMB_DROMEProtein numb [Drosophila melanogaster]	sp|P16554	7.77901e-80	256.914	product=Protein numb, putative	Sha_106992	0	754.553	numb	Smp_045480.2	0	737.934	gi|844836908|ref|XP_012792355.1|Protein numb [Schistosoma haematobium] >gi|685956394|gb|KGB32578.1| Protein numb [Schistosoma haematobium]	ref|XP_012792355.1	2.60393e-137	412.149	IPR011993	PH domain-like	DOMAIN
comp4825_c0_seq1	sp|Q9Y282|ERGI3_HUMANEndoplasmic reticulum-Golgi intermediate compartment protein 3 [Homo sapiens]	5.05133e-102	C:endoplasmic reticulum membrane; P:vesicle-mediated transport; C:endoplasmic reticulum-Golgi intermediate compartment membrane; C:integral component of membrane; C:Golgi apparatus; C:membrane; C:endoplasmic reticulum; P:transport	gi|56753074	0	2207.87	Sjp_0019110 Endoplasmicreticulum-Golgi intermediate compartment protein 3, putative	Sjp_0019110	0	729.554	sp|Q9CQE7|ERGI3_MOUSEEndoplasmic reticulum-Golgi intermediate compartment protein 3 [Mus musculus]	sp|Q9CQE7	1.09457e-99	308.916									gi|56753075|gb|AAW24747.1|SjpHGC09363 protein [Schistosoma japonicum] >gi|226486460|emb|CAX74359.1| Endoplasmic reticulum-Golgi intermediate compartment protein 3 [Schistosoma japonicum] >gi|226486464|emb|CAX74361.1| Endoplasmic reticulum-Golgi intermediate compartment protein 3 [Schistosoma japonicum]	gb|AAW24747.1	0	730.324	noIPR	Endoplasmic reticulum vesicle transporter, C-terminal	DOMAIN
Fcomp5755_c0_seq1	sp|Q6P823|H33_XENTRHistone H3.3 [Xenopus tropicalis]	1.8398e-91	C:chromosome; C:nucleosome; P:nucleosome assembly; F:protein heterodimerization activity; C:nucleus; F:DNA binding; C:nucleoplasm; P:blood coagulation; C:extracellular region; F:protein binding	gi|56753076	0	833.959	Sjp_0121450 HistoneH3.3, putative	Sjp_0121450	3.43567e-95	274.248	sp|Q6P823|H33_XENTRHistone H3.3 [Xenopus tropicalis]	sp|Q6P823	2.27533e-93	273.478					DNA replication licensing factor MCM8, putative	Smp_169450	4.26247e-30	130.386	gi|170064896|ref|XP_001867717.1|histone H3 [Culex quinquefasciatus] >gi|167882120|gb|EDS45503.1| histone H3 [Culex quinquefasciatus]	ref|XP_001867717.1	4.44853e-92	276.944	IPR007125	Histone H2A/H2B/H3	DOMAIN
comp5672_c0_seq1	sp|Q28717|PTPA_RABITSerine/threonine-protein phosphatase 2A activator [Oryctolagus cuniculus]	5.78235e-85	F:peptidyl-prolyl cis-trans isomerase activity; P:obsolete ATP catabolic process; C:nucleus; P:negative regulation of protein dephosphorylation; F:ATP binding; P:positive regulation of protein dephosphorylation; F:protein homodimerization activity; P:positive regulation of phosphoprotein phosphatase activity; P:regulation of phosphoprotein phosphatase activity; P:negative regulation of phosphopro…	gi|56753078	0	2470.09	Sjp_0303020 ko:K01802peptidylprolyl isomerase [EC5.2.1.8], putative	Sjp_0303020	0	751.125	sp|P58389|PTPA_MOUSESerine/threonine-protein phosphatase 2A activator [Mus musculus]	sp|P58389	2.83175e-86	273.863									gi|226470488|emb|CAX70524.1|Serine/threonine-protein phosphatase 2A regulatory subunit B' [Schistosoma japonicum]	emb|CAX70524.1	0	752.666	IPR004327	Phosphotyrosyl phosphatase activator, PTPA	FAMILY
comp5672_c0_seq2	sp|Q28717|PTPA_RABITSerine/threonine-protein phosphatase 2A activator [Oryctolagus cuniculus]	5.66666e-85	F:peptidyl-prolyl cis-trans isomerase activity; P:obsolete ATP catabolic process; C:nucleus; P:negative regulation of protein dephosphorylation; F:ATP binding; P:positive regulation of protein dephosphorylation; F:protein homodimerization activity; P:positive regulation of phosphoprotein phosphatase activity; P:regulation of phosphoprotein phosphatase activity; P:negative regulation of phosphopro…	gi|56753078	0	2242.95	Sjp_0303020 ko:K01802peptidylprolyl isomerase [EC5.2.1.8], putative	Sjp_0303020	0	749.199	sp|P58389|PTPA_MOUSESerine/threonine-protein phosphatase 2A activator [Mus musculus]	sp|P58389	3.31705e-86	273.092									gi|226470488|emb|CAX70524.1|Serine/threonine-protein phosphatase 2A regulatory subunit B' [Schistosoma japonicum]	emb|CAX70524.1	0	751.125	IPR004327	Phosphotyrosyl phosphatase activator, PTPA	FAMILY
comp932_c0_seq1			-	gi|56753080	0	1131.27	Sjp_0057250 IPR011048,Cytochromecd1-nitrite reductase-like, C-terminal haem d1,domain-containing	Sjp_0057250	0	656.751	tr|G4VT71|G4VT71_SCHMA Uncharacterized protein OS=Schistosoma mansoni]	tr|G4VT71	0	581.637	product=hypothetical protein	Sha_105390	0	1090.64	expressed protein	Smp_163000	0	704.694	gi|844868990|ref|XP_012799925.1|hypothetical protein MS3_08631 [Schistosoma haematobium] >gi|685965598|gb|KGB40167.1| hypothetical protein MS3_08631 [Schistosoma haematobium]	ref|XP_012799925.1	0	606.29	IPR011047	Quinoprotein alcohol dehydrogenase-like superfamily	DOMAIN
comp16642_c0_seq1			-	gi|56753080	4.79836e-87	316.897
Fcomp12981_c0_seq1			-	gi|56753080	2.91409e-78	287.351
Fcomp2545_c0_seq1			-	gi|56753080	6.44912e-75	276.271
Fcomp2969_c0_seq1			-	gi|56753080	3.09417e-94	340.904
comp1725_c0_seq1			-	gi|56753086	0	857.966	Sjp_0209450 expressedprotein	Sjp_0209450	6.62965e-91	263.462	tr|Q5DHF3|Q5DHF3_SCHJA SjpHGC03688 protein OS=Schistosoma japonicum PE=2 SV=1	tr|Q5DHF3	1.93108e-87	263.462									gi|56753087|gb|AAW24753.1|SjpHGC03688 protein [Schistosoma japonicum]	gb|AAW24753.1	4.17704e-87	263.462
comp4791_c0_seq1	sp|Q9GP33|RAB4A_ECHMUProbable Ras-related protein Rab-4A OS=Echinococcus multilocularis PE=2 SV=1	1.00202e-93	F:GTP binding; P:small GTPase mediated signal transduction; F:nucleotide binding; C:membrane; P:protein transport; P:transport; C:plasma membrane; C:mitochondrion; F:protein transporter activity; C:endosome; C:perinuclear region of cytoplasm; P:regulation of endocytosis; C:extracellular exosome; F:GTPase activity; P:antigen processing and presentation; F:GDP binding; C:vesicle; P:obsolete GTP cat…	gi|56753090	0	1583.7	Sjp_0064730 ko:K07879Ras-related protein Rab-4A, putative	Sjp_0064730	7.82248e-169	470.315	sp|Q9GP33|RAB4A_ECHMUProbable Ras-related protein Rab-4A OS=Echinococcus multilocularis PE=2 SV=1	sp|Q9GP33	3.73095e-94	284.263	product=Probable Ras-related protein Rab-4A, putative	Sha_107862	0	658.528	rab-2,4,14, putative	Smp_055670	0	695.461	gi|56753091|gb|AAW24755.1|SjpHGC06903 protein [Schistosoma japonicum]	gb|AAW24755.1	4.92859e-165	470.315	IPR027417	P-loop containing nucleoside triphosphate hydrolase	DOMAIN
comp10182_c0_seq1			-	gi|56753090	0	640.061
comp1124_c0_seq2			-	gi|56753092	0	1070.33	Sjp_0203570 IPR000996,Clathrinlight chain,domain-containing	Sjp_0203570	0	828.55	tr|C7TXT6|C7TXT6_SCHJA Clathrin light chain,domain-containing protein OS=Schistosoma japonicum PE=2 SV=1	tr|C7TXT6	0	828.55	product=hypothetical protein	Sha_103199	6.88062e-22	104.533	expressed protein	Smp_178410	2.81462e-140	497.869	gi|257216414|emb|CAX82412.1|Clathrin light chain,domain-containing protein [Schistosoma japonicum]	emb|CAX82412.1	0	828.55
comp6187_c0_seq1	sp|Q5ZIQ3|HNRPK_CHICKHeterogeneous nuclear ribonucleoprotein K [Gallus gallus]	2.36686e-26	P:mRNA processing; P:RNA splicing; F:DNA binding; C:cytoplasm; F:RNA binding; C:nucleoplasm; P:regulation of transcription, DNA-templated; C:spliceosomal complex; P:transcription, DNA-templated; C:podosome; C:catalytic step 2 spliceosome; C:cell projection; P:regulation of low-density lipoprotein particle clearance; C:cell junction; P:positive regulation of receptor-mediated endocytosis; F:transc…	gi|56753094	0	2156.16	Sjp_0008360 Heterogeneousnuclear ribonucleoprotein K, putative	Sjp_0008360	2.51597e-172	493.426	sp|Q5ZIQ3|HNRPK_CHICKHeterogeneous nuclear ribonucleoprotein K [Gallus gallus]	sp|Q5ZIQ3	2.68833e-26	113.62	product=Heterogeneous nuclear ribonucleoprotein K, putative	Sha_200893	9.16399e-81	300.278	heterogeneous nuclear ribonucleoprotein k, putative	Smp_065580.3	0	1116.5	gi|226470354|emb|CAX70457.1|Heterogeneous nuclear ribonucleoprotein K [Schistosoma japonicum]	emb|CAX70457.1	0	548.51	IPR004087	K Homology domain	DOMAIN
comp6187_c0_seq2			-	gi|56753094	1.37678e-27	119.306																					IPR004088	K Homology domain, type 1	DOMAIN
comp6187_c0_seq3	sp|Q5ZIQ3|HNRPK_CHICKHeterogeneous nuclear ribonucleoprotein K [Gallus gallus]	9.10423e-27	P:mRNA processing; P:RNA splicing; F:DNA binding; C:cytoplasm; F:RNA binding; C:nucleoplasm; P:regulation of transcription, DNA-templated; C:spliceosomal complex; P:transcription, DNA-templated; C:podosome; C:catalytic step 2 spliceosome; C:cell projection; P:regulation of low-density lipoprotein particle clearance; C:cell junction; P:positive regulation of receptor-mediated endocytosis; F:transc…	gi|56753094	0	1472.9	Sjp_0008360 Heterogeneousnuclear ribonucleoprotein K, putative	Sjp_0008360	3.95775e-119	353.599	sp|Q5ZIQ3|HNRPK_CHICKHeterogeneous nuclear ribonucleoprotein K [Gallus gallus]	sp|Q5ZIQ3	1.49382e-26	112.849					heterogeneous nuclear ribonucleoprotein k, putative	Smp_065580.5	0	887.512	gi|226470354|emb|CAX70457.1|Heterogeneous nuclear ribonucleoprotein K [Schistosoma japonicum]	emb|CAX70457.1	5.14458e-137	407.527	IPR004087	K Homology domain	DOMAIN
comp6187_c0_seq4	sp|Q5ZIQ3|HNRPK_CHICKHeterogeneous nuclear ribonucleoprotein K [Gallus gallus]	4.2229e-27	P:mRNA processing; P:RNA splicing; F:DNA binding; C:cytoplasm; F:RNA binding; C:nucleoplasm; P:regulation of transcription, DNA-templated; C:spliceosomal complex; P:transcription, DNA-templated; C:podosome; C:catalytic step 2 spliceosome; C:cell projection; P:regulation of low-density lipoprotein particle clearance; C:cell junction; P:positive regulation of receptor-mediated endocytosis; F:transc…	gi|56753094	0	1472.9	Sjp_0008360 Heterogeneousnuclear ribonucleoprotein K, putative	Sjp_0008360	1.10163e-121	359.762	sp|Q5ZIQ3|HNRPK_CHICKHeterogeneous nuclear ribonucleoprotein K [Gallus gallus]	sp|Q5ZIQ3	7.6963e-27	113.62					heterogeneous nuclear ribonucleoprotein k, putative	Smp_065580.5	0	887.512	gi|226470354|emb|CAX70457.1|Heterogeneous nuclear ribonucleoprotein K [Schistosoma japonicum]	emb|CAX70457.1	4.28511e-140	415.231	IPR004087	K Homology domain	DOMAIN
comp6187_c0_seq5	sp|Q5ZIQ3|HNRPK_CHICKHeterogeneous nuclear ribonucleoprotein K [Gallus gallus]	3.36365e-24	P:mRNA processing; P:RNA splicing; F:DNA binding; C:cytoplasm; F:RNA binding; C:nucleoplasm; P:regulation of transcription, DNA-templated; C:spliceosomal complex; P:transcription, DNA-templated; C:podosome; C:catalytic step 2 spliceosome; C:cell projection; P:regulation of low-density lipoprotein particle clearance; C:cell junction; P:positive regulation of receptor-mediated endocytosis; F:transc…	gi|56753094	0	632.674	Sjp_0008360 Heterogeneousnuclear ribonucleoprotein K, putative	Sjp_0008360	4.15449e-80	246.128	sp|Q5ZIQ3|HNRPK_CHICKHeterogeneous nuclear ribonucleoprotein K [Gallus gallus]	sp|Q5ZIQ3	2.06812e-23	99.3673					heterogeneous nuclear ribonucleoprotein k, putative	Smp_065580.4	1.97107e-153	540.342	gi|226470354|emb|CAX70457.1|Heterogeneous nuclear ribonucleoprotein K [Schistosoma japonicum]	emb|CAX70457.1	4.14536e-87	272.707	IPR004087	K Homology domain	DOMAIN
comp6187_c0_seq6	sp|Q5ZIQ3|HNRPK_CHICKHeterogeneous nuclear ribonucleoprotein K [Gallus gallus]	7.95084e-24	P:mRNA processing; P:RNA splicing; F:DNA binding; C:cytoplasm; F:RNA binding; C:nucleoplasm; P:regulation of transcription, DNA-templated; C:spliceosomal complex; P:transcription, DNA-templated; C:podosome; C:catalytic step 2 spliceosome; C:cell projection; P:regulation of low-density lipoprotein particle clearance; C:cell junction; P:positive regulation of receptor-mediated endocytosis; F:transc…	gi|56753094	0	632.674	Sjp_0008360 Heterogeneousnuclear ribonucleoprotein K, putative	Sjp_0008360	2.16548e-77	239.58	sp|Q5ZIQ3|HNRPK_CHICKHeterogeneous nuclear ribonucleoprotein K [Gallus gallus]	sp|Q5ZIQ3	3.87504e-23	98.9821					heterogeneous nuclear ribonucleoprotein k, putative	Smp_065580.4	2.04746e-153	540.342	gi|226470354|emb|CAX70457.1|Heterogeneous nuclear ribonucleoprotein K [Schistosoma japonicum]	emb|CAX70457.1	1.81002e-84	266.544	IPR004087	K Homology domain	DOMAIN
comp6187_c0_seq7	sp|Q5ZIQ3|HNRPK_CHICKHeterogeneous nuclear ribonucleoprotein K [Gallus gallus]	4.7557e-26	P:mRNA processing; P:RNA splicing; F:DNA binding; C:cytoplasm; F:RNA binding; C:nucleoplasm; P:regulation of transcription, DNA-templated; C:spliceosomal complex; P:transcription, DNA-templated; C:podosome; C:catalytic step 2 spliceosome; C:cell projection; P:regulation of low-density lipoprotein particle clearance; C:cell junction; P:positive regulation of receptor-mediated endocytosis; F:transc…	gi|56753094	0	2156.16	Sjp_0008360 Heterogeneousnuclear ribonucleoprotein K, putative	Sjp_0008360	1.34499e-169	486.493	sp|Q5ZIQ3|HNRPK_CHICKHeterogeneous nuclear ribonucleoprotein K [Gallus gallus]	sp|Q5ZIQ3	4.50972e-26	113.235	product=Heterogeneous nuclear ribonucleoprotein K, putative	Sha_200893	9.29926e-81	300.278	heterogeneous nuclear ribonucleoprotein k, putative	Smp_065580.3	0	1116.5	gi|226470354|emb|CAX70457.1|Heterogeneous nuclear ribonucleoprotein K [Schistosoma japonicum]	emb|CAX70457.1	0	541.191	IPR004087	K Homology domain	DOMAIN
comp6187_c0_seq8			-	gi|56753094	1.54467e-27	119.306																					IPR004088	K Homology domain, type 1	DOMAIN
comp20165_c0_seq1			-	gi|56753094	1.40651e-81	298.431
comp16434_c0_seq1	sp|Q2UHA7|NCPR_ASPORNADPH--cytochrome P450 reductase [Aspergillus oryzae (strain ATCC 42149 / RIB 40)]	8.54835e-23	F:iron ion binding; P:sterol biosynthetic process; C:integral component of membrane; C:membrane; P:lipid metabolic process; P:oxidation-reduction process; F:oxidoreductase activity; C:endoplasmic reticulum membrane; F:NADPH-hemoprotein reductase activity; C:cellular_component; C:intracellular membrane-bounded organelle; P:steroid metabolic process; F:FMN binding; C:endoplasmic reticulum; C:plasma…	gi|56753098	1.25292e-109	392.61	Sjp_0040140 ko:K00327NADPH-ferrihemoprotein reductase [EC1.6.2.4], putative	Sjp_0040140	9.28414e-69	212.616	sp|Q2UHA7|NCPR_ASPORNADPH--cytochrome P450 reductase [Aspergillus oryzae (strain ATCC 42149 / RIB 40)]	sp|Q2UHA7	3.41761e-24	100.523									gi|844866553|ref|XP_012799343.1|NADPH--cytochrome P450 reductase [Schistosoma haematobium] >gi|685964725|gb|KGB39584.1| NADPH--cytochrome P450 reductase [Schistosoma haematobium]	ref|XP_012799343.1	4.97087e-56	194.897	noIPR	Flavoprotein pyridine nucleotide cytochrome reductase	DOMAIN
comp6225_c0_seq1	sp|A8CAG3|RL17_PHLPP60S ribosomal protein L17 [Phlebotomus papatasi]	2.16843e-71	F:structural constituent of ribosome; P:translation; C:large ribosomal subunit; C:ribonucleoprotein complex; C:ribosome; C:intracellular; F:molecular_function; C:cellular_component; P:biological_process	gi|56753100	0	1153.43	Sjp_0034040 ko:K02880large subunit ribosomal protein L17e, putative	Sjp_0034040	4.73591e-128	362.459	sp|A8CAG3|RL17_PHLPP60S ribosomal protein L17 [Phlebotomus papatasi]	sp|A8CAG3	7.08342e-72	223.402	product=UPF0407 protein C2orf39 homolog, putative	Sha_104746	1.7854e-149	527.415	60S ribosomal protein L17, putative	Smp_024850	3.88682e-171	599.435	gi|56753101|gb|AAW24760.1|SjpHGC09296 protein [Schistosoma japonicum] >gi|226473750|emb|CAX71560.1| Ribosomal protein L17 [Schistosoma japonicum] >gi|226474004|emb|CAX77448.1| Ribosomal protein L17 [Schistosoma japonicum] >gi|226474006|emb|CAX77449.1| Ribosomal protein L17 [Schistosoma japonicum] >gi|226474008|emb|CAX77450.1| Ribosomal protein L17 [Schistosoma japonicum] >gi|226474010|emb|CAX7745…	gb|AAW24760.1	2.98388e-124	362.459	IPR001063	Ribosomal protein L22/L17	FAMILY
comp10532_c0_seq1	gi|360043318|emb|CCD78731.1|myelin proteolipid-related [Schistosoma mansoni]	4.02647e-51	C:integral component of membrane	gi|56753102	4.31892e-154	540.342					tr|Q5DHE5|Q5DHE5_SCHJA SjpHGC04209 protein OS=Schistosoma japonicum PE=2 SV=1	tr|Q5DHE5	9.30781e-52	176.407									gi|56753103|gb|AAW24761.1|SjpHGC04209 protein [Schistosoma japonicum]	gb|AAW24761.1	2.01334e-51	176.407
comp14924_c0_seq1	gi|360043351|emb|CCD78764.1|myelin proteolipid-related [Schistosoma mansoni]	8.88778e-35	C:integral component of membrane	gi|56753102	2.95723e-140	494.176	Sjp_0208850 IPR001614,Myelinproteolipid protein PLP,domain-containing	Sjp_0208850	4.24309e-32	113.235	tr|G4VFQ5|G4VFQ5_SCHMA Myelin proteolipid-related [Schistosoma mansoni]	tr|G4VFQ5	6.34438e-28	112.849	product=hypothetical protein	Sha_107073	1.63796e-96	350.137	myelinproteolipid-related	Smp_144360	3.66811e-98	355.677	gi|360043351|emb|CCD78764.1|myelin proteolipid-related [Schistosoma mansoni]	emb|CCD78764.1	1.37233e-27	112.849	noIPR	Myelin proteolipid protein PLP	FAMILY
Fcomp23334_c0_seq1	gi|360043318|emb|CCD78731.1|myelin proteolipid-related [Schistosoma mansoni]	5.8009e-34	C:integral component of membrane	gi|56753102	5.5933e-91	329.824	Sjp_0208850 IPR001614,Myelinproteolipid protein PLP,domain-containing	Sjp_0208850	6.68554e-18	73.559	tr|Q5DHE5|Q5DHE5_SCHJA SjpHGC04209 protein OS=Schistosoma japonicum PE=2 SV=1	tr|Q5DHE5	3.66863e-32	123.25									gi|56753103|gb|AAW24761.1|SjpHGC04209 protein [Schistosoma japonicum]	gb|AAW24761.1	7.93549e-32	123.25
comp6020_c0_seq1	sp|Q66S13|NATT4_THANINatterin-4 OS=Thalassophryne nattereri PE=2 SV=1	9.95623e-10	F:hydrolase activity; P:metabolic process; C:extracellular region; P:pathogenesis	gi|56753104	0	1450.74	Sjp_0041620 IPR006616,Proteinof unknown function DM9,domain-containing	Sjp_0041620	3.07941e-110	319.701	tr|Q5DHE4|Q5DHE4_SCHJA SjpHGC04453 protein OS=Schistosoma japonicum PE=2 SV=1	tr|Q5DHE4	1.90535e-106	317.39									gi|56753105|gb|AAW24762.1|SjpHGC04453 protein [Schistosoma japonicum]	gb|AAW24762.1	4.12139e-106	317.39	IPR006616	DM9 repeat	REPEAT
comp4901_c0_seq1			-	gi|56753106	0	1844.08	Sjp_0305560 IPR010920,Like-Smribonucleoprotein-related, core;IPR001163,Like-Sm ribonucleoprotein, core,domain-containing	Sjp_0305560	3.86286e-150	424.476	tr|Q5DHE3|Q5DHE3_SCHJA SjpHGC05980 protein OS=Schistosoma japonicum PE=2 SV=1	tr|Q5DHE3	1.12517e-146	424.476	product=PQ-loop repeat-containing protein 2, putative	Sha_106325	1.35548e-122	438.776	Mername-AA168 protein (M67 family)	Smp_158500	2.97182e-139	494.176	gi|56753107|gb|AAW24763.1|SjpHGC05980 protein [Schistosoma japonicum]	gb|AAW24763.1	2.43381e-146	424.476	IPR010920	LSM domain	DOMAIN
comp926_c0_seq1	sp|Q6NUB2|CW15A_XENLAProtein CWC15 homolog A [Xenopus laevis]	5.68251e-25	F:RNA binding; C:spliceosomal complex; P:mRNA splicing, via spliceosome; P:RNA splicing; P:mRNA processing; C:nucleus; C:catalytic step 2 spliceosome; F:protein binding	gi|56753108	0	1683.42	Sjp_0064380 ProteinCWC15 homolog, putative	Sjp_0064380	2.93767e-143	408.683	sp|Q0VFP5|CWC15_XENTRProtein CWC15 homolog [Xenopus tropicalis]	sp|Q0VFP5	1.89881e-26	108.997	product=Protein CWC15 homolog A, putative	Sha_106594	0	931.832	expressed protein	Smp_033680	0	966.918	gi|226484644|emb|CAX74231.1|Pre-mRNA-splicing factor cwc15 [Schistosoma japonicum]	emb|CAX74231.1	4.34869e-142	415.231	IPR006973	Pre-mRNA-splicing factor Cwf15/Cwc15	FAMILY
comp20557_c0_seq1			-	gi|56753112	1.89695e-85	311.357	Sjp_0035100 ko:K04527insulin receptor, putative	Sjp_0035100	6.0276e-35	124.79	tr|Q5DHE0|Q5DHE0_SCHJA SjpHGC09248 protein OS=Schistosoma japonicum PE=2 SV=1	tr|Q5DHE0	7.73094e-32	120.168	product=Putative molluscan insulin-related peptide(s) receptor, putative	Sha_106700	6.21493e-49	191.325					gi|56753113|gb|AAW24766.1|SjpHGC09248 protein [Schistosoma japonicum]	gb|AAW24766.1	1.67225e-31	120.168	IPR011009	Protein kinase-like domain	DOMAIN
comp650_c0_seq1			-	gi|56753114	7.41973e-90	326.131
comp19527_c0_seq1			-	gi|56753114	1.55879e-153	538.495
comp40138_c0_seq1			-	gi|56753114	4.18997e-82	300.278
comp3351_c0_seq1			-	gi|56753116	0	2200.48	Sjp_0302450 expressedprotein	Sjp_0302450	0	834.713	tr|Q86E92|Q86E92_SCHJA Clone ZZD730 mRNA sequence OS=Schistosoma japonicum PE=2 SV=1	tr|Q86E92	0	738.028									gi|29841333|gb|AAP06365.1|hypothetical protein [Schistosoma japonicum]	gb|AAP06365.1	0	738.028
comp1321_c0_seq1	sp|Q3SZ40|DDX56_BOVINProbable ATP-dependent RNA helicase DDX56 [Bos taurus]	4.04285e-25	F:RNA binding; F:ATP binding; P:rRNA processing; F:ATP-dependent helicase activity; C:nucleolus; F:ATP-dependent RNA helicase activity; P:obsolete ATP catabolic process; F:helicase activity; P:ribosome biogenesis; F:hydrolase activity; C:nucleus; F:nucleic acid binding; F:nucleotide binding	gi|56753122	2.71953e-176	614.208	Sjp_0042490 ko:K01509adenosinetriphosphatase [EC3.6.1.3], putative	Sjp_0042490	7.22037e-72	226.098	sp|Q3SZ40|DDX56_BOVINProbable ATP-dependent RNA helicase DDX56 [Bos taurus]	sp|Q3SZ40	8.58541e-26	104.76	product=Probable ATP-dependent RNA helicase DDX56, putative	Sha_102289	3.38072e-104	375.99					gi|56753123|gb|AAW24771.1|SjpHGC04599 protein [Schistosoma japonicum]	gb|AAW24771.1	1.81327e-71	224.942	IPR001650	Helicase, C-terminal	DOMAIN
comp15775_c0_seq1	sp|Q3SZ40|DDX56_BOVINProbable ATP-dependent RNA helicase DDX56 [Bos taurus]	1.44751e-07	F:RNA binding; F:ATP binding; P:rRNA processing; F:ATP-dependent helicase activity; C:nucleolus; F:ATP-dependent RNA helicase activity; P:obsolete ATP catabolic process	gi|56753122	1.33059e-97	351.984	Sjp_0042490 ko:K01509adenosinetriphosphatase [EC3.6.1.3], putative	Sjp_0042490	4.6129e-40	137.502	tr|Q5DHD5|Q5DHD5_SCHJA SjpHGC04599 protein OS=Schistosoma japonicum PE=2 SV=1	tr|Q5DHD5	2.04153e-37	134.806					DEAD box ATP-dependent RNA helicase, putative	Smp_095920	1.62384e-65	246.725	gi|56753123|gb|AAW24771.1|SjpHGC04599 protein [Schistosoma japonicum]	gb|AAW24771.1	4.41597e-37	134.806
comp20875_c0_seq1	gi|257215840|emb|CAX83072.1|DEAD (Asp-Glu-Ala-Asp) box polypeptide 56 [Schistosoma japonicum]	2.63458e-28	F:helicase activity; F:nucleic acid binding; F:ATP binding; F:hydrolase activity; P:metabolic process; F:ATP-dependent helicase activity; P:obsolete ATP catabolic process	gi|56753122	2.201e-74	274.424	Sjp_0042490 ko:K01509adenosinetriphosphatase [EC3.6.1.3], putative	Sjp_0042490	1.02071e-27	103.219	tr|C7TZN8|C7TZN8_SCHJA DEAD (Asp-Glu-Ala-Asp) box polypeptide 56 (Fragment) [Schistosoma japonicum]	tr|C7TZN8	1.86223e-24	103.219									gi|257215840|emb|CAX83072.1|DEAD (Asp-Glu-Ala-Asp) box polypeptide 56 [Schistosoma japonicum]	emb|CAX83072.1	4.02812e-24	103.219
comp3256_c0_seq1			-	gi|56753124	1.05054e-103	372.297					tr|Q5DHD4|Q5DHD4_SCHJA SjpHGC06510 protein OS=Schistosoma japonicum PE=2 SV=1	tr|Q5DHD4	3.18761e-26	107.842									gi|56753125|gb|AAW24772.1|SjpHGC06510 protein [Schistosoma japonicum]	gb|AAW24772.1	6.895e-26	107.842
comp12720_c0_seq1	sp|Q2YDF6|RT35_BOVIN28S ribosomal protein S35, mitochondrial [Bos taurus]	3.62121e-56	C:mitochondrial small ribosomal subunit; P:peptide biosynthetic process; P:DNA damage response, detection of DNA damage	gi|56753124	0	1402.73	Sjp_0047610 28Sribosomal protein S35, mitochondrial precursor, putative	Sjp_0047610	0	524.628	sp|P82673|RT35_HUMAN28S ribosomal protein S35, mitochondrial [Homo sapiens]	sp|P82673	3.42698e-54	183.726					expressed protein	Smp_069910	1.26505e-176	617.901	gi|56753125|gb|AAW24772.1|SjpHGC06510 protein [Schistosoma japonicum]	gb|AAW24772.1	0	525.783	IPR019349	Ribosomal protein S24/S35, mitochondrial, conserved domain	DOMAIN
comp6301_c0_seq1	sp|Q1HPQ0|TPM2_BOMMOTropomyosin-2 OS=Bombyx mori PE=1 SV=1	5.20857e-20	F:molecular_function; P:biological_process; C:cellular_component; P:spicule insertion; P:actin filament organization; F:actin filament binding; C:cytoplasm; F:actin binding; P:embryo development; C:striated muscle thin filament; P:negative regulation of actin filament depolymerization; P:regulation of protein binding; P:locomotion; P:regulation of actin filament polymerization	gi|56753130	0	2139.54	Sjp_0088790 IPR009053,Prefoldin;IPR011072,Proteinkinase PKN/PRK1, effector,domain-containing	Sjp_0088790	3.03915e-151	431.795	tr|Q5DHD1|Q5DHD1_SCHJA SjpHGC06678 protein OS=Schistosoma japonicum PE=2 SV=1	tr|Q5DHD1	7.65734e-147	429.483									gi|56753131|gb|AAW24775.1|SjpHGC06678 protein [Schistosoma japonicum]	gb|AAW24775.1	1.65633e-146	429.483	IPR000533	Tropomyosin	FAMILY
comp7490_c0_seq1	sp|Q6GYQ0|RGPA1_HUMANRal GTPase-activating protein subunit alpha-1 [Homo sapiens]	5.16388e-80	F:GTPase activator activity; C:nucleus; C:mitochondrion; P:activation of GTPase activity; C:cytoplasm; P:regulation of transcription, DNA-templated; F:protein heterodimerization activity; P:positive regulation of GTPase activity; F:GTPase activator activity; C:cytosol; P:regulation of small GTPase mediated signal transduction; P:phosphatidylinositol 3-kinase signaling; F:phosphatase binding; P:fi…	gi|56753132	0	2392.53	Sjp_0056400 GTPase-activatingRap/Ran-GAP domain-like 1, putative	Sjp_0056400	0	855.899	sp|Q6GYQ0|RGPA1_HUMANRal GTPase-activating protein subunit alpha-1 [Homo sapiens]	sp|Q6GYQ0	8.61708e-84	290.426	product=GTPase-activating Rap/Ran-GAP domain-like 1, putative	Sha_101323	0	848.732	tuberin, putative	Smp_146060	0	896.745	gi|56753133|gb|AAW24776.1|SjpHGC04879 protein [Schistosoma japonicum]	gb|AAW24776.1	0	553.518
comp1023_c0_seq1	sp|Q5R4Q3|SEC62_PONABTranslocation protein SEC62 [Pongo abelii]	2.16482e-40	C:aggresome; P:protein transport; C:integral component of membrane; C:membrane; F:protein transporter activity; P:transport; C:rough endoplasmic reticulum; P:posttranslational protein targeting to membrane; C:endoplasmic reticulum membrane; C:intermediate filament cytoskeleton; C:endoplasmic reticulum; F:receptor activity; P:cotranslational protein targeting to membrane; C:integral component of e…	gi|56753134	0	2525.49	Sjp_0032930 Translocationprotein SEC62, putative	Sjp_0032930	0	615.535	sp|Q99442|SEC62_HUMANTranslocation protein SEC62 [Homo sapiens]	sp|Q99442	2.15742e-21	99.3673	product=Translocation protein SEC62, putative	Sha_100372	0	850.579	expressed protein	Smp_119980	0	907.825	gi|226470056|emb|CAX70309.1|Translocation protein SEC62 [Schistosoma japonicum]	emb|CAX70309.1	0	625.165	noIPR	Translocation protein Sec62	FAMILY
comp4074_c0_seq1	sp|P69100|ERH_TAESOEnhancer of rudimentary homolog [Taenia solium]	2.56394e-55	P:cell cycle; P:nucleobase-containing compound metabolic process; C:midbody; P:pyrimidine nucleoside metabolic process; P:pyrimidine nucleotide biosynthetic process; F:molecular_function; P:'de novo' pyrimidine nucleobase biosynthetic process; C:cellular_component; F:identical protein binding	gi|56753136	0	761.94	Sjp_0308130 Enhancerof rudimentary homolog, putative	Sjp_0308130	3.36194e-72	214.157	sp|P69100|ERH_TAESOEnhancer of rudimentary homolog [Taenia solium]	sp|P69100	2.69578e-53	169.859	product=Enhancer of rudimentary homolog, putative	Sha_200971	2.52546e-111	399.997	enhancer of rudimentary protein, putative	Smp_175210	5.69574e-108	388.917	gi|844864844|ref|XP_012798954.1|Enhancer of rudimentary-like protein [Schistosoma haematobium] >gi|56753137|gb|AAW24778.1| SjpHGC05350 protein [Schistosoma japonicum] >gi|685964141|gb|KGB39194.1| Enhancer of rudimentary-like protein [Schistosoma haematobium]	ref|XP_012798954.1	2.11821e-68	214.157	IPR000781	Enhancer of rudimentary	FAMILY
comp6712_c0_seq1	sp|Q29RM3|REEP5_BOVINReceptor expression-enhancing protein 5 [Bos taurus]	1.85203e-45	C:integral component of membrane; C:cytoplasm; C:membrane; F:molecular_function; P:biological_process; F:protein binding	gi|56753138	0	1892.09	Sjp_0043310 Receptorexpression-enhancing protein 5, putative	Sjp_0043310	8.45927e-127	364.385	sp|Q29RM3|REEP5_BOVINReceptor expression-enhancing protein 5 [Bos taurus]	sp|Q29RM3	2.36808e-45	159.458									gi|226471190|emb|CAX70676.1|Receptor expression-enhancing protein 6 [Schistosoma japonicum] >gi|226487964|emb|CAX75647.1| Receptor expression-enhancing protein 6 [Schistosoma japonicum] >gi|226487968|emb|CAX75649.1| Receptor expression-enhancing protein 6 [Schistosoma japonicum] >gi|226487970|emb|CAX75650.1| Receptor expression-enhancing protein 6 [Schistosoma japonicum]	emb|CAX70676.1	5.3298e-123	364.385	noIPR	TB2/DP1/HVA22-related protein	FAMILY
Fcomp26620_c0_seq1			-	gi|56753140	2.43287e-14	74.9863
Fcomp5700_c0_seq10			-	gi|56753140	0	634.521	Sjp_0213250 IPR012615,TrematodeEggshell Synthesis,domain-containing	Sjp_0213250	3.95831e-69	209.92	tr|C1L7Q3|C1L7Q3_SCHJA Uncharacterized protein OS=Schistosoma japonicum PE=2 SV=1	tr|C1L7Q3	1.15297e-65	209.92									gi|226471300|emb|CAX70731.1|hypothetical protein [Schistosoma japonicum]	emb|CAX70731.1	2.49395e-65	209.92	noIPR	Trematode Eggshell Synthesis	FAMILY
Fcomp5700_c0_seq9			-	gi|56753140	3.95179e-114	407.383	Sjp_0213250 IPR012615,TrematodeEggshell Synthesis,domain-containing	Sjp_0213250	7.42414e-32	112.079	tr|C1L7Q3|C1L7Q3_SCHJA Uncharacterized protein OS=Schistosoma japonicum PE=2 SV=1	tr|C1L7Q3	2.1625e-28	112.079									gi|226471300|emb|CAX70731.1|hypothetical protein [Schistosoma japonicum]	emb|CAX70731.1	4.67762e-28	112.079
comp4411_c0_seq1	sp|Q9UHV9|PFD2_HUMANPrefoldin subunit 2 [Homo sapiens]	2.94834e-32	P:cellular protein metabolic process; C:nucleus; C:mitochondrion; C:cytoplasm; F:protein binding; C:prefoldin complex; P:protein folding; P:'de novo' posttranslational protein folding; F:unfolded protein binding; C:cytosol; P:chaperone mediated protein folding independent of cofactor; C:sarcomere; C:endoplasmic reticulum; C:striated muscle dense body	gi|56753142	0	1002	Sjp_0012120 ko:K09549prefoldin subunit 2, putative	Sjp_0012120	5.38556e-55	173.711	sp|B0BN18|PFD2_RATPrefoldin subunit 2 [Rattus norvegicus]	sp|B0BN18	3.40399e-31	117.857									gi|56753143|gb|AAW24781.1|SjpHGC04348 protein [Schistosoma japonicum] >gi|226489382|emb|CAX75835.1| putative Prefoldin subunit 2 [Schistosoma japonicum] >gi|226489386|emb|CAX75837.1| putative Prefoldin subunit 2 [Schistosoma japonicum]	gb|AAW24781.1	5.91383e-89	271.937	IPR009053	Prefoldin	FAMILY
Fcomp12225_c0_seq1			-	gi|56753144	1.25951e-123	438.776	Sjp_0203250 expressedprotein	Sjp_0203250	6.95115e-49	156.377	tr|Q5DHC4|Q5DHC4_SCHJA SjpHGC02743 protein OS=Schistosoma japonicum PE=2 SV=1	tr|Q5DHC4	2.02472e-45	156.377									gi|56753145|gb|AAW24782.1|SjpHGC02743 protein [Schistosoma japonicum]	gb|AAW24782.1	4.3796e-45	156.377
comp7018_c0_seq1	sp|Q96AT9|RPE_HUMANRibulose-phosphate 3-epimerase [Homo sapiens]	1.83967e-86	F:metal ion binding; P:small molecule metabolic process; P:carbohydrate metabolic process; P:pentose-phosphate shunt; C:cytosol; F:ribulose-phosphate 3-epimerase activity; F:protein homodimerization activity; F:identical protein binding; P:metabolic process; F:racemase and epimerase activity, acting on carbohydrates and derivatives; F:catalytic activity; F:isomerase activity; C:cytoplasm; C:plasm…	gi|56753146	0	1495.06	Sjp_0015540 ko:K01783ribulose-phosphate 3-epimerase [EC5.1.3.1], putative	Sjp_0015540	1.31913e-142	405.986	sp|Q96AT9|RPE_HUMANRibulose-phosphate 3-epimerase [Homo sapiens]	sp|Q96AT9	3.70734e-89	271.937	product=Ribulose-phosphate 3-epimerase, putative	Sha_102203	0	684.381	ribulose-phosphate3-epimerase	Smp_104580	0	824.726	gi|56753147|gb|AAW24783.1|SjpHGC01154 protein [Schistosoma japonicum] >gi|226485661|emb|CAX75250.1| hypotherical protein [Schistosoma japonicum] >gi|226485663|emb|CAX75251.1| hypotherical protein [Schistosoma japonicum]	gb|AAW24783.1	1.15087e-173	492.656	IPR013785	Aldolase-type TIM barrel	DOMAIN
comp810_c0_seq1	sp|Q9W689|ATX3_CHICKAtaxin-3 [Gallus gallus]	2.43861e-70	F:obsolete ubiquitin thiolesterase activity; C:nucleus; P:monoubiquitinated protein deubiquitination; P:cellular response to misfolded protein; F:omega peptidase activity; F:ubiquitin protein ligase binding; P:proteasome-mediated ubiquitin-dependent protein catabolic process; P:misfolded or incompletely synthesized protein catabolic process; P:regulation of transcription, DNA-templated; F:ubiquit…	gi|56753150	0	1821.92	Sjp_0065940 Ataxin-3,putative	Sjp_0065940	0	633.254	sp|Q9W689|ATX3_CHICKAtaxin-3 [Gallus gallus]	sp|Q9W689	1.94589e-71	232.646									gi|56753151|gb|AAW24785.1|SjpHGC06165 protein [Schistosoma japonicum] >gi|226479864|emb|CAX73228.1| Ataxin-3 [Schistosoma japonicum]	gb|AAW24785.1	0	633.254	IPR006155	Machado-Joseph disease protein MJD	FAMILY
comp4372_c0_seq1	sp|P28075|PSB5_RATProteasome subunit beta type-5 [Rattus norvegicus]	2.20835e-102	P:proteolysis involved in cellular protein catabolic process; C:cytoplasm; F:threonine-type endopeptidase activity; C:proteasome core complex; C:nucleus; P:proteasome-mediated ubiquitin-dependent protein catabolic process; P:response to oxidative stress; F:endopeptidase activity; F:hydrolase activity; C:proteasome complex; F:peptidase activity; P:proteolysis; P:small molecule metabolic process; P…	gi|56753152	0	1430.43	Sjp_0062270 ko:K0273720S proteasome subunit beta 5, putative	Sjp_0062270	0	530.02	sp|O55234|PSB5_MOUSEProteasome subunit beta type-5 [Mus musculus]	sp|O55234	4.08921e-102	305.449	product=Proteasome subunit beta type-5, putative	Sha_103899	7.69815e-179	625.288					gi|56753153|gb|AAW24786.1|SjpHGC05978 protein [Schistosoma japonicum] >gi|226471270|emb|CAX70716.1| proteasome (prosome, macropain) subunit, beta type 5 [Schistosoma japonicum] >gi|226488126|emb|CAX75728.1| proteasome (prosome, macropain) subunit, beta type 5 [Schistosoma japonicum] >gi|226488128|emb|CAX75729.1| proteasome (prosome, macropain) subunit, beta type 5 [Schistosoma japonicum] >gi|2264…	gb|AAW24786.1	0	530.02	IPR029055	Nucleophile aminohydrolases, N-terminal	DOMAIN
comp40241_c0_seq1	gi|360043523|emb|CCD78936.1|putative tetraspanin [Schistosoma mansoni]	3.78911e-32	C:integral component of membrane; C:membrane	gi|56753156	2.09931e-95	344.597	Sjp_0051350 IPR000301,CD9/CD37/CD63antigen;IPR008952,Tetraspanin,domain-containing	Sjp_0051350	3.21176e-20	79.7221	tr|Q5DHB8|Q5DHB8_SCHJA SjpHGC07772 protein OS=Schistosoma japonicum PE=4 SV=1	tr|Q5DHB8	5.88021e-37	129.798									gi|56753157|gb|AAW24788.1|SjpHGC07772 protein [Schistosoma japonicum]	gb|AAW24788.1	1.27193e-36	129.798
comp5142_c0_seq1			-	gi|56753158	0	1258.69	Sjp_0075060 Thyroidreceptor-interacting protein 11, putative	Sjp_0075060	1.18789e-96	300.442	tr|Q5DHB7|Q5DHB7_SCHJA SjpHGC04377 protein OS=Schistosoma japonicum PE=2 SV=1	tr|Q5DHB7	7.99412e-95	288.5									gi|56753159|gb|AAW24789.1|SjpHGC04377 protein [Schistosoma japonicum]	gb|AAW24789.1	1.72918e-94	288.5
comp5045_c0_seq1			-	gi|56753162	1.51972e-133	472.016	Sjp_0029710 expressedprotein	Sjp_0029710	1.25227e-41	133.265	tr|C1LPH4|C1LPH4_SCHJA Uncharacterized protein OS=Schistosoma japonicum PE=4 SV=1	tr|C1LPH4	3.64759e-38	133.265									gi|226469536|emb|CAX76598.1|hypothetical protein [Schistosoma japonicum] >gi|226469542|emb|CAX76601.1| hypothetical protein [Schistosoma japonicum] >gi|226469544|emb|CAX76602.1| hypothetical protein [Schistosoma japonicum]	emb|CAX76598.1	7.88997e-38	133.265
comp6305_c0_seq1	sp|Q5I0S6|ATG3_XENTRUbiquitin-like-conjugating enzyme ATG3 [Xenopus tropicalis]	1.49212e-115	F:ligase activity; P:protein transport; P:transport; C:cytoplasm; P:autophagy; P:mitochondrial fragmentation involved in apoptotic process; F:Atg12 transferase activity; P:autophagosome assembly; F:Atg8 ligase activity; F:enzyme binding; C:cytoplasmic ubiquitin ligase complex; P:protein ubiquitination; P:regulation of cilium assembly; F:ubiquitin-like protein transferase activity; P:cellular prot…	gi|56753162	0	2455.32	Sjp_0029700 ko:K08343autophagy-related protein 3, putative	Sjp_0029700	0	626.32	sp|Q5I0S6|ATG3_XENTRUbiquitin-like-conjugating enzyme ATG3 [Xenopus tropicalis]	sp|Q5I0S6	5.26261e-115	347.821	product=Autophagy-related protein 3, putative	Sha_104312	0	795.18					gi|56753163|gb|AAW24791.1|SjpHGC06107 protein [Schistosoma japonicum] >gi|226472954|emb|CAX71163.1| autophagy-related protein 3 [Schistosoma japonicum]	gb|AAW24791.1	0	628.246	IPR007135	Autophagy-related protein 3	DOMAIN
comp1635_c0_seq1	sp|Q6RUV5|RAC1_RATRas-related C3 botulinum toxin substrate 1 [Rattus norvegicus]	5.28972e-101	P:engulfment of apoptotic cell; P:substrate adhesion-dependent cell spreading; F:protein kinase binding; P:cochlea morphogenesis; F:GTP-dependent protein binding; P:Wnt signaling pathway, planar cell polarity pathway; P:positive regulation of protein phosphorylation; P:obsolete GTP catabolic process; P:positive regulation of actin filament polymerization; P:cerebral cortex radially oriented cell …	gi|56753164	0	1448.89	Sjp_0209090 ko:K04392Ras-related C3 botulinum toxin substrate 1, putative	Sjp_0209090	5.81722e-139	394.43	sp|Q6RUV5|RAC1_RATRas-related C3 botulinum toxin substrate 1 [Rattus norvegicus]	sp|Q6RUV5	1.7499e-101	303.138					rac gtpase, putative	Smp_062300.1	2.98089e-94	344.597	gi|56753165|gb|AAW24792.1|SjpHGC01385 protein [Schistosoma japonicum] >gi|226470482|emb|CAX70521.1| MGC69529 protein [Schistosoma japonicum] >gi|226487016|emb|CAX75373.1| MGC69529 protein [Schistosoma japonicum]	gb|AAW24792.1	3.66517e-135	394.43	IPR027417	P-loop containing nucleoside triphosphate hydrolase	DOMAIN
comp4247_c0_seq1	sp|Q96BX8|MOB3A_HUMANMOB kinase activator 3A [Homo sapiens]	7.19194e-108	F:metal ion binding; C:intracellular; F:protein binding	gi|56753166	0	1757.28	Sjp_0204630 ko:K06685maintenance of ploidy protein MOB1 (MPS1 binder 1), putative	Sjp_0204630	7.34614e-156	438.343	sp|Q8BSU7|MOB3A_MOUSEMOB kinase activator 3A [Mus musculus]	sp|Q8BSU7	7.56621e-106	315.464	product=Mps one binder kinase activator-like 3, putative	Sha_108638	1.97792e-180	630.828	mps one binder kinase activator-like 2 (mob1 homolog 2) (protein mob3)	Smp_095470	0	699.154	gi|56753167|gb|AAW24793.1|SjpHGC02369 protein [Schistosoma japonicum]	gb|AAW24793.1	4.62847e-152	438.343	IPR005301	MOB kinase activator family	FAMILY
comp11942_c0_seq1			-	gi|56753166	2.73209e-94	340.904
comp7893_c0_seq1	sp|P61129|ZC3H6_HUMANZinc finger CCCH domain-containing protein 6 [Homo sapiens]	1.5478e-06	F:metal ion binding; F:molecular_function; P:biological_process; C:cellular_component	gi|56753168	0	1074.02	Sjp_0093360 IPR000571,Zincfinger, CCCH-type,domain-containing	Sjp_0093360	4.62879e-129	364.77	tr|Q5DHB2|Q5DHB2_SCHJA SjpHGC04628 protein OS=Schistosoma japonicum PE=2 SV=1	tr|Q5DHB2	1.34827e-125	364.77									gi|56753169|gb|AAW24794.1|SjpHGC04628 protein [Schistosoma japonicum] >gi|226484722|emb|CAX74270.1| hypothetical protein [Schistosoma japonicum]	gb|AAW24794.1	2.9164e-125	364.77	IPR000571	Zinc finger, CCCH-type	DOMAIN
comp5168_c0_seq1			-	gi|56753172	3.66886e-58	220.872	Sjp_0031570 ko:K00759adenine phosphoribosyltransferase [EC2.4.2.7], putative	Sjp_0031570	3.1861e-14	63.1586
comp5168_c0_seq2	sp|Q5LNY7|APT_RUEPOAdenine phosphoribosyltransferase [Ruegeria pomeroyi (strain ATCC 700808 / DSM 15171 / DSS-3)]	9.90499e-45	F:adenine phosphoribosyltransferase activity; P:nucleoside metabolic process; C:cytoplasm; F:transferase activity; P:adenine salvage; P:AMP salvage; P:purine ribonucleoside salvage; F:transferase activity, transferring glycosyl groups	gi|56753172	0	1341.79	Sjp_0031570 ko:K00759adenine phosphoribosyltransferase [EC2.4.2.7], putative	Sjp_0031570	2.24198e-128	366.311	sp|Q5LNY7|APT_RUEPOAdenine phosphoribosyltransferase [Ruegeria pomeroyi (strain ATCC 700808 / DSM 15171 / DSS-3)]	sp|Q5LNY7	6.40764e-45	156.377									gi|56753173|gb|AAW24796.1|SjpHGC06638 protein [Schistosoma japonicum]	gb|AAW24796.1	1.44631e-128	376.326	IPR005764	Adenine phosphoribosyl transferase	FAMILY
comp8846_c0_seq1			-	gi|56753174	7.70947e-131	462.783
comp11267_c0_seq1			-	gi|56753174	0	946.605	Sjp_0089270 expressedprotein	Sjp_0089270	1.31403e-76	227.639	tr|Q5DHA9|Q5DHA9_SCHJA SjpHGC04876 protein OS=Schistosoma japonicum PE=2 SV=1	tr|Q5DHA9	2.91893e-73	228.024									gi|56753175|gb|AAW24797.1|SjpHGC04876 protein [Schistosoma japonicum]	gb|AAW24797.1	6.31384e-73	228.024
comp13330_c0_seq1			-	gi|56753174	1.16542e-77	285.504
comp5174_c0_seq1	gi|56753177|gb|AAW24798.1|SjpHGC07857 protein [Schistosoma japonicum]	8.71399e-68	F:ATPase activity; P:cell cycle arrest; F:actin binding; P:metabolic process; P:Wnt signaling pathway; F:microtubule binding; P:obsolete ATP catabolic process	gi|56753176	0	821.033	Sjp_0032140 Microtubule-actincross-linking factor 1, isoforms 1/2/3/5, putative	Sjp_0032140	1.90506e-92	294.278	tr|Q5DHA8|Q5DHA8_SCHJA SjpHGC07857 protein OS=Schistosoma japonicum PE=2 SV=1	tr|Q5DHA8	5.90164e-67	218.779									gi|844866462|ref|XP_012799319.1|Microtubule-actin cross-linking factor 1, isoforms 1/2/3/5, partial [Schistosoma haematobium] >gi|685964692|gb|KGB39560.1| Microtubule-actin cross-linking factor 1, isoforms 1/2/3/5, partial [Schistosoma haematobium]	ref|XP_012799319.1	5.48366e-72	254.988
comp5174_c0_seq2	sp|Q9UPN3|MACF1_HUMANMicrotubule-actin cross-linking factor 1, isoforms 1/2/3/5 [Homo sapiens]	2.60137e-16	P:mesoderm formation; P:Golgi to plasma membrane protein transport; P:posttranslational protein targeting to membrane; P:regulation of epithelial cell migration; P:obsolete ATP catabolic process; P:Wnt signaling pathway; P:regulation of microtubule-based process; C:actin cytoskeleton; F:calcium ion binding; P:movement of cell or subcellular component; F:microtubule binding; P:metabolic process; F…	gi|56753176	0	1057.4	Sjp_0032140 Microtubule-actincross-linking factor 1, isoforms 1/2/3/5, putative	Sjp_0032140	6.47806e-91	291.197	sp|Q03001|DYST_HUMANDystonin [Homo sapiens]	sp|Q03001	3.24005e-16	83.5741									gi|844866462|ref|XP_012799319.1|Microtubule-actin cross-linking factor 1, isoforms 1/2/3/5, partial [Schistosoma haematobium] >gi|685964692|gb|KGB39560.1| Microtubule-actin cross-linking factor 1, isoforms 1/2/3/5, partial [Schistosoma haematobium]	ref|XP_012799319.1	5.50466e-105	350.517
comp9868_c0_seq1	sp|Q03001|DYST_HUMANDystonin [Homo sapiens]	1.14904e-43	P:retrograde axon cargo transport; C:cytosol; F:calcium ion binding; P:hemidesmosome assembly; C:hemidesmosome; C:intermediate filament; C:intermediate filament cytoskeleton; C:cytoplasmic membrane-bounded vesicle; C:integral component of membrane; C:endoplasmic reticulum membrane; P:cytoskeleton organization; F:integrin binding; C:H zone; C:microtubule plus-end; F:protein C-terminus binding; P:r…	gi|56753176	1.18708e-105	381.53	Sjp_0032140 Microtubule-actincross-linking factor 1, isoforms 1/2/3/5, putative	Sjp_0032140	0	551.977	sp|Q03001|DYST_HUMANDystonin [Homo sapiens]	sp|Q03001	1.14533e-43	170.244	product=Microtubule-actin cross-linking factor 1, isoform 4, putative	Sha_106591	0	1002	expressed protein	Smp_138620	0	1201.44	gi|350854945|emb|CAZ30725.2|hypothetical protein Smp_138620 [Schistosoma mansoni]	emb|CAZ30725.2	0	582.793	IPR018247	EF-Hand 1, calcium-binding site	BINDING_SITE
comp5160_c0_seq1	sp|Q9Y2X8|UB2D4_HUMANUbiquitin-conjugating enzyme E2 D4 [Homo sapiens]	3.30038e-87	P:protein K11-linked ubiquitination; P:protein K27-linked ubiquitination; P:protein K29-linked ubiquitination; F:ATP binding; P:protein K48-linked ubiquitination; F:ubiquitin-protein transferase activity; F:protein binding; P:protein K63-linked ubiquitination; P:protein K6-linked ubiquitination; F:ligase activity; F:nucleotide binding; F:acid-amino acid ligase activity; P:protein ubiquitination; …	gi|56753178	0	1609.55	Sjp_0102150 similarto Ubiquitin-conjugating enzyme E2-17 kDa, putative	Sjp_0102150	1.95067e-62	196.052	sp|P25867|UBCD1_DROMEUbiquitin-conjugating enzyme E2-17 kDa [Drosophila melanogaster]	sp|P25867	3.83862e-86	261.922					ubiquitin conjugating enzyme E2, putative	Smp_067990.4	3.65553e-113	407.383	gi|56753179|gb|AAW24799.1|SjpHGC00720 protein [Schistosoma japonicum] >gi|226468708|emb|CAX76382.1| Ubiquitin-conjugating enzyme E2 [Schistosoma japonicum] >gi|226472762|emb|CAX71067.1| Ubiquitin-conjugating enzyme E2 [Schistosoma japonicum]	gb|AAW24799.1	1.2856e-100	304.679	IPR000608	Ubiquitin-conjugating enzyme E2	DOMAIN
comp5872_c0_seq1			-	gi|56753184	0	638.214	Sjp_0316780 expressedprotein	Sjp_0316780	3.67339e-26	101.293	tr|Q5DHA4|Q5DHA4_SCHJA SjpHGC02109 protein OS=Schistosoma japonicum PE=4 SV=1	tr|Q5DHA4	2.1264e-36	139.813									gi|56753185|gb|AAW24802.1|SjpHGC02109 protein [Schistosoma japonicum]	gb|AAW24802.1	4.59954e-36	139.813
comp8261_c0_seq1	sp|Q29EP6|JIP3_DROPSJNK-interacting protein 3 [Drosophila pseudoobscura pseudoobscura]	3.78667e-08	F:protein kinase binding; C:trans-Golgi network transport vesicle; P:regulation of JNK cascade; P:axon cargo transport; C:Golgi membrane; C:cytoplasm; F:MAP-kinase scaffold activity; F:kinesin binding; P:positive regulation of signal transduction; P:vesicle-mediated transport	gi|56753186	0	656.681	Sjp_0099240 JNK-interactingprotein, putative	Sjp_0099240	7.48339e-135	398.667	tr|G4VQW3|G4VQW3_SCHMA Putative jnk/sapk-associated protein [Schistosoma mansoni]	tr|G4VQW3	2.1699e-103	325.865					jnk/sapk-associated protein, putative	Smp_090240	8.86543e-119	425.85	gi|844843024|ref|XP_012793722.1|JNK-interacting protein 3 [Schistosoma haematobium] >gi|685957898|gb|KGB33954.1| JNK-interacting protein 3 [Schistosoma haematobium]	ref|XP_012793722.1	1.89641e-105	330.487	noIPR	JNK-interacting protein, leucine zipper II	DOMAIN
comp9245_c0_seq1	sp|P34609|JIP_CAEELJNK-interacting protein [Caenorhabditis elegans]	6.08886e-22	F:receptor signaling complex scaffold activity; F:protein kinase binding; F:kinase binding; F:MAP-kinase scaffold activity; P:vesicle-mediated transport; C:cell body; C:perinuclear region of cytoplasm; F:kinesin binding; P:synaptic vesicle transport; C:axon terminus; C:axon initial segment; C:cytoplasm; P:regulation of JNK cascade; C:axon; P:defecation; F:protein binding; P:locomotion; P:oviposit…	gi|56753186	0	1356.56	Sjp_0099240 JNK-interactingprotein, putative	Sjp_0099240	9.17161e-128	379.407	sp|P34609|JIP_CAEELJNK-interacting protein [Caenorhabditis elegans]	sp|P34609	7.73734e-19	90.1225	product=JNK-interacting protein 3, putative	Sha_101287	9.76053e-123	438.776					gi|56753187|gb|AAW24803.1|SjpHGC02353 protein [Schistosoma japonicum]	gb|AAW24803.1	7.80417e-125	370.548	IPR019143	JNK/Rab-associated protein-1, N-terminal	DOMAIN
comp5686_c0_seq1	sp|P28687|SPCS3_CHICKSi GO:0006508,GO:0005787,GO:0016021,GO:0008233,GO:0006465	3.7898e-44	P:proteolysis; C:signal peptidase complex; C:integral component of membrane; F:peptidase activity; P:signal peptide processing; P:cellular protein metabolic process; P:regulation of insulin secretion; P:translation; C:endoplasmic reticulum membrane; P:SRP-dependent cotranslational protein targeting to membrane; C:endoplasmic reticulum; P:gene expression; C:membrane; F:hydrolase activity; C:intrac…	gi|56753188	0	1255	Sjp_0200670 ko:K01423Spase22-23; Spase 22/23-subunit [EC:3.4.-.-], putative	Sjp_0200670	7.53339e-107	310.457	sp|P28687|SPCS3_CHICKSignal peptidase complex subunit 3 [Gallus gallus]	sp|P28687	1.2408e-43	152.14									gi|56753189|gb|AAW24804.1|SjpHGC02087 protein [Schistosoma japonicum]	gb|AAW24804.1	4.74645e-103	310.457	noIPR	Signal peptidase 22kDa subunit	FAMILY
comp8314_c0_seq1	sp|O95619|YETS4_HUMANYEATS domain-containing protein 4 [Homo sapiens]	8.95773e-68	C:NuA4 histone acetyltransferase complex; F:transcription factor activity, sequence-specific DNA binding; C:nuclear matrix; F:DNA binding; P:mitotic nuclear division; P:positive regulation of transcription, DNA-templated; C:nucleoplasm; F:protein C-terminus binding; F:structural constituent of cytoskeleton; F:protein binding; P:regulation of growth; P:transcription, DNA-templated; P:histone H2A a…	gi|56753188	3.66924e-163	571.735	Sjp_0068080 YEATSdomain-containing protein 4, putative	Sjp_0068080	5.06971e-165	458.373	sp|O95619|YETS4_HUMANYEATS domain-containing protein 4 [Homo sapiens]	sp|O95619	1.58088e-60	196.438	product=hypothetical protein	Sha_107110	0	782.253	gas41, putative	Smp_070760	0	789.64	gi|226487118|emb|CAX75424.1|YEATS domain-containing protein [Schistosoma japonicum] >gi|226487120|emb|CAX75425.1| YEATS domain-containing protein [Schistosoma japonicum] >gi|226487122|emb|CAX75426.1| YEATS domain-containing protein [Schistosoma japonicum]	emb|CAX75424.1	3.1942e-161	458.373	IPR005033	YEATS	FAMILY
comp3089_c0_seq1	sp|O60508|PRP17_HUMANPre-mRNA-processing factor 17 [Homo sapiens]	1.65994e-52	P:termination of RNA polymerase II transcription; C:catalytic step 2 spliceosome; P:transcription from RNA polymerase II promoter; P:RNA splicing; P:mRNA 3'-end processing; P:mRNA export from nucleus; C:nucleoplasm; P:mRNA splicing, via spliceosome; C:spliceosomal complex; F:protein binding; P:gene expression	gi|56753190	0	1011.24	Sjp_0301150 Pre-mRNA-processingfactor 17, putative	Sjp_0301150	5.10871e-132	384.8	sp|O60508|PRP17_HUMANPre-mRNA-processing factor 17 [Homo sapiens]	sp|O60508	2.55094e-47	167.933	product=Pre-mRNA-processing factor 17, putative	Sha_106621	0	662.221	expressed protein	Smp_074370	0	634.521	gi|56753191|gb|AAW24805.1|SjpHGC09311 protein [Schistosoma japonicum]	gb|AAW24805.1	3.21877e-128	384.8
comp10084_c0_seq1	sp|O60508|PRP17_HUMANPre-mRNA-processing factor 17 [Homo sapiens]	4.43167e-121	P:termination of RNA polymerase II transcription; C:catalytic step 2 spliceosome; P:transcription from RNA polymerase II promoter; P:RNA splicing; P:mRNA 3'-end processing; P:mRNA export from nucleus; C:nucleoplasm; P:mRNA splicing, via spliceosome; C:spliceosomal complex; F:protein binding; P:gene expression; F:histone acetyltransferase activity (H4-K5 specific); F:histone acetyltransferase acti…	gi|56753190	0	1315.93	Sjp_0301150 Pre-mRNA-processingfactor 17, putative	Sjp_0301150	1.1022e-178	506.138	sp|O60508|PRP17_HUMANPre-mRNA-processing factor 17 [Homo sapiens]	sp|O60508	6.25084e-122	365.925	product=Pre-mRNA-processing factor 17, putative	Sha_106621	0	957.685	expressed protein	Smp_074370	0	942.912	gi|56753191|gb|AAW24805.1|SjpHGC09311 protein [Schistosoma japonicum]	gb|AAW24805.1	6.94449e-175	506.138	IPR020472	G-protein beta WD-40 repeat	REPEAT
comp15290_c0_seq1	sp|O60508|PRP17_HUMANPre-mRNA-processing factor 17 [Homo sapiens]	2.68694e-34	P:termination of RNA polymerase II transcription; C:catalytic step 2 spliceosome; P:transcription from RNA polymerase II promoter; P:RNA splicing; P:mRNA 3'-end processing; P:mRNA export from nucleus; C:nucleoplasm; P:mRNA splicing, via spliceosome; C:spliceosomal complex; F:protein binding; P:gene expression	gi|56753190	2.82267e-161	564.348	Sjp_0301150 Pre-mRNA-processingfactor 17, putative	Sjp_0301150	1.43161e-54	179.874	sp|O60508|PRP17_HUMANPre-mRNA-processing factor 17 [Homo sapiens]	sp|O60508	1.65148e-34	129.028	product=Pre-mRNA-processing factor 17, putative	Sha_106621	5.78949e-97	351.984	expressed protein	Smp_074370	4.69621e-93	339.057	gi|56753191|gb|AAW24805.1|SjpHGC09311 protein [Schistosoma japonicum]	gb|AAW24805.1	9.01992e-51	179.874	IPR032847	Pre-mRNA-processing factor 17	FAMILY
comp1695_c0_seq1	sp|Q4ZIN3|MBRL_HUMANMembralin [Homo sapiens]	1.09717e-91	C:cytoplasm; C:integral component of membrane	gi|56753194	0	1339.94	Sjp_0216370 Membralin,putative	Sjp_0216370	0	1320.45	sp|Q8CIV2|MBRL_MOUSEMembralin [Mus musculus]	sp|Q8CIV2	1.37256e-91	304.294	product=Membralin, putative	Sha_102644	3.61491e-176	617.901	membralin, putative	Smp_006230	3.01658e-152	538.495	gi|226478006|emb|CAX72696.1|hypothetical protein [Schistosoma japonicum]	emb|CAX72696.1	0	1186.4
comp5381_c0_seq1			-	gi|56753196	0	1279	Sjp_0305690 expressedprotein	Sjp_0305690	2.29992e-150	420.239	tr|Q5DH98|Q5DH98_SCHJA SjpHGC05498 protein OS=Schistosoma japonicum PE=2 SV=1	tr|Q5DH98	6.69917e-147	420.239									gi|56753197|gb|AAW24808.1|SjpHGC05498 protein [Schistosoma japonicum]	gb|AAW24808.1	1.44908e-146	420.239	IPR019174	NADH dehydrogenase 1, beta subcomplex, subunit 6	FAMILY
comp1659_c0_seq1	sp|P83871|PHF5A_RATPHD finger-like domain-containing protein 5A [Rattus norvegicus]	4.8711e-80	F:transcription factor activity, sequence-specific DNA binding; F:DNA binding; C:nuclear matrix; P:positive regulation of transcription, DNA-templated; C:U12-type spliceosomal complex; C:U2 snRNP; P:mRNA splicing, via spliceosome; P:transcription, DNA-templated; C:nuclear speck; P:RNA splicing; C:nucleoplasm; P:gene expression	gi|56753198	0	747.167	Sjp_0058950 PHDfinger-like domain-containing protein 5A, putative	Sjp_0058950	8.92421e-75	222.246	sp|P83871|PHF5A_RATPHD finger-like domain-containing protein 5A [Rattus norvegicus]	sp|P83871	3.46317e-69	212.231	product=PHD finger-like domain-containing protein 5A, putative	Sha_300624	2.45177e-127	453.549	expressed protein	Smp_011720	7.00272e-138	488.636	gi|844876874|ref|XP_012801860.1|PHD finger-like domain-containing protein 5A, partial [Schistosoma haematobium] >gi|56753199|gb|AAW24809.1| SjpHGC07485 protein [Schistosoma japonicum] >gi|226484622|emb|CAX74220.1| PHD finger-like domain-containing protein 5A [Schistosoma japonicum] >gi|360044378|emb|CCD81925.1| hypothetical protein Smp_011720 [Schistosoma mansoni] >gi|685968462|gb|KGB42040.1| PHD…	ref|XP_012801860.1	5.62274e-71	222.246	IPR005345	PHF5-like	FAMILY
comp1659_c0_seq2	sp|P83871|PHF5A_RATPHD finger-like domain-containing protein 5A [Rattus norvegicus]	7.47127e-80	F:transcription factor activity, sequence-specific DNA binding; F:DNA binding; C:nuclear matrix; P:positive regulation of transcription, DNA-templated; C:U12-type spliceosomal complex; C:U2 snRNP; P:mRNA splicing, via spliceosome; P:transcription, DNA-templated; C:nuclear speck; P:RNA splicing; C:nucleoplasm; P:gene expression	gi|56753198	0	747.167	Sjp_0058950 PHDfinger-like domain-containing protein 5A, putative	Sjp_0058950	1.34792e-74	222.246	sp|P83871|PHF5A_RATPHD finger-like domain-containing protein 5A [Rattus norvegicus]	sp|P83871	5.20978e-69	212.231	product=PHD finger-like domain-containing protein 5A, putative	Sha_300624	2.609e-127	453.549	expressed protein	Smp_011720	7.45179e-138	488.636	gi|844876874|ref|XP_012801860.1|PHD finger-like domain-containing protein 5A, partial [Schistosoma haematobium] >gi|56753199|gb|AAW24809.1| SjpHGC07485 protein [Schistosoma japonicum] >gi|226484622|emb|CAX74220.1| PHD finger-like domain-containing protein 5A [Schistosoma japonicum] >gi|360044378|emb|CCD81925.1| hypothetical protein Smp_011720 [Schistosoma mansoni] >gi|685968462|gb|KGB42040.1| PHD…	ref|XP_012801860.1	8.49261e-71	222.246	IPR005345	PHF5-like	FAMILY
comp6044_c0_seq1	sp|Q4V7C6|GUAA_RATGMP synthase [glutamine-hydrolyzing] [Rattus norvegicus]	0	F:ATP binding; F:pyrophosphatase activity; F:ligase activity; F:nucleotide binding; C:cytoplasm; P:GMP biosynthetic process; P:glutamine metabolic process; F:GMP synthase (glutamine-hydrolyzing) activity; P:purine nucleotide biosynthetic process; P:purine nucleobase metabolic process; P:nucleobase-containing small molecule metabolic process; P:small molecule metabolic process; C:cytosol; P:purine…	gi|56753200	0	1729.58	Sjp_0208860 ko:K01951GMP synthase (glutamine-hydrolysing) [EC6.3.5.2], putative	Sjp_0208860	0	1516.52	sp|Q4V7C6|GUAA_RATGMP synthase [glutamine-hydrolyzing]	sp|Q4V7C6	Q4V7C6	61	product=GMP synthase [glutamine-hydrolyzing], putative	Sha_107037	0	1203.29	GMP synthetase (glutamine-hydrolysing)	Smp_063830	0	2178.32	gi|226479158|emb|CAX73074.1|putative GMP synthase [Schistosoma japonicum]	emb|CAX73074.1	0	1516.52	IPR029062	Class I glutamine amidotransferase-like	DOMAIN
comp29045_c0_seq1			-	gi|56753202	1.41552e-56	215.332	Sjp_0015810 IPR001781,LIM,zinc-binding,domain-containing	Sjp_0015810	2.92776e-29	108.227	tr|G4LW90|G4LW90_SCHMA Ablim, putative [Schistosoma mansoni]	tr|G4LW90	5.88746e-11	65.855									gi|844868393|ref|XP_012799783.1|hypothetical protein MS3_08482, partial [Schistosoma haematobium] >gi|685965372|gb|KGB40025.1| hypothetical protein MS3_08482, partial [Schistosoma haematobium]	ref|XP_012799783.1	1.84891e-14	77.0258
comp31397_c0_seq1	sp|O14639|ABLM1_HUMANActin-binding LIM protein 1 [Homo sapiens]	5.70748e-08	P:axon guidance; C:actin cytoskeleton; P:cytoskeleton organization; C:cytoplasm; F:zinc ion binding; F:actin binding; F:protein binding; P:organ morphogenesis; P:visual perception; P:positive regulation of transcription from RNA polymerase II promoter; C:nucleus; C:myofibril; C:nucleolus; C:intermediate filament cytoskeleton; P:transcription, DNA-templated; P:actin cytoskeleton organization	gi|56753202	2.81088e-99	357.524	Sjp_0015810 IPR001781,LIM,zinc-binding,domain-containing	Sjp_0015810	3.71275e-43	147.902	tr|Q5DH95|Q5DH95_SCHJA SjpHGC07563 protein OS=Schistosoma japonicum PE=2 SV=1	tr|Q5DH95	2.03713e-38	137.887									gi|56753203|gb|AAW24811.1|SjpHGC07563 protein [Schistosoma japonicum]	gb|AAW24811.1	4.40645e-38	137.887	IPR001781	Zinc finger, LIM-type	DOMAIN
comp7418_c0_seq1	sp|Q5PQL2|RCD1_RATCell differentiation protein RCD1 homolog [Rattus norvegicus]	3.48647e-137	P:negative regulation of intracellular estrogen receptor signaling pathway; P:regulation of translation; P:positive regulation of ligand-dependent nuclear receptor transcription coactivator activity; P:gene silencing by RNA; C:nucleus; C:cytoplasmic mRNA processing body; P:regulation of transcription, DNA-templated; F:protein binding; C:CCR4-NOT complex; P:cytokine-mediated signaling pathway; P:t…	gi|56753204	0	2058.29	Sjp_0311130 Celldifferentiation protein RCD1 homolog, putative	Sjp_0311130	1.82287e-159	453.366	sp|Q5PQL2|RCD1_RATCell differentiation protein RCD1 homolog [Rattus norvegicus]	sp|Q5PQL2	8.6269e-142	415.231	product=Cell differentiation protein RCD1 homolog, putative	Sha_103930	0	898.592	suppression of tumorigenicity, putative	Smp_127530	0	1081.41	gi|684402764|ref|XP_009173579.1|hypothetical protein T265_09287 [Opisthorchis viverrini] >gi|663046508|gb|KER22664.1| hypothetical protein T265_09287 [Opisthorchis viverrini]	ref|XP_009173579.1	7.71076e-177	513.457
comp1945_c0_seq1	sp|Q91806|RASN_XENLAGTPase NRas [Xenopus laevis]	1.16441e-83	C:membrane; P:obsolete GTP catabolic process; C:Golgi membrane; F:nucleotide binding; F:GTP binding; C:Golgi apparatus; P:signal transduction; F:GTPase activity; P:small GTPase mediated signal transduction; C:plasma membrane; P:negative regulation of cell proliferation; P:cell proliferation; P:positive regulation of MAP kinase activity; P:positive regulation of ruffle assembly; P:positive regulat…	gi|56753208	0	1820.07	Sjp_0216000 ko:K02833GTPase Hras, putative	Sjp_0216000	2.98062e-101	301.982	sp|Q91806|RASN_XENLAGTPase NRas [Xenopus laevis]	sp|Q91806	2.6846e-85	264.233	product=GTPase HRas, putative	Sha_104090	4.76872e-58	224.565					gi|86277314|gb|ABC88000.1|Ras protein [Schistosoma japonicum] >gi|226484708|emb|CAX74263.1| kras2 protein [Schistosoma japonicum]	gb|ABC88000.1	8.85514e-101	309.301
comp8446_c0_seq1	sp|Q9BPW8|NIPS1_HUMANProtein NipSnap homolog 1 [Homo sapiens]	3.7858e-31	C:mitochondrion; F:neurotransmitter binding; C:synaptic membrane; C:mitochondrial inner membrane; P:sensory perception of pain; C:membrane; P:negative regulation of ATP citrate synthase activity; P:ATP biosynthetic process; P:oxidative phosphorylation; C:integral component of plasma membrane; F:protein binding; F:phosphatase activity; P:dephosphorylation; P:metabolic process	gi|56753210	0	865.352	Sjp_0051980 ProteinNipSnap homolog 1, putative	Sjp_0051980	4.28368e-56	186.037	sp|Q9VXK0|NIPSN_DROMEProtein NipSnap [Drosophila melanogaster]	sp|Q9VXK0	1.5467e-30	117.087									gi|226484594|emb|CAX74206.1|Protein NipSnap [Schistosoma japonicum]	emb|CAX74206.1	4.54577e-67	217.624	IPR011008	Dimeric alpha-beta barrel	DOMAIN
comp15431_c0_seq1			-	gi|56753210	4.16043e-87	316.897
comp4537_c0_seq1			-	gi|56753212	0	806.26	Sjp_0032010 expressedprotein	Sjp_0032010	5.20293e-97	279.256	tr|Q5DH90|Q5DH90_SCHJA SjpHGC01531 protein OS=Schistosoma japonicum PE=2 SV=1	tr|Q5DH90	5.54997e-94	280.411	product=hypothetical protein	Sha_104280	2.08321e-122	436.93					gi|56753213|gb|AAW24816.1|SjpHGC01531 protein [Schistosoma japonicum]	gb|AAW24816.1	1.20049e-93	280.411
comp1634_c0_seq1	sp|O45499|RS26_CAEEL40S ribosomal protein S26 [Caenorhabditis elegans]	7.58105e-39	F:structural constituent of ribosome; P:translation; C:ribonucleoprotein complex; P:determination of adult lifespan; C:ribosome; C:intracellular; P:negative regulation of RNA splicing; F:mRNA binding; P:mRNA metabolic process; P:RNA metabolic process; P:cellular protein metabolic process; P:nuclear-transcribed mRNA catabolic process, nonsense-mediated decay; C:small ribosomal subunit; P:translati…	gi|56753214	0	704.694	Sjp_0049740 ko:K02976small subunit ribosomal protein S26e, putative	Sjp_0049740	2.01303e-73	217.624	sp|O45499|RS26_CAEEL40S ribosomal protein S26 [Caenorhabditis elegans]	sp|O45499	8.89967e-37	127.872									gi|56753215|gb|AAW24817.1|SjpHGC05252 protein [Schistosoma japonicum] >gi|226475146|emb|CAX71861.1| Ribosomal Protein, Small subunit [Schistosoma japonicum] >gi|226475148|emb|CAX71868.1| Ribosomal Protein, Small subunit [Schistosoma japonicum] >gi|226475152|emb|CAX71870.1| Ribosomal Protein, Small subunit [Schistosoma japonicum] >gi|226475154|emb|CAX71871.1| Ribosomal Protein, Small subunit [Schi…	gb|AAW24817.1	2.75262e-64	203.371	IPR000892	Ribosomal protein S26e	FAMILY
comp5887_c0_seq1			-	gi|56753218	1.32249e-98	355.677	Sjp_0310130 expressedprotein	Sjp_0310130	1.4398e-41	138.272	tr|Q5DH87|Q5DH87_SCHJA SjpHGC05100 protein OS=Schistosoma japonicum PE=2 SV=1	tr|Q5DH87	6.00806e-34	127.487									gi|56753219|gb|AAW24819.1|SjpHGC05100 protein [Schistosoma japonicum]	gb|AAW24819.1	1.29958e-33	127.487
comp5887_c0_seq2			-	gi|56753218	0	1343.63	Sjp_0310130 expressedprotein	Sjp_0310130	6.70538e-149	420.239	tr|Q5DH87|Q5DH87_SCHJA SjpHGC05100 protein OS=Schistosoma japonicum PE=2 SV=1	tr|Q5DH87	1.03025e-140	407.912									gi|56753219|gb|AAW24819.1|SjpHGC05100 protein [Schistosoma japonicum]	gb|AAW24819.1	2.2285e-140	407.912
comp5887_c0_seq3			-	gi|56753218	0	1221.76	Sjp_0310130 expressedprotein	Sjp_0310130	7.75225e-150	422.935	tr|Q5DH87|Q5DH87_SCHJA SjpHGC05100 protein OS=Schistosoma japonicum PE=2 SV=1	tr|Q5DH87	8.96263e-142	410.994									gi|56753219|gb|AAW24819.1|SjpHGC05100 protein [Schistosoma japonicum]	gb|AAW24819.1	1.93868e-141	410.994
comp4493_c0_seq1	gi|256078427|ref|XP_002575497.1|tetraspanin D76 [Schistosoma mansoni]	9.65464e-21	C:integral component of membrane; C:membrane	gi|56753224	0	1716.66	Sjp_0061850 expressedprotein	Sjp_0061850	4.39475e-60	189.889	tr|Q5DH84|Q5DH84_SCHJA SjpHGC00527 protein OS=Schistosoma japonicum PE=2 SV=1	tr|Q5DH84	7.50875e-175	497.664									gi|56753225|gb|AAW24822.1|SjpHGC00527 protein [Schistosoma japonicum]	gb|AAW24822.1	1.62419e-174	497.664	IPR008952	Tetraspanin, EC2 domain	DOMAIN
comp4788_c0_seq1	sp|O55044|G6PD_CRIGRGlucose-6-phosphate 1-dehydrogenase [Cricetulus griseus]	0	P:NADP metabolic process; P:glucose 6-phosphate metabolic process; F:NADP binding; P:oxidation-reduction process; P:pentose-phosphate shunt; P:carbohydrate metabolic process; F:glucose-6-phosphate dehydrogenase activity; F:oxidoreductase activity; P:glucose metabolic process; P:erythrocyte maturation; P:ribose phosphate biosynthetic process; F:protein homodimerization activity; P:cytokine product…	gi|56753226	0	3064.71	Sjp_0026090 ko:K00036glucose-6-phosphate 1-dehydrogenase [EC1.1.1.49], putative	Sjp_0026090	0	1091.26	sp|Q00612|G6PD1_MOUSEGlucose-6-phosphate 1-dehydrogenase X [Mus musculus]	sp|Q00612	0	606.29	product=Glucose-6-phosphate 1-dehydrogenase, putative	Sha_100541	1.78971e-108	392.61	glucose-6-phosphate1-dehydrogenase	Smp_052810	0	1777.6	gi|56753227|gb|AAW24823.1|SjpHGC02527 protein [Schistosoma japonicum]	gb|AAW24823.1	0	1053.89	IPR001282	Glucose-6-phosphate dehydrogenase	FAMILY
comp5356_c0_seq1	sp|Q5R889|SAHH3_PONABPutative adenosylhomocysteinase 3 [Pongo abelii]	0	F:adenosylhomocysteinase activity; F:hydrolase activity; P:one-carbon metabolic process; P:regulation of ion transmembrane transporter activity; P:regulation of mRNA 3'-end processing; P:positive regulation of sodium ion transport; P:regulation of anion transport; F:protein binding; C:endoplasmic reticulum; P:mRNA polyadenylation; P:protein export from nucleus; C:cytoplasm	gi|56753228	0	3297.39	Sjp_0207650 ko:K01251adenosylhomocysteinase [EC3.3.1.1], putative	Sjp_0207650	0	1043.49	sp|Q96HN2|SAHH3_HUMANPutative adenosylhomocysteinase 3 [Homo sapiens]	sp|Q96HN2	0	707.212	product=Putative adenosylhomocysteinase 3, putative	Sha_103893	0	1613.25	adenosylhomocysteinase,putative	Smp_096020.3	0	1879.16	gi|257206240|emb|CAX82771.1|Putative adenosylhomocysteinase 3 [Schistosoma japonicum]	emb|CAX82771.1	0	1043.49	noIPR	Adenosylhomocysteinase	FAMILY
comp12172_c0_seq1			-	gi|56753228	5.37644e-102	366.757
Fcomp2075_c0_seq1			-	gi|56753228	4.37897e-92	333.517
comp1701_c0_seq1	sp|O43747|AP1G1_HUMANAP-1 complex subunit gamma-1 [Homo sapiens]	0	F:protein transporter activity; P:intracellular protein transport; P:antigen processing and presentation of exogenous peptide antigen via MHC class II; F:transporter activity; C:clathrin-coated vesicle membrane; C:perinuclear region of cytoplasm; C:clathrin-coated vesicle; P:post-Golgi vesicle-mediated transport; F:kinesin binding; C:Golgi membrane; C:clathrin adaptor complex; P:regulation of def…	gi|56753232	0	2704.62	Sjp_0066820 AP-1complex subunit gamma-1, putative	Sjp_0066820	0	1744.94	sp|O43747|AP1G1_HUMANAP-1 complex subunit gamma-1 [Homo sapiens]	sp|O43747	0	856.284	product=hypothetical protein	Sha_102871	0	2665.84	adapter-related protein complex 1 gamma subunit (gamma-adaptin)	Smp_092530.2	0	2065.67	gi|360043888|emb|CCD81434.1|adapter-related protein complex 1 gamma subunit (gamma-adaptin) [Schistosoma mansoni]	emb|CCD81434.1	0	1184.86
comp7439_c0_seq1	sp|Q5BIM8|ERCC8_BOVINDNA excision repair protein ERCC-8 [Bos taurus]	3.28773e-25	P:response to oxidative stress; P:nucleotide-excision repair; P:protein autoubiquitination; C:nuclear matrix; P:cellular response to DNA damage stimulus; C:nucleotide-excision repair complex; P:response to X-ray; P:proteasome-mediated ubiquitin-dependent protein catabolic process; F:protein complex binding; P:transcription-coupled nucleotide-excision repair; P:protein polyubiquitination; C:protei…	gi|56753234	0	1591.09					sp|Q5BIM8|ERCC8_BOVINDNA excision repair protein ERCC-8 [Bos taurus]	sp|Q5BIM8	3.2656e-24	105.145									gi|358332109|dbj|GAA50819.1|DNA excision repair protein ERCC-8 [Clonorchis sinensis]	dbj|GAA50819.1	3.26791e-86	277.33	IPR001680	WD40 repeat	REPEAT
comp12885_c0_seq1			-	gi|56753240	4.37897e-92	333.517
comp17236_c0_seq1	sp|Q9Y619|ORNT1_HUMANMitochondrial ornithine transporter 1 [Homo sapiens]	4.17994e-08	P:cellular nitrogen compound metabolic process; C:integral component of membrane; P:mitochondrial ornithine transport; C:mitochondrial inner membrane; P:amino acid transmembrane transport; F:L-ornithine transmembrane transporter activity; P:cellular amino acid metabolic process; P:L-amino acid transport; P:L-alpha-amino acid transmembrane transport; P:small molecule metabolic process; P:transmemb…	gi|56753240	7.04953e-116	412.923	Sjp_0202340 Mitochondrialornithine transporter 1, putative	Sjp_0202340	4.43202e-47	153.68	tr|Q5DH76|Q5DH76_SCHJA SjpHGC04571 protein OS=Schistosoma japonicum PE=2 SV=1	tr|Q5DH76	5.90594e-44	149.058									gi|56753241|gb|AAW24830.1|SjpHGC04571 protein [Schistosoma japonicum]	gb|AAW24830.1	1.27749e-43	149.058	IPR023395	Mitochondrial carrier domain	DOMAIN
comp23423_c0_seq1	sp|Q9Y619|ORNT1_HUMANMitochondrial ornithine transporter 1 [Homo sapiens]	6.05111e-16	P:cellular nitrogen compound metabolic process; C:integral component of membrane; P:mitochondrial ornithine transport; C:mitochondrial inner membrane; P:amino acid transmembrane transport; F:L-ornithine transmembrane transporter activity; P:cellular amino acid metabolic process; P:L-amino acid transport; P:L-alpha-amino acid transmembrane transport; P:small molecule metabolic process; P:transmemb…	gi|56753240	2.31631e-97	351.984	Sjp_0202340 Mitochondrialornithine transporter 1, putative	Sjp_0202340	6.27028e-65	201.06	sp|Q9WVD5|ORNT1_MOUSEMitochondrial ornithine transporter 1 [Mus musculus]	sp|Q9WVD5	1.58185e-12	65.855	product=Mitochondrial ornithine transporter 1, putative	Sha_100424	2.0592e-81	300.278					gi|226478856|emb|CAX72923.1|Mitochondrial ornithine transporter 1 [Schistosoma japonicum]	emb|CAX72923.1	3.95062e-61	201.06	IPR023395	Mitochondrial carrier domain	DOMAIN
comp6219_c0_seq1	sp|P04973|CLCA_BOVINClathrin light chain A [Bos taurus]	2.16765e-12	C:clathrin coat of trans-Golgi network vesicle; P:vesicle-mediated transport; F:structural molecule activity; P:intracellular protein transport; C:clathrin coat of coated pit; C:clathrin-coated endocytic vesicle membrane; F:protein binding; F:clathrin heavy chain binding; P:epidermal growth factor receptor signaling pathway; P:neurotrophin TRK receptor signaling pathway; P:antigen processing and …	gi|56753242	0	2030.59	Sjp_0026700 ko:K04645clathrin, light polypeptide B, putative	Sjp_0026700	4.32264e-147	417.542	sp|Q9VWA1|CLC_DROMEClathrin light chain [Drosophila melanogaster]	sp|Q9VWA1	1.14903e-12	70.0922	product=Clathrin light chain, putative	Sha_106732	1.92236e-121	435.083	clathrin light chain, putative	Smp_051080	1.51587e-137	488.636	gi|56753243|gb|AAW24831.1|SjpHGC00953 protein [Schistosoma japonicum] >gi|226469164|emb|CAX70061.1| hypothetical protein [Schistosoma japonicum] >gi|226469168|emb|CAX70063.1| hypothetical protein [Schistosoma japonicum]	gb|AAW24831.1	2.7235e-143	417.542
comp6219_c0_seq2	sp|P04973|CLCA_BOVINClathrin light chain A [Bos taurus]	1.74765e-12	C:clathrin coat of trans-Golgi network vesicle; P:vesicle-mediated transport; F:structural molecule activity; P:intracellular protein transport; C:clathrin coat of coated pit; C:clathrin-coated endocytic vesicle membrane; F:protein binding; F:clathrin heavy chain binding; P:epidermal growth factor receptor signaling pathway; P:neurotrophin TRK receptor signaling pathway; P:antigen processing and …	gi|56753242	0	1818.22	Sjp_0026700 ko:K04645clathrin, light polypeptide B, putative	Sjp_0026700	1.47789e-147	417.542	sp|Q9VWA1|CLC_DROMEClathrin light chain [Drosophila melanogaster]	sp|Q9VWA1	8.65845e-13	70.0922	product=Clathrin light chain, putative	Sha_106732	1.76942e-121	435.083	clathrin light chain, putative	Smp_051080	1.39528e-137	488.636	gi|56753243|gb|AAW24831.1|SjpHGC00953 protein [Schistosoma japonicum] >gi|226469164|emb|CAX70061.1| hypothetical protein [Schistosoma japonicum] >gi|226469168|emb|CAX70063.1| hypothetical protein [Schistosoma japonicum]	gb|AAW24831.1	9.31149e-144	417.542	IPR000996	Clathrin light chain	FAMILY
comp5738_c0_seq1	sp|Q6PXP3|GTR7_HUMANSolute carrier family 2, facilitated glucose transporter member 7 [Homo sapiens]	2.0255e-24	P:carbohydrate transport; F:substrate-specific transmembrane transporter activity; C:integral component of membrane; P:transmembrane transport; C:plasma membrane; F:dehydroascorbic acid transporter activity; F:glucose transmembrane transporter activity; C:acrosomal membrane; F:transporter activity; C:membrane; P:hexose transmembrane transport; F:D-glucose transmembrane transporter activity; C:cyt…	gi|56753244	7.02769e-82	302.124	Sjp_0132820 Solutecarrier family 2, facilitated glucose transporter member 3, putative	Sjp_0132820	5.21758e-74	234.572	sp|Q6PXP3|GTR7_HUMANSolute carrier family 2, facilitated glucose transporter member 7 [Homo sapiens]	sp|Q6PXP3	1.28138e-22	101.293	product=Solute carrier family 2, facilitated glucose transporter member 3, putative	Sha_102063	0	689.921					gi|844844686|ref|XP_012794113.1|Solute carrier family 2, facilitated glucose transporter member 3 [Schistosoma haematobium] >gi|685958375|gb|KGB34347.1| Solute carrier family 2, facilitated glucose transporter member 3 [Schistosoma haematobium]	ref|XP_012794113.1	4.44195e-116	357.836
comp6210_c0_seq1	sp|P47842|GTR3_CANFASolute carrier family 2, facilitated glucose transporter member 3 [Canis familiaris]	1.57647e-58	F:glucose transmembrane transporter activity; C:integral component of membrane; P:small molecule metabolic process; C:insulin-responsive compartment; C:multivesicular body; P:carbohydrate metabolic process; P:cellular response to osmotic stress; C:sarcolemma; C:membrane; C:perinuclear region of cytoplasm; P:amylopectin biosynthetic process; C:clathrin-coated vesicle; C:extracellular exosome; P:he…	gi|56753244	0	1740.66	Sjp_0305070 Solutecarrier family 2, facilitated glucose transporter member 4, putative	Sjp_0305070	2.24026e-145	413.305	sp|P14672|GTR4_HUMANSolute carrier family 2, facilitated glucose transporter member 4 [Homo sapiens]	sp|P14672	7.30016e-59	203.756	product=Solute carrier family 2, facilitated glucose transporter member 3, putative	Sha_102063	0	904.132	glucose transport protein, putative	Smp_105410	0	854.272	gi|844844686|ref|XP_012794113.1|Solute carrier family 2, facilitated glucose transporter member 3 [Schistosoma haematobium] >gi|685958375|gb|KGB34347.1| Solute carrier family 2, facilitated glucose transporter member 3 [Schistosoma haematobium]	ref|XP_012794113.1	5.1706e-172	501.901	IPR020846	Major facilitator superfamily domain	DOMAIN
comp5473_c0_seq1	sp|P30883|TBB4_XENLATubulin beta-4 chain [Xenopus laevis]	0	P:microtubule-based process; P:protein polymerization; P:obsolete GTP catabolic process; C:microtubule; F:nucleotide binding; C:cytoplasm; F:GTP binding; C:protein complex; F:structural constituent of cytoskeleton; F:GTPase activity; C:cytoskeleton; P:'de novo' posttranslational protein folding; F:double-stranded RNA binding; P:spindle assembly; F:unfolded protein binding; C:nucleus; P:cellular p…	gi|56753246	1.30782e-104	377.837	Sjp_0090690 ko:K07375tubulin beta, putative	Sjp_0090690	0	625.55	sp|P11833|TBB_PARLITubulin beta chain OS=Paracentrotus lividus PE=2 SV=1	sp|P11833	0	620.542	product=Tubulin beta chain, putative	Sha_108384	0	878.279	tubulin beta chain, putative	Smp_079960	0	1075.87	gi|226489288|emb|CAX75788.1|Tubulin beta-2C chain [Schistosoma japonicum] >gi|226489292|emb|CAX75790.1| Tubulin beta-2C chain [Schistosoma japonicum] >gi|226489294|emb|CAX75791.1| Tubulin beta-2C chain [Schistosoma japonicum]	emb|CAX75788.1	0	625.55	IPR002453	Beta tubulin	FAMILY
comp6476_c0_seq1	sp|P86221|TBB4B_MESAUTubulin beta-4B chain (Fragments) [Mesocricetus auratus]	4.2924e-79	P:microtubule-based process; P:protein polymerization; P:obsolete GTP catabolic process; C:microtubule; F:nucleotide binding; C:cytoplasm; F:GTP binding; C:protein complex; F:structural constituent of cytoskeleton; F:GTPase activity; C:cytoskeleton; P:'de novo' posttranslational protein folding; F:double-stranded RNA binding; P:spindle assembly; F:unfolded protein binding; C:nucleus; P:cellular p…	gi|56753246	3.19008e-151	531.109	Sjp_0090690 ko:K07375tubulin beta, putative	Sjp_0090690	5.41794e-80	244.588	sp|P86221|TBB4B_MESAUTubulin beta-4B chain (Fragments) [Mesocricetus auratus]	sp|P86221	7.47902e-78	238.424									gi|226475808|emb|CAX71994.1|Tubulin beta-2C chain [Schistosoma japonicum]	emb|CAX71994.1	3.68277e-78	242.276	IPR002453	Beta tubulin	FAMILY
comp16437_c0_seq1			-	gi|56753246	3.15433e-58	220.872
comp3083_c0_seq1			-	gi|56753248	2.67056e-125	444.316	Sjp_0309560 expressedprotein	Sjp_0309560	5.23888e-51	164.851	tr|Q5DH72|Q5DH72_SCHJA SjpHGC03573 protein OS=Schistosoma japonicum PE=2 SV=1	tr|Q5DH72	1.50779e-47	164.851	product=hypothetical protein	Sha_200142	4.47294e-22	102.686					gi|56753249|gb|AAW24834.1|SjpHGC03573 protein [Schistosoma japonicum]	gb|AAW24834.1	3.26144e-47	164.851
comp13242_c0_seq1			-	gi|56753248	4.85391e-179	623.441	Sjp_0309560 expressedprotein	Sjp_0309560	6.15434e-62	194.897	tr|Q5DH72|Q5DH72_SCHJA SjpHGC03573 protein OS=Schistosoma japonicum PE=2 SV=1	tr|Q5DH72	1.54734e-58	194.897									gi|56753249|gb|AAW24834.1|SjpHGC03573 protein [Schistosoma japonicum]	gb|AAW24834.1	3.34701e-58	194.897
comp16899_c0_seq1			-	gi|56753248	0	695.461	Sjp_0309560 expressedprotein	Sjp_0309560	1.11742e-83	251.136	tr|Q5DH72|Q5DH72_SCHJA SjpHGC03573 protein OS=Schistosoma japonicum PE=2 SV=1	tr|Q5DH72	3.00462e-80	251.136					transcription factor, putative	Smp_173340	9.44076e-56	215.332	gi|56753249|gb|AAW24834.1|SjpHGC03573 protein [Schistosoma japonicum]	gb|AAW24834.1	6.49919e-80	251.136
comp5293_c0_seq2	sp|Q5M7J9|EMC2_XENTRER membrane protein complex subunit 2 [Xenopus tropicalis]	6.97901e-67	C:cytoplasm; C:endoplasmic reticulum; C:ER membrane protein complex; C:nucleus; C:mitochondrion	gi|56753250	0	1432.27	Sjp_0052340 ko:K04440c-Jun N-terminal kinase, putative	Sjp_0052340	0	709.523	sp|Q5M7J9|EMC2_XENTRER membrane protein complex subunit 2 [Xenopus tropicalis]	sp|Q5M7J9	1.74282e-67	229.18	product=Tetratricopeptide repeat protein 35, putative	Sha_105994	0	972.458	expressed protein	Smp_172220	0	976.151	gi|844869949|ref|XP_012800147.1|ER membrane protein complex subunit 2 [Schistosoma haematobium] >gi|685965886|gb|KGB40389.1| ER membrane protein complex subunit 2 [Schistosoma haematobium]	ref|XP_012800147.1	0	649.818	IPR019734	Tetratricopeptide repeat	REPEAT
comp5293_c0_seq3	sp|Q5M7J9|EMC2_XENTRER membrane protein complex subunit 2 [Xenopus tropicalis]	4.72214e-67	C:cytoplasm; C:endoplasmic reticulum; C:ER membrane protein complex; C:nucleus; C:mitochondrion	gi|56753250	0	1229.14	Sjp_0052340 ko:K04440c-Jun N-terminal kinase, putative	Sjp_0052340	0	709.523	sp|Q5M7J9|EMC2_XENTRER membrane protein complex subunit 2 [Xenopus tropicalis]	sp|Q5M7J9	1.22159e-67	229.18	product=Tetratricopeptide repeat protein 35, putative	Sha_105994	0	972.458	expressed protein	Smp_172220	0	976.151	gi|844869949|ref|XP_012800147.1|ER membrane protein complex subunit 2 [Schistosoma haematobium] >gi|685965886|gb|KGB40389.1| ER membrane protein complex subunit 2 [Schistosoma haematobium]	ref|XP_012800147.1	0	649.818	IPR019734	Tetratricopeptide repeat	REPEAT
comp6821_c0_seq1	sp|Q5AFF7|FIS1_CANALMitochondria fission 1 protein [Candida albicans (strain SC5314 / ATCC MYA-2876)]	1.0828e-06	C:mitochondrial outer membrane; C:mitochondrion; P:mitochondrial fission; F:molecular_function; C:integral component of membrane; C:membrane	gi|56753254	0	1031.55	Sjp_0306500 IPR011990,Tetratricopeptide-likehelical,domain-containing	Sjp_0306500	2.5228e-103	297.745	tr|Q5DH69|Q5DH69_SCHJA SjpHGC01544 protein OS=Schistosoma japonicum PE=2 SV=1	tr|Q5DH69	7.34837e-100	297.745									gi|56753255|gb|AAW24837.1|SjpHGC01544 protein [Schistosoma japonicum]	gb|AAW24837.1	1.5895e-99	297.745	noIPR	Fis1, C-terminal tetratricopeptide repeat	REPEAT
Fcomp16982_c0_seq1			-	gi|56753260	1.13652e-139	492.329					tr|Q5DH66|Q5DH66_SCHJA SjpHGC06386 protein (Fragment) OS=Schistosoma japonicum PE=2 SV=1	tr|Q5DH66	3.64216e-41	143.665									gi|56753261|gb|AAW24840.1|SjpHGC06386 protein [Schistosoma japonicum]	gb|AAW24840.1	7.87823e-41	143.665
comp4080_c0_seq1	sp|O88637|PCY2_RATEthanolamine-phosphate cytidylyltransferase [Rattus norvegicus]	2.38507e-115	P:phosphatidylethanolamine biosynthetic process; P:small molecule metabolic process; C:endoplasmic reticulum membrane; P:glycerophospholipid biosynthetic process; P:phospholipid biosynthetic process; F:ethanolamine-phosphate cytidylyltransferase activity; P:phospholipid metabolic process; C:cellular_component; P:biosynthetic process; P:lipid metabolic process; F:nucleotidyltransferase activity; F…	gi|56753262	0	2723.08	Sjp_0030910 ko:K00967ethanolamine-phosphate cytidylyltransferase [EC2.7.7.14], putative	Sjp_0030910	0	845.499	sp|O88637|PCY2_RATEthanolamine-phosphate cytidylyltransferase [Rattus norvegicus]	sp|O88637	4.17421e-118	360.147	product=Ethanolamine-phosphate cytidylyltransferase, putative	Sha_200487	0	1295.62	ethanolamine-phosphatecytidylyltransferase	Smp_158130	0	1247.61	gi|56753263|gb|AAW24841.1|SjpHGC06128 protein [Schistosoma japonicum]	gb|AAW24841.1	0	859.366	IPR004821	Cytidyltransferase-like domain	DOMAIN
comp3226_c0_seq1	sp|Q9UKG1|DP13A_HUMANDCC-interacting protein 13-alpha [Homo sapiens]	2.31871e-07	P:positive regulation of apoptotic process; P:insulin receptor signaling pathway; P:cell proliferation; C:early endosome membrane; C:NuRD complex; C:nucleus; P:apoptotic process; F:identical protein binding; P:cell cycle; P:regulation of apoptotic process; C:endosome membrane; P:regulation of establishment of protein localization to plasma membrane; C:cytoplasm; P:signal transduction; C:vesicle m…	gi|56753266	2.53592e-161	564.348					tr|Q5DH63|Q5DH63_SCHJA SjpHGC02236 protein OS=Schistosoma japonicum PE=2 SV=1	tr|Q5DH63	1.03582e-65	208.764									gi|56753267|gb|AAW24843.1|SjpHGC02236 protein [Schistosoma japonicum]	gb|AAW24843.1	2.24054e-65	208.764
comp8284_c0_seq1			-	gi|56753266	1.7582e-58	222.718	Sjp_0071310 ko:K08733DCC-interacting protein 13 alpha, putative	Sjp_0071310	2.51671e-67	211.846
comp13561_c0_seq1			-	gi|56753266	1.02052e-134	475.709	Sjp_0071310 ko:K08733DCC-interacting protein 13 alpha, putative	Sjp_0071310	1.09415e-30	112.079	tr|Q5DH63|Q5DH63_SCHJA SjpHGC02236 protein OS=Schistosoma japonicum PE=2 SV=1	tr|Q5DH63	4.76233e-54	178.333									gi|56753267|gb|AAW24843.1|SjpHGC02236 protein [Schistosoma japonicum]	gb|AAW24843.1	1.03012e-53	178.333
comp3032_c0_seq1	sp|Q16ZN9|COG3_AEDAEConserved oligomeric Golgi complex subunit 3 [Aedes aegypti]	8.92364e-07	P:protein transport; C:Golgi transport complex; C:membrane; F:protein transporter activity; C:Golgi membrane; P:transport; C:Golgi apparatus; P:intra-Golgi vesicle-mediated transport; P:ER to Golgi vesicle-mediated transport; P:intracellular protein transport; C:cis-Golgi network	gi|56753272	0	832.113	Sjp_0006100 Conservedoligomeric Golgi complex component 3, putative	Sjp_0006100	3.76297e-74	238.039	tr|Q5DH61|Q5DH61_SCHJA SjpHGC03381 protein OS=Schistosoma japonicum PE=2 SV=1	tr|Q5DH61	5.43395e-76	236.113					expressed protein	Smp_130460	8.66742e-92	335.364	gi|56753273|gb|AAW24845.1|SjpHGC03381 protein [Schistosoma japonicum]	gb|AAW24845.1	1.1754e-75	236.113
comp9221_c0_seq1	sp|Q16ZN9|COG3_AEDAEConserved oligomeric Golgi complex subunit 3 [Aedes aegypti]	2.40752e-27	P:protein transport; C:Golgi transport complex; C:membrane; F:protein transporter activity; C:Golgi membrane; P:transport; C:Golgi apparatus; P:intra-Golgi vesicle-mediated transport; P:ER to Golgi vesicle-mediated transport; P:intracellular protein transport; C:cis-Golgi network; C:Golgi cisterna membrane; P:protein stabilization; C:nucleus; C:cytoplasm; P:retrograde vesicle-mediated transport, …	gi|56753272	1.56402e-79	292.891	Sjp_0006100 Conservedoligomeric Golgi complex component 3, putative	Sjp_0006100	3.70851e-75	238.81	sp|Q16ZN9|COG3_AEDAEConserved oligomeric Golgi complex subunit 3 [Aedes aegypti]	sp|Q16ZN9	8.30345e-27	109.383	product=Conserved oligomeric Golgi complex subunit 3, putative	Sha_102780	1.68817e-107	387.07					gi|844848469|ref|XP_012795113.1|Conserved oligomeric Golgi complex subunit 3 [Schistosoma haematobium] >gi|685959586|gb|KGB35348.1| Conserved oligomeric Golgi complex subunit 3 [Schistosoma haematobium]	ref|XP_012795113.1	5.24758e-66	222.246	IPR007265	Conserved oligomeric Golgi complex, subunit 3	FAMILY
comp6189_c0_seq1	sp|Q99961|SH3G1_HUMANEndophilin-A2 [Homo sapiens]	3.33148e-65	F:GTPase binding; C:podosome; C:cell projection; P:endocytosis; F:identical protein binding; C:cell junction; C:cytoplasm; P:signal transduction; F:lipid binding; F:protein binding; C:early endosome membrane; P:central nervous system development; F:phosphatase binding; P:regulation of receptor internalization; P:synaptic vesicle endocytosis; C:membrane; P:epidermal growth factor receptor signalin…	gi|56753284	0	1598.47	Sjp_0003570 Endophilin-A3,putative	Sjp_0003570	6.39214e-130	386.341	sp|Q2KJA1|SH3G1_BOVINEndophilin-A2 [Bos taurus]	sp|Q2KJA1	3.95583e-64	221.09	product=Endophilin-A3, putative	Sha_105606	1.44682e-129	462.783	sh3-containing grb2-like protein 1 (endophilin II)	Smp_122030	0	761.94	gi|56753285|gb|AAW24846.1|SjpHGC00605 protein [Schistosoma japonicum]	gb|AAW24846.1	0	564.688
comp6189_c0_seq2	sp|Q99961|SH3G1_HUMANEndophilin-A2 [Homo sapiens]	7.43866e-62	F:GTPase binding; C:podosome; C:cell projection; P:endocytosis; F:identical protein binding; C:cell junction; C:cytoplasm; P:signal transduction; F:lipid binding; F:protein binding; C:early endosome membrane; P:central nervous system development; F:phosphatase binding; P:regulation of receptor internalization; P:synaptic vesicle endocytosis; C:membrane; P:metabolic process; F:lysophosphatidic aci…	gi|56753284	0	1592.93	Sjp_0003570 Endophilin-A3,putative	Sjp_0003570	3.25603e-170	489.189	sp|Q99961|SH3G1_HUMANEndophilin-A2 [Homo sapiens]	sp|Q99961	8.13214e-61	212.231	product=Endophilin-A3, putative	Sha_105606	6.73138e-128	457.243	sh3-containing grb2-like protein 1 (endophilin II)	Smp_122030	0	656.681	gi|56753285|gb|AAW24846.1|SjpHGC00605 protein [Schistosoma japonicum]	gb|AAW24846.1	0	564.688
comp6189_c0_seq3	sp|Q99961|SH3G1_HUMANEndophilin-A2 [Homo sapiens]	1.17211e-61	F:GTPase binding; C:podosome; C:cell projection; P:endocytosis; F:identical protein binding; C:cell junction; C:cytoplasm; P:signal transduction; F:lipid binding; F:protein binding; C:early endosome membrane; P:central nervous system development; F:phosphatase binding; P:regulation of receptor internalization; P:synaptic vesicle endocytosis; C:membrane; P:metabolic process; F:lysophosphatidic aci…	gi|56753284	0	1596.63	Sjp_0003570 Endophilin-A3,putative	Sjp_0003570	6.99947e-170	489.189	sp|Q99961|SH3G1_HUMANEndophilin-A2 [Homo sapiens]	sp|Q99961	1.20691e-60	212.231	product=Endophilin-A3, putative	Sha_105606	6.99684e-128	457.243	sh3-containing grb2-like protein 1 (endophilin II)	Smp_122030	0	656.681	gi|56753285|gb|AAW24846.1|SjpHGC00605 protein [Schistosoma japonicum]	gb|AAW24846.1	0	564.688
comp6189_c0_seq4	sp|Q99961|SH3G1_HUMANEndophilin-A2 [Homo sapiens]	2.30557e-63	F:GTPase binding; C:podosome; C:cell projection; P:endocytosis; F:identical protein binding; C:cell junction; C:cytoplasm; P:signal transduction; F:lipid binding; F:protein binding; C:early endosome membrane; P:central nervous system development; F:phosphatase binding; P:regulation of receptor internalization; P:synaptic vesicle endocytosis; C:membrane; P:metabolic process; F:lysophosphatidic aci…	gi|56753284	0	1546.77	Sjp_0003570 Endophilin-A3,putative	Sjp_0003570	8.14386e-168	484.182	sp|Q2KJA1|SH3G1_BOVINEndophilin-A2 [Bos taurus]	sp|Q2KJA1	1.76211e-62	217.238	product=Endophilin-A3, putative	Sha_105606	3.32318e-116	418.463	sh3-containing grb2-like protein 1 (endophilin II)	Smp_122030	0	717.62	gi|56753285|gb|AAW24846.1|SjpHGC00605 protein [Schistosoma japonicum]	gb|AAW24846.1	0	558.91
comp6189_c0_seq5	sp|Q99961|SH3G1_HUMANEndophilin-A2 [Homo sapiens]	1.71923e-63	F:GTPase binding; C:podosome; C:cell projection; P:endocytosis; F:identical protein binding; C:cell junction; C:cytoplasm; P:signal transduction; F:lipid binding; F:protein binding; C:early endosome membrane; P:central nervous system development; F:phosphatase binding; P:regulation of receptor internalization; P:synaptic vesicle endocytosis; C:membrane; P:epidermal growth factor receptor signalin…	gi|56753284	0	1648.33	Sjp_0003570 Endophilin-A3,putative	Sjp_0003570	3.42358e-132	392.119	sp|Q99961|SH3G1_HUMANEndophilin-A2 [Homo sapiens]	sp|Q99961	1.91576e-62	216.468	product=Endophilin-A3, putative	Sha_105606	3.04531e-141	501.562	sh3-containing grb2-like protein 1 (endophilin II)	Smp_122030	0	701.001	gi|56753285|gb|AAW24846.1|SjpHGC00605 protein [Schistosoma japonicum]	gb|AAW24846.1	0	570.081
comp6189_c0_seq6	sp|Q99961|SH3G1_HUMANEndophilin-A2 [Homo sapiens]	1.45148e-63	F:GTPase binding; C:podosome; C:cell projection; P:endocytosis; F:identical protein binding; C:cell junction; C:cytoplasm; P:signal transduction; F:lipid binding; F:protein binding; C:early endosome membrane; P:central nervous system development; F:phosphatase binding; P:regulation of receptor internalization; P:synaptic vesicle endocytosis; C:membrane; P:metabolic process; F:lysophosphatidic aci…	gi|56753284	0	1543.07	Sjp_0003570 Endophilin-A3,putative	Sjp_0003570	3.80584e-168	484.182	sp|Q2KJA1|SH3G1_BOVINEndophilin-A2 [Bos taurus]	sp|Q2KJA1	1.17164e-62	217.238	product=Endophilin-A3, putative	Sha_105606	3.19791e-116	418.463	sh3-containing grb2-like protein 1 (endophilin II)	Smp_122030	0	717.62	gi|56753285|gb|AAW24846.1|SjpHGC00605 protein [Schistosoma japonicum]	gb|AAW24846.1	0	558.91
comp6189_c0_seq7	sp|Q99961|SH3G1_HUMANEndophilin-A2 [Homo sapiens]	5.36625e-65	F:GTPase binding; C:podosome; C:cell projection; P:endocytosis; F:identical protein binding; C:cell junction; C:cytoplasm; P:signal transduction; F:lipid binding; F:protein binding; C:early endosome membrane; P:central nervous system development; F:phosphatase binding; P:regulation of receptor internalization; P:synaptic vesicle endocytosis; C:membrane; P:epidermal growth factor receptor signalin…	gi|56753284	0	1602.17	Sjp_0003570 Endophilin-A3,putative	Sjp_0003570	1.2788e-129	386.341	sp|Q2KJA1|SH3G1_BOVINEndophilin-A2 [Bos taurus]	sp|Q2KJA1	6.05261e-64	221.09	product=Endophilin-A3, putative	Sha_105606	1.50387e-129	462.783	sh3-containing grb2-like protein 1 (endophilin II)	Smp_122030	0	761.94	gi|56753285|gb|AAW24846.1|SjpHGC00605 protein [Schistosoma japonicum]	gb|AAW24846.1	0	564.688
comp6189_c0_seq8	sp|Q99961|SH3G1_HUMANEndophilin-A2 [Homo sapiens]	2.7488e-63	F:GTPase binding; C:podosome; C:cell projection; P:endocytosis; F:identical protein binding; C:cell junction; C:cytoplasm; P:signal transduction; F:lipid binding; F:protein binding; C:early endosome membrane; P:central nervous system development; F:phosphatase binding; P:regulation of receptor internalization; P:synaptic vesicle endocytosis; C:membrane; P:epidermal growth factor receptor signalin…	gi|56753284	0	1652.03	Sjp_0003570 Endophilin-A3,putative	Sjp_0003570	6.89855e-132	392.119	sp|Q99961|SH3G1_HUMANEndophilin-A2 [Homo sapiens]	sp|Q99961	2.89988e-62	216.468	product=Endophilin-A3, putative	Sha_105606	3.16623e-141	501.562	sh3-containing grb2-like protein 1 (endophilin II)	Smp_122030	0	701.001	gi|56753285|gb|AAW24846.1|SjpHGC00605 protein [Schistosoma japonicum]	gb|AAW24846.1	0	570.081
comp4233_c0_seq1			-	gi|56753286	4.47955e-169	590.202	Sjp_0203970 expressedprotein	Sjp_0203970	6.23778e-41	132.88	tr|Q5DH59|Q5DH59_SCHJA SjpHGC04318 protein OS=Schistosoma japonicum PE=4 SV=1	tr|Q5DH59	1.81693e-37	132.88									gi|56753287|gb|AAW24847.1|SjpHGC04318 protein [Schistosoma japonicum]	gb|AAW24847.1	3.93014e-37	132.88
comp7179_c0_seq1	sp|Q9H7H0|MET17_HUMANMethyltransferase-like protein 17, mitochondrial [Homo sapiens]	1.52142e-46	F:methyltransferase activity; C:mitochondrion; P:translation; F:copper ion binding; C:ribosome; F:protein binding	gi|56753290	0	2955.76	Sjp_0301760 ProteinRSM22 homolog, mitochondrial precursor, putative	Sjp_0301760	0	959.903	sp|Q9H7H0|MET17_HUMANMethyltransferase-like protein 17, mitochondrial [Homo sapiens]	sp|Q9H7H0	2.54896e-48	179.104					huntingtin interacting protein-related	Smp_133910	0	1301.16	gi|257205616|emb|CAX82459.1|hypothetical protein [Schistosoma japonicum]	emb|CAX82459.1	0	959.903	IPR007533	Cytochrome c oxidase assembly protein CtaG/Cox11	FAMILY
comp6199_c0_seq1	sp|O43315|AQP9_HUMANAquaporin-9 [Homo sapiens]	4.79385e-56	F:purine nucleobase transmembrane transporter activity; F:water transmembrane transporter activity; C:integral component of plasma membrane; C:plasma membrane; F:amine transmembrane transporter activity; P:cellular response to cAMP; P:metabolic process; P:water transport; C:integral component of membrane; P:purine nucleobase transport; P:excretion; F:polyol transmembrane transporter activity; P:r…	gi|56753292	0	2508.87	Sjp_0218290 ko:K09876aquaporin-3, putative	Sjp_0218290	0	592.423	sp|O43315|AQP9_HUMANAquaporin-9 [Homo sapiens]	sp|O43315	4.30241e-54	188.734	product=Aquaporin-3, putative	Sha_400093	1.36733e-158	558.808	aquaporin-3, putative	Smp_005740	0	680.687	gi|56753293|gb|AAW24850.1|SjpHGC02876 protein [Schistosoma japonicum] >gi|226471522|emb|CAX70842.1| Aquaporin-9 (AQP-9) (Small solute channel 1) [Schistosoma japonicum] >gi|226471524|emb|CAX70843.1| Aquaporin-9 (AQP-9) (Small solute channel 1) [Schistosoma japonicum] >gi|226471526|emb|CAX70844.1| Aquaporin-9 (AQP-9) (Small solute channel 1) [Schistosoma japonicum]	gb|AAW24850.1	0	595.89	IPR023271	Aquaporin-like	DOMAIN
comp6199_c0_seq2	sp|O43315|AQP9_HUMANAquaporin-9 [Homo sapiens]	2.26662e-55	F:purine nucleobase transmembrane transporter activity; F:water transmembrane transporter activity; C:integral component of plasma membrane; C:plasma membrane; F:amine transmembrane transporter activity; P:cellular response to cAMP; P:metabolic process; P:water transport; C:integral component of membrane; P:purine nucleobase transport; P:excretion; F:polyol transmembrane transporter activity; P:r…	gi|56753292	0	2034.28	Sjp_0218290 ko:K09876aquaporin-3, putative	Sjp_0218290	0	565.074	sp|O43315|AQP9_HUMANAquaporin-9 [Homo sapiens]	sp|O43315	3.17872e-53	187.963	product=Aquaporin-3, putative	Sha_400093	1.57551e-158	558.808	aquaporin-3, putative	Smp_005740	0	647.448	gi|226471528|emb|CAX70845.1|Aquaporin-9 (AQP-9) (Small solute channel 1) [Schistosoma japonicum]	emb|CAX70845.1	0	588.571	IPR023271	Aquaporin-like	DOMAIN
comp6199_c0_seq3	sp|O43315|AQP9_HUMANAquaporin-9 [Homo sapiens]	2.36324e-55	F:purine nucleobase transmembrane transporter activity; F:water transmembrane transporter activity; C:integral component of plasma membrane; C:plasma membrane; F:amine transmembrane transporter activity; P:cellular response to cAMP; P:metabolic process; P:water transport; C:integral component of membrane; P:purine nucleobase transport; P:excretion; F:polyol transmembrane transporter activity; P:r…	gi|56753292	0	2034.28	Sjp_0218290 ko:K09876aquaporin-3, putative	Sjp_0218290	0	565.074	sp|O43315|AQP9_HUMANAquaporin-9 [Homo sapiens]	sp|O43315	3.29244e-53	187.963	product=Aquaporin-3, putative	Sha_400093	1.58258e-158	558.808	aquaporin-3, putative	Smp_005740	0	647.448	gi|226471528|emb|CAX70845.1|Aquaporin-9 (AQP-9) (Small solute channel 1) [Schistosoma japonicum]	emb|CAX70845.1	0	588.571	IPR023271	Aquaporin-like	DOMAIN
comp716_c0_seq1			-	gi|56753296	2.60231e-89	324.284	Sjp_0069740 IPR002048,Calcium-bindingEF-hand;IPR011046,WD40-like,domain-containing	Sjp_0069740	4.5356e-25	93.9745	tr|Q5DH54|Q5DH54_SCHJA SjpHGC09007 protein OS=Schistosoma japonicum PE=2 SV=1	tr|Q5DH54	2.91427e-22	95.1301	product=39S ribosomal protein L3, mitochondrial, putative	Sha_101909	2.49195e-18	89.7595	expressed protein	Smp_169720.2	2.57801e-23	106.379	gi|56753297|gb|AAW24852.1|SjpHGC09007 protein [Schistosoma japonicum]	gb|AAW24852.1	6.30376e-22	95.1301
comp31127_c0_seq1			-	gi|56753296	4.73074e-76	279.964	Sjp_0069740 IPR002048,Calcium-bindingEF-hand;IPR011046,WD40-like,domain-containing	Sjp_0069740	1.07669e-24	92.8189	tr|Q5DH54|Q5DH54_SCHJA SjpHGC09007 protein OS=Schistosoma japonicum PE=2 SV=1	tr|Q5DH54	1.01879e-21	93.2041									gi|56753297|gb|AAW24852.1|SjpHGC09007 protein [Schistosoma japonicum]	gb|AAW24852.1	2.20371e-21	93.2041
comp2655_c0_seq1	sp|Q96PV6|LENG8_HUMANLeukocyte receptor cluster member 8 [Homo sapiens]	3.90655e-30	F:protein binding	gi|56753302	6.53376e-161	564.348	Sjp_0001600 similarto Uncharacterized protein YPR045C, putative	Sjp_0001600	4.10708e-128	384.415	sp|A4QNR8|LENG8_DANRELeukocyte receptor cluster member 8 homolog [Danio rerio]	sp|A4QNR8	9.81937e-33	130.954	product=Leukocyte receptor cluster member 8 homolog, putative	Sha_105936	0	704.694	leukocyte receptor cluster (lrc) member, putative	Smp_097830	0	732.394	gi|360043580|emb|CCD81126.1|putative leukocyte receptor cluster (lrc) member [Schistosoma mansoni]	emb|CCD81126.1	1.34652e-107	340.117	IPR005062	SAC3/GANP/THP3	FAMILY
comp12269_c0_seq1	sp|Q96PV6|LENG8_HUMANLeukocyte receptor cluster member 8 [Homo sapiens]	4.38924e-06	F:protein binding	gi|56753302	0	939.218	Sjp_0001600 similarto Uncharacterized protein YPR045C, putative	Sjp_0001600	3.33166e-110	335.495	tr|G4VNF7|G4VNF7_SCHMA Putative leukocyte receptor cluster (Lrc) member [Schistosoma mansoni]	tr|G4VNF7	1.46052e-93	300.442	product=Leukocyte receptor cluster member 8 homolog, putative	Sha_105936	0	688.074					gi|360043580|emb|CCD81126.1|putative leukocyte receptor cluster (lrc) member [Schistosoma mansoni]	emb|CCD81126.1	3.1592e-93	300.442
comp11141_c0_seq1	gi|256085211|ref|XP_002578816.1|bone morphogenetic protein antagonist noggin [Schistosoma mansoni]	3.62561e-34	P:negative regulation of cell differentiation	gi|56753304	4.34845e-159	556.962	Sjp_0217050 expressedprotein	Sjp_0217050	1.6943e-45	146.747	tr|Q5DH50|Q5DH50_SCHJA SjpHGC04050 protein OS=Schistosoma japonicum PE=2 SV=1	tr|Q5DH50	4.93513e-42	146.747					bone morphogenetic protein antagonist noggin, putative	Smp_076490	2.11307e-56	217.178	gi|56753305|gb|AAW24856.1|SjpHGC04050 protein [Schistosoma japonicum]	gb|AAW24856.1	1.0675e-41	146.747
comp26489_c0_seq1	gi|256085211|ref|XP_002578816.1|bone morphogenetic protein antagonist noggin [Schistosoma mansoni]	4.19503e-12	P:negative regulation of cell differentiation	gi|56753304	8.86097e-156	545.882	Sjp_0217050 expressedprotein	Sjp_0217050	3.07899e-38	127.872	tr|Q5DH50|Q5DH50_SCHJA SjpHGC04050 protein OS=Schistosoma japonicum PE=2 SV=1	tr|Q5DH50	8.96844e-35	127.872									gi|56753305|gb|AAW24856.1|SjpHGC04050 protein [Schistosoma japonicum]	gb|AAW24856.1	1.93993e-34	127.872
comp5322_c0_seq1	sp|Q5ZK69|PAAF1_CHICKProteasomal ATPase-associated factor 1 [Gallus gallus]	4.32939e-33	C:proteasome complex; P:viral process; F:protein binding; F:GTP binding; F:nucleotide binding; C:cilium	gi|56753306	6.55429e-25	113.766	Sjp_0071230 ProteasomalATPase-associated factor 1, putative	Sjp_0071230	0	740.725	sp|Q5ZK69|PAAF1_CHICKProteasomal ATPase-associated factor 1 [Gallus gallus]	sp|Q5ZK69	7.23378e-34	136.732									gi|350645427|emb|CCD59875.1|hypothetical protein Smp_020590 [Schistosoma mansoni]	emb|CCD59875.1	0	712.99	IPR001680	WD40 repeat	REPEAT
comp14071_c0_seq1	sp|Q9BZE4|NOG1_HUMANNucleolar GTP-binding protein 1 [Homo sapiens]	4.15906e-26	P:negative regulation of cell proliferation; C:nuclear membrane; C:nucleus; F:GTPase activity; F:GTP binding; P:obsolete GTP catabolic process; P:protein stabilization; P:regulation of cyclin-dependent protein serine/threonine kinase activity; C:perinuclear region of cytoplasm; P:negative regulation of collagen binding; P:negative regulation of DNA replication; P:metabolic process; P:negative reg…	gi|56753306	0	839.499	Sjp_0213230 NucleolarGTP-binding protein 1, putative	Sjp_0213230	6.57988e-98	298.516	sp|Q9BZE4|NOG1_HUMANNucleolar GTP-binding protein 1 [Homo sapiens]	sp|Q9BZE4	4.89246e-17	83.1889									gi|350645428|emb|CCD59876.1|nucleolar GTP-binding protein, putative [Schistosoma mansoni]	emb|CCD59876.1	1.66603e-106	332.798	IPR012973	NOG, C-terminal	DOMAIN
comp16786_c0_seq1	sp|Q9BZE4|NOG1_HUMANNucleolar GTP-binding protein 1 [Homo sapiens]	7.97078e-09	P:negative regulation of cell proliferation; C:nuclear membrane; C:nucleus; F:GTPase activity; F:GTP binding; P:obsolete GTP catabolic process; P:protein stabilization; P:regulation of cyclin-dependent protein serine/threonine kinase activity; C:perinuclear region of cytoplasm; P:negative regulation of collagen binding; P:negative regulation of DNA replication; P:metabolic process; P:negative reg…	gi|56753306	4.59422e-97	350.137					tr|Q5DH49|Q5DH49_SCHJA SjpHGC05271 protein OS=Schistosoma japonicum PE=2 SV=1	tr|Q5DH49	1.66471e-17	81.6481					nucleolar GTP-binding protein, putative	Smp_133350	1.61463e-40	163.625	gi|56753307|gb|AAW24857.1|SjpHGC05271 protein [Schistosoma japonicum]	gb|AAW24857.1	3.60088e-17	81.6481
comp5804_c0_seq1	sp|Q99729|ROAA_HUMANHeterogeneous nuclear ribonucleoprotein A/B [Homo sapiens]	1.14089e-41	F:sequence-specific DNA binding; F:mRNA binding; F:transcription factor activity, sequence-specific DNA binding; C:ribonucleoprotein complex; C:nucleus; P:positive regulation of transcription, DNA-templated; F:nucleotide binding; C:cytoplasm; F:RNA binding; P:epithelial to mesenchymal transition; C:nucleolus; P:mRNA metabolic process; P:RNA metabolic process; P:RNA catabolic process; P:regulation…	gi|56753308	0	3591.01	Sjp_0076860 Heterogeneousnuclear ribonucleoprotein A/B, putative	Sjp_0076860	2.42183e-175	504.212	sp|Q99020|ROAA_MOUSEHeterogeneous nuclear ribonucleoprotein A/B [Mus musculus]	sp|Q99020	6.1559e-44	163.696					heterogeneous nuclear ribonucleoprotein, putative	Smp_056810.3	0	1072.18	gi|226487556|emb|CAX74648.1|Heterogeneous nuclear ribonucleoprotein D0 [Schistosoma japonicum]	emb|CAX74648.1	0	723.776	IPR012677	Nucleotide-binding alpha-beta plait domain	DOMAIN
comp15499_c0_seq1			-	gi|56753312	5.01626e-56	213.485
comp9525_c0_seq1			-	gi|56753314	5.15439e-148	520.029					tr|Q5DH45|Q5DH45_SCHJA SjpHGC02365 protein OS=Schistosoma japonicum PE=2 SV=1	tr|Q5DH45	3.6823e-29	112.849									gi|56753315|gb|AAW24861.1|SjpHGC02365 protein [Schistosoma japonicum]	gb|AAW24861.1	7.96506e-29	112.849
comp2308_c0_seq1			-	gi|56753316	2.68217e-54	207.945					tr|C7TY19|C7TY19_SCHJA Putative uncharacterized protein OS=Schistosoma japonicum PE=2 SV=1	tr|C7TY19	5.20015e-23	97.8265									gi|257205688|emb|CAX82495.1|hypothetical protein [Schistosoma japonicum] >gi|257206370|emb|CAX82836.1| hypothetical protein [Schistosoma japonicum] >gi|257206546|emb|CAX82901.1| hypothetical protein [Schistosoma japonicum]	emb|CAX82495.1	1.12483e-22	97.8265
comp6272_c0_seq1	sp|P30932|CD9_BOVINCD9 antigen [Bos taurus]	5.72064e-28	P:movement of cell or subcellular component; P:negative regulation of cell proliferation; C:integral component of membrane; P:cell adhesion; P:paranodal junction assembly; P:fusion of sperm to egg plasma membrane; C:external side of plasma membrane; F:protein binding; P:protein glycosylation; C:lysosome; F:signal transducer activity; P:signal transduction; P:negative regulation of blood coagulati…	gi|56753318	0	3079.49	Sjp_0202760 ko:K06460CD9 antigen, putative	Sjp_0202760	5.8924e-144	417.927	sp|P30932|CD9_BOVINCD9 antigen [Bos taurus]	sp|P30932	8.20218e-27	112.849	product=CD9 antigen, putative	Sha_104535	4.52508e-174	610.515	tetraspanin family protein 16, invertebrate, putative	Smp_024820.2	0	917.059	gi|56753319|gb|AAW24863.1|SjpHGC02844 protein [Schistosoma japonicum] >gi|226470374|emb|CAX70467.1| CD63 antigen [Schistosoma japonicum] >gi|226485665|emb|CAX75252.1| CD63 antigen [Schistosoma japonicum] >gi|226485667|emb|CAX75253.1| CD63 antigen [Schistosoma japonicum]	gb|AAW24863.1	3.71254e-140	417.927
comp24219_c0_seq1			-	gi|56753318	5.91393e-91	329.824
comp4045_c0_seq1	sp|Q6AYU1|MO4L1_RATMortality factor 4-like protein 1 [Rattus norvegicus]	4.322e-77	C:NuA4 histone acetyltransferase complex; C:Sin3 complex; P:double-strand break repair via homologous recombination; F:chromatin binding; F:protein N-terminus binding; P:histone deacetylation; P:regulation of transcription, DNA-templated; P:regulation of growth; P:transcription, DNA-templated; P:histone H2A acetylation; P:histone H4 acetylation; P:cell proliferation; P:DNA recombination; C:nucleu…	gi|56753322	0	2309.43	Sjp_0061420 Mortalityfactor 4-like protein 1, putative	Sjp_0061420	0	665.226	sp|Q6AYU1|MO4L1_RATMortality factor 4-like protein 1 [Rattus norvegicus]	sp|Q6AYU1	1.21811e-75	245.358	product=Mortality factor 4-like protein 1, putative	Sha_106316	6.77482e-52	204.252	transcription factor mrg-related	Smp_140950	0	1037.09	gi|226480582|emb|CAX73388.1|Mortality factor 4-like protein 1 [Schistosoma japonicum]	emb|CAX73388.1	0	775.007	IPR016197	Chromo domain-like	DOMAIN
comp22690_c0_seq1	gi|256079108|ref|XP_002575832.1|hypothetical protein [Schistosoma mansoni]	3.75889e-29	P:rRNA processing; C:nucleolus	gi|56753326	8.27309e-56	213.485	Sjp_0064900 U3small nucleolar RNA-associated protein 15 homolog, putative	Sjp_0064900	1.36093e-51	170.629	tr|G4VQU8|G4VQU8_SCHMA Uncharacterized protein [Schistosoma mansoni]	tr|G4VQU8	8.93912e-28	114.775									gi|844872001|ref|XP_012800677.1|hypothetical protein MS3_09410 [Schistosoma haematobium] >gi|685966699|gb|KGB40917.1| hypothetical protein MS3_09410 [Schistosoma haematobium]	ref|XP_012800677.1	2.58277e-29	118.242
comp31622_c0_seq1	gi|56753327|gb|AAW24867.1|SjpHGC04281 protein [Schistosoma japonicum]	1.10664e-26	P:rRNA processing; C:nucleolus	gi|56753326	1.72765e-75	278.118	Sjp_0064900 U3small nucleolar RNA-associated protein 15 homolog, putative	Sjp_0064900	4.08961e-27	101.679	tr|Q5DH39|Q5DH39_SCHJA SjpHGC04281 protein OS=Schistosoma japonicum PE=2 SV=1	tr|Q5DH39	2.06868e-25	101.293									gi|56753327|gb|AAW24867.1|SjpHGC04281 protein [Schistosoma japonicum]	gb|AAW24867.1	4.47468e-25	101.293
comp8633_c0_seq1	sp|Q4QQQ4|RM45_XENTR39S ribosomal protein L45, mitochondrial [Xenopus tropicalis]	6.32454e-07	C:mitochondrion; C:ribonucleoprotein complex; C:ribosome	gi|56753328	0	652.988	Sjp_0218450 Probable39S ribosomal protein L45, mitochondrial precursor, putative	Sjp_0218450	7.46015e-80	240.35	sp|Q9VCX3|RM45_DROMEProbable 39S ribosomal protein L45, mitochondrial [Drosophila melanogaster]	sp|Q9VCX3	2.80875e-11	63.1586	product=Probable 39S ribosomal protein L45, mitochondrial, putative	Sha_101999	3.84783e-59	226.412	putative mitochondrial 39S ribosomal protein L45	Smp_070110	4.93551e-93	339.057	gi|56753329|gb|AAW24868.1|SjpHGC06217 protein [Schistosoma japonicum]	gb|AAW24868.1	4.70031e-76	240.35
comp10985_c0_seq1	sp|Q3T142|RM45_BOVIN39S ribosomal protein L45, mitochondrial [Bos taurus]	1.43195e-26	C:mitochondrion; C:ribosome; C:ribonucleoprotein complex	gi|56753328	2.84945e-135	477.556	Sjp_0218450 Probable39S ribosomal protein L45, mitochondrial precursor, putative	Sjp_0218450	4.67366e-58	182.956	sp|Q9VCX3|RM45_DROMEProbable 39S ribosomal protein L45, mitochondrial [Drosophila melanogaster]	sp|Q9VCX3	3.73731e-27	105.916					putative mitochondrial 39S ribosomal protein L45	Smp_070110	3.61556e-73	272.578	gi|56753329|gb|AAW24868.1|SjpHGC06217 protein [Schistosoma japonicum]	gb|AAW24868.1	2.94466e-54	182.956
comp11219_c0_seq1	sp|Q3T142|RM45_BOVIN39S ribosomal protein L45, mitochondrial [Bos taurus]	1.46048e-15	C:mitochondrion; C:ribosome; C:ribonucleoprotein complex	gi|56753328	1.87591e-152	534.802	Sjp_0218450 Probable39S ribosomal protein L45, mitochondrial precursor, putative	Sjp_0218450	1.56872e-63	197.593	sp|Q9D0Q7|RM45_MOUSE39S ribosomal protein L45, mitochondrial [Mus musculus]	sp|Q9D0Q7	1.46658e-15	73.559									gi|56753329|gb|AAW24868.1|SjpHGC06217 protein [Schistosoma japonicum]	gb|AAW24868.1	9.88379e-60	197.593	IPR032710	NTF2-like domain	DOMAIN
comp12368_c0_seq1			-	gi|56753328	2.33679e-79	291.044
comp13764_c0_seq1	gi|56753333|gb|AAW24870.1|SjpHGC05831 protein [Schistosoma japonicum]	7.37375e-60	F:ATP binding; P:metabolic process; F:nucleotide binding; F:nucleoside-triphosphatase activity; F:microtubule-severing ATPase activity; P:obsolete ATP catabolic process	gi|56753332	8.86097e-156	545.882	Sjp_0084630 ko:K01509adenosinetriphosphatase [EC3.6.1.3], putative	Sjp_0084630	7.2283e-62	200.29	tr|Q5DH36|Q5DH36_SCHJA SjpHGC05831 protein OS=Schistosoma japonicum PE=2 SV=1	tr|Q5DH36	8.47347e-59	196.823									gi|56753333|gb|AAW24870.1|SjpHGC05831 protein [Schistosoma japonicum]	gb|AAW24870.1	1.83287e-58	196.823
comp14146_c0_seq1	sp|Q505J9|ATAD1_RATATPase family AAA domain-containing protein 1 [Rattus norvegicus]	8.69226e-18	C:mitochondrion; C:cell junction; P:negative regulation of synaptic transmission, glutamatergic; F:ATP binding; P:memory; F:ATPase activity; P:learning; F:protein binding; P:positive regulation of receptor internalization; C:postsynaptic membrane; C:peroxisomal membrane; C:peroxisome; C:membrane; C:synapse; F:hydrolase activity; P:obsolete ATP catabolic process; F:nucleotide binding; F:nucleoside…	gi|56753332	0	630.828	Sjp_0084630 ko:K01509adenosinetriphosphatase [EC3.6.1.3], putative	Sjp_0084630	4.00297e-24	96.2857	sp|Q503W7|ATD1B_DANREATPase family AAA domain-containing protein 1-B [Danio rerio]	sp|Q503W7	1.98697e-17	80.1073	product=ATPase family AAA domain-containing protein 1, putative	Sha_100501	1.65343e-87	320.591					gi|56753333|gb|AAW24870.1|SjpHGC05831 protein [Schistosoma japonicum]	gb|AAW24870.1	3.499e-62	207.223
comp16730_c0_seq1	sp|Q505J9|ATAD1_RATATPase family AAA domain-containing protein 1 [Rattus norvegicus]	1.00635e-77	C:mitochondrion; C:cell junction; P:negative regulation of synaptic transmission, glutamatergic; F:ATP binding; P:memory; F:ATPase activity; P:learning; F:protein binding; P:positive regulation of receptor internalization; C:postsynaptic membrane; C:peroxisomal membrane; C:peroxisome; C:membrane; C:synapse; F:hydrolase activity; P:obsolete ATP catabolic process; F:nucleotide binding; F:nucleoside…	gi|56753332	0	1168.2	Sjp_0084630 ko:K01509adenosinetriphosphatase [EC3.6.1.3], putative	Sjp_0084630	4.74593e-151	439.113	sp|Q503W7|ATD1B_DANREATPase family AAA domain-containing protein 1-B [Danio rerio]	sp|Q503W7	4.77276e-85	264.618					AAA family ATPase, putative	Smp_084050	4.55936e-161	566.195	gi|56753333|gb|AAW24870.1|SjpHGC05831 protein [Schistosoma japonicum]	gb|AAW24870.1	2.59179e-150	438.728	IPR003593	AAA+ ATPase domain	DOMAIN
comp1536_c0_seq1	sp|Q9NVA1|UQCC1_HUMANUbiquinol-cytochrome-c reductase complex assembly factor 1 [Homo sapiens]	1.00898e-30	C:mitochondrion; C:cytoplasmic membrane-bounded vesicle	gi|56753334	0	1701.88	Sjp_0304800 Ubiquinol-cytochromec reductase complex chaperone CBP3 homolog, putative	Sjp_0304800	0	508.064	sp|Q9CWU6|UQCC1_MOUSEUbiquinol-cytochrome-c reductase complex assembly factor 1 [Mus musculus]	sp|Q9CWU6	2.99871e-31	124.02									gi|56753335|gb|AAW24871.1|SjpHGC05437 protein [Schistosoma japonicum]	gb|AAW24871.1	4.22825e-179	508.064	noIPR	Ubiquinol-cytochrome c chaperone, CBP3	FAMILY
comp2407_c0_seq1	sp|Q5RCZ7|RCBT2_PONABRCC1 and BTB domain-containing protein 2 [Pongo abelii]	2.12555e-11	C:acrosomal vesicle; P:regulation of GTPase activity; P:regulation of GTPase activity; F:Ran guanyl-nucleotide exchange factor activity; P:regulation of GTPase activity; P:mitotic cell cycle; C:spindle; C:cytosol; C:chromosome, centromeric region; P:mitotic nuclear division; C:microtubule; C:nucleolus; P:cell differentiation; P:protein ubiquitination involved in ubiquitin-dependent protein catabo…	gi|56753336	4.38717e-123	436.93	Sjp_0069480 ProbableE3 ubiquitin-protein ligase HERC4, putative	Sjp_0069480	2.08958e-47	160.229	sp|Q8BK67|RCC2_MOUSEProtein RCC2 [Mus musculus]	sp|Q8BK67	1.35509e-11	63.1586									gi|56753337|gb|AAW24872.1|SjpHGC03307 protein [Schistosoma japonicum]	gb|AAW24872.1	4.7451e-46	159.844	IPR009091	Regulator of chromosome condensation 1/beta-lactamase-inhibitor protein II	DOMAIN
comp12888_c0_seq1	sp|Q5PQN1|HERC4_RATProbable E3 ubiquitin-protein ligase HERC4 [Rattus norvegicus]	2.63948e-13	P:cell differentiation; P:protein ubiquitination involved in ubiquitin-dependent protein catabolic process; C:cytoplasm; C:cytosol; P:spermatogenesis; F:ubiquitin-protein transferase activity; C:nucleus; C:cytoplasmic membrane-bounded vesicle; F:ARF guanyl-nucleotide exchange factor activity; C:membrane; P:negative regulation of autophagy; P:regulation of GTPase activity; P:transport; C:Golgi app…	gi|56753336	1.57057e-122	435.083	Sjp_0069480 ProbableE3 ubiquitin-protein ligase HERC4, putative	Sjp_0069480	3.47887e-49	164.851	sp|Q6PAV2|HERC4_MOUSEProbable E3 ubiquitin-protein ligase HERC4 [Mus musculus]	sp|Q6PAV2	3.09291e-13	68.5514									gi|56753337|gb|AAW24872.1|SjpHGC03307 protein [Schistosoma japonicum]	gb|AAW24872.1	1.09999e-47	164.081	IPR009091	Regulator of chromosome condensation 1/beta-lactamase-inhibitor protein II	DOMAIN
Fcomp40_c0_seq1	gi|360043621|emb|CCD81167.1|putative hect E3 ubiquitin ligase [Schistosoma mansoni]	1.71707e-38	F:ligase activity; P:metabolic process; P:protein ubiquitination; F:ubiquitin-protein transferase activity	gi|56753336	4.81996e-98	353.83	Sjp_0069480 ProbableE3 ubiquitin-protein ligase HERC4, putative	Sjp_0069480	7.60181e-51	169.859	tr|G4VNS7|G4VNS7_SCHMA Putative hect E3 ubiquitin ligase [Schistosoma mansoni]	tr|G4VNS7	2.79604e-34	134.806									gi|360043621|emb|CCD81167.1|putative hect E3 ubiquitin ligase [Schistosoma mansoni]	emb|CCD81167.1	6.04802e-34	134.806	IPR009091	Regulator of chromosome condensation 1/beta-lactamase-inhibitor protein II	DOMAIN
comp5614_c0_seq1	sp|Q6PF21|SYMC_XENLAMethionine--tRNA ligase, cytoplasmic [Xenopus laevis]	0	F:ligase activity; P:tRNA aminoacylation for protein translation; F:methionine-tRNA ligase activity; F:nucleotide binding; C:cytoplasm; P:translation; F:ATP binding; F:RNA binding; P:methionyl-tRNA aminoacylation; F:tRNA binding; F:aminoacyl-tRNA ligase activity; C:mitochondrion; C:cytosol; P:gene expression	gi|56753340	0	1192.21	Sjp_0105270 ko:K01874methionyl-tRNA synthetase [EC6.1.1.10], putative	Sjp_0105270	0	638.647	sp|Q6PF21|SYMC_XENLAMethionine--tRNA ligase, cytoplasmic [Xenopus laevis]	sp|Q6PF21	0	687.182	product=Methionyl-tRNA synthetase, cytoplasmic, putative	Sha_106086	0	1949.34	methionine-tRNA synthetase, putative	Smp_040770	0	1327.01	gi|844860393|ref|XP_012797861.1|Methionine--tRNA ligase, cytoplasmic [Schistosoma haematobium] >gi|685962724|gb|KGB38100.1| Methionine--tRNA ligase, cytoplasmic [Schistosoma haematobium]	ref|XP_012797861.1	0	1152.12	noIPR	Aminoacyl-tRNA synthetase, class I, conserved site	CONSERVED_SITE
comp5614_c0_seq2	sp|Q6PF21|SYMC_XENLAMethionine--tRNA ligase, cytoplasmic [Xenopus laevis]	0	F:ligase activity; P:tRNA aminoacylation for protein translation; F:methionine-tRNA ligase activity; F:nucleotide binding; C:cytoplasm; P:translation; F:ATP binding; F:RNA binding; P:methionyl-tRNA aminoacylation; F:tRNA binding; F:aminoacyl-tRNA ligase activity; C:mitochondrion; C:cytosol; P:gene expression	gi|56753340	0	1349.17	Sjp_0105270 ko:K01874methionyl-tRNA synthetase [EC6.1.1.10], putative	Sjp_0105270	0	638.647	sp|Q6PF21|SYMC_XENLAMethionine--tRNA ligase, cytoplasmic [Xenopus laevis]	sp|Q6PF21	0	687.182	product=Methionyl-tRNA synthetase, cytoplasmic, putative	Sha_106086	0	1949.34	methionine-tRNA synthetase, putative	Smp_040770	0	1327.01	gi|844860393|ref|XP_012797861.1|Methionine--tRNA ligase, cytoplasmic [Schistosoma haematobium] >gi|685962724|gb|KGB38100.1| Methionine--tRNA ligase, cytoplasmic [Schistosoma haematobium]	ref|XP_012797861.1	0	1152.12	noIPR	Aminoacyl-tRNA synthetase, class I, conserved site	CONSERVED_SITE
comp5365_c0_seq1	sp|Q9Y3C5|RNF11_HUMANRING finger protein 11 [Homo sapiens]	3.02507e-09	P:protein ubiquitination involved in ubiquitin-dependent protein catabolic process; C:recycling endosome; F:zinc ion binding; C:early endosome; C:ubiquitin ligase complex; F:protein binding; C:nucleus; F:DNA binding	gi|56753344	0	1352.87	Sjp_0093930 IPR001841,Zincfinger, RING-type,domain-containing	Sjp_0093930	1.54592e-82	246.514	tr|Q5DH30|Q5DH30_SCHJA SjpHGC05585 protein OS=Schistosoma japonicum PE=2 SV=1	tr|Q5DH30	1.22426e-133	387.111	product=hypothetical protein	Sha_100432	1.40097e-71	268.884					gi|56753345|gb|AAW24876.1|SjpHGC05585 protein [Schistosoma japonicum]	gb|AAW24876.1	2.64816e-133	387.111	IPR013083	Zinc finger, RING/FYVE/PHD-type	DOMAIN
comp3944_c0_seq1			-	gi|56753348	0	1138.66	Sjp_0045840 expressedprotein	Sjp_0045840	1.13798e-90	291.197	tr|Q5DH28|Q5DH28_SCHJA SjpHGC08861 protein OS=Schistosoma japonicum PE=2 SV=1	tr|Q5DH28	1.06305e-62	206.068									gi|56753349|gb|AAW24878.1|SjpHGC08861 protein [Schistosoma japonicum]	gb|AAW24878.1	2.29944e-62	206.068
comp2554_c0_seq1	sp|Q02543|RL18A_HUMAN60S ribosomal protein L18a [Homo sapiens]	3.41265e-79	P:viral life cycle; F:structural constituent of ribosome; P:cellular protein metabolic process; P:viral transcription; C:cytosolic large ribosomal subunit; P:translational termination; P:translational elongation; P:translational initiation; P:mRNA metabolic process; P:translation; P:RNA metabolic process; F:RNA binding; P:viral process; P:SRP-dependent cotranslational protein targeting to membran…	gi|56753352	0	1371.33	Sjp_0201600 ko:K02882large subunit ribosomal protein L18Ae, putative	Sjp_0201600	2.17971e-117	336.265	sp|Q02543|RL18A_HUMAN60S ribosomal protein L18a [Homo sapiens]	sp|Q02543	1.38869e-77	238.81					60S ribosomal protein L18a, putative	Smp_191540	1.46007e-66	252.265	gi|226478448|emb|CAX78482.1|putative ribosomal protein L18a [Schistosoma japonicum]	emb|CAX78482.1	2.13093e-120	353.984	IPR021138	60S ribosomal protein L18a/ L20, eukaryotes	FAMILY
comp5802_c0_seq1	sp|Q5ZM44|CHP1_CHICKCalcineurin B homologous protein 1 [Gallus gallus]	1.03871e-62	F:kinase binding; P:negative regulation of protein kinase activity; P:positive regulation of protein transport; C:nucleus; F:protein kinase inhibitor activity; P:regulation of intracellular pH; F:transporter activity; P:negative regulation of protein phosphorylation; P:microtubule bundle formation; P:protein stabilization; F:calcium-dependent protein binding; P:cytoplasmic microtubule organizatio…	gi|56753354	0	1984.42	Sjp_0027380 ko:K06268protein phosphatase 3, regulatory subunit, putative	Sjp_0027380	5.86528e-95	285.034	sp|P61023|CHP1_RATCalcineurin B homologous protein 1 [Rattus norvegicus]	sp|P61023	2.20668e-62	204.527	product=Calcium-binding protein p22, putative	Sha_101729	0	645.601	calcineurin B subunit, putative	Smp_026420	0	728.7	gi|56753355|gb|AAW24881.1|SjpHGC09240 protein [Schistosoma japonicum] >gi|226466764|emb|CAX69517.1| protein phosphatase 3, regulatory subunit [Schistosoma japonicum]	gb|AAW24881.1	2.73957e-130	383.645	IPR018247	EF-Hand 1, calcium-binding site	BINDING_SITE
comp7079_c0_seq1			-	gi|56753356	0	2034.28	Sjp_0218140 expressedprotein	Sjp_0218140	4.41417e-104	306.99	tr|Q5DH24|Q5DH24_SCHJA SjpHGC02583 protein OS=Schistosoma japonicum PE=2 SV=1	tr|Q5DH24	1.28575e-100	306.99	product=hypothetical protein	Sha_103618	7.39343e-71	267.038	expressed protein	Smp_036550.2	9.28441e-120	429.543	gi|56753357|gb|AAW24882.1|SjpHGC02583 protein [Schistosoma japonicum]	gb|AAW24882.1	2.78117e-100	306.99
comp5725_c0_seq1	sp|P18687|CH60_CRIGR60 kDa heat shock protein, mitochondrial [Cricetulus griseus]	0	P:cellular protein metabolic process; C:mitochondrion; F:nucleotide binding; C:cytoplasm; F:ATP binding; C:mitochondrial matrix; C:protein complex; P:protein refolding; P:protein folding; F:protein binding; F:chaperone binding; C:cytosol; F:unfolded protein binding; P:positive regulation of T cell activation; P:B cell cytokine production; P:positive regulation of interferon-gamma production; C:pl…	gi|56753358	0	3358.33	Sjp_0215010 ko:K04077chaperonin GroEL, putative	Sjp_0215010	0	956.051	sp|P18687|CH60_CRIGR60 kDa heat shock protein, mitochondrial [Cricetulus griseus]	sp|P18687	0	800.816					heat shock protein HSP60, putative	Smp_008545	0	1441.51	gi|844870224|ref|XP_012800213.1|60 kDa heat shock protein, mitochondrial [Schistosoma haematobium] >gi|685965977|gb|KGB40455.1| 60 kDa heat shock protein, mitochondrial [Schistosoma haematobium]	ref|XP_012800213.1	0	1064.68
comp15612_c0_seq1	gi|360044237|emb|CCD81784.1|lipase [Schistosoma mansoni]	6.13136e-24	P:lipid metabolic process; F:lipoprotein lipase activity; F:hydrolase activity; F:triglyceride lipase activity	gi|56753360	0	1081.41	Sjp_0213490 expressedprotein	Sjp_0213490	2.42064e-105	304.294	tr|Q5DH22|Q5DH22_SCHJA SjpHGC09238 protein OS=Schistosoma japonicum PE=2 SV=1	tr|Q5DH22	7.0508e-102	304.294									gi|56753361|gb|AAW24884.1|SjpHGC09238 protein [Schistosoma japonicum]	gb|AAW24884.1	1.52514e-101	304.294
comp4848_c0_seq1	sp|Q5PQ09|DESI2_XENLADesumoylating isopeptidase 2 [Xenopus laevis]	2.22238e-30	P:proteolysis; C:cytoplasm; F:hydrolase activity; F:peptidase activity	gi|56753362	0	1157.12	Sjp_0060300 IPR008580,Proteinof unknown function DUF862, eukaryotic,domain-containing	Sjp_0060300	2.45055e-158	450.284	sp|Q6DC39|DESI2_DANREDesumoylating isopeptidase 2 [Danio rerio]	sp|Q6DC39	1.00293e-31	124.02	product=PPPDE peptidase domain-containing protein 1, putative	Sha_200196	0	643.754					gi|844835258|ref|XP_012792028.1|Desumoylating isopeptidase 2 [Schistosoma haematobium] >gi|685956048|gb|KGB32269.1| Desumoylating isopeptidase 2 [Schistosoma haematobium]	ref|XP_012792028.1	2.81905e-120	362.844
comp11613_c0_seq1	sp|P32298|GRK4_HUMANG protein-coupled receptor kinase 4 [Homo sapiens]	9.05207e-20	P:termination of G-protein coupled receptor signaling pathway; P:regulation of G-protein coupled receptor protein signaling pathway; C:dendrite; F:ATP binding; C:neuronal cell body; P:receptor internalization; F:rhodopsin kinase activity; P:signal transduction; C:cell cortex; C:cytosol; F:G-protein coupled receptor kinase activity; P:G-protein coupled receptor internalization; P:negative regulati…	gi|56753364	8.03799e-74	272.578	Sjp_0079240 Gprotein-coupled receptor kinase 1, putative	Sjp_0079240	5.60508e-16	67.781	sp|P34947|GRK5_HUMANG protein-coupled receptor kinase 5 [Homo sapiens]	sp|P34947	4.64261e-20	86.2705					serine/threonine kinase	Smp_123640	2.10447e-43	172.859	gi|56753365|gb|AAW24886.1|SjpHGC07533 protein [Schistosoma japonicum]	gb|AAW24886.1	3.94645e-28	110.923	IPR000239	GPCR kinase	FAMILY
comp20301_c0_seq1	sp|P70507|GRK4_RATG protein-coupled receptor kinase 4 [Rattus norvegicus]	1.00868e-10	P:termination of G-protein coupled receptor signaling pathway; F:ATP binding; F:G-protein coupled receptor kinase activity; C:cell cortex; P:signal transduction; P:regulation of G-protein coupled receptor protein signaling pathway; C:dendrite; C:neuronal cell body; P:receptor internalization; F:rhodopsin kinase activity; C:cytosol; P:G-protein coupled receptor internalization; P:negative regulati…	gi|56753364	1.12613e-82	302.124	Sjp_0030520 ko:K08291G protein-coupled receptor kinase [EC2.7.11.16], putative	Sjp_0030520	8.15818e-35	123.25	tr|Q5DH20|Q5DH20_SCHJA SjpHGC07533 protein OS=Schistosoma japonicum PE=2 SV=1	tr|Q5DH20	1.61826e-32	121.709									gi|56753365|gb|AAW24886.1|SjpHGC07533 protein [Schistosoma japonicum]	gb|AAW24886.1	3.5004e-32	121.709	IPR011009	Protein kinase-like domain	DOMAIN
comp37953_c0_seq1	sp|P43250|GRK6_HUMANG protein-coupled receptor kinase 6 [Homo sapiens]	1.47305e-38	P:regulation of G-protein coupled receptor protein signaling pathway; P:termination of G-protein coupled receptor signaling pathway; F:ATP binding; F:G-protein coupled receptor kinase activity; C:membrane; P:Wnt signaling pathway; F:protein binding; C:dendrite; C:neuronal cell body; P:receptor internalization; F:rhodopsin kinase activity; P:signal transduction; C:cell cortex; C:cytosol; P:G-prote…	gi|56753364	2.71953e-176	614.208	Sjp_0030520 ko:K08291G protein-coupled receptor kinase [EC2.7.11.16], putative	Sjp_0030520	1.47252e-59	194.126	sp|P43250|GRK6_HUMANG protein-coupled receptor kinase 6 [Homo sapiens]	sp|P43250	1.60435e-40	145.591	product=G protein-coupled receptor kinase 5, putative	Sha_107453	5.46053e-127	451.703	serine/threonine kinase	Smp_123640	5.72975e-122	435.083	gi|56753365|gb|AAW24886.1|SjpHGC07533 protein [Schistosoma japonicum]	gb|AAW24886.1	2.91793e-53	178.718	noIPR	Protein kinase domain	DOMAIN
comp3571_c0_seq1	sp|P60881|SNP25_RATSynaptosomal-associated protein 25 [Rattus norvegicus]	9.70286e-18	C:BLOC-1 complex; C:neuron projection; C:membrane; C:growth cone; C:synapse; C:axonal growth cone; C:axon; C:synaptobrevin 2-SNAP-25-syntaxin-1a complex; C:cell junction; C:SNARE complex; C:perinuclear region of cytoplasm; F:protein binding; C:synaptobrevin 2-SNAP-25-syntaxin-1a-complexin I complex; F:SNARE binding; F:syntaxin-1 binding; C:cytoplasm; C:plasma membrane; P:neurotransmitter secretio…	gi|56753368	0	1018.62	Sjp_0303780 Synaptosomal-associatedprotein 25, putative	Sjp_0303780	2.50715e-84	235.728	sp|Q5NVG5|SNP25_PONABSynaptosomal-associated protein 25 [Pongo abelii]	sp|Q5NVG5	1.5764e-17	81.2629									gi|29841236|gb|AAP06268.1|similar to GenBank Accession Number U85806 SNAP-25 homolog in Hirudo medicinalis [Schistosoma japonicum]	gb|AAP06268.1	3.94021e-83	258.84	noIPR	Target SNARE coiled-coil homology domain	DOMAIN
comp3770_c0_seq1			-	gi|56753368	7.28949e-106	379.683
comp4554_c0_seq1			-	gi|56753368	0	966.918
comp9214_c0_seq1	sp|P36976|SNP25_TORMASynaptosomal-associated protein 25 [Torpedo marmorata]	6.79199e-21	C:synapse; C:neuron projection; C:cytoplasm; C:cell junction; C:membrane; C:BLOC-1 complex; C:SNARE complex; C:growth cone; C:axonal growth cone; C:axon; C:synaptobrevin 2-SNAP-25-syntaxin-1a complex; C:perinuclear region of cytoplasm; F:protein binding; C:synaptobrevin 2-SNAP-25-syntaxin-1a-complexin I complex; F:SNARE binding; F:syntaxin-1 binding; P:neurotransmitter secretion; C:trans-Golgi ne…	gi|56753368	4.49201e-174	606.821	Sjp_0303780 Synaptosomal-associatedprotein 25, putative	Sjp_0303780	1.08246e-71	218.394	sp|P36975|SNP25_DROMESynaptosomal-associated protein 25 [Drosophila melanogaster]	sp|P36975	1.45492e-21	89.7373									gi|226466638|emb|CAX69454.1|Synaptosomal-associated protein 25 [Schistosoma japonicum]	emb|CAX69454.1	1.18207e-68	218.394	noIPR	Target SNARE coiled-coil homology domain	DOMAIN
Fcomp18339_c0_seq1			-	gi|56753368	5.43477e-112	399.997
comp5801_c0_seq1	sp|Q8NHS3|MFSD8_HUMANMajor facilitator superfamily domain-containing protein 8 [Homo sapiens]	1.63132e-14	C:lysosomal membrane; C:intracellular membrane-bounded organelle; C:integral component of membrane; P:transmembrane transport; P:cell death; C:nucleolus; C:nucleus; C:lysosome; C:membrane; P:transport	gi|56753370	0	1485.83	Sjp_0206020 Majorfacilitator superfamily domain-containing protein 8, putative	Sjp_0206020	0	1016.53	tr|C1LIB5|C1LIB5_SCHJA Major facilitator superfamily OS=Schistosoma japonicum PE=2 SV=1	tr|C1LIB5	0	1043.88	product=Major facilitator superfamily domain-containing protein 8, putative	Sha_105890	0	1472.9	drug transporter, putative	Smp_137710	0	1591.09	gi|226486732|emb|CAX74443.1|Major facilitator superfamily [Schistosoma japonicum]	emb|CAX74443.1	0	1043.88	noIPR	Major facilitator superfamily	FAMILY
comp5217_c0_seq1	sp|Q6XPZ3|PAG15_CANFAGroup XV phospholipase A2 [Canis familiaris]	1.32512e-73	C:lysosome; C:mitochondrion; P:ceramide metabolic process; C:extracellular region; F:calcium-independent phospholipase A2 activity; F:O-acyltransferase activity; P:fatty acid metabolic process; P:fatty acid catabolic process; F:lysophospholipase activity; P:phosphatidylcholine metabolic process; F:phospholipid binding; P:cholesterol metabolic process; F:phosphatidylcholine-sterol O-acyltransferas…	gi|56753372	0	2374.07	Sjp_0079060 ko:K06129lysophospholipase III, putative	Sjp_0079060	0	743.806	sp|Q8NCC3|PAG15_HUMANGroup XV phospholipase A2 [Homo sapiens]	sp|Q8NCC3	6.7207e-71	236.498	product=Group XV phospholipase A2, putative	Sha_105010	0	1256.84	phosphatidylcholine-sterol acyltransferase (lecithin-cholesterol acyltransferase)/ Phospholipase A	Smp_166530.2	0	1319.63	gi|56753373|gb|AAW24890.1|SjpHGC06156 protein [Schistosoma japonicum]	gb|AAW24890.1	0	793.497
comp8492_c0_seq1	sp|Q7T0Q5|NOL10_XENLANucleolar protein 10 [Xenopus laevis]	3.39409e-31	C:nucleolus; C:nucleus	gi|56753374	0	732.394	Sjp_0218790 Nucleolarprotein 10, putative	Sjp_0218790	7.81363e-95	285.419	sp|Q7T0Q5|NOL10_XENLANucleolar protein 10 [Xenopus laevis]	sp|Q7T0Q5	3.47362e-31	121.709	product=Nucleolar protein 10, putative	Sha_104034	1.8588e-117	420.31					gi|226470326|emb|CAX70443.1|Nucleolar protein 10 [Schistosoma japonicum]	emb|CAX70443.1	2.57076e-93	286.189
comp9515_c0_seq1			-	gi|56753374	1.38269e-143	505.256	Sjp_0218790 Nucleolarprotein 10, putative	Sjp_0218790	2.76092e-58	188.348	tr|C1L6W5|C1L6W5_SCHJA Nucleolar protein 10 OS=Schistosoma japonicum PE=2 SV=1	tr|C1L6W5	3.38234e-56	188.348									gi|226470326|emb|CAX70443.1|Nucleolar protein 10 [Schistosoma japonicum]	emb|CAX70443.1	7.31621e-56	188.348
comp9856_c0_seq1	sp|Q6NVM6|NOL10_XENTRNucleolar protein 10 [Xenopus tropicalis]	3.37938e-26	C:nucleolus; C:nucleus	gi|56753374	0	684.381	Sjp_0218790 Nucleolarprotein 10, putative	Sjp_0218790	2.95924e-66	210.69	sp|Q6NVM6|NOL10_XENTRNucleolar protein 10 [Xenopus tropicalis]	sp|Q6NVM6	3.15326e-26	107.071	product=Nucleolar protein 10, putative	Sha_104034	1.7816e-102	370.45	conserved hypothetical protein	Smp_180370	2.38429e-106	383.377	gi|226485515|emb|CAX75177.1|Nucleolar protein 10 [Schistosoma japonicum]	emb|CAX75177.1	1.43822e-65	209.92	IPR011045	Nitrous oxide reductase, N-terminal	DOMAIN
comp18038_c0_seq1	sp|Q7T0Q5|NOL10_XENLANucleolar protein 10 [Xenopus laevis]	4.65379e-11	C:nucleolus; C:nucleus	gi|56753374	0	651.141	Sjp_0218790 Nucleolarprotein 10, putative	Sjp_0218790	6.74074e-80	246.128	sp|Q7T0Q5|NOL10_XENLANucleolar protein 10 [Xenopus laevis]	sp|Q7T0Q5	4.82868e-11	63.1586									gi|56753375|gb|AAW24891.1|SjpHGC09422 protein [Schistosoma japonicum]	gb|AAW24891.1	1.00481e-76	247.669	IPR015943	WD40/YVTN repeat-like-containing domain	DOMAIN
comp1376_c0_seq1			-	gi|56753378	0	1471.05	Sjp_0047960 expressedprotein	Sjp_0047960	1.12587e-149	422.165	tr|C1LHM1|C1LHM1_SCHJA Uncharacterized protein OS=Schistosoma japonicum PE=2 SV=1	tr|C1LHM1	3.00801e-104	312.768	product=hypothetical protein	Sha_103687	3.07085e-103	374.144					gi|226484580|emb|CAX74199.1|hypothetical protein [Schistosoma japonicum]	emb|CAX74199.1	6.50652e-104	312.768	IPR011990	Tetratricopeptide-like helical domain	DOMAIN
Fcomp10783_c0_seq1			-	gi|56753378	6.43287e-163	569.888	Sjp_0047960 expressedprotein	Sjp_0047960	7.32873e-20	81.6481	tr|C1LHM1|C1LHM1_SCHJA Uncharacterized protein OS=Schistosoma japonicum PE=2 SV=1	tr|C1LHM1	1.3118e-16	81.2629					hypothetical protein	Smp_148280	1.93622e-37	154.392	gi|226484580|emb|CAX74199.1|hypothetical protein [Schistosoma japonicum]	emb|CAX74199.1	2.83752e-16	81.2629
comp3504_c0_seq1	sp|A1A4N1|S29A3_BOVINEquilibrative nucleoside transporter 3 [Bos taurus]	6.91043e-72	C:lysosomal membrane; C:late endosome membrane; C:integral component of membrane; F:nucleoside transmembrane transporter activity; P:transmembrane transport; C:apical plasma membrane; C:basolateral plasma membrane; P:sleep; P:cellular response to glucose stimulus; P:excitatory postsynaptic potential; C:membrane; P:lactation; P:nucleoside transmembrane transport; P:cellular response to hypoxia; P:…	gi|56753380	0	2643.68					sp|A1A4N1|S29A3_BOVINEquilibrative nucleoside transporter 3 [Bos taurus]	sp|A1A4N1	2.40979e-68	232.646									gi|226480084|emb|CAX73338.1|hypotherical protein [Schistosoma japonicum]	emb|CAX73338.1	0	836.639	noIPR	Equilibrative nucleoside transporter	FAMILY
comp3711_c0_seq1	sp|Q13888|TF2H2_HUMANGeneral transcription factor IIH subunit 2 [Homo sapiens]	7.87805e-29	P:response to UV; P:7-methylguanosine mRNA capping; P:protein phosphorylation; P:obsolete ATP catabolic process; F:nucleic acid binding; C:core TFIIH complex; P:nucleotide-excision repair, DNA damage removal; F:DNA-dependent ATPase activity; P:positive regulation of viral transcription; F:protein kinase activity; P:G-protein coupled receptor internalization; F:transcription factor activity, seque…	gi|56753382	0	1009.39	Sjp_0219370 Generaltranscription factor IIH subunit 2, putative	Sjp_0219370	6.45453e-92	267.7	sp|Q9JIB4|TF2H2_MOUSEGeneral transcription factor IIH subunit 2 [Mus musculus]	sp|Q9JIB4	1.87076e-26	107.842	product=General transcription factor IIH subunit 2, putative	Sha_107809	2.67377e-107	387.07	btf, putative	Smp_136520	3.70712e-86	316.897	gi|56753383|gb|AAW24895.1|SjpHGC07056 protein [Schistosoma japonicum]	gb|AAW24895.1	4.06671e-88	267.7	noIPR	TFIIH C1-like domain	DOMAIN
comp6383_c0_seq1	sp|P21329|RTJK_DROFURNA-directed DNA polymerase from mobile element jockey [Drosophila funebris]	5.11075e-18	F:RNA binding; F:nucleotidyltransferase activity; F:transferase activity; P:RNA-dependent DNA replication; F:RNA-directed DNA polymerase activity; F:metal ion binding; P:nucleic acid phosphodiester bond hydrolysis; F:hydrolase activity; F:endonuclease activity; F:nuclease activity	gi|56753384	0	1177.44	Sjp_0207210 similarto Uncharacterized protein ZK1236.4, putative	Sjp_0207210	1.87975e-140	433.335	sp|Q95SX7|RTBS_DROMEProbable RNA-directed DNA polymerase from transposon BS [Drosophila melanogaster]	sp|Q95SX7	1.07812e-20	100.908									gi|44829167|tpg|DAA04497.1|TPA_exp: pol polyprotein [Schistosoma mansoni]	tpg|DAA04497.1	0	657.136	IPR000477	Reverse transcriptase domain	DOMAIN
comp6383_c0_seq2			-	gi|56753384	0	1038.94	Sjp_0053810 expressedprotein	Sjp_0053810	5.94317e-43	141.354	tr|C7TYJ0|C7TYJ0_SCHJA Putative uncharacterized protein OS=Schistosoma japonicum PE=4 SV=1	tr|C7TYJ0	4.37983e-36	132.109									gi|257206030|emb|CAX82666.1|hypothetical protein [Schistosoma japonicum]	emb|CAX82666.1	9.47385e-36	132.109
comp6383_c0_seq6	sp|P21329|RTJK_DROFURNA-directed DNA polymerase from mobile element jockey [Drosophila funebris]	5.37758e-18	F:RNA binding; F:nucleotidyltransferase activity; F:transferase activity; P:RNA-dependent DNA replication; F:RNA-directed DNA polymerase activity; F:metal ion binding; P:nucleic acid phosphodiester bond hydrolysis; F:hydrolase activity; F:endonuclease activity; F:nuclease activity	gi|56753384	0	1177.44	Sjp_0207210 similarto Uncharacterized protein ZK1236.4, putative	Sjp_0207210	2.95658e-140	433.335	sp|Q95SX7|RTBS_DROMEProbable RNA-directed DNA polymerase from transposon BS [Drosophila melanogaster]	sp|Q95SX7	1.13906e-20	100.908									gi|44829167|tpg|DAA04497.1|TPA_exp: pol polyprotein [Schistosoma mansoni]	tpg|DAA04497.1	0	657.136
comp4186_c0_seq1	sp|Q5ZJH7|CNPD1_CHICKProtein CNPPD1 [Gallus gallus]	1.32389e-13	F:protein kinase binding; C:integral component of membrane; P:regulation of cyclin-dependent protein serine/threonine kinase activity; C:membrane	gi|56753386	0	1982.58	Sjp_0206650 similarto Uncharacterized protein C2orf24 homolog, putative	Sjp_0206650	0	625.935	sp|Q5ZJH7|CNPD1_CHICKProtein CNPPD1 [Gallus gallus]	sp|Q5ZJH7	1.70676e-13	75.0998									gi|226487922|emb|CAX75626.1|hypothetical protein [Schistosoma japonicum]	emb|CAX75626.1	0	635.95
comp5513_c0_seq1	sp|Q5REG1|SART3_PONABSquamous cell carcinoma antigen reco GO:0003723,GO:0003676,GO:0005737,GO:0016607,GO:0000166,GO:0006396,GO:0005634,GO:0005622	2.6522e-37	F:RNA binding; F:nucleic acid binding; C:cytoplasm; C:nuclear speck; F:nucleotide binding; P:RNA processing; C:nucleus; C:intracellular; C:intracellular membrane-bounded organelle; F:protein binding; C:nucleolus; F:DNA binding; P:regulation of translation; P:mRNA processing; P:transport; P:mRNA transport	gi|56753388	0	1423.04	Sjp_0052270 Squamouscell carcinoma antigen recognized by T-cells 3, putative	Sjp_0052270	0	571.622	sp|Q9JLI8|SART3_MOUSESquamous cell carcinoma antigen recognized by T-cells 3 [Mus musculus]	sp|Q9JLI8	3.55695e-31	134.035	product=Squamous cell carcinoma antigen recognized by T-cells 3, putative	Sha_105612	0	1655.72					gi|353233139|emb|CCD80494.1|hypothetical protein Smp_078240 [Schistosoma mansoni]	emb|CCD80494.1	0	1029.62	IPR003107	HAT (Half-A-TPR) repeat	REPEAT
comp12350_c0_seq1	sp|Q9NQ55|SSF1_HUMANSuppressor of SWI4 1 homolog [Homo sapiens]	1.03785e-07	C:cytoplasm; P:RNA splicing; C:nucleolus; C:nucleus	gi|56753390	1.23363e-164	575.428	Sjp_0216170 ko:K08387purinergic receptor P2Y, G protein-coupled, 11, putative	Sjp_0216170	4.17668e-39	135.576	tr|Q5DH07|Q5DH07_SCHJA SjpHGC02371 protein OS=Schistosoma japonicum PE=2 SV=1	tr|Q5DH07	1.21658e-35	135.576	product=Suppressor of SWI4 1 homolog, putative	Sha_107531	3.31913e-89	326.131	peter pan-related	Smp_173890	7.43296e-91	331.671	gi|56753391|gb|AAW24899.1|SjpHGC02371 protein [Schistosoma japonicum]	gb|AAW24899.1	2.63154e-35	135.576	IPR007109	Brix domain	DOMAIN
comp13504_c0_seq1	sp|Q5REM3|SSF1_PONABSuppressor of SWI4 1 homolog [Pongo abelii]	3.14405e-15	C:nucleolus; C:nucleus; C:cytoplasm; P:RNA splicing	gi|56753390	7.05068e-157	549.575	Sjp_0123230 hypotheticalprotein	Sjp_0123230	3.69648e-37	123.25	sp|Q5REM3|SSF1_PONABSuppressor of SWI4 1 homolog [Pongo abelii]	sp|Q5REM3	1.02752e-15	75.8702									gi|844870185|ref|XP_012800204.1|Suppressor of SWI4 1-like protein [Schistosoma haematobium] >gi|685965957|gb|KGB40446.1| Suppressor of SWI4 1-like protein [Schistosoma haematobium]	ref|XP_012800204.1	7.19506e-48	171.4	IPR007109	Brix domain	DOMAIN
comp16840_c0_seq1			-	gi|56753390	4.29502e-118	420.31	Sjp_0216170 ko:K08387purinergic receptor P2Y, G protein-coupled, 11, putative	Sjp_0216170	8.02988e-26	97.4413	tr|Q5DH07|Q5DH07_SCHJA SjpHGC02371 protein OS=Schistosoma japonicum PE=2 SV=1	tr|Q5DH07	2.33893e-22	97.4413									gi|56753391|gb|AAW24899.1|SjpHGC02371 protein [Schistosoma japonicum]	gb|AAW24899.1	5.05926e-22	97.4413
comp18693_c0_seq1	sp|Q9NQ55|SSF1_HUMANSuppressor of SWI4 1 homolog [Homo sapiens]	1.36338e-12	C:cytoplasm; P:RNA splicing; C:nucleolus; C:nucleus	gi|56753390	0	715.774	Sjp_0216170 ko:K08387purinergic receptor P2Y, G protein-coupled, 11, putative	Sjp_0216170	1.72597e-63	201.445	sp|Q9NQ55|SSF1_HUMANSuppressor of SWI4 1 homolog [Homo sapiens]	sp|Q9NQ55	4.65303e-13	69.3218									gi|56753391|gb|AAW24899.1|SjpHGC02371 protein [Schistosoma japonicum]	gb|AAW24899.1	1.08746e-59	201.445	IPR007109	Brix domain	DOMAIN
comp9783_c0_seq1			-	gi|56753392	0	785.946					tr|Q5DH06|Q5DH06_SCHJA SjpHGC04171 protein OS=Schistosoma japonicum PE=4 SV=1	tr|Q5DH06	9.11739e-20	88.5817									gi|56753393|gb|AAW24900.1|SjpHGC04171 protein [Schistosoma japonicum]	gb|AAW24900.1	1.97215e-19	88.5817
comp11193_c0_seq1	sp|A8WGF7|SPNS1_XENTRProtein spinster homolog 1 [Xenopus tropicalis]	2.26843e-32	P:lipid transport; C:mitochondrion; C:integral component of membrane; C:membrane; P:transmembrane transport; C:mitochondrial inner membrane; P:transport; C:lysosomal membrane; F:protein binding; P:lymphocyte migration; F:sphingolipid transporter activity; P:regulation of humoral immune response; P:T cell homeostasis; P:regulation of eye pigmentation; P:sphingosine-1-phosphate signaling pathway; P…	gi|56753392	7.65547e-126	448.01	Sjp_0113750 Proteinspinster homolog 1, putative	Sjp_0113750	7.96295e-97	294.278	sp|Q5XGK0|SPNS1_XENLAProtein spinster homolog 1 [Xenopus laevis]	sp|Q5XGK0	2.37837e-32	128.642	product=Protein spinster homolog 1, putative	Sha_107289	0	865.352	transporterspinster-related	Smp_156410	0	852.426	gi|844859041|ref|XP_012797510.1|Protein spinster 1 [Schistosoma haematobium] >gi|685962299|gb|KGB37748.1| Protein spinster 1 [Schistosoma haematobium]	ref|XP_012797510.1	9.98193e-139	407.527	IPR020846	Major facilitator superfamily domain	DOMAIN
comp3753_c0_seq1			-	gi|56753394	0	1816.38	Sjp_0201830 expressedprotein	Sjp_0201830	0	521.161	tr|Q5DH05|Q5DH05_SCHJA SjpHGC06619 protein OS=Schistosoma japonicum PE=2 SV=1	tr|Q5DH05	0	521.546	product=hypothetical protein	Sha_101089	2.05822e-180	630.828					gi|56753395|gb|AAW24901.1|SjpHGC06619 protein [Schistosoma japonicum]	gb|AAW24901.1	0	521.546
comp5395_c0_seq1			-	gi|56753394	1.94539e-142	501.562	Sjp_0201830 expressedprotein	Sjp_0201830	1.54311e-42	144.05	tr|Q5DH05|Q5DH05_SCHJA SjpHGC06619 protein OS=Schistosoma japonicum PE=2 SV=1	tr|Q5DH05	3.24224e-40	147.132	product=hypothetical protein	Sha_101089	5.38275e-47	185.785	expressed protein	Smp_165190	1.98877e-56	217.178	gi|56753395|gb|AAW24901.1|SjpHGC06619 protein [Schistosoma japonicum]	gb|AAW24901.1	7.01317e-40	147.132
comp5395_c0_seq2			-	gi|56753394	0	929.985	Sjp_0201830 expressedprotein	Sjp_0201830	2.66776e-41	144.05	tr|Q5DH05|Q5DH05_SCHJA SjpHGC06619 protein OS=Schistosoma japonicum PE=2 SV=1	tr|Q5DH05	5.69129e-39	147.132	product=hypothetical protein	Sha_101089	1.00926e-46	185.785	expressed protein	Smp_165190	3.72894e-56	217.178	gi|56753395|gb|AAW24901.1|SjpHGC06619 protein [Schistosoma japonicum]	gb|AAW24901.1	1.23106e-38	147.132
comp10175_c0_seq1			-	gi|56753396	0	1042.63	Sjp_0013720 Centaurin-beta-2,putative	Sjp_0013720	1.65184e-117	361.303	tr|Q5DH04|Q5DH04_SCHJA SjpHGC02406 protein OS=Schistosoma japonicum PE=2 SV=1	tr|Q5DH04	4.4449e-97	292.352									gi|56753397|gb|AAW24902.1|SjpHGC02406 protein [Schistosoma japonicum]	gb|AAW24902.1	9.6146e-97	292.352
comp4435_c0_seq1	sp|P33095|RS15A_STRPU40S ribosomal protein S15a [Strongylocentrotus purpuratus]	7.96421e-66	F:structural constituent of ribosome; P:translation; C:ribonucleoprotein complex; C:ribosome; C:cytoplasm; P:mRNA metabolic process; P:response to virus; P:RNA metabolic process; P:positive regulation of cell proliferation; F:RNA binding; P:cellular protein metabolic process; P:nuclear-transcribed mRNA catabolic process, nonsense-mediated decay; P:translational termination; P:translational elonga…	gi|56753398	0	806.26	Sjp_0217780 ko:K02957small subunit ribosomal protein S15Ae, putative	Sjp_0217780	1.38522e-82	241.891	sp|P33095|RS15A_STRPU40S ribosomal protein S15a [Strongylocentrotus purpuratus]	sp|P33095	3.14065e-66	204.527									gi|56753399|gb|AAW24903.1|SjpHGC05946 protein [Schistosoma japonicum] >gi|226476074|emb|CAX72127.1| Ribosomal protein S15Aa [Schistosoma japonicum] >gi|226476076|emb|CAX72128.1| Ribosomal protein S15Aa [Schistosoma japonicum] >gi|226481090|emb|CAX79010.1| Ribosomal protein S15Aa [Schistosoma japonicum] >gi|226481092|emb|CAX79011.1| Ribosomal protein S15Aa [Schistosoma japonicum] >gi|226481094|emb…	gb|AAW24903.1	8.72764e-79	241.891	noIPR	Ribosomal protein S8	FAMILY
comp11159_c0_seq1	gi|360042765|emb|CCD78175.1|putative shoc2 [Schistosoma mansoni]	3.20049e-16	P:positive regulation of Ras protein signal transduction; C:protein phosphatase type 1 complex	gi|56753400	1.74153e-11	65.753	Sjp_0026400 Leucine-richrepeat protein SHOC-2, putative	Sjp_0026400	1.60387e-17	75.0998	tr|G4VGQ4|G4VGQ4_SCHMA Putative shoc2 [Schistosoma mansoni]	tr|G4VGQ4	1.21428e-12	70.8626									gi|360042765|emb|CCD78175.1|putative shoc2 [Schistosoma mansoni]	emb|CCD78175.1	2.62656e-12	70.8626
comp14561_c0_seq1			-	gi|56753400	3.70156e-134	473.863	Sjp_0026400 Leucine-richrepeat protein SHOC-2, putative	Sjp_0026400	1.91058e-36	129.413
comp15093_c0_seq1	sp|A7SFP1|SHOC2_NEMVELeucine-rich repeat protein soc-2 homolog [Nematostella vectensis]	2.8536e-06	P:positive regulation of Ras protein signal transduction; C:protein phosphatase type 1 complex; C:cytoplasm; F:protein phosphatase binding; C:nucleus; P:fibroblast growth factor receptor signaling pathway; P:regulation of catalytic activity; F:protein phosphatase regulator activity; P:Ras protein signal transduction	gi|56753400	1.97424e-162	568.042	Sjp_0026400 Leucine-richrepeat protein SHOC-2, putative	Sjp_0026400	5.49015e-16	72.4034	tr|Q5DH02|Q5DH02_SCHJA SjpHGC04898 protein OS=Schistosoma japonicum PE=2 SV=1	tr|Q5DH02	7.18434e-21	91.2781	product=Leucine-rich repeat protein SHOC-2, putative	Sha_104343	9.14221e-65	244.878					gi|56753401|gb|AAW24904.1|SjpHGC04898 protein [Schistosoma japonicum]	gb|AAW24904.1	1.55402e-20	91.2781	IPR032675	Leucine-rich repeat domain, L domain-like	DOMAIN
comp18513_c0_seq1			-	gi|56753400	2.42794e-21	98.9927
Fcomp24182_c0_seq1			-	gi|56753400	1.02273e-98	355.677
comp30211_c0_seq1			-	gi|56753402	7.9724e-69	255.958	Sjp_0307360 expressedprotein	Sjp_0307360	5.45538e-16	63.5438	tr|C4QHC6|C4QHC6_SCHMA Putative uncharacterized protein OS=Schistosoma mansoni]	tr|C4QHC6	2.57802e-13	69.707									gi|238664011|emb|CAZ34869.1|conserved Schistosoma protein, unknown function [Schistosoma mansoni]	emb|CAZ34869.1	5.57643e-13	69.707
Fcomp18962_c0_seq1			-	gi|56753402	4.47632e-72	267.038	Sjp_0307360 expressedprotein	Sjp_0307360	1.27485e-17	71.633	tr|Q5DH01|Q5DH01_SCHJA SjpHGC09570 protein OS=Schistosoma japonicum PE=2 SV=1	tr|Q5DH01	3.71336e-14	71.633									gi|56753403|gb|AAW24905.1|SjpHGC09570 protein [Schistosoma japonicum]	gb|AAW24905.1	8.03224e-14	71.633
comp818_c0_seq1			-	gi|56753404	0	691.767
comp4614_c0_seq1	sp|Q6NX49|ZN544_HUMANZinc finger protein 544 [Homo sapiens]	7.43204e-18	F:metal ion binding; P:regulation of transcription, DNA-templated; P:transcription, DNA-templated; C:nucleus; F:DNA binding; F:nucleic acid binding; P:negative regulation of DNA binding; P:positive regulation of transcription, DNA-templated; F:transcriptional repressor activity, RNA polymerase II core promoter proximal region sequence-specific binding; F:zinc ion binding; F:transcription factor a…	gi|56753404	0	2390.68	Sjp_0218630 Zincfinger protein 628, putative	Sjp_0218630	0	726.087	sp|C9JN71|ZN878_HUMANZinc finger protein 878 [Homo sapiens]	sp|C9JN71	3.61883e-14	78.1814	product=Zinc finger protein 13, putative	Sha_106517	0	1114.65	zinc finger protein, putative	Smp_074040	0	1092.49	gi|56753405|gb|AAW24906.1|SjpHGC01309 protein [Schistosoma japonicum]	gb|AAW24906.1	0	730.324	IPR013087	Zinc finger C2H2-type/integrase DNA-binding domain	DOMAIN
comp3358_c0_seq1	sp|Q3ZBS3|AP1S2_BOVINAP-1 complex subunit sigma-2 [Bos taurus]	7.80048e-71	C:membrane coat; C:coated pit; P:vesicle-mediated transport; P:intracellular protein transport; C:Golgi apparatus; C:cytoplasmic vesicle membrane; F:protein transporter activity; P:regulation of defense response to virus by virus; C:Golgi membrane; C:lysosomal membrane; P:post-Golgi vesicle-mediated transport; C:trans-Golgi network membrane; C:AP-type membrane coat adaptor complex; P:viral proces…	gi|56753408	0	1081.41	Sjp_0051710 AP-1complex subunit sigma-2, putative	Sjp_0051710	3.86114e-99	288.5	sp|Q9DB50|AP1S2_MOUSEAP-1 complex subunit sigma-2 [Mus musculus]	sp|Q9DB50	2.56714e-70	218.394	product=AP-1 complex subunit sigma-2, putative	Sha_103774	1.05123e-166	584.662	clathrin adapter complex protein, putative	Smp_019990	2.33762e-173	606.821	gi|56753409|gb|AAW24908.1|SjpHGC04563 protein [Schistosoma japonicum] >gi|353228938|emb|CCD75109.1| putative clathrin adapter complex protein [Schistosoma mansoni]	gb|AAW24908.1	6.98182e-103	306.99
comp3358_c0_seq2	sp|Q3ZBS3|AP1S2_BOVINAP-1 complex subunit sigma-2 [Bos taurus]	1.33555e-70	C:membrane coat; C:coated pit; P:vesicle-mediated transport; P:intracellular protein transport; C:Golgi apparatus; C:cytoplasmic vesicle membrane; F:protein transporter activity; P:regulation of defense response to virus by virus; C:Golgi membrane; C:lysosomal membrane; P:post-Golgi vesicle-mediated transport; C:trans-Golgi network membrane; C:AP-type membrane coat adaptor complex; P:viral proces…	gi|56753408	0	1182.98	Sjp_0051710 AP-1complex subunit sigma-2, putative	Sjp_0051710	6.64861e-99	288.5	sp|Q9DB50|AP1S2_MOUSEAP-1 complex subunit sigma-2 [Mus musculus]	sp|Q9DB50	5.41787e-70	218.394	product=AP-1 complex subunit sigma-2, putative	Sha_103774	1.12799e-166	584.662	clathrin adapter complex protein, putative	Smp_019990	2.5083e-173	606.821	gi|56753409|gb|AAW24908.1|SjpHGC04563 protein [Schistosoma japonicum] >gi|353228938|emb|CCD75109.1| putative clathrin adapter complex protein [Schistosoma mansoni]	gb|AAW24908.1	2.54073e-102	306.22
comp8570_c0_seq1			-	gi|56753418	5.45847e-175	610.515	Sjp_0043650 PP2C-likedomain-containing protein CG9801, putative	Sjp_0043650	3.71552e-64	208.379	sp|Q0KIA2|Y9801_DROMEPP2C-like domain-containing protein CG9801 [Drosophila melanogaster]	sp|Q0KIA2	1.38612e-17	83.9593	product=PP2C-like domain-containing protein CG9801, putative	Sha_104425	8.2457e-147	518.182					gi|844844422|ref|XP_012794075.1|PP2C-like domain-containing protein [Schistosoma haematobium] >gi|685958333|gb|KGB34313.1| PP2C-like domain-containing protein [Schistosoma haematobium]	ref|XP_012794075.1	6.75765e-97	307.76	IPR001932	PPM-type phosphatase domain	DOMAIN
comp10281_c0_seq1	gi|256074022|ref|XP_002573326.1|hypothetical protein [Schistosoma mansoni]	6.45028e-35	P:metabolic process; F:catalytic activity	gi|56753418	1.18275e-118	422.156	Sjp_0043640 Ankyrinrepeat and FYVE domain-containing protein 1, putative	Sjp_0043640	2.95311e-49	157.918	tr|Q5DGZ3|Q5DGZ3_SCHJA SjpHGC03166 protein (Fragment) OS=Schistosoma japonicum PE=2 SV=1	tr|Q5DGZ3	3.39985e-47	159.073									gi|56753419|gb|AAW24913.1|SjpHGC03166 protein [Schistosoma japonicum]	gb|AAW24913.1	7.35411e-47	159.073
comp8143_c0_seq1	sp|Q9Y2S7|PDIP2_HUMANPolymerase delta-interacting protein 2 [Homo sapiens]	4.05741e-82	C:mitochondrial nucleoid; C:mitochondrion; C:nucleus; F:DNA binding	gi|56753420	0	1912.4	Sjp_0215460 ko:K06195ApaG protein, putative	Sjp_0215460	0	665.996	sp|Q9Y2S7|PDIP2_HUMANPolymerase delta-interacting protein 2 [Homo sapiens]	sp|Q9Y2S7	2.53033e-82	261.922	product=Polymerase delta-interacting protein 2, putative	Sha_104285	1.11171e-133	475.709	expressed protein	Smp_024500.3	0	732.394	gi|226480762|emb|CAX73478.1|putative protein affecting Mg2+/Co2+ transport [Schistosoma japonicum]	emb|CAX73478.1	0	665.996	IPR007474	ApaG domain	DOMAIN
comp4765_c0_seq1	sp|Q5XI32|CAPZB_RATF-actin-capping protein subunit beta [Rattus norvegicus]	5.35461e-116	P:regulation of cell morphogenesis; P:cytoskeleton organization; C:WASH complex; F:protein binding; P:actin cytoskeleton organization; C:cytoplasm; F:actin binding; C:sarcomere; C:F-actin capping protein complex; P:actin filament capping; C:cytoskeleton; C:intercalated disc; C:Z disc; C:membrane; C:cortical cytoskeleton; C:acrosomal vesicle; C:lamellipodium; P:regulation of protein kinase C signa…	gi|56753424	0	2564.27	Sjp_0005140 ko:K10365capping protein (actin filament) muscle Z-line, beta, putative	Sjp_0005140	0	568.54	sp|Q5XI32|CAPZB_RATF-actin-capping protein subunit beta [Rattus norvegicus]	sp|Q5XI32	2.12074e-117	352.443	product=F-actin-capping protein subunit beta, putative	Sha_104651	0	931.832	f-actin capping protein beta subunit, putative	Smp_186650	0	723.16	gi|56753425|gb|AAW24916.1|SjpHGC06366 protein [Schistosoma japonicum] >gi|226468420|emb|CAX69887.1| F-actin capping protein subunit beta [Schistosoma japonicum]	gb|AAW24916.1	0	574.318	IPR019771	F-actin capping protein, beta subunit, conserved site	CONSERVED_SITE
comp6053_c0_seq1	sp|P38646|GRP75_HUMANStress-70 protein, mitochondrial [Homo sapiens]	0	P:negative regulation of apoptotic process; P:cellular protein metabolic process; F:enzyme binding; P:protein targeting to mitochondrion; C:mitochondrion; C:mitochondrial nucleoid; C:cytoplasm; F:ATP binding; C:nucleolus; F:protein binding; P:protein folding; P:protein export from nucleus; F:unfolded protein binding; F:nucleotide binding; C:nucleus; C:cell surface; P:response to stress	gi|56753426	0	4043.44	Sjp_0026230 ko:K04043molecular chaperone DnaK, putative	Sjp_0026230	0	764.607	sp|P38646|GRP75_HUMANStress-70 protein, mitochondrial [Homo sapiens]	sp|P38646	0	980.319	product=Stress-70 protein, mitochondrial, putative	Sha_101371	0	2013.97	heat shock protein 70 (hsp70), putative	Smp_106130.2	0	1984.42	gi|56753427|gb|AAW24917.1|SjpHGC06312 protein [Schistosoma japonicum] >gi|226481663|emb|CAX73729.1| heat shock 70kDa protein 9B [Schistosoma japonicum]	gb|AAW24917.1	0	1283.47	IPR012725	Chaperone DnaK	FAMILY
comp7299_c0_seq1	sp|P83876|TXN4A_HUMANThioredoxin-like protein 4A [Homo sapiens]	1.40518e-93	P:mitotic nuclear division; P:RNA splicing; P:spliceosomal complex assembly; P:RNA splicing, via transesterification reactions; C:nucleoplasm; P:mRNA splicing, via spliceosome; C:spliceosomal complex; F:protein binding; P:gene expression; P:mRNA processing; C:U4/U6 x U5 tri-snRNP complex; C:nucleus; P:cell division; C:U5 snRNP; P:cell cycle; F:molecular_function	gi|56753428	0	1005.7	Sjp_0307100 Thioredoxin-likeprotein 4A, putative	Sjp_0307100	7.81174e-105	300.442	sp|P83877|TXN4A_MOUSEThioredoxin-like protein 4A [Mus musculus]	sp|P83877	1.70775e-92	273.092	product=Thioredoxin-like protein 4A, putative	Sha_300116	3.32127e-136	483.096					gi|56753429|gb|AAW24918.1|SjpHGC05540 protein [Schistosoma japonicum] >gi|257205794|emb|CAX82548.1| hypotheticial protein [Schistosoma japonicum] >gi|257206024|emb|CAX82663.1| hypotheticial protein [Schistosoma japonicum] >gi|257206664|emb|CAX82960.1| hypotheticial protein [Schistosoma japonicum]	gb|AAW24918.1	4.92183e-101	300.442	IPR004123	Dim1 family	FAMILY
comp8503_c0_seq1			-	gi|56753430	7.61618e-33	137.772	Sjp_0109120 expressedprotein	Sjp_0109120	3.05272e-46	158.688	tr|G4V9M7|G4V9M7_SCHMA Putative uncharacterized protein [Schistosoma mansoni]	tr|G4V9M7	1.80079e-24	107.842									gi|844870989|ref|XP_012800397.1|hypothetical protein MS3_09114 [Schistosoma haematobium] >gi|685966252|gb|KGB40639.1| hypothetical protein MS3_09114 [Schistosoma haematobium]	ref|XP_012800397.1	7.10756e-25	109.768
comp15599_c0_seq1			-	gi|56753430	0	710.234	Sjp_0109120 expressedprotein	Sjp_0109120	8.40103e-68	219.935	tr|Q5DGY7|Q5DGY7_SCHJA SjpHGC07178 protein OS=Schistosoma japonicum PE=4 SV=1	tr|Q5DGY7	3.62516e-64	203.371					hypothetical protein	Smp_168240	2.29154e-87	320.591	gi|56753431|gb|AAW24919.1|SjpHGC07178 protein [Schistosoma japonicum]	gb|AAW24919.1	7.84147e-64	203.371
comp13602_c0_seq1			-	gi|56753436	7.07572e-162	566.195
comp27145_c0_seq1			-	gi|56753436	3.08789e-83	303.971	Sjp_0305410 IPR001032,Leghaemoglobin;IPR012292,Globin-related;IPR009050,Globin-like;IPR000971,Globin,domain-containing	Sjp_0305410	1.77071e-32	112.079	tr|Q5DGY4|Q5DGY4_SCHJA SjpHGC09035 protein OS=Schistosoma japonicum PE=2 SV=1	tr|Q5DGY4	5.15771e-29	112.079									gi|56753437|gb|AAW24922.1|SjpHGC09035 protein [Schistosoma japonicum]	gb|AAW24922.1	1.11565e-28	112.079
comp46539_c0_seq1			-	gi|56753436	5.4562e-81	296.584
comp6332_c0_seq1			-	gi|56753438	0	2488.56	Sjp_0014750 expressedprotein	Sjp_0014750	0	1048.11	tr|G4VAU6|G4VAU6_SCHMA Putative uncharacterized protein OS=Schistosoma mansoni]	tr|G4VAU6	0	1173.3	product=hypothetical protein	Sha_106356	0	1905.02	expressed protein	Smp_121950	0	1871.78	gi|844851573|ref|XP_012795738.1|hypothetical protein MS3_04246 [Schistosoma haematobium] >gi|685960282|gb|KGB35973.1| hypothetical protein MS3_04246 [Schistosoma haematobium]	ref|XP_012795738.1	0	1173.69
comp6332_c0_seq2			-	gi|56753438	0	2488.56	Sjp_0014750 expressedprotein	Sjp_0014750	0	1048.11	tr|G4VAU6|G4VAU6_SCHMA Putative uncharacterized protein OS=Schistosoma mansoni]	tr|G4VAU6	0	1167.53	product=hypothetical protein	Sha_106356	0	2058.29	expressed protein	Smp_121950	0	1868.08	gi|844851573|ref|XP_012795738.1|hypothetical protein MS3_04246 [Schistosoma haematobium] >gi|685960282|gb|KGB35973.1| hypothetical protein MS3_04246 [Schistosoma haematobium]	ref|XP_012795738.1	0	1244.95
comp21229_c0_seq1	sp|O95271|TNKS1_HUMANTankyrase-1 [Homo sapiens]	1.5203e-09	P:spindle assembly; C:nuclear membrane; P:protein polyubiquitination; P:mitotic nuclear division; P:Wnt signaling pathway; F:NAD+ ADP-ribosyltransferase activity; C:chromosome, centromeric region; P:peptidyl-threonine phosphorylation; P:peptidyl-serine phosphorylation; P:protein transport; C:nuclear pore; C:Golgi membrane; C:pericentriolar material; P:positive regulation of transcription from RNA…	gi|56753444	2.97431e-99	357.524	Sjp_0016540 Ankyrin-2,putative	Sjp_0016540	5.2234e-41	140.198	tr|G4VGA2|G4VGA2_SCHMA Prolyl oligopeptidase (S09 family) [Schistosoma mansoni]	tr|G4VGA2	1.06959e-35	137.887	product=Prolyl endopeptidase, putative	Sha_107494	2.08245e-69	259.651	prolyl oligopeptidase (S09 family)	Smp_130310	4.69651e-66	248.571	gi|360043548|emb|CCD78961.1|prolyl oligopeptidase (S09 family) [Schistosoma mansoni]	emb|CCD78961.1	2.3136e-35	137.887	IPR002110	Ankyrin repeat	REPEAT
comp30729_c0_seq1	gi|360043548|emb|CCD78961.1|prolyl oligopeptidase (S09 family) [Schistosoma mansoni]	9.82002e-49	P:intracellular signal transduction; P:proteolysis; F:serine-type endopeptidase activity; F:serine-type peptidase activity	gi|56753444	3.42304e-124	440.623	Sjp_0016540 Ankyrin-2,putative	Sjp_0016540	3.72313e-52	171.785	tr|Q5DGY0|Q5DGY0_SCHJA SjpHGC07382 protein OS=Schistosoma japonicum PE=2 SV=1	tr|Q5DGY0	4.78086e-51	169.088	product=Prolyl endopeptidase, putative	Sha_107494	8.81257e-79	291.044	prolyl oligopeptidase (S09 family)	Smp_130310	1.17935e-82	303.971	gi|56753445|gb|AAW24926.1|SjpHGC07382 protein [Schistosoma japonicum]	gb|AAW24926.1	1.03413e-50	169.088	IPR001496	SOCS box domain	DOMAIN
comp32641_c0_seq1	sp|Q8TC84|FANK1_HUMANFibronectin type 3 and ankyrin repeat domains protein 1 [Homo sapiens]	4.5455e-10	C:cytoplasm; C:nucleolus; C:nucleus; P:positive regulation of homotypic cell-cell adhesion; C:postsynaptic membrane; P:positive regulation of cell communication by electrical coupling; C:plasma membrane; C:T-tubule; P:neuronal action potential; P:protein localization to plasma membrane; F:ion channel binding; C:intercalated disc; F:spectrin binding; P:neuromuscular junction development; C:spectri…	gi|56753444	1.64254e-96	348.29	Sjp_0016540 Ankyrin-2,putative	Sjp_0016540	3.83514e-36	126.716	tr|Q5DGY0|Q5DGY0_SCHJA SjpHGC07382 protein OS=Schistosoma japonicum PE=2 SV=1	tr|Q5DGY0	2.88573e-34	125.176	product=Prolyl endopeptidase, putative	Sha_107494	1.92343e-64	243.031	prolyl oligopeptidase (S09 family)	Smp_130310	9.32366e-63	237.491	gi|56753445|gb|AAW24926.1|SjpHGC07382 protein [Schistosoma japonicum]	gb|AAW24926.1	6.24203e-34	125.176	IPR002110	Ankyrin repeat	REPEAT
comp4782_c0_seq1			-	gi|56753446	0	1197.75	Sjp_0102780 IPR009764,Ovariancarcinoma immunoreactive antigen,domain-containing	Sjp_0102780	4.56619e-128	369.777	tr|Q5DGX9|Q5DGX9_SCHJA SjpHGC07101 protein OS=Schistosoma japonicum PE=2 SV=1	tr|Q5DGX9	1.61196e-123	366.696									gi|56753447|gb|AAW24927.1|SjpHGC07101 protein [Schistosoma japonicum]	gb|AAW24927.1	3.48678e-123	366.696	noIPR	Ovarian carcinoma immunoreactive antigen	DOMAIN
comp4782_c0_seq2			-	gi|56753446	0	636.368	Sjp_0102780 IPR009764,Ovariancarcinoma immunoreactive antigen,domain-containing	Sjp_0102780	1.47899e-92	179.489	tr|Q5DGX9|Q5DGX9_SCHJA SjpHGC07101 protein OS=Schistosoma japonicum PE=2 SV=1	tr|Q5DGX9	1.93946e-85	179.489									gi|56753447|gb|AAW24927.1|SjpHGC07101 protein [Schistosoma japonicum]	gb|AAW24927.1	4.4562e-85	179.489
comp4782_c0_seq3			-	gi|56753446	0	1131.27	Sjp_0102780 IPR009764,Ovariancarcinoma immunoreactive antigen,domain-containing	Sjp_0102780	5.1024e-132	379.793	tr|Q5DGX9|Q5DGX9_SCHJA SjpHGC07101 protein OS=Schistosoma japonicum PE=2 SV=1	tr|Q5DGX9	1.9219e-123	366.696									gi|56753447|gb|AAW24927.1|SjpHGC07101 protein [Schistosoma japonicum]	gb|AAW24927.1	4.1572e-123	366.696	noIPR	Ovarian carcinoma immunoreactive antigen	DOMAIN
comp4782_c0_seq4			-	gi|56753446	0	636.368	Sjp_0102780 IPR009764,Ovariancarcinoma immunoreactive antigen,domain-containing	Sjp_0102780	1.1509e-89	179.489	tr|Q5DGX9|Q5DGX9_SCHJA SjpHGC07101 protein OS=Schistosoma japonicum PE=2 SV=1	tr|Q5DGX9	1.88797e-85	179.489									gi|56753447|gb|AAW24927.1|SjpHGC07101 protein [Schistosoma japonicum]	gb|AAW24927.1	4.33465e-85	179.489
comp1332_c0_seq1	sp|P80303|NUCB2_HUMANNucleobindin-2 [Homo sapiens]	6.36774e-30	C:nuclear outer membrane; F:DNA binding; C:Golgi apparatus; C:endoplasmic reticulum-Golgi intermediate compartment; F:protein binding; C:endoplasmic reticulum; C:cytosol; C:plasma membrane; F:calcium ion binding; C:extracellular space; C:membrane; C:nuclear envelope; C:extracellular region; C:microtubule cytoskeleton; F:metal ion binding; C:cytoplasm	gi|56753450	0	1735.12	Sjp_0304230 Nucleobindin-1precursor, putative	Sjp_0304230	4.41352e-127	367.851	sp|Q9JI85|NUCB2_RATNucleobindin-2 [Rattus norvegicus]	sp|Q9JI85	2.03242e-23	102.834	product=Nucleobindin-1, putative	Sha_201028	9.77593e-134	475.709					gi|257205918|emb|CAX82610.1|Nucleobindin-2 precursor [Schistosoma japonicum]	emb|CAX82610.1	1.27945e-122	362.459	IPR018247	EF-Hand 1, calcium-binding site	BINDING_SITE
comp4789_c0_seq1	sp|Q562A2|ZFR_RATZinc finger RNA-binding protein [Rattus norvegicus]	7.14208e-13	C:chromosome; F:RNA binding; C:cytoplasm; P:multicellular organismal development; F:zinc ion binding; C:nucleus; F:DNA binding; F:nucleic acid binding; F:metal ion binding; C:nucleolus; F:protein binding	gi|56753452	0	1489.52	Sjp_0100850 IPR006561,DZF,domain-containing	Sjp_0100850	6.80587e-111	325.865	sp|Q562A2|ZFR_RATZinc finger RNA-binding protein [Rattus norvegicus]	sp|Q562A2	2.69017e-14	78.9518									gi|844838877|ref|XP_012792759.1|Zinc finger RNA-binding protein 2 [Schistosoma haematobium] >gi|685956839|gb|KGB33003.1| Zinc finger RNA-binding protein 2 [Schistosoma haematobium]	ref|XP_012792759.1	5.23862e-156	478.789
comp4789_c0_seq2	sp|Q562A2|ZFR_RATZinc finger RNA-binding protein [Rattus norvegicus]	4.45261e-13	C:chromosome; F:RNA binding; C:cytoplasm; P:multicellular organismal development; F:zinc ion binding; C:nucleus; F:DNA binding; F:nucleic acid binding; F:metal ion binding; C:nucleolus; F:protein binding	gi|56753452	0	1489.52	Sjp_0100850 IPR006561,DZF,domain-containing	Sjp_0100850	8.95168e-111	325.865	sp|Q562A2|ZFR_RATZinc finger RNA-binding protein [Rattus norvegicus]	sp|Q562A2	2.34601e-14	79.337	product=Zinc finger RNA-binding protein 2, putative	Sha_105513	0	769.327	double-stranded rna-binding protein zn72d, putative	Smp_140100	2.93127e-145	514.489	gi|844838877|ref|XP_012792759.1|Zinc finger RNA-binding protein 2 [Schistosoma haematobium] >gi|685956839|gb|KGB33003.1| Zinc finger RNA-binding protein 2 [Schistosoma haematobium]	ref|XP_012792759.1	5.7111e-175	528.48
comp5261_c0_seq1	sp|Q96CP7|TLCD1_HUMANTLC domain-containing protein 1 [Homo sapiens]	1.88844e-13	C:integral component of membrane	gi|56753454	0	2651.06	Sjp_0030940 TLCdomain-containing protein 2, putative	Sjp_0030940	1.9388e-126	370.163	sp|A8WGS4|TLCD2_DANRETLC domain-containing protein 2 [Danio rerio]	sp|A8WGS4	2.63338e-26	110.923									gi|56753455|gb|AAW24931.1|SjpHGC06101 protein [Schistosoma japonicum]	gb|AAW24931.1	2.24167e-162	472.626	noIPR	TRAM/LAG1/CLN8 homology domain	DOMAIN
comp5261_c0_seq2	sp|Q96CP7|TLCD1_HUMANTLC domain-containing protein 1 [Homo sapiens]	1.258e-08	C:integral component of membrane	gi|56753454	0	2248.49	Sjp_0306640 TLCdomain-containing protein 2, putative	Sjp_0306640	9.19206e-98	295.049	sp|A8WGS4|TLCD2_DANRETLC domain-containing protein 2 [Danio rerio]	sp|A8WGS4	4.89628e-20	93.5893									gi|56753455|gb|AAW24931.1|SjpHGC06101 protein [Schistosoma japonicum]	gb|AAW24931.1	2.01541e-123	329.331	noIPR	TRAM/LAG1/CLN8 homology domain	DOMAIN
comp11560_c0_seq1	gi|353231787|emb|CCD79142.1|mannosyl-oligosaccharidealpha-1,2-mannosidase-r el ated [Schistosoma mansoni]	3.2199e-30	F:mannosyl-oligosaccharide 1,2-alpha-mannosidase activity; C:membrane; P:obsolete GTP catabolic process; F:nucleotide binding; F:GTP binding; P:signal transduction; F:GTPase activity; P:small GTPase mediated signal transduction; F:calcium ion binding	gi|56753456	0	640.061	Sjp_0020580 ko:K10085ER degradation enhancer, mannosidase alpha-like 2, putative	Sjp_0020580	4.29509e-49	165.622	tr|G4VI91|G4VI91_SCHMA Mannosyl-oligosaccharidealpha-1,2-mannosidase-r el ated [Schistosoma mansoni]	tr|G4VI91	3.28913e-26	112.464									gi|353231787|emb|CCD79142.1|mannosyl-oligosaccharidealpha-1,2-mannosidase-r el ated [Schistosoma mansoni]	emb|CCD79142.1	7.1146e-26	112.464
comp17150_c0_seq1	gi|353231787|emb|CCD79142.1|mannosyl-oligosaccharidealpha-1,2-mannosidase-r el ated [Schistosoma mansoni]	3.01625e-06	F:mannosyl-oligosaccharide 1,2-alpha-mannosidase activity; C:membrane; P:obsolete GTP catabolic process; F:nucleotide binding; F:GTP binding; P:signal transduction; F:GTPase activity; P:small GTPase mediated signal transduction; F:calcium ion binding	gi|56753456	6.59062e-80	292.891	Sjp_0020580 ko:K10085ER degradation enhancer, mannosidase alpha-like 2, putative	Sjp_0020580	1.62706e-20	83.1889	tr|Q5DGX4|Q5DGX4_SCHJA SjpHGC04517 protein OS=Schistosoma japonicum PE=2 SV=1	tr|Q5DGX4	2.1901e-16	58.5362									gi|56753457|gb|AAW24932.1|SjpHGC04517 protein [Schistosoma japonicum]	gb|AAW24932.1	4.79585e-16	58.5362
comp22510_c0_seq1	sp|Q9BV94|EDEM2_HUMANER degradation-enhancing alpha-mannosidase-like protein 2 [Homo sapiens]	3.10874e-21	F:mannosyl-oligosaccharide 1,2-alpha-mannosidase activity; P:cellular protein metabolic process; C:endoplasmic reticulum membrane; C:extracellular region; P:post-translational protein modification; C:endoplasmic reticulum lumen; P:protein folding; P:response to unfolded protein; F:calcium ion binding; P:protein N-linked glycosylation via asparagine; F:misfolded protein binding; F:protein binding;…	gi|56753456	1.36651e-102	368.604	Sjp_0020580 ko:K10085ER degradation enhancer, mannosidase alpha-like 2, putative	Sjp_0020580	1.12022e-39	137.117	sp|Q9BV94|EDEM2_HUMANER degradation-enhancing alpha-mannosidase-like protein 2 [Homo sapiens]	sp|Q9BV94	7.62194e-22	92.0485									gi|56753457|gb|AAW24932.1|SjpHGC04517 protein [Schistosoma japonicum]	gb|AAW24932.1	8.81843e-38	137.502
comp40385_c0_seq1	sp|Q9BV94|EDEM2_HUMANER degradation-enhancing alpha-mannosidase-like protein 2 [Homo sapiens]	1.81753e-08	F:mannosyl-oligosaccharide 1,2-alpha-mannosidase activity; P:cellular protein metabolic process; C:endoplasmic reticulum membrane; C:extracellular region; P:post-translational protein modification; C:endoplasmic reticulum lumen; P:protein folding; P:response to unfolded protein; F:calcium ion binding; P:protein N-linked glycosylation via asparagine	gi|56753456	8.16272e-79	289.198	Sjp_0020580 ko:K10085ER degradation enhancer, mannosidase alpha-like 2, putative	Sjp_0020580	2.02262e-32	116.701	tr|Q5DGX4|Q5DGX4_SCHJA SjpHGC04517 protein OS=Schistosoma japonicum PE=2 SV=1	tr|Q5DGX4	1.82676e-30	116.701									gi|56753457|gb|AAW24932.1|SjpHGC04517 protein [Schistosoma japonicum]	gb|AAW24932.1	3.95141e-30	116.701
comp4659_c0_seq1			-	gi|56753458	0	676.994	Sjp_0209270 expressedprotein	Sjp_0209270	2.53635e-61	187.193	tr|Q5DGX3|Q5DGX3_SCHJA SjpHGC03375 protein OS=Schistosoma japonicum PE=2 SV=1	tr|Q5DGX3	7.38785e-58	187.193									gi|56753459|gb|AAW24933.1|SjpHGC03375 protein [Schistosoma japonicum]	gb|AAW24933.1	1.59804e-57	187.193
comp273_c0_seq1			-	gi|56753462	9.19497e-74	272.578	Sjp_0133870 Conservedhypothetical protein	Sjp_0133870	6.25812e-35	122.479	tr|C4PYC2|C4PYC2_SCHMA Putative uncharacterized protein OS=Schistosoma mansoni]	tr|C4PYC2	9.46521e-12	67.781									gi|350854109|emb|CAZ28242.2|hypothetical protein Smp_125000 [Schistosoma mansoni]	emb|CAZ28242.2	2.04739e-11	67.781
comp6070_c0_seq1	sp|B5X4E0|CALUB_SALSACalumenin-B [Salmo salar]	4.11818e-81	F:metal ion binding; C:endoplasmic reticulum lumen; F:calcium ion binding; C:sarcoplasmic reticulum lumen; C:endoplasmic reticulum; C:melanosome; C:extracellular region; C:sarcoplasmic reticulum; P:platelet activation; P:platelet degranulation; P:blood coagulation; C:Golgi apparatus; F:protein binding; P:biological_process	gi|56753464	0	1781.29	Sjp_0101290 Reticulocalbin-3precursor, putative	Sjp_0101290	4.50275e-158	447.588	sp|B5X4E0|CALUB_SALSACalumenin-B [Salmo salar]	sp|B5X4E0	3.91831e-73	236.498	product=Calumenin-B, putative	Sha_103673	0	1048.17	reticulocalbin, putative	Smp_147680	0	1011.24	gi|56755717|gb|AAW26037.1|unknown [Schistosoma japonicum]	gb|AAW26037.1	0	668.307	noIPR	EF-Hand 1, calcium-binding site	BINDING_SITE
comp6070_c0_seq2	sp|B5X4E0|CALUB_SALSACalumenin-B [Salmo salar]	1.2782e-79	F:metal ion binding; C:endoplasmic reticulum lumen; F:calcium ion binding; C:sarcoplasmic reticulum lumen; C:endoplasmic reticulum; C:melanosome; C:extracellular region; C:sarcoplasmic reticulum	gi|56753464	0	1844.08	Sjp_0101290 Reticulocalbin-3precursor, putative	Sjp_0101290	1.00738e-132	382.104	sp|Q6IP82|CALU_XENLACalumenin [Xenopus laevis]	sp|Q6IP82	5.76546e-72	232.646	product=Calumenin-B, putative	Sha_103673	0	1000.16	reticulocalbin, putative	Smp_147680	0	972.458	gi|56755717|gb|AAW26037.1|unknown [Schistosoma japonicum]	gb|AAW26037.1	0	602.053	IPR018247	EF-Hand 1, calcium-binding site	BINDING_SITE
comp4218_c0_seq1			-	gi|56753466	0	1456.28	Sjp_0209040 expressedprotein	Sjp_0209040	4.99409e-88	261.922	tr|Q5DGW9|Q5DGW9_SCHJA SjpHGC05740 protein OS=Schistosoma japonicum PE=2 SV=1	tr|Q5DGW9	1.45467e-84	261.922									gi|56753467|gb|AAW24937.1|SjpHGC05740 protein [Schistosoma japonicum]	gb|AAW24937.1	3.14655e-84	261.922
comp56879_c0_seq1			-	gi|56753466	2.68271e-94	340.904
comp4531_c0_seq1	sp|O35092|TI17A_RATMitochondrial import inner membrane translocase subunit Tim17-A [Rattus norvegicus]	5.8423e-46	C:integral component of membrane; P:intracellular protein transport; C:mitochondrial inner membrane presequence translocase complex; F:P-P-bond-hydrolysis-driven protein transmembrane transporter activity; P:cellular protein metabolic process; C:integral component of mitochondrial inner membrane; P:protein targeting to mitochondrion; C:mitochondrion; C:microtubule cytoskeleton; P:protein transpor…	gi|56753468	0	1282.7	Sjp_0202130 Mitochondrialimport inner membrane translocase subunit Tim17-A, putative	Sjp_0202130	2.14559e-99	296.59	sp|Q9Z0V8|TI17A_MOUSEMitochondrial import inner membrane translocase subunit Tim17-A [Mus musculus]	sp|Q9Z0V8	6.33639e-45	158.688									gi|226489015|emb|CAX74857.1|Mitochondrial import inner membrane translocase subunit Tim17-A [Schistosoma japonicum] >gi|226489020|emb|CAX74859.1| Mitochondrial import inner membrane translocase subunit Tim17-A [Schistosoma japonicum] >gi|226489022|emb|CAX74860.1| Mitochondrial import inner membrane translocase subunit Tim17-A [Schistosoma japonicum]	emb|CAX74857.1	1.65722e-103	316.62	noIPR	Mitochondrial inner membrane translocase complex, subunit Tim17	FAMILY
comp5469_c0_seq1			-	gi|56753474	0	880.126	Sjp_0116320 IPR011001,Saposin-like,domain-containing	Sjp_0116320	9.9026e-50	158.303	tr|Q5DB48|Q5DB48_SCHJA Putative uncharacterized protein OS=Schistosoma japonicum PE=4 SV=1	tr|Q5DB48	5.02867e-64	204.142									gi|56757599|gb|AAW26958.1|unknown [Schistosoma japonicum]	gb|AAW26958.1	1.08774e-63	204.142	IPR011001	Saposin-like	DOMAIN
comp10063_c0_seq1	sp|O43615|TIM44_HUMANMitochondrial import inner membrane translocase subunit TIM44 [Homo sapiens]	3.45002e-09	P:cellular protein metabolic process; C:mitochondrion; F:ATP binding; P:protein targeting to mitochondrion; C:mitochondrial matrix; C:mitochondrial inner membrane; F:protein binding; F:P-P-bond-hydrolysis-driven protein transmembrane transporter activity	gi|56753482	1.06056e-139	492.329	Sjp_0302350 Importinner membrane translocase subunit TIM44, mitochondrial precursor, putative	Sjp_0302350	3.51999e-53	172.555	tr|C1LFG2|C1LFG2_SCHJA Import inner membrane translocase subunit TIM44, mitochondrial OS=Schistosoma japonicum PE=2 SV=1	tr|C1LFG2	1.0253e-49	172.555									gi|226480686|emb|CAX73440.1|Import inner membrane translocase subunit TIM44, mitochondrial precursor [Schistosoma japonicum]	emb|CAX73440.1	2.21778e-49	172.555
comp12019_c0_seq1			-	gi|56753482	4.93325e-159	556.962	Sjp_0302350 Importinner membrane translocase subunit TIM44, mitochondrial precursor, putative	Sjp_0302350	3.04179e-63	200.29	tr|C1LFG2|C1LFG2_SCHJA Import inner membrane translocase subunit TIM44, mitochondrial OS=Schistosoma japonicum PE=2 SV=1	tr|C1LFG2	8.86008e-60	200.29									gi|226480686|emb|CAX73440.1|Import inner membrane translocase subunit TIM44, mitochondrial precursor [Schistosoma japonicum]	emb|CAX73440.1	1.91649e-59	200.29
comp14691_c0_seq1	sp|O43615|TIM44_HUMANMitochondrial import inner membrane translocase subunit TIM44 [Homo sapiens]	1.30787e-56	P:cellular protein metabolic process; C:mitochondrion; F:ATP binding; P:protein targeting to mitochondrion; C:mitochondrial matrix; C:mitochondrial inner membrane; F:protein binding; F:P-P-bond-hydrolysis-driven protein transmembrane transporter activity; C:membrane; P:intracellular protein transport; P:protein transport; P:transport	gi|56753482	0	861.659	Sjp_0302350 Importinner membrane translocase subunit TIM44, mitochondrial precursor, putative	Sjp_0302350	4.87275e-115	335.109	sp|O35857|TIM44_MOUSEMitochondrial import inner membrane translocase subunit TIM44 [Mus musculus]	sp|O35857	1.23374e-57	192.2					mitochondrial import inner membrane translocase subunit tim44, putative	Smp_158380	1.76282e-143	507.102	gi|226480686|emb|CAX73440.1|Import inner membrane translocase subunit TIM44, mitochondrial precursor [Schistosoma japonicum]	emb|CAX73440.1	3.0701e-111	335.109	IPR032710	NTF2-like domain	DOMAIN
comp21669_c0_seq1	sp|O43615|TIM44_HUMANMitochondrial import inner membrane translocase subunit TIM44 [Homo sapiens]	2.70321e-12	P:cellular protein metabolic process; C:mitochondrion; F:ATP binding; P:protein targeting to mitochondrion; C:mitochondrial matrix; C:mitochondrial inner membrane; F:protein binding; F:P-P-bond-hydrolysis-driven protein transmembrane transporter activity; C:membrane; P:intracellular protein transport; P:protein transport; P:transport	gi|56753482	2.91409e-78	287.351	Sjp_0302350 Importinner membrane translocase subunit TIM44, mitochondrial precursor, putative	Sjp_0302350	6.82919e-31	110.538	sp|O43615|TIM44_HUMANMitochondrial import inner membrane translocase subunit TIM44 [Homo sapiens]	sp|O43615	4.57864e-11	60.4622	product=Mitochondrial import inner membrane translocase subunit TIM44, putative	Sha_103165	3.48046e-31	132.232	mitochondrial import inner membrane translocase subunit tim44, putative	Smp_158380	2.76386e-42	169.165	gi|226480686|emb|CAX73440.1|Import inner membrane translocase subunit TIM44, mitochondrial precursor [Schistosoma japonicum]	emb|CAX73440.1	4.30277e-27	110.538
comp6330_c0_seq1			-	gi|56753486	0	1234.68	Sjp_0017920 expressedprotein	Sjp_0017920	5.48747e-47	160.999	tr|C1L3P3|C1L3P3_SCHJA Uncharacterized protein OS=Schistosoma japonicum PE=2 SV=1	tr|C1L3P3	6.79104e-82	258.07									gi|226490158|emb|CAX69321.1|hypothetical protein [Schistosoma japonicum]	emb|CAX69321.1	1.46895e-81	258.07
comp6330_c0_seq2			-	gi|56753486	0	1958.57	Sjp_0017920 expressedprotein	Sjp_0017920	7.45311e-68	216.468	tr|Q5C741|Q5C741_SCHJA SjpHGC02284 protein (Fragment) OS=Schistosoma japonicum PE=2 SV=2	tr|Q5C741	1.03736e-66	222.631									gi|76152857|gb|AAX24533.2|SjpHGC02284 protein [Schistosoma japonicum]	gb|AAX24533.2	2.24387e-66	222.631
[truncated: 22,506 more rows]
[truncated: 841 more columns]
