# Supplementary material for: Dynamic transcriptomes identify biogenic amines and insect-like hormonal regulation for mediating reproduction in Schistosoma japonicum
Source: Nat Commun. 2017 Mar 13;8:14693. doi: 10.1038/ncomms14693 (PMC5355954; doi:10.1038/ncomms14693)
Supplement: Supplementary Data 3 — The list of Sex-Biased transcripts. [file ncomms14693-s4.xlsx]

## Sheet: Summary
Supplementary Data 3. The list of Sex-Biased transcripts
Sex biased genes	14 d	16 d	18 d	20 d	22 d	24 d	26 d
Female-biased	73	100	126	104	723	1020	973
Male-biased	195	140	195	250	1838	3929	8907

## Sheet: List of Sex-Biased transcripts
Supplementary Data 3. The list of Sex-Biased transcripts
Sex-biased transcript	De novo transcript	Day	Annotation
Female	Fcomp12681_c0_seq1	D14	Gag-Pol polyprotein [Schistosoma japonicum]
Female	Fcomp12808_c0_seq1	D14
Female	Fcomp1359_c0_seq1	D14	Cysteine-rich with EGF-like domain protein 1 precursor [Schistosoma japonicum]
Female	Fcomp14349_c0_seq1	D14	Fizzy-related protein-like protein [Schistosoma haematobium]
Female	Fcomp1576_c0_seq1	D14	egg protein CP422 [Schistosoma japonicum]
Female	Fcomp1725_c0_seq2	D14
Female	Fcomp18891_c0_seq1	D14
Female	Fcomp19063_c0_seq1	D14	nuclear transcription factor-Y gamma [Schistosoma japonicum]
Female	Fcomp19747_c0_seq1	D14
Female	Fcomp19832_c0_seq1	D14	unknown [Schistosoma japonicum]
Female	Fcomp19836_c0_seq1	D14
Female	Fcomp20931_c0_seq1	D14	Gag-Pol polyprotein [Schistosoma japonicum]
Female	Fcomp22065_c0_seq1	D14	nuclear transcription factor-Y gamma [Schistosoma japonicum]
Female	Fcomp22741_c0_seq1	D14
Female	Fcomp2308_c0_seq1	D14	SJCHGC02220 protein [Schistosoma japonicum]
Female	Fcomp23436_c0_seq1	D14	hypothetical protein MS3_03960 [Schistosoma haematobium]
Female	Fcomp26753_c0_seq1	D14
Female	Fcomp28358_c0_seq1	D14
Female	Fcomp3051_c0_seq1	D14	SJCHGC01415 protein [Schistosoma japonicum]
Female	Fcomp3311_c0_seq1	D14	cryptopsoridial mucin 80.1 [Schistosoma japonicum]
Female	Fcomp3366_c0_seq2	D14	similar to GenBank Accession Number Y14162 fizzy-related protein in Drosophila melanogaster [Schistosoma japonicum]
Female	Fcomp3786_c0_seq1	D14
Female	Fcomp41957_c0_seq1	D14
Female	Fcomp4662_c0_seq1	D14	putative ubiquitin-conjugating enzyme [Schistosoma japonicum]
Female	Fcomp4779_c0_seq1	D14	UV excision repair protein RAD23 homolog B [Schistosoma japonicum]
Female	Fcomp4779_c0_seq2	D14	putative uv excision repair protein rad23 [Schistosoma mansoni]
Female	Fcomp5146_c0_seq1	D14	Gag-Pol polyprotein [Schistosoma japonicum]
Female	Fcomp533_c0_seq1	D14
Female	Fcomp5510_c0_seq1	D14	pol polyprotein [Schistosoma japonicum]
Female	Fcomp5510_c0_seq2	D14	pol polyprotein [Schistosoma japonicum]
Female	Fcomp5510_c0_seq3	D14	pol polyprotein [Schistosoma japonicum]
Female	Fcomp5510_c0_seq4	D14	pol polyprotein [Schistosoma japonicum]
Female	Fcomp5510_c0_seq5	D14	pol polyprotein [Schistosoma japonicum]
Female	Fcomp5510_c0_seq6	D14	pol polyprotein [Schistosoma japonicum]
Female	Fcomp5755_c0_seq1	D14	histone H3 [Culex quinquefasciatus]
Female	Fcomp6005_c0_seq1	D14
Female	Fcomp609_c0_seq1	D14
Female	Fcomp6157_c0_seq1	D14	SJCHGC01415 protein [Schistosoma japonicum]
Female	Fcomp6430_c0_seq1	D14	SJCHGC03301 protein [Schistosoma japonicum]
Female	Fcomp6449_c0_seq1	D14	SJCHGC01741 protein [Schistosoma japonicum]
Female	Fcomp6466_c0_seq1	D14	PREDICTED: transitional endoplasmic reticulum ATPase-like [Meleagris gallopavo]
Female	Fcomp6487_c0_seq1	D14	PREDICTED: transitional endoplasmic reticulum ATPase-like, partial [Phaethon lepturus]
Female	Fcomp6507_c0_seq1	D14	SJCHGC09453 protein [Schistosoma japonicum]
Female	Fcomp7436_c0_seq1	D14	similar to NM_007126 transitional endoplasmic reticulum ATPase [Schistosoma japonicum]
Female	Fcomp7672_c0_seq1	D14	hypothetical protein MS3_03960 [Schistosoma haematobium]
Female	Fcomp8325_c0_seq1	D14
Female	Fcomp8704_c0_seq1	D14
Female	Fcomp9401_c0_seq1	D14	Fizzy-related protein-like protein [Schistosoma haematobium]
Female	comp10201_c0_seq1	D14
Female	comp10816_c0_seq1	D14	pol polyprotei [Schistosoma japonicum]
Female	comp12912_c0_seq1	D14	guanosine-diphosphatase, putative [Schistosoma mansoni]
Female	comp15944_c0_seq1	D14	hypothetical protein Smp_166950 [Schistosoma mansoni]
Female	comp16848_c0_seq1	D14	pol polyprotei [Schistosoma japonicum]
Female	comp17753_c0_seq1	D14	pol polyprotei [Schistosoma japonicum]
Female	comp21009_c0_seq1	D14	SJCHGC05322 protein [Schistosoma japonicum]
Female	comp23933_c0_seq1	D14	Ribonuclease S-4 precursor [Schistosoma japonicum]
Female	comp25453_c0_seq1	D14
Female	comp301_c0_seq1	D14	hypothetical protein MS3_02541 [Schistosoma haematobium]
Female	comp320_c0_seq2	D14
Female	comp3482_c0_seq1	D14	hypothetical protein [Schistosoma japonicum]
Female	comp4586_c0_seq1	D14	Tegument antigen (I(H)A) [Schistosoma japonicum]
Female	comp49394_c0_seq1	D14	Transmembrane serine protease 8 precursor [Schistosoma japonicum]
Female	comp5300_c0_seq1	D14	SJCHGC09029 protein [Schistosoma japonicum]
Female	comp5618_c0_seq1	D14	hypothetical protein [Schistosoma japonicum]
Female	comp5795_c0_seq1	D14	SJCHGC00199 protein [Schistosoma japonicum]
Female	comp5795_c0_seq2	D14	unknown [Schistosoma japonicum]
Female	comp5795_c0_seq3	D14	unknown [Schistosoma japonicum]
Female	comp6330_c0_seq4	D14	hypothetical protein [Schistosoma japonicum]
Female	comp6740_c0_seq1	D14	hypothetical protein [Schistosoma japonicum]
Female	comp6902_c0_seq1	D14	SJ643_SCHJARecName: Full=UPF0506 protein SJCHGC09643; Flags: Precursor [Schistosoma japonicum]
Female	comp7956_c0_seq1	D14
Female	comp949_c0_seq1	D14	TPA: endonuclease-reverse transcriptase [Schistosoma mansoni]
Female	comp9916_c0_seq1	D14
Male	Fcomp20685_c0_seq1	D14
Male	Fcomp32268_c0_seq1	D14
Male	Fcomp33734_c0_seq1	D14
Male	Fcomp8654_c0_seq1	D14
Male	Fcomp9203_c0_seq1	D14
Male	Fcomp995_c0_seq1	D14
Male	comp10232_c0_seq1	D14	eukaryotic translation initiation factor 2B, subunit 4 delta [Schistosoma japonicum]
Male	comp10305_c0_seq1	D14	DEAD (Asp-Glu-Ala-Asp) box polypeptide 50 [Schistosoma japonicum]
Male	comp10505_c0_seq1	D14	putative trithorax protein ash2 [Schistosoma mansoni]
Male	comp10703_c0_seq1	D14	SJCHGC04972 protein [Schistosoma japonicum]
Male	comp1083_c0_seq1	D14	putative ATP-dependent RNA helicase DDX52 [Schistosoma japonicum]
Male	comp11213_c0_seq1	D14	WD and tetratricopeptide repeats protein 1 [Schistosoma japonicum]
Male	comp11434_c0_seq1	D14	mps one binder kinase activator-like 2 (mob2) [Schistosoma mansoni]
Male	comp11534_c0_seq1	D14	putative trithorax protein ash2 [Schistosoma mansoni]
Male	comp11840_c0_seq1	D14	SJCHGC01695 protein [Schistosoma japonicum]
Male	comp1187_c0_seq1	D14	SJCHGC00951 protein [Schistosoma japonicum]
Male	comp12283_c0_seq1	D14
Male	comp12665_c0_seq1	D14	putative diphthine synthase [Schistosoma mansoni]
Male	comp12804_c0_seq1	D14	hypothetical protein MS3_11307 [Schistosoma haematobium]
Male	comp12831_c0_seq1	D14	Katanin p80 WD40 repeat-containing subunit B1 [Schistosoma haematobium]
Male	comp12918_c0_seq1	D14
Male	comp12936_c0_seq1	D14
Male	comp13483_c0_seq1	D14	Cleavage stimulation factor subunit 3 [Schistosoma haematobium]
Male	comp1356_c0_seq1	D14	SJCHGC08844 protein [Schistosoma japonicum]
Male	comp1369_c0_seq1	D14	SJCHGC08505 protein [Schistosoma japonicum]
Male	comp13739_c0_seq1	D14	hypothetical protein Smp_128400.1, partial [Schistosoma mansoni]
Male	comp1400_c0_seq1	D14	hypothetical protein T265_13637 [Opisthorchis viverrini]
Male	comp14297_c0_seq1	D14	SJCHGC08317 protein [Schistosoma japonicum]
Male	comp1455_c0_seq1	D14	Galactose-1-phosphate uridylyltransferase [Schistosoma haematobium]
Male	comp1483_c0_seq1	D14	Nuclear pore complex protein Nup93 [Schistosoma japonicum]
Male	comp14851_c0_seq1	D14	hypothetical protein Smp_157140.1 [Schistosoma mansoni]
Male	comp15185_c0_seq1	D14	Oxalate:formate antiporter [Schistosoma haematobium]
Male	comp15228_c0_seq1	D14	hypothetical protein Smp_186940 [Schistosoma mansoni]
Male	comp15394_c0_seq1	D14	hypothetical protein Smp_076450 [Schistosoma mansoni]
Male	comp15414_c0_seq1	D14	hypothetical protein Smp_128400.2, partial [Schistosoma mansoni]
Male	comp1544_c0_seq1	D14	glycine cleavage system H protein [Schistosoma japonicum]
Male	comp15769_c0_seq1	D14
Male	comp1631_c0_seq2	D14	hypotheticial protein [Schistosoma japonicum]
Male	comp16374_c0_seq1	D14	hypothetical protein [Schistosoma japonicum]
Male	comp1637_c0_seq1	D14	SJCHGC04757 protein [Schistosoma japonicum]
Male	comp1646_c0_seq1	D14	deoxyribonuclease [Schistosoma japonicum]
Male	comp16498_c0_seq1	D14	putative diphthine synthase [Schistosoma mansoni]
Male	comp1659_c0_seq2	D14	PHD finger-like domain-containing protein 5A, partial [Schistosoma haematobium]
Male	comp1665_c0_seq1	D14	SJCHGC01355 protein [Schistosoma japonicum]
Male	comp1678_c0_seq1	D14	SJCHGC06192 protein [Schistosoma japonicum]
Male	comp1684_c0_seq1	D14	SJCHGC09044 protein [Schistosoma japonicum]
Male	comp1692_c0_seq1	D14	hypothetical protein [Schistosoma japonicum]
Male	comp16932_c0_seq1	D14	putative diphthine synthase [Schistosoma mansoni]
Male	comp1695_c0_seq1	D14	hypothetical protein [Schistosoma japonicum]
Male	comp17203_c0_seq1	D14	ATP-dependent rRNA helicase RRP3 [Schistosoma japonicum]
Male	comp1731_c0_seq1	D14	hypothetical protein Smp_038540 [Schistosoma mansoni]
Male	comp1744_c0_seq1	D14	SJCHGC05279 protein [Schistosoma japonicum]
Male	comp1753_c0_seq2	D14	family C19 non-peptidase homologue (C19 family) [Schistosoma mansoni]
Male	comp1770_c0_seq1	D14	hypothetical protein Smp_078050 [Schistosoma mansoni]
Male	comp17754_c0_seq1	D14	hypothetical protein [Schistosoma japonicum]
Male	comp17935_c0_seq1	D14	SJCHGC04069 protein [Schistosoma japonicum]
Male	comp1793_c0_seq2	D14	SJCHGC04265 protein [Schistosoma japonicum]
Male	comp18211_c0_seq1	D14
Male	comp18663_c0_seq1	D14	putative asparagine--tRNA ligase, mitochondrial [Schistosoma haematobium]
Male	comp1868_c0_seq1	D14	hypothetical protein MS3_09818 [Schistosoma haematobium]
Male	comp1868_c0_seq2	D14	hypothetical protein MS3_09818 [Schistosoma haematobium]
Male	comp1873_c0_seq1	D14
Male	comp1880_c0_seq1	D14	Serine-threonine kinase receptor-associated protein [Schistosoma japonicum]
Male	comp20176_c0_seq1	D14	Forkhead box protein K2 [Schistosoma japonicum]
Male	comp20406_c0_seq1	D14	hypothetical protein Smp_156030 [Schistosoma mansoni]
Male	comp20415_c0_seq1	D14
Male	comp20510_c0_seq1	D14	SJCHGC03598 protein [Schistosoma japonicum]
Male	comp21071_c0_seq1	D14	SJCHGC02574 protein [Schistosoma japonicum]
Male	comp21883_c0_seq1	D14	SJCHGC07851 protein [Schistosoma japonicum]
Male	comp23849_c0_seq1	D14	putative cytochrome oxidase biogenesis protein (oxa1 mitochondrial) [Schistosoma mansoni]
Male	comp24231_c0_seq1	D14
Male	comp24532_c0_seq1	D14
Male	comp2506_c0_seq1	D14	SJCHGC04204 protein [Schistosoma japonicum]
Male	comp25646_c0_seq1	D14	putative long-N-terminal adhesion GPCR [Schistosoma mansoni]
Male	comp26195_c0_seq1	D14	hypothetical protein MS3_07907, partial [Schistosoma haematobium]
Male	comp2754_c0_seq1	D14	Nipped-B-like protein [Schistosoma haematobium]
Male	comp27697_c0_seq1	D14	hypothetical protein MS3_11357, partial [Schistosoma haematobium]
Male	comp2779_c0_seq1	D14
Male	comp29250_c0_seq1	D14	Transcription activator BRG1 [Schistosoma haematobium]
Male	comp3363_c0_seq1	D14	SJCHGC09316 protein [Schistosoma japonicum]
Male	comp3428_c0_seq2	D14
Male	comp3432_c0_seq1	D14	SJCHGC06204 protein [Schistosoma japonicum]
Male	comp3432_c0_seq2	D14	SJCHGC06204 protein [Schistosoma japonicum]
Male	comp3461_c0_seq1	D14	hypothetical protein MS3_05069 [Schistosoma haematobium]
Male	comp3473_c0_seq1	D14	putative bolA-like 3 [Schistosoma japonicum]
Male	comp3489_c0_seq4	D14	WD repeat protein 53 [Schistosoma japonicum]
Male	comp3491_c0_seq2	D14	SJCHGC02362 protein [Schistosoma japonicum]
Male	comp3491_c0_seq3	D14	SJCHGC02362 protein [Schistosoma japonicum]
Male	comp3493_c0_seq1	D14	SJCHGC07070 protein [Schistosoma japonicum]
Male	comp3498_c0_seq3	D14
Male	comp35024_c0_seq1	D14	SJCHGC07875 protein [Schistosoma japonicum]
Male	comp3502_c0_seq1	D14	SSXT domain-containing protein [Schistosoma japonicum]
Male	comp3508_c0_seq2	D14	RNA-binding region RNP-1 (RNA recognition motif),domain-containing protein [Schistosoma japonicum]
Male	comp3509_c0_seq1	D14	hypothetical protein MS3_01334 [Schistosoma haematobium]
Male	comp3523_c0_seq1	D14	exocyst complex protein exo70, putative [Schistosoma mansoni]
Male	comp3559_c0_seq1	D14	putative 40S ribosomal protein S9 [Schistosoma japonicum]
Male	comp3617_c0_seq1	D14	hypothetical protein [Schistosoma japonicum]
Male	comp3617_c0_seq2	D14	hypothetical protein [Schistosoma japonicum]
Male	comp3625_c0_seq1	D14	SJCHGC01683 protein [Schistosoma japonicum]
Male	comp3660_c0_seq1	D14	SJCHGC06143 protein [Schistosoma japonicum]
Male	comp3666_c0_seq1	D14
Male	comp3667_c0_seq1	D14	similar to GenBank Accession Number U30468 cytochrome c oxidase subunit IV in Urechis caupo [Schistosoma japonicum]
Male	comp3921_c0_seq1	D14	hypotheticial protein [Schistosoma japonicum]
Male	comp3937_c0_seq2	D14	Nuclear transcription factor Y subunit gamma [Schistosoma haematobium]
Male	comp3999_c0_seq1	D14	SJCHGC06715 protein [Schistosoma japonicum]
Male	comp4027_c0_seq1	D14	hypothetical protein CLF_110550 [Clonorchis sinensis]
Male	comp4027_c0_seq2	D14
Male	comp4071_c0_seq1	D14	SJCHGC05211 protein [Schistosoma japonicum]
Male	comp4141_c0_seq1	D14	SJCHGC02216 protein [Schistosoma japonicum]
Male	comp4169_c0_seq1	D14	putative transcription factor LCR-F1 [Schistosoma mansoni]
Male	comp4169_c0_seq2	D14	putative transcription factor LCR-F1 [Schistosoma mansoni]
Male	comp4175_c0_seq1	D14	putative aldehyde dehydrogenase [Schistosoma mansoni]
Male	comp4316_c0_seq1	D14	SJCHGC02796 protein [Schistosoma japonicum]
Male	comp4363_c0_seq1	D14	UV excision repair protein RAD23 homolog B [Schistosoma japonicum]
Male	comp4410_c0_seq1	D14	SJCHGC05735 protein [Schistosoma japonicum]
Male	comp4425_c0_seq1	D14	SJCHGC04891 protein [Schistosoma japonicum]
Male	comp4440_c0_seq1	D14	unnamed protein product [Schistosoma mansoni]
Male	comp4440_c0_seq2	D14	unnamed protein product [Schistosoma mansoni]
Male	comp4493_c0_seq1	D14	SJCHGC00527 protein [Schistosoma japonicum]
Male	comp4529_c0_seq1	D14
Male	comp4536_c0_seq1	D14	SJCHGC04953 protein [Schistosoma japonicum]
Male	comp4647_c0_seq2	D14	polymerase (RNA) III (DNA directed) polypeptide H [Schistosoma japonicum]
Male	comp4704_c0_seq1	D14	SJCHGC06185 protein [Schistosoma japonicum]
Male	comp4863_c0_seq1	D14	putative sex comb on midleg homolog [Schistosoma mansoni]
Male	comp4898_c0_seq2	D14	proteasome (prosome, macropain) 26S subunit, non-ATPase, 12 [Schistosoma japonicum]
Male	comp4898_c0_seq3	D14	proteasome (prosome, macropain) 26S subunit, non-ATPase, 12 [Schistosoma japonicum]
Male	comp4898_c0_seq4	D14	proteasome (prosome, macropain) 26S subunit, non-ATPase, 12 [Schistosoma japonicum]
Male	comp49352_c0_seq1	D14	WD repeat-containing protein 18 [Schistosoma haematobium]
Male	comp5009_c0_seq1	D14	putative 26S proteasome non-ATPase regulatory subunit 7 [Schistosoma japonicum]
Male	comp5078_c0_seq1	D14	Long-chain-fatty-acid--CoA ligase 5 [Schistosoma japonicum]
Male	comp5146_c0_seq1	D14	SJCHGC02823 protein [Schistosoma japonicum]
Male	comp5324_c0_seq1	D14	putative phospholipase A-2-activating protein [Schistosoma mansoni]
Male	comp5342_c0_seq1	D14	structural constituent of ribosome [Schistosoma japonicum]
Male	comp6430_c0_seq1	D14	SJCHGC06323 protein [Schistosoma japonicum]
Male	comp6449_c0_seq1	D14	SJCHGC01650 protein [Schistosoma japonicum]
Male	comp6541_c0_seq1	D14	similar to NM_002370 mago-nashi-like protein in Homo sapiens [Schistosoma japonicum]
Male	comp6548_c0_seq1	D14	Nuclear transport factor 2 [Schistosoma japonicum]
Male	comp6584_c0_seq1	D14	20S proteasome subunit alpha 8 [Schistosoma japonicum]
Male	comp6628_c0_seq1	D14	hypothetical protein [Schistosoma japonicum]
Male	comp6633_c0_seq1	D14	hypothetical protein [Schistosoma japonicum]
Male	comp6654_c0_seq1	D14	putative polcalcin Che a 3 (Calcium-binding pollen allergen Che a 3) [Schistosoma mansoni]
Male	comp6777_c0_seq1	D14	hypothetical protein [Schistosoma japonicum]
Male	comp6790_c0_seq1	D14	SJCHGC05603 protein [Schistosoma japonicum]
Male	comp6810_c0_seq1	D14	small glutamine-rich tetratricopeptide [Schistosoma japonicum]
Male	comp6981_c0_seq1	D14	hydroxymethylbilane synthase [Schistosoma japonicum]
Male	comp6995_c0_seq1	D14	SJCHGC09414 protein [Schistosoma japonicum]
Male	comp7007_c0_seq1	D14	Splicing factor U2AF 65 kDa subunit [Schistosoma japonicum]
Male	comp7057_c0_seq1	D14	SJCHGC05278 protein [Schistosoma japonicum]
Male	comp7186_c0_seq1	D14	SJCHGC03471 protein [Schistosoma japonicum]
Male	comp7239_c0_seq1	D14	SJCHGC02904 protein [Schistosoma japonicum]
Male	comp7311_c0_seq1	D14	SJCHGC05944 protein [Schistosoma japonicum]
Male	comp7324_c0_seq1	D14	hypothetical protein MS3_10903, partial [Schistosoma haematobium]
Male	comp7336_c0_seq1	D14	unnamed protein product [Schistosoma mansoni]
Male	comp7365_c0_seq1	D14	SJCHGC05094 protein [Schistosoma japonicum]
Male	comp7367_c0_seq1	D14	SJCHGC08475 protein [Schistosoma japonicum]
Male	comp7447_c0_seq1	D14	putative galactose-1-phosphate uridylyltransferase [Schistosoma mansoni]
Male	comp7453_c0_seq1	D14	hypothetical protein [Schistosoma japonicum]
Male	comp7454_c0_seq1	D14	ribosome biogenesis regulatory protein,putative [Schistosoma mansoni]
Male	comp7516_c0_seq1	D14	SJCHGC01557 protein [Schistosoma japonicum]
Male	comp7520_c0_seq1	D14	SJCHGC06260 protein [Schistosoma japonicum]
Male	comp7528_c0_seq1	D14	SJCHGC05764 protein [Schistosoma japonicum]
Male	comp7603_c0_seq1	D14	SJCHGC05947 protein [Schistosoma japonicum]
Male	comp7610_c0_seq1	D14	putative zinc finger protein [Schistosoma mansoni]
Male	comp7800_c0_seq1	D14	SJCHGC04850 protein [Schistosoma japonicum]
Male	comp7803_c0_seq1	D14	SJCHGC01101 protein [Schistosoma japonicum]
Male	comp7841_c0_seq1	D14	Cleavage stimulation factor subunit 3 [Schistosoma haematobium]
Male	comp7848_c0_seq1	D14	Exocyst complex component 2 [Schistosoma haematobium]
Male	comp7884_c0_seq1	D14	SJCHGC08690 protein [Schistosoma japonicum]
Male	comp7888_c0_seq1	D14	hypothetical protein [Schistosoma japonicum]
Male	comp7910_c0_seq1	D14	phosphoglucomutase 3 [Schistosoma japonicum]
Male	comp7940_c0_seq1	D14	SJCHGC06258 protein [Schistosoma japonicum]
Male	comp7947_c0_seq1	D14	hypothetical protein MS3_04164, partial [Schistosoma haematobium]
Male	comp8064_c0_seq1	D14	glycosyltransferase, putative [Schistosoma mansoni]
Male	comp8144_c0_seq1	D14	oxalate/formate antiporter [Schistosoma japonicum]
Male	comp8282_c0_seq1	D14	hypothetical protein Smp_128420 [Schistosoma mansoni]
Male	comp8290_c0_seq1	D14	Coiled-coil domain-containing protein 130, partial [Schistosoma haematobium]
Male	comp8411_c0_seq1	D14	hypothetical protein Smp_018030 [Schistosoma mansoni]
Male	comp8731_c0_seq1	D14	Rhabdoid tumor deletion region protein 1 [Schistosoma japonicum]
Male	comp8866_c0_seq1	D14	DEAD (Asp-Glu-Ala-Asp) box polypeptide 50 [Schistosoma japonicum]
Male	comp8876_c0_seq1	D14	WD repeat-containing protein 18 [Schistosoma haematobium]
Male	comp8922_c0_seq1	D14	SJCHGC03430 protein [Schistosoma japonicum]
Male	comp8927_c0_seq1	D14	hypothetical protein MS3_10452, partial [Schistosoma haematobium]
Male	comp8985_c0_seq1	D14	SJCHGC09152 protein [Schistosoma japonicum]
Male	comp9000_c0_seq1	D14	hypothetical protein Smp_146870 [Schistosoma mansoni]
Male	comp9300_c0_seq1	D14	Cleavage stimulation factor 77 kDa subunit [Schistosoma japonicum]
Male	comp9390_c0_seq1	D14	SJCHGC05731 protein [Schistosoma japonicum]
Male	comp9398_c0_seq1	D14	putative embryonic ectoderm development protein [Schistosoma mansoni]
Male	comp9419_c0_seq1	D14	Cell division protein kinase 9-B [Schistosoma japonicum]
Male	comp9505_c0_seq1	D14	hypothetical protein [Schistosoma japonicum]
Male	comp9510_c0_seq1	D14	SJCHGC07344 protein [Schistosoma japonicum]
Male	comp9596_c0_seq1	D14	DEAD (Asp-Glu-Ala-Asp) box polypeptide 50 [Schistosoma japonicum]
Male	comp959_c0_seq1	D14	E3 UFM1-protein ligase 1 [Schistosoma haematobium]
Male	comp9659_c0_seq1	D14	Kelch-like protein 2 [Schistosoma haematobium]
Male	comp9784_c0_seq1	D14	helicase, putative [Schistosoma mansoni]
Male	comp9816_c0_seq1	D14	hypothetical protein Smp_018030 [Schistosoma mansoni]
Female	Fcomp12808_c0_seq1	D16
Female	Fcomp13497_c0_seq1	D16
Female	Fcomp1359_c0_seq1	D16	Cysteine-rich with EGF-like domain protein 1 precursor [Schistosoma japonicum]
Female	Fcomp13608_c0_seq1	D16
Female	Fcomp14349_c0_seq1	D16	Fizzy-related protein-like protein [Schistosoma haematobium]
Female	Fcomp14912_c0_seq1	D16	Beta-1,3-galactosyl-O-glycosyl-glycoprotein beta-1,6-N-acetylglucosaminyltransferase [Schistosoma haematobium]
Female	Fcomp16612_c0_seq1	D16	SJCHGC08167 protein [Schistosoma japonicum]
Female	Fcomp1725_c0_seq1	D16
Female	Fcomp1725_c0_seq2	D16
Female	Fcomp18402_c0_seq1	D16	MDS1 and EVI1 complex locus protein EVI1 [Clonorchis sinensis]
Female	Fcomp18891_c0_seq1	D16
Female	Fcomp19063_c0_seq1	D16	nuclear transcription factor-Y gamma [Schistosoma japonicum]
Female	Fcomp19128_c0_seq1	D16
Female	Fcomp19747_c0_seq1	D16
Female	Fcomp19832_c0_seq1	D16	unknown [Schistosoma japonicum]
Female	Fcomp19836_c0_seq1	D16
Female	Fcomp21762_c0_seq1	D16
Female	Fcomp22065_c0_seq1	D16	nuclear transcription factor-Y gamma [Schistosoma japonicum]
Female	Fcomp2308_c0_seq1	D16	SJCHGC02220 protein [Schistosoma japonicum]
Female	Fcomp23439_c0_seq1	D16
Female	Fcomp24200_c0_seq1	D16	SJCHGC05852 protein [Schistosoma japonicum]
Female	Fcomp24789_c0_seq1	D16	hypothetical protein Smp_124760 [Schistosoma mansoni]
Female	Fcomp26753_c0_seq1	D16
Female	Fcomp27221_c0_seq1	D16	Zinc finger SWIM domain-containing protein 8 [Schistosoma haematobium]
Female	Fcomp28358_c0_seq1	D16
Female	Fcomp3051_c0_seq1	D16	SJCHGC01415 protein [Schistosoma japonicum]
Female	Fcomp3311_c0_seq1	D16	cryptopsoridial mucin 80.1 [Schistosoma japonicum]
Female	Fcomp3366_c0_seq2	D16	similar to GenBank Accession Number Y14162 fizzy-related protein in Drosophila melanogaster [Schistosoma japonicum]
Female	Fcomp3786_c0_seq1	D16
Female	Fcomp38002_c0_seq1	D16
Female	Fcomp4601_c0_seq1	D16	hypothetical protein Smp_083800 [Schistosoma mansoni]
Female	Fcomp4662_c0_seq1	D16	putative ubiquitin-conjugating enzyme [Schistosoma japonicum]
Female	Fcomp4779_c0_seq1	D16	UV excision repair protein RAD23 homolog B [Schistosoma japonicum]
Female	Fcomp4779_c0_seq2	D16	putative uv excision repair protein rad23 [Schistosoma mansoni]
Female	Fcomp4823_c0_seq1	D16
Female	Fcomp5510_c0_seq1	D16	pol polyprotein [Schistosoma japonicum]
Female	Fcomp5510_c0_seq2	D16	pol polyprotein [Schistosoma japonicum]
Female	Fcomp5510_c0_seq3	D16	pol polyprotein [Schistosoma japonicum]
Female	Fcomp5510_c0_seq4	D16	pol polyprotein [Schistosoma japonicum]
Female	Fcomp5510_c0_seq5	D16	pol polyprotein [Schistosoma japonicum]
Female	Fcomp5510_c0_seq6	D16	pol polyprotein [Schistosoma japonicum]
Female	Fcomp5755_c0_seq1	D16	histone H3 [Culex quinquefasciatus]
Female	Fcomp6005_c0_seq1	D16
Female	Fcomp609_c0_seq1	D16
Female	Fcomp6157_c0_seq1	D16	SJCHGC01415 protein [Schistosoma japonicum]
Female	Fcomp6430_c0_seq1	D16	SJCHGC03301 protein [Schistosoma japonicum]
Female	Fcomp6449_c0_seq1	D16	SJCHGC01741 protein [Schistosoma japonicum]
Female	Fcomp6466_c0_seq1	D16	PREDICTED: transitional endoplasmic reticulum ATPase-like [Meleagris gallopavo]
Female	Fcomp6487_c0_seq1	D16	PREDICTED: transitional endoplasmic reticulum ATPase-like, partial [Phaethon lepturus]
Female	Fcomp6507_c0_seq1	D16	SJCHGC09453 protein [Schistosoma japonicum]
Female	Fcomp6653_c0_seq1	D16	Splicing factor U2AF 65 kDa subunit [Schistosoma japonicum]
Female	Fcomp7436_c0_seq1	D16	similar to NM_007126 transitional endoplasmic reticulum ATPase [Schistosoma japonicum]
Female	Fcomp8325_c0_seq1	D16
Female	Fcomp8704_c0_seq1	D16
Female	Fcomp9401_c0_seq1	D16	Fizzy-related protein-like protein [Schistosoma haematobium]
Female	comp12912_c0_seq1	D16	guanosine-diphosphatase, putative [Schistosoma mansoni]
Female	comp1295_c0_seq1	D16	hypothetical protein MS3_01572 [Schistosoma haematobium]
Female	comp15361_c0_seq1	D16	Multiple PDZ domain protein [Schistosoma haematobium]
Female	comp15979_c0_seq1	D16	hypothetical protein T265_01555 [Opisthorchis viverrini]
Female	comp17218_c0_seq1	D16	Discoidin domain-containing receptor 2, partial [Schistosoma haematobium]
Female	comp18581_c0_seq1	D16	Kelch-like ECH-associated protein 1 [Schistosoma japonicum]
Female	comp20795_c0_seq1	D16	guanosine-diphosphatase, putative [Schistosoma mansoni]
Female	comp21770_c0_seq1	D16	Glycosyltransferase 25 family member [Schistosoma haematobium]
Female	comp25026_c0_seq1	D16	SJCHGC08517 protein [Schistosoma japonicum]
Female	comp28013_c0_seq1	D16
Female	comp301_c0_seq1	D16	hypothetical protein MS3_02541 [Schistosoma haematobium]
Female	comp30549_c0_seq1	D16
Female	comp30839_c0_seq1	D16	Carbonic anhydrase-related protein 10 [Schistosoma haematobium]
Female	comp3390_c0_seq1	D16	Cathepsin B-like cysteine proteinase precursor [Schistosoma japonicum]
Female	comp3482_c0_seq1	D16	hypothetical protein [Schistosoma japonicum]
Female	comp3492_c0_seq1	D16	hypothetical protein MS3_09351 [Schistosoma haematobium]
Female	comp3633_c0_seq1	D16	hypothetical protein [Schistosoma japonicum]
Female	comp39307_c0_seq1	D16
Female	comp4510_c0_seq1	D16	SJCHGC02459 protein [Schistosoma japonicum]
Female	comp4510_c0_seq2	D16	SJCHGC02459 protein [Schistosoma japonicum]
Female	comp4586_c0_seq1	D16	Tegument antigen (I(H)A) [Schistosoma japonicum]
Female	comp4705_c0_seq1	D16
Female	comp49394_c0_seq1	D16	Transmembrane serine protease 8 precursor [Schistosoma japonicum]
Female	comp5053_c0_seq1	D16	SJCHGC06424 protein [Schistosoma japonicum]
Female	comp5245_c0_seq1	D16	SJCHGC00967 protein [Schistosoma japonicum]
Female	comp5300_c0_seq1	D16	SJCHGC09029 protein [Schistosoma japonicum]
Female	comp5481_c0_seq1	D16	hypothetical protein [Schistosoma japonicum]
Female	comp5618_c0_seq1	D16	hypothetical protein [Schistosoma japonicum]
Female	comp5778_c0_seq1	D16	SJCHGC00284 protein [Schistosoma japonicum]
Female	comp5795_c0_seq1	D16	SJCHGC00199 protein [Schistosoma japonicum]
Female	comp5795_c0_seq2	D16	unknown [Schistosoma japonicum]
Female	comp5795_c0_seq3	D16	unknown [Schistosoma japonicum]
Female	comp6230_c0_seq1	D16	carboxypeptidase C [Schistosoma japonicum]
Female	comp6740_c0_seq1	D16	hypothetical protein [Schistosoma japonicum]
Female	comp7102_c0_seq1	D16	hypotheticial protein [Schistosoma japonicum]
Female	comp7103_c0_seq1	D16	SJCHGC06632 protein [Schistosoma japonicum]
Female	comp7759_c0_seq1	D16	Biogenesis of lysosome-related organelles complex-1 subunit 1 (BLOC-1 subunit 1) [Schistosoma japonicum]
Female	comp7956_c0_seq1	D16
Female	comp8250_c0_seq1	D16	monocyte to macrophage differentiation protein [Clonorchis sinensis]
Female	comp8457_c0_seq1	D16
Female	comp8572_c0_seq1	D16	Protein p25-beta [Schistosoma japonicum]
Female	comp8751_c0_seq1	D16	hypothetical protein MS3_02525 [Schistosoma haematobium]
Female	comp9234_c0_seq1	D16
Female	comp9518_c0_seq1	D16	SJCHGC00620 protein [Schistosoma japonicum]
Female	comp9556_c0_seq1	D16	Kelch-like ECH-associated protein 1 [Schistosoma japonicum]
Male	Fcomp18897_c0_seq1	D16
Male	Fcomp21270_c0_seq1	D16	hypothetical protein MS3_06025 [Schistosoma haematobium]
Male	Fcomp3021_c0_seq1	D16	hypothetical protein MS3_09426 [Schistosoma haematobium]
Male	Fcomp4347_c0_seq1	D16	SJCHGC09135 protein [Schistosoma japonicum]
Male	Fcomp9203_c0_seq1	D16
Male	comp10305_c0_seq1	D16	DEAD (Asp-Glu-Ala-Asp) box polypeptide 50 [Schistosoma japonicum]
Male	comp10357_c0_seq1	D16	SJCHGC05281 protein [Schistosoma japonicum]
Male	comp1060_c0_seq1	D16
Male	comp10610_c0_seq1	D16	hypothetical protein MS3_02638 [Schistosoma haematobium]
Male	comp10703_c0_seq1	D16	SJCHGC04972 protein [Schistosoma japonicum]
Male	comp11077_c0_seq1	D16	SJCHGC05845 protein [Schistosoma japonicum]
Male	comp11086_c0_seq1	D16	Forkhead box protein K2 [Schistosoma japonicum]
Male	comp11798_c0_seq1	D16	SOSS complex subunit B1 [Schistosoma haematobium]
Male	comp11840_c0_seq1	D16	SJCHGC01695 protein [Schistosoma japonicum]
Male	comp1187_c0_seq2	D16	SJCHGC00951 protein [Schistosoma japonicum]
Male	comp12918_c0_seq1	D16
Male	comp12920_c0_seq1	D16	hypothetical protein MS3_10329, partial [Schistosoma haematobium]
Male	comp13233_c0_seq1	D16	SJCHGC08052 protein [Schistosoma japonicum]
Male	comp13555_c0_seq1	D16	SJCHGC03516 protein [Schistosoma japonicum]
Male	comp1356_c0_seq1	D16	SJCHGC08844 protein [Schistosoma japonicum]
Male	comp1369_c0_seq1	D16	SJCHGC08505 protein [Schistosoma japonicum]
Male	comp1400_c0_seq1	D16	hypothetical protein T265_13637 [Opisthorchis viverrini]
Male	comp14297_c0_seq1	D16	SJCHGC08317 protein [Schistosoma japonicum]
Male	comp14531_c0_seq1	D16
Male	comp15228_c0_seq1	D16	hypothetical protein Smp_186940 [Schistosoma mansoni]
Male	comp1544_c0_seq1	D16	glycine cleavage system H protein [Schistosoma japonicum]
Male	comp15465_c0_seq1	D16	SJCHGC09187 protein [Schistosoma japonicum]
Male	comp16374_c0_seq1	D16	hypothetical protein [Schistosoma japonicum]
Male	comp1637_c0_seq1	D16	SJCHGC04757 protein [Schistosoma japonicum]
Male	comp1646_c0_seq1	D16	deoxyribonuclease [Schistosoma japonicum]
Male	comp16498_c0_seq1	D16	putative diphthine synthase [Schistosoma mansoni]
Male	comp16585_c0_seq1	D16	tRNA-dihydrouridine synthase, putative [Schistosoma mansoni]
Male	comp1659_c0_seq1	D16	PHD finger-like domain-containing protein 5A, partial [Schistosoma haematobium]
Male	comp1659_c0_seq2	D16	PHD finger-like domain-containing protein 5A, partial [Schistosoma haematobium]
Male	comp1660_c0_seq1	D16	SJCHGC05760 protein [Schistosoma japonicum]
Male	comp1684_c0_seq1	D16	SJCHGC09044 protein [Schistosoma japonicum]
Male	comp1692_c0_seq1	D16	hypothetical protein [Schistosoma japonicum]
Male	comp1744_c0_seq1	D16	SJCHGC05279 protein [Schistosoma japonicum]
Male	comp1744_c0_seq2	D16	SJCHGC05279 protein [Schistosoma japonicum]
Male	comp1753_c0_seq2	D16	family C19 non-peptidase homologue (C19 family) [Schistosoma mansoni]
Male	comp1765_c0_seq1	D16	SJCHGC02676 protein [Schistosoma japonicum]
Male	comp18247_c0_seq1	D16	hypothetical protein Smp_157140.1 [Schistosoma mansoni]
Male	comp1868_c0_seq1	D16	hypothetical protein MS3_09818 [Schistosoma haematobium]
Male	comp1868_c0_seq2	D16	hypothetical protein MS3_09818 [Schistosoma haematobium]
Male	comp1873_c0_seq1	D16
Male	comp1880_c0_seq1	D16	Serine-threonine kinase receptor-associated protein [Schistosoma japonicum]
Male	comp20823_c0_seq1	D16
Male	comp23613_c0_seq1	D16	aromatic-L-amino-acid decarboxylase [Schistosoma mansoni]
Male	comp2506_c0_seq1	D16	SJCHGC04204 protein [Schistosoma japonicum]
Male	comp26041_c0_seq1	D16	hypothetical protein MS3_06728 [Schistosoma haematobium]
Male	comp28470_c0_seq1	D16	hypothetical protein Smp_165430 [Schistosoma mansoni]
Male	comp3069_c0_seq1	D16	SJCHGC04077 protein [Schistosoma japonicum]
Male	comp30941_c0_seq1	D16	SJCHGC08317 protein [Schistosoma japonicum]
Male	comp3127_c0_seq1	D16	hypothetical protein Smp_113530 [Schistosoma mansoni]
Male	comp3428_c0_seq1	D16
Male	comp3428_c0_seq2	D16
Male	comp3432_c0_seq1	D16	SJCHGC06204 protein [Schistosoma japonicum]
Male	comp3461_c0_seq1	D16	hypothetical protein MS3_05069 [Schistosoma haematobium]
Male	comp3473_c0_seq2	D16	putative bolA-like 3 [Schistosoma japonicum]
Male	comp3491_c0_seq1	D16	unknown [Schistosoma japonicum]
Male	comp3491_c0_seq2	D16	SJCHGC02362 protein [Schistosoma japonicum]
Male	comp3491_c0_seq3	D16	SJCHGC02362 protein [Schistosoma japonicum]
Male	comp3493_c0_seq1	D16	SJCHGC07070 protein [Schistosoma japonicum]
Male	comp3498_c0_seq3	D16
Male	comp3502_c0_seq1	D16	SSXT domain-containing protein [Schistosoma japonicum]
Male	comp3509_c0_seq1	D16	hypothetical protein MS3_01334 [Schistosoma haematobium]
Male	comp3538_c0_seq1	D16
Male	comp3559_c0_seq1	D16	putative 40S ribosomal protein S9 [Schistosoma japonicum]
Male	comp3608_c0_seq1	D16	Aromatic-L-amino-acid decarboxylase [Schistosoma haematobium]
Male	comp3617_c0_seq1	D16	hypothetical protein [Schistosoma japonicum]
Male	comp3625_c0_seq1	D16	SJCHGC01683 protein [Schistosoma japonicum]
Male	comp3660_c0_seq1	D16	SJCHGC06143 protein [Schistosoma japonicum]
Male	comp3666_c0_seq1	D16
Male	comp3786_c0_seq1	D16	Aromatic-L-amino-acid decarboxylase (EC 4.1.1.28) (AADC) (DOPA decarboxylase) (DDC),putative [Schistosoma mansoni]
Male	comp38334_c0_seq1	D16	Methionine aminopeptidase 1 [Schistosoma japonicum]
Male	comp4027_c0_seq1	D16	hypothetical protein CLF_110550 [Clonorchis sinensis]
Male	comp4027_c0_seq2	D16
Male	comp4175_c0_seq1	D16	putative aldehyde dehydrogenase [Schistosoma mansoni]
Male	comp4321_c0_seq1	D16	Cysteine-rich protein 1 [Schistosoma japonicum]
Male	comp4410_c0_seq1	D16	SJCHGC05735 protein [Schistosoma japonicum]
Male	comp4419_c0_seq1	D16	SJCHGC05148 protein [Schistosoma japonicum]
Male	comp4440_c0_seq1	D16	unnamed protein product [Schistosoma mansoni]
Male	comp4442_c0_seq1	D16	22.6kDa membrane-associated antigen [Schistosoma japonicum]
Male	comp4493_c0_seq1	D16	SJCHGC00527 protein [Schistosoma japonicum]
Male	comp4536_c0_seq1	D16	SJCHGC04953 protein [Schistosoma japonicum]
Male	comp4647_c0_seq1	D16	polymerase (RNA) III (DNA directed) polypeptide H [Schistosoma japonicum]
Male	comp4704_c0_seq1	D16	SJCHGC06185 protein [Schistosoma japonicum]
Male	comp4863_c0_seq1	D16	putative sex comb on midleg homolog [Schistosoma mansoni]
Male	comp4898_c0_seq3	D16	proteasome (prosome, macropain) 26S subunit, non-ATPase, 12 [Schistosoma japonicum]
Male	comp5009_c0_seq1	D16	putative 26S proteasome non-ATPase regulatory subunit 7 [Schistosoma japonicum]
Male	comp52481_c0_seq1	D16
Male	comp5324_c0_seq1	D16	putative phospholipase A-2-activating protein [Schistosoma mansoni]
Male	comp5324_c0_seq2	D16	unknown [Schistosoma japonicum]
Male	comp5541_c0_seq1	D16
Male	comp5780_c0_seq1	D16	Dynein light chain [Schistosoma japonicum]
Male	comp6080_c0_seq1	D16	hypoxanthine-guanine phosphoribosyltranferase [Schistosoma japonicum]
Male	comp6163_c0_seq1	D16	AF331756_1fatty acid-binding protein [Schistosoma japonicum]
Male	comp6242_c0_seq2	D16	unknown [Schistosoma japonicum]
Male	comp6363_c0_seq1	D16	Dentin sialophosphoprotein precursor [Schistosoma japonicum]
Male	comp6400_c0_seq1	D16	multivalent antigen sj26-97 [synthetic construct]
Male	comp6413_c0_seq1	D16	PREDICTED: histone H3.3 isoform X1 [Nothobranchius furzeri]
Male	comp6449_c0_seq1	D16	SJCHGC01650 protein [Schistosoma japonicum]
Male	comp6481_c0_seq1	D16	Dehydrogenase/reductase SDR family member 1 [Schistosoma japonicum]
Male	comp6498_c0_seq1	D16	phospholipid hydroperoxide glutathione peroxidase isoform 1 [Schistosoma japonicum]
Male	comp6541_c0_seq1	D16	similar to NM_002370 mago-nashi-like protein in Homo sapiens [Schistosoma japonicum]
Male	comp6548_c0_seq1	D16	Nuclear transport factor 2 [Schistosoma japonicum]
Male	comp6584_c0_seq1	D16	20S proteasome subunit alpha 8 [Schistosoma japonicum]
Male	comp6628_c0_seq1	D16	hypothetical protein [Schistosoma japonicum]
Male	comp6633_c0_seq1	D16	hypothetical protein [Schistosoma japonicum]
Male	comp6654_c0_seq1	D16	putative polcalcin Che a 3 (Calcium-binding pollen allergen Che a 3) [Schistosoma mansoni]
Male	comp6744_c0_seq1	D16	Protein yippee-like 5, partial [Schistosoma haematobium]
Male	comp6752_c0_seq1	D16	hypotheticial protein [Schistosoma japonicum]
Male	comp6777_c0_seq1	D16	hypothetical protein [Schistosoma japonicum]
Male	comp6810_c0_seq1	D16	small glutamine-rich tetratricopeptide [Schistosoma japonicum]
Male	comp6919_c0_seq1	D16	hypothetical protein MS3_06447 [Schistosoma haematobium]
Male	comp6995_c0_seq1	D16	SJCHGC09414 protein [Schistosoma japonicum]
Male	comp7007_c0_seq1	D16	Splicing factor U2AF 65 kDa subunit [Schistosoma japonicum]
Male	comp7239_c0_seq1	D16	SJCHGC02904 protein [Schistosoma japonicum]
Male	comp7257_c0_seq1	D16	DNA-directed RNA Polymerase II subunit K [Schistosoma japonicum]
Male	comp7336_c0_seq1	D16	unnamed protein product [Schistosoma mansoni]
Male	comp7362_c0_seq1	D16	U3 small nucleolar ribonucleoprotein protein IMP4 [Schistosoma japonicum]
Male	comp7447_c0_seq1	D16	putative galactose-1-phosphate uridylyltransferase [Schistosoma mansoni]
Male	comp7455_c0_seq1	D16
Male	comp7516_c0_seq1	D16	SJCHGC01557 protein [Schistosoma japonicum]
Male	comp7520_c0_seq1	D16	SJCHGC06260 protein [Schistosoma japonicum]
Male	comp7528_c0_seq1	D16	SJCHGC05764 protein [Schistosoma japonicum]
Male	comp7596_c0_seq1	D16	Exocyst complex component 2 [Schistosoma haematobium]
Male	comp7599_c0_seq1	D16	Putative DNA helicase INO80 [Schistosoma japonicum]
Male	comp7603_c0_seq1	D16	SJCHGC05947 protein [Schistosoma japonicum]
Male	comp7651_c0_seq1	D16	hypothetical protein MS3_04982, partial [Schistosoma haematobium]
Male	comp7800_c0_seq1	D16	SJCHGC04850 protein [Schistosoma japonicum]
Male	comp7923_c0_seq1	D16
Male	comp8144_c0_seq1	D16	oxalate/formate antiporter [Schistosoma japonicum]
Male	comp8811_c0_seq1	D16
Male	comp8866_c0_seq1	D16	DEAD (Asp-Glu-Ala-Asp) box polypeptide 50 [Schistosoma japonicum]
Male	comp8876_c0_seq1	D16	WD repeat-containing protein 18 [Schistosoma haematobium]
Male	comp9184_c0_seq1	D16	Small G protein signaling modulator 3-like protein, partial [Schistosoma haematobium]
Male	comp9300_c0_seq1	D16	Cleavage stimulation factor 77 kDa subunit [Schistosoma japonicum]
Male	comp9398_c0_seq1	D16	putative embryonic ectoderm development protein [Schistosoma mansoni]
Male	comp9991_c0_seq1	D16	Kelch-like protein 3 [Schistosoma haematobium]
Female	Fcomp12225_c0_seq1	D18	SJCHGC02743 protein [Schistosoma japonicum]
Female	Fcomp12808_c0_seq1	D18
Female	Fcomp13497_c0_seq1	D18
Female	Fcomp1359_c0_seq1	D18	Cysteine-rich with EGF-like domain protein 1 precursor [Schistosoma japonicum]
Female	Fcomp14349_c0_seq1	D18	Fizzy-related protein-like protein [Schistosoma haematobium]
Female	Fcomp1725_c0_seq1	D18
Female	Fcomp1725_c0_seq2	D18
Female	Fcomp18094_c0_seq1	D18	DNA repair and recombination protein RAD54-like [Schistosoma haematobium]
Female	Fcomp18238_c0_seq1	D18
Female	Fcomp18402_c0_seq1	D18	MDS1 and EVI1 complex locus protein EVI1 [Clonorchis sinensis]
Female	Fcomp18891_c0_seq1	D18
Female	Fcomp19063_c0_seq1	D18	nuclear transcription factor-Y gamma [Schistosoma japonicum]
Female	Fcomp19128_c0_seq1	D18
Female	Fcomp19747_c0_seq1	D18
Female	Fcomp19832_c0_seq1	D18	unknown [Schistosoma japonicum]
Female	Fcomp19836_c0_seq1	D18
Female	Fcomp2104_c0_seq1	D18
Female	Fcomp2108_c0_seq1	D18
Female	Fcomp22065_c0_seq1	D18	nuclear transcription factor-Y gamma [Schistosoma japonicum]
Female	Fcomp22741_c0_seq1	D18
Female	Fcomp2308_c0_seq1	D18	SJCHGC02220 protein [Schistosoma japonicum]
Female	Fcomp23439_c0_seq1	D18
Female	Fcomp24200_c0_seq1	D18	SJCHGC05852 protein [Schistosoma japonicum]
Female	Fcomp25514_c0_seq1	D18
Female	Fcomp26519_c0_seq1	D18
Female	Fcomp26753_c0_seq1	D18
Female	Fcomp28358_c0_seq1	D18
Female	Fcomp28567_c0_seq1	D18	DNA repair and recombination protein rad54-related [Schistosoma mansoni]
Female	Fcomp3051_c0_seq1	D18	SJCHGC01415 protein [Schistosoma japonicum]
Female	Fcomp31439_c0_seq1	D18	unknown [Schistosoma japonicum]
Female	Fcomp3311_c0_seq1	D18	cryptopsoridial mucin 80.1 [Schistosoma japonicum]
Female	Fcomp3366_c0_seq2	D18	similar to GenBank Accession Number Y14162 fizzy-related protein in Drosophila melanogaster [Schistosoma japonicum]
Female	Fcomp3786_c0_seq1	D18
Female	Fcomp3923_c0_seq1	D18	putative reticulocalbin [Schistosoma mansoni]
Female	Fcomp4353_c0_seq1	D18	UPF0506 protein, partial [Schistosoma haematobium]
Female	Fcomp4601_c0_seq1	D18	hypothetical protein Smp_083800 [Schistosoma mansoni]
Female	Fcomp4662_c0_seq1	D18	putative ubiquitin-conjugating enzyme [Schistosoma japonicum]
Female	Fcomp4779_c0_seq1	D18	UV excision repair protein RAD23 homolog B [Schistosoma japonicum]
Female	Fcomp4779_c0_seq2	D18	putative uv excision repair protein rad23 [Schistosoma mansoni]
Female	Fcomp4823_c0_seq1	D18
Female	Fcomp5476_c0_seq1	D18	SJCHGC09137 protein [Schistosoma japonicum]
Female	Fcomp5510_c0_seq1	D18	pol polyprotein [Schistosoma japonicum]
Female	Fcomp5510_c0_seq2	D18	pol polyprotein [Schistosoma japonicum]
Female	Fcomp5510_c0_seq4	D18	pol polyprotein [Schistosoma japonicum]
Female	Fcomp5510_c0_seq5	D18	pol polyprotein [Schistosoma japonicum]
Female	Fcomp5510_c0_seq6	D18	pol polyprotein [Schistosoma japonicum]
Female	Fcomp5755_c0_seq1	D18	histone H3 [Culex quinquefasciatus]
Female	Fcomp6005_c0_seq1	D18
Female	Fcomp609_c0_seq1	D18
Female	Fcomp6157_c0_seq1	D18	SJCHGC01415 protein [Schistosoma japonicum]
Female	Fcomp6430_c0_seq1	D18	SJCHGC03301 protein [Schistosoma japonicum]
Female	Fcomp6449_c0_seq1	D18	SJCHGC01741 protein [Schistosoma japonicum]
Female	Fcomp6466_c0_seq1	D18	PREDICTED: transitional endoplasmic reticulum ATPase-like [Meleagris gallopavo]
Female	Fcomp6487_c0_seq1	D18	PREDICTED: transitional endoplasmic reticulum ATPase-like, partial [Phaethon lepturus]
Female	Fcomp6507_c0_seq1	D18	SJCHGC09453 protein [Schistosoma japonicum]
Female	Fcomp6653_c0_seq1	D18	Splicing factor U2AF 65 kDa subunit [Schistosoma japonicum]
Female	Fcomp7436_c0_seq1	D18	similar to NM_007126 transitional endoplasmic reticulum ATPase [Schistosoma japonicum]
Female	Fcomp8325_c0_seq1	D18
Female	Fcomp8361_c0_seq1	D18
Female	Fcomp8704_c0_seq1	D18
Female	Fcomp9089_c0_seq1	D18
Female	Fcomp9164_c0_seq1	D18
Female	Fcomp9401_c0_seq1	D18	Fizzy-related protein-like protein [Schistosoma haematobium]
Female	comp10322_c0_seq1	D18	putative kunitz-type protease inhibitor [Schistosoma mansoni]
Female	comp10816_c0_seq1	D18	pol polyprotei [Schistosoma japonicum]
Female	comp11676_c0_seq1	D18	Kelch-like ECH-associated protein 1 [Schistosoma japonicum]
Female	comp13295_c0_seq1	D18	SJCHGC02330 protein [Schistosoma japonicum]
Female	comp14956_c0_seq1	D18
Female	comp15419_c0_seq1	D18	Solute carrier family 2, facilitated glucose transporter member 5 [Schistosoma japonicum]
Female	comp15944_c0_seq1	D18	hypothetical protein Smp_166950 [Schistosoma mansoni]
Female	comp16576_c0_seq1	D18	Potassium voltage-gated channel subfamily D member 3 [Schistosoma haematobium]
Female	comp16848_c0_seq1	D18	pol polyprotei [Schistosoma japonicum]
Female	comp17753_c0_seq1	D18	pol polyprotei [Schistosoma japonicum]
Female	comp18581_c0_seq1	D18	Kelch-like ECH-associated protein 1 [Schistosoma japonicum]
Female	comp187_c0_seq1	D18	SJCHGC05723 protein [Schistosoma japonicum]
Female	comp21292_c0_seq1	D18	SJCHGC09088 protein [Schistosoma japonicum]
Female	comp21770_c0_seq1	D18	Glycosyltransferase 25 family member [Schistosoma haematobium]
Female	comp22321_c0_seq1	D18	hypothetical protein Smp_163370 [Schistosoma mansoni]
Female	comp23933_c0_seq1	D18	Ribonuclease S-4 precursor [Schistosoma japonicum]
Female	comp25026_c0_seq1	D18	SJCHGC08517 protein [Schistosoma japonicum]
Female	comp28013_c0_seq1	D18
Female	comp28123_c0_seq1	D18
Female	comp29856_c0_seq1	D18
Female	comp301_c0_seq1	D18	hypothetical protein MS3_02541 [Schistosoma haematobium]
Female	comp3049_c0_seq1	D18	SJCHGC03511 protein [Schistosoma japonicum]
Female	comp30839_c0_seq1	D18	Carbonic anhydrase-related protein 10 [Schistosoma haematobium]
Female	comp3097_c0_seq1	D18	RNA-binding protein Musashi homolog 2 [Schistosoma japonicum]
Female	comp3130_c0_seq1	D18	Poly(rC)-binding protein 3, partial [Schistosoma haematobium]
Female	comp3390_c0_seq1	D18	Cathepsin B-like cysteine proteinase precursor [Schistosoma japonicum]
Female	comp3482_c0_seq1	D18	hypothetical protein [Schistosoma japonicum]
Female	comp3492_c0_seq1	D18	hypothetical protein MS3_09351 [Schistosoma haematobium]
Female	comp3866_c0_seq1	D18	Aquaporin-3 (AQP-3) [Schistosoma japonicum]
Female	comp39307_c0_seq1	D18
Female	comp42437_c0_seq1	D18
Female	comp43473_c0_seq1	D18	RNA-binding protein Musashi homolog 2 [Schistosoma japonicum]
Female	comp4510_c0_seq1	D18	SJCHGC02459 protein [Schistosoma japonicum]
Female	comp4510_c0_seq2	D18	SJCHGC02459 protein [Schistosoma japonicum]
Female	comp46985_c0_seq1	D18
Female	comp4792_c0_seq2	D18	PREDICTED: LOW QUALITY PROTEIN: sodium-dependent dopamine transporter-like, partial [Xiphophorus maculatus]
Female	comp49394_c0_seq1	D18	Transmembrane serine protease 8 precursor [Schistosoma japonicum]
Female	comp5046_c0_seq1	D18	hypotheticial protein [Schistosoma japonicum]
Female	comp5245_c0_seq1	D18	SJCHGC00967 protein [Schistosoma japonicum]
Female	comp5300_c0_seq1	D18	SJCHGC09029 protein [Schistosoma japonicum]
Female	comp5481_c0_seq1	D18	hypothetical protein [Schistosoma japonicum]
Female	comp5481_c0_seq2	D18	unknown [Schistosoma japonicum]
Female	comp5530_c0_seq1	D18	hypothetical protein MS3_07347 [Schistosoma haematobium]
Female	comp5604_c0_seq1	D18	hypothetical protein [Schistosoma japonicum]
Female	comp5618_c0_seq1	D18	hypothetical protein [Schistosoma japonicum]
Female	comp5778_c0_seq1	D18	SJCHGC00284 protein [Schistosoma japonicum]
Female	comp5842_c0_seq1	D18	SJCHGC05678 protein [Schistosoma japonicum]
Female	comp5974_c0_seq1	D18	hypothetical protein [Schistosoma japonicum]
Female	comp6040_c0_seq1	D18	hypothetical protein [Schistosoma japonicum]
Female	comp6040_c0_seq2	D18	hypothetical protein [Schistosoma japonicum]
Female	comp6125_c0_seq1	D18	unknown [Schistosoma japonicum]
Female	comp6330_c0_seq1	D18	hypothetical protein [Schistosoma japonicum]
Female	comp6330_c0_seq2	D18	SJCHGC02284 protein [Schistosoma japonicum]
Female	comp6330_c0_seq3	D18	SJCHGC02284 protein [Schistosoma japonicum]
Female	comp6330_c0_seq4	D18	hypothetical protein [Schistosoma japonicum]
Female	comp6740_c0_seq1	D18	hypothetical protein [Schistosoma japonicum]
Female	comp7102_c0_seq1	D18	hypotheticial protein [Schistosoma japonicum]
Female	comp7103_c0_seq1	D18	SJCHGC06632 protein [Schistosoma japonicum]
Female	comp7240_c0_seq1	D18	hypothetical protein [Schistosoma japonicum]
Female	comp7759_c0_seq1	D18	Biogenesis of lysosome-related organelles complex-1 subunit 1 (BLOC-1 subunit 1) [Schistosoma japonicum]
Female	comp7956_c0_seq1	D18
Female	comp8250_c0_seq1	D18	monocyte to macrophage differentiation protein [Clonorchis sinensis]
Female	comp9556_c0_seq1	D18	Kelch-like ECH-associated protein 1 [Schistosoma japonicum]
Male	Fcomp18070_c0_seq1	D18	Lysine-specific demethylase 4C [Schistosoma haematobium]
Male	Fcomp22586_c0_seq1	D18
Male	Fcomp28320_c0_seq1	D18	Glutamyl aminopeptidase [Schistosoma japonicum]
Male	Fcomp3021_c0_seq1	D18	hypothetical protein MS3_09426 [Schistosoma haematobium]
Male	Fcomp4347_c0_seq1	D18	SJCHGC09135 protein [Schistosoma japonicum]
Male	comp10082_c0_seq1	D18	SJCHGC04435 protein [Schistosoma japonicum]
Male	comp10271_c0_seq1	D18	Mitochondrial dicarboxylate carrier [Schistosoma haematobium]
Male	comp10305_c0_seq1	D18	DEAD (Asp-Glu-Ala-Asp) box polypeptide 50 [Schistosoma japonicum]
Male	comp10317_c0_seq1	D18
Male	comp1042_c0_seq1	D18
Male	comp1060_c0_seq1	D18
Male	comp10610_c0_seq1	D18	hypothetical protein MS3_02638 [Schistosoma haematobium]
Male	comp10743_c0_seq1	D18	Kelch-like protein 3 [Schistosoma haematobium]
Male	comp10915_c0_seq1	D18	SJCHGC06364 protein [Schistosoma japonicum]
Male	comp10989_c0_seq1	D18
Male	comp11119_c0_seq1	D18	TFIIH basal transcription factor complex helicase XPB subunit [Schistosoma haematobium]
Male	comp11621_c0_seq1	D18
Male	comp11655_c0_seq1	D18	tRNA-dihydrouridine synthase, putative [Schistosoma mansoni]
Male	comp11840_c0_seq1	D18	SJCHGC01695 protein [Schistosoma japonicum]
Male	comp1187_c0_seq2	D18	SJCHGC00951 protein [Schistosoma japonicum]
Male	comp11886_c0_seq1	D18	hypothetical protein Smp_075360 [Schistosoma mansoni]
Male	comp12098_c0_seq1	D18	hypothetical protein Smp_169090 [Schistosoma mansoni]
Male	comp1241_c0_seq1	D18	SJCHGC04933 protein [Schistosoma japonicum]
Male	comp12871_c0_seq1	D18	SJCHGC09124 protein [Schistosoma japonicum]
Male	comp12920_c0_seq1	D18	hypothetical protein MS3_10329, partial [Schistosoma haematobium]
Male	comp13565_c0_seq1	D18	TFIIH basal transcription factor complex helicase XPB subunit, partial [Schistosoma haematobium]
Male	comp1362_c0_seq1	D18	SJCHGC05066 protein [Schistosoma japonicum]
Male	comp13670_c0_seq1	D18	Nipped-B-like protein [Schistosoma haematobium]
Male	comp13682_c0_seq1	D18	hypothetical protein [Schistosoma japonicum]
Male	comp14248_c0_seq1	D18	Microtubule-associated serine/threonine-protein kinase 4 [Schistosoma haematobium]
Male	comp1455_c0_seq1	D18	Galactose-1-phosphate uridylyltransferase [Schistosoma haematobium]
Male	comp14806_c0_seq1	D18	hypothetical protein Smp_169090 [Schistosoma mansoni]
Male	comp14851_c0_seq1	D18	hypothetical protein Smp_157140.1 [Schistosoma mansoni]
Male	comp15011_c0_seq1	D18
Male	comp1508_c0_seq1	D18	hypotheticial protein [Schistosoma japonicum]
Male	comp15185_c0_seq1	D18	Oxalate:formate antiporter [Schistosoma haematobium]
Male	comp15196_c0_seq1	D18
Male	comp15465_c0_seq1	D18	SJCHGC09187 protein [Schistosoma japonicum]
Male	comp15526_c0_seq1	D18	Gap-Pol polyprotein [Schistosoma japonicum]
Male	comp15971_c0_seq1	D18	SJCHGC08132 protein [Schistosoma japonicum]
Male	comp16182_c0_seq1	D18	Acetyl-coenzyme A transporter 1 [Schistosoma haematobium]
Male	comp16260_c0_seq1	D18
Male	comp16374_c0_seq1	D18	hypothetical protein [Schistosoma japonicum]
Male	comp16462_c0_seq1	D18	SJCHGC09738 protein [Schistosoma japonicum]
Male	comp1659_c0_seq2	D18	PHD finger-like domain-containing protein 5A, partial [Schistosoma haematobium]
Male	comp1660_c0_seq1	D18	SJCHGC05760 protein [Schistosoma japonicum]
Male	comp16757_c0_seq1	D18
Male	comp1684_c0_seq1	D18	SJCHGC09044 protein [Schistosoma japonicum]
Male	comp16922_c0_seq1	D18	putative solute carrier family 33 (acetyl-CoA transporter [Schistosoma mansoni]
Male	comp17162_c0_seq1	D18
Male	comp1717_c0_seq1	D18
Male	comp1730_c0_seq1	D18	hypothetical protein MS3_03718, partial [Schistosoma haematobium]
Male	comp17754_c0_seq1	D18	hypothetical protein [Schistosoma japonicum]
Male	comp17954_c0_seq1	D18
Male	comp18068_c0_seq1	D18
Male	comp1807_c0_seq1	D18	SJCHGC05857 protein [Schistosoma japonicum]
Male	comp18115_c0_seq1	D18	SJCHGC03991 protein [Schistosoma japonicum]
Male	comp18247_c0_seq1	D18	hypothetical protein Smp_157140.1 [Schistosoma mansoni]
Male	comp1832_c0_seq1	D18	SJCHGC04205 protein [Schistosoma japonicum]
Male	comp1839_c0_seq1	D18
Male	comp1868_c0_seq1	D18	hypothetical protein MS3_09818 [Schistosoma haematobium]
Male	comp1868_c0_seq2	D18	hypothetical protein MS3_09818 [Schistosoma haematobium]
Male	comp1873_c0_seq1	D18
Male	comp19051_c0_seq1	D18	SJCHGC03215 protein [Schistosoma japonicum]
Male	comp19605_c0_seq1	D18	hypothetical protein T265_02890 [Opisthorchis viverrini]
Male	comp20406_c0_seq1	D18	hypothetical protein Smp_156030 [Schistosoma mansoni]
Male	comp20449_c0_seq1	D18	hypothetical protein Smp_168950 [Schistosoma mansoni]
Male	comp21620_c0_seq1	D18	SJCHGC04000 protein [Schistosoma japonicum]
Male	comp23613_c0_seq1	D18	aromatic-L-amino-acid decarboxylase [Schistosoma mansoni]
Male	comp2374_c0_seq1	D18
Male	comp23849_c0_seq1	D18	putative cytochrome oxidase biogenesis protein (oxa1 mitochondrial) [Schistosoma mansoni]
Male	comp24105_c0_seq1	D18	serpin protein [Schistosoma japonicum]
Male	comp2506_c0_seq1	D18	SJCHGC04204 protein [Schistosoma japonicum]
Male	comp25084_c0_seq1	D18	hypothetical protein [Schistosoma japonicum]
Male	comp2588_c0_seq1	D18	Beta-mannosidase [Schistosoma haematobium]
Male	comp2591_c0_seq1	D18	SJCHGC07237 protein [Schistosoma japonicum]
Male	comp26041_c0_seq1	D18	hypothetical protein MS3_06728 [Schistosoma haematobium]
Male	comp2616_c0_seq2	D18	Thioredoxin domain-containing protein 11, partial [Schistosoma haematobium]
Male	comp26556_c0_seq1	D18	Vacuolar protein sorting-associated protein 53-like protein [Schistosoma haematobium]
Male	comp27517_c0_seq1	D18
Male	comp27956_c0_seq1	D18	SJCHGC05682 protein [Schistosoma japonicum]
Male	comp28201_c0_seq1	D18	SJCHGC03841 protein [Schistosoma japonicum]
Male	comp28749_c0_seq1	D18	Protein SZT2 [Schistosoma haematobium]
Male	comp2912_c0_seq1	D18	hypothetical protein Smp_113530 [Schistosoma mansoni]
Male	comp29791_c0_seq1	D18	hypothetical protein MS3_00847 [Schistosoma haematobium]
Male	comp29998_c0_seq1	D18
Male	comp30401_c0_seq1	D18
Male	comp30707_c0_seq1	D18
Male	comp3071_c0_seq1	D18	Choline dehydrogenase, mitochondrial [Schistosoma haematobium]
Male	comp31132_c0_seq1	D18	putative heat containing protein [Schistosoma mansoni]
Male	comp3127_c0_seq1	D18	hypothetical protein Smp_113530 [Schistosoma mansoni]
Male	comp31341_c0_seq1	D18	TFIIH basal transcription factor complex helicase XPB subunit, partial [Schistosoma haematobium]
Male	comp3378_c0_seq1	D18	SJCHGC02848 protein [Schistosoma japonicum]
Male	comp34217_c0_seq1	D18	Aromatic-L-amino-acid decarboxylase [Schistosoma haematobium]
Male	comp3446_c0_seq1	D18	SJCHGC09048 protein [Schistosoma japonicum]
Male	comp3461_c0_seq1	D18	hypothetical protein MS3_05069 [Schistosoma haematobium]
Male	comp3473_c0_seq1	D18	putative bolA-like 3 [Schistosoma japonicum]
Male	comp3473_c0_seq2	D18	putative bolA-like 3 [Schistosoma japonicum]
Male	comp3491_c0_seq1	D18	unknown [Schistosoma japonicum]
Male	comp3491_c0_seq2	D18	SJCHGC02362 protein [Schistosoma japonicum]
Male	comp3491_c0_seq3	D18	SJCHGC02362 protein [Schistosoma japonicum]
Male	comp3493_c0_seq1	D18	SJCHGC07070 protein [Schistosoma japonicum]
Male	comp3498_c0_seq3	D18
Male	comp3538_c0_seq1	D18
Male	comp35481_c0_seq1	D18
Male	comp3608_c0_seq1	D18	Aromatic-L-amino-acid decarboxylase [Schistosoma haematobium]
Male	comp3660_c0_seq1	D18	SJCHGC06143 protein [Schistosoma japonicum]
Male	comp36624_c0_seq1	D18
Male	comp3666_c0_seq1	D18
Male	comp3786_c0_seq1	D18	Aromatic-L-amino-acid decarboxylase (EC 4.1.1.28) (AADC) (DOPA decarboxylase) (DDC),putative [Schistosoma mansoni]
Male	comp38334_c0_seq1	D18	Methionine aminopeptidase 1 [Schistosoma japonicum]
Male	comp38473_c0_seq1	D18	hypothetical protein Smp_061970 [Schistosoma mansoni]
Male	comp3999_c0_seq1	D18	SJCHGC06715 protein [Schistosoma japonicum]
Male	comp4088_c0_seq1	D18	adenosine deaminase [Schistosoma japonicum]
Male	comp4321_c0_seq1	D18	Cysteine-rich protein 1 [Schistosoma japonicum]
Male	comp4399_c0_seq1	D18	similar to GenBank Accession Number U86673 tegumental antigen Sm20 [Schistosoma japonicum]
Male	comp4419_c0_seq1	D18	SJCHGC05148 protein [Schistosoma japonicum]
Male	comp4440_c0_seq1	D18	unnamed protein product [Schistosoma mansoni]
Male	comp4442_c0_seq1	D18	22.6kDa membrane-associated antigen [Schistosoma japonicum]
Male	comp4493_c0_seq1	D18	SJCHGC00527 protein [Schistosoma japonicum]
Male	comp4536_c0_seq1	D18	SJCHGC04953 protein [Schistosoma japonicum]
Male	comp4647_c0_seq1	D18	polymerase (RNA) III (DNA directed) polypeptide H [Schistosoma japonicum]
Male	comp4648_c0_seq1	D18	hypothetical protein MS3_07876 [Schistosoma haematobium]
Male	comp4663_c0_seq2	D18
Male	comp4697_c0_seq1	D18	unnamed protein product [Schistosoma mansoni]
Male	comp4792_c0_seq1	D18	PREDICTED: sodium-dependent serotonin transporter [Takifugu rubripes]
Male	comp4863_c0_seq1	D18	putative sex comb on midleg homolog [Schistosoma mansoni]
Male	comp4898_c0_seq3	D18	proteasome (prosome, macropain) 26S subunit, non-ATPase, 12 [Schistosoma japonicum]
Male	comp4898_c0_seq4	D18	proteasome (prosome, macropain) 26S subunit, non-ATPase, 12 [Schistosoma japonicum]
Male	comp5009_c0_seq1	D18	putative 26S proteasome non-ATPase regulatory subunit 7 [Schistosoma japonicum]
Male	comp5054_c0_seq1	D18	Choline dehydrogenase, mitochondrial [Schistosoma haematobium]
Male	comp5077_c0_seq3	D18	Protein-L-isoaspartate O-methyltransferase domain-containing protein 1 [Schistosoma japonicum]
Male	comp51356_c0_seq1	D18
Male	comp52481_c0_seq1	D18
Male	comp5270_c0_seq1	D18	SJCHGC05857 protein [Schistosoma japonicum]
Male	comp5324_c0_seq1	D18	putative phospholipase A-2-activating protein [Schistosoma mansoni]
Male	comp53635_c0_seq1	D18	hypothetical protein [Schistosoma japonicum]
Male	comp5541_c0_seq1	D18
Male	comp5697_c0_seq1	D18	hypothetical protein [Schistosoma japonicum]
Male	comp5755_c0_seq3	D18
Male	comp5780_c0_seq1	D18	Dynein light chain [Schistosoma japonicum]
Male	comp5783_c0_seq2	D18	Long-chain-fatty-acid--CoA ligase 5 [Schistosoma japonicum]
Male	comp5790_c0_seq1	D18	SJCHGC06372 protein [Schistosoma japonicum]
Male	comp5836_c0_seq2	D18	unknown [Schistosoma japonicum]
Male	comp5843_c0_seq1	D18	tissue factor pathway inhibitor [Schistosoma japonicum]
Male	comp5843_c0_seq2	D18	tissue factor pathway inhibitor [Schistosoma japonicum]
Male	comp5852_c0_seq4	D18
Male	comp5966_c0_seq1	D18	SJCHGC09809 protein [Schistosoma japonicum]
Male	comp6073_c0_seq1	D18
Male	comp6080_c0_seq1	D18	hypoxanthine-guanine phosphoribosyltranferase [Schistosoma japonicum]
Male	comp6163_c0_seq1	D18	AF331756_1fatty acid-binding protein [Schistosoma japonicum]
Male	comp6167_c0_seq1	D18	hypotheticial protein [Schistosoma japonicum]
Male	comp6242_c0_seq11	D18	unknown [Schistosoma japonicum]
Male	comp6242_c0_seq2	D18	unknown [Schistosoma japonicum]
Male	comp6242_c0_seq3	D18	unknown [Schistosoma japonicum]
Male	comp6242_c0_seq5	D18	SJCHGC01988 protein [Schistosoma japonicum]
Male	comp6242_c0_seq6	D18	SJCHGC01989 protein [Schistosoma japonicum]
Male	comp6242_c0_seq7	D18	SJCHGC01988 protein [Schistosoma japonicum]
Male	comp6242_c0_seq8	D18
Male	comp6242_c0_seq9	D18	unknown [Schistosoma japonicum]
Male	comp6283_c0_seq1	D18	SJCHGC02848 protein [Schistosoma japonicum]
Male	comp6363_c0_seq1	D18	Dentin sialophosphoprotein precursor [Schistosoma japonicum]
Male	comp6382_c0_seq1	D18	Alpha-2-macroglobulin-like protein 1 [Schistosoma haematobium]
Male	comp6400_c0_seq1	D18	multivalent antigen sj26-97 [synthetic construct]
Male	comp6463_c0_seq1	D18	T-cell-stimulating antigen [Schistosoma japonicum]
Male	comp6481_c0_seq1	D18	Dehydrogenase/reductase SDR family member 1 [Schistosoma japonicum]
Male	comp6548_c0_seq1	D18	Nuclear transport factor 2 [Schistosoma japonicum]
Male	comp6628_c0_seq1	D18	hypothetical protein [Schistosoma japonicum]
Male	comp6633_c0_seq1	D18	hypothetical protein [Schistosoma japonicum]
Male	comp6654_c0_seq1	D18	putative polcalcin Che a 3 (Calcium-binding pollen allergen Che a 3) [Schistosoma mansoni]
Male	comp6744_c0_seq1	D18	Protein yippee-like 5, partial [Schistosoma haematobium]
Male	comp6752_c0_seq1	D18	hypotheticial protein [Schistosoma japonicum]
Male	comp6841_c0_seq1	D18	hypothetical protein Smp_102330 [Schistosoma mansoni]
Male	comp6919_c0_seq1	D18	hypothetical protein MS3_06447 [Schistosoma haematobium]
Male	comp6988_c0_seq1	D18	hypothetical protein [Schistosoma japonicum]
Male	comp7007_c0_seq1	D18	Splicing factor U2AF 65 kDa subunit [Schistosoma japonicum]
Male	comp7177_c0_seq1	D18	SJCHGC08836 protein [Schistosoma japonicum]
Male	comp7336_c0_seq1	D18	unnamed protein product [Schistosoma mansoni]
Male	comp7447_c0_seq1	D18	putative galactose-1-phosphate uridylyltransferase [Schistosoma mansoni]
Male	comp7455_c0_seq1	D18
Male	comp7516_c0_seq1	D18	SJCHGC01557 protein [Schistosoma japonicum]
Male	comp7718_c0_seq1	D18	galactokinase [Schistosoma mansoni]
Male	comp7800_c0_seq1	D18	SJCHGC04850 protein [Schistosoma japonicum]
Male	comp7848_c0_seq1	D18	Exocyst complex component 2 [Schistosoma haematobium]
Male	comp7910_c0_seq1	D18	phosphoglucomutase 3 [Schistosoma japonicum]
Male	comp7947_c0_seq1	D18	hypothetical protein MS3_04164, partial [Schistosoma haematobium]
Male	comp8144_c0_seq1	D18	oxalate/formate antiporter [Schistosoma japonicum]
Male	comp8229_c0_seq1	D18	Clathrin light chain,domain-containing protein [Schistosoma japonicum]
Male	comp8263_c0_seq1	D18	SJCHGC09114 protein [Schistosoma japonicum]
Male	comp8465_c0_seq1	D18	Kelch-like protein 3 [Schistosoma haematobium]
Male	comp8664_c0_seq1	D18	Bestrophin-3 [Schistosoma haematobium]
Male	comp8876_c0_seq1	D18	WD repeat-containing protein 18 [Schistosoma haematobium]
Male	comp9272_c0_seq1	D18	epididymal membrane protein E9-related [Schistosoma mansoni]
Male	comp9439_c0_seq1	D18
Male	comp9510_c0_seq1	D18	SJCHGC07344 protein [Schistosoma japonicum]
Female	Fcomp12808_c0_seq1	D20
Female	Fcomp1359_c0_seq1	D20	Cysteine-rich with EGF-like domain protein 1 precursor [Schistosoma japonicum]
Female	Fcomp14349_c0_seq1	D20	Fizzy-related protein-like protein [Schistosoma haematobium]
Female	Fcomp14395_c0_seq1	D20
Female	Fcomp15448_c0_seq1	D20	SJCHGC04159 protein [Schistosoma japonicum]
Female	Fcomp1725_c0_seq1	D20
Female	Fcomp1725_c0_seq2	D20
Female	Fcomp18402_c0_seq1	D20	MDS1 and EVI1 complex locus protein EVI1 [Clonorchis sinensis]
Female	Fcomp18891_c0_seq1	D20
Female	Fcomp18962_c0_seq1	D20	SJCHGC09570 protein [Schistosoma japonicum]
Female	Fcomp19063_c0_seq1	D20	nuclear transcription factor-Y gamma [Schistosoma japonicum]
Female	Fcomp19128_c0_seq1	D20
Female	Fcomp19747_c0_seq1	D20
Female	Fcomp19832_c0_seq1	D20	unknown [Schistosoma japonicum]
Female	Fcomp19836_c0_seq1	D20
Female	Fcomp20219_c0_seq1	D20
Female	Fcomp21522_c0_seq1	D20	Gag-Pol polyprotein [Schistosoma japonicum]
Female	Fcomp22065_c0_seq1	D20	nuclear transcription factor-Y gamma [Schistosoma japonicum]
Female	Fcomp22260_c0_seq1	D20	SJCHGC04434 protein [Schistosoma japonicum]
Female	Fcomp22741_c0_seq1	D20
Female	Fcomp2308_c0_seq1	D20	SJCHGC02220 protein [Schistosoma japonicum]
Female	Fcomp23505_c0_seq1	D20
Female	Fcomp24789_c0_seq1	D20	hypothetical protein Smp_124760 [Schistosoma mansoni]
Female	Fcomp25514_c0_seq1	D20
Female	Fcomp26753_c0_seq1	D20
Female	Fcomp2715_c0_seq1	D20	Gag-Pol polyprotein [Schistosoma japonicum]
Female	Fcomp28358_c0_seq1	D20
Female	Fcomp29984_c0_seq1	D20
Female	Fcomp3051_c0_seq1	D20	SJCHGC01415 protein [Schistosoma japonicum]
Female	Fcomp31439_c0_seq1	D20	unknown [Schistosoma japonicum]
Female	Fcomp3311_c0_seq1	D20	cryptopsoridial mucin 80.1 [Schistosoma japonicum]
Female	Fcomp3366_c0_seq2	D20	similar to GenBank Accession Number Y14162 fizzy-related protein in Drosophila melanogaster [Schistosoma japonicum]
Female	Fcomp36353_c0_seq1	D20
Female	Fcomp3786_c0_seq1	D20
Female	Fcomp4112_c0_seq1	D20	putative alanine aminotransferase [Schistosoma mansoni]
Female	Fcomp4662_c0_seq1	D20	putative ubiquitin-conjugating enzyme [Schistosoma japonicum]
Female	Fcomp4713_c0_seq2	D20	hypotheticial protein [Schistosoma japonicum]
Female	Fcomp4779_c0_seq2	D20	putative uv excision repair protein rad23 [Schistosoma mansoni]
Female	Fcomp5510_c0_seq2	D20	pol polyprotein [Schistosoma japonicum]
Female	Fcomp5510_c0_seq3	D20	pol polyprotein [Schistosoma japonicum]
Female	Fcomp5510_c0_seq4	D20	pol polyprotein [Schistosoma japonicum]
Female	Fcomp5647_c0_seq1	D20	Cytoplasmic polyadenylation element-binding protein 1, partial [Schistosoma haematobium]
Female	Fcomp6005_c0_seq1	D20
Female	Fcomp609_c0_seq1	D20
Female	Fcomp6157_c0_seq1	D20	SJCHGC01415 protein [Schistosoma japonicum]
Female	Fcomp6430_c0_seq1	D20	SJCHGC03301 protein [Schistosoma japonicum]
Female	Fcomp6449_c0_seq1	D20	SJCHGC01741 protein [Schistosoma japonicum]
Female	Fcomp6466_c0_seq1	D20	PREDICTED: transitional endoplasmic reticulum ATPase-like [Meleagris gallopavo]
Female	Fcomp6487_c0_seq1	D20	PREDICTED: transitional endoplasmic reticulum ATPase-like, partial [Phaethon lepturus]
Female	Fcomp6507_c0_seq1	D20	SJCHGC09453 protein [Schistosoma japonicum]
Female	Fcomp7436_c0_seq1	D20	similar to NM_007126 transitional endoplasmic reticulum ATPase [Schistosoma japonicum]
Female	Fcomp7672_c0_seq1	D20	hypothetical protein MS3_03960 [Schistosoma haematobium]
Female	Fcomp8085_c0_seq1	D20	SJCHGC09231 protein [Schistosoma japonicum]
Female	Fcomp8325_c0_seq1	D20
Female	Fcomp8704_c0_seq1	D20
Female	Fcomp9089_c0_seq1	D20
Female	Fcomp9401_c0_seq1	D20	Fizzy-related protein-like protein [Schistosoma haematobium]
Female	Fcomp9546_c0_seq1	D20
Female	Fcomp9744_c0_seq1	D20	Gag-Pol polyprotein [Schistosoma japonicum]
Female	comp10306_c0_seq1	D20	SJCHGC04025 protein [Schistosoma japonicum]
Female	comp11676_c0_seq1	D20	Kelch-like ECH-associated protein 1 [Schistosoma japonicum]
Female	comp1267_c0_seq1	D20	hypothetical protein MS3_09203, partial [Schistosoma haematobium]
Female	comp13647_c0_seq1	D20
Female	comp14956_c0_seq1	D20
Female	comp15419_c0_seq1	D20	Solute carrier family 2, facilitated glucose transporter member 5 [Schistosoma japonicum]
Female	comp16491_c0_seq1	D20	Vesicular glutamate transporter 3 [Schistosoma haematobium]
Female	comp18024_c0_seq1	D20
Female	comp19055_c0_seq1	D20	hypothetical protein Smp_124760 [Schistosoma mansoni]
Female	comp19823_c0_seq1	D20	Kelch-like ECH-associated protein 1 [Schistosoma japonicum]
Female	comp21292_c0_seq1	D20	SJCHGC09088 protein [Schistosoma japonicum]
Female	comp21770_c0_seq1	D20	Glycosyltransferase 25 family member [Schistosoma haematobium]
Female	comp2190_c0_seq1	D20	SJCHGC08962 protein [Schistosoma japonicum]
Female	comp23704_c0_seq1	D20	putative DNA polymerase delta small subunit [Schistosoma mansoni]
Female	comp23933_c0_seq1	D20	Ribonuclease S-4 precursor [Schistosoma japonicum]
Female	comp24481_c0_seq1	D20
Female	comp24595_c0_seq1	D20	UDP-glucuronic acid/UDP-N-acetylgalactosamine transporter [Schistosoma japonicum]
Female	comp25026_c0_seq1	D20	SJCHGC08517 protein [Schistosoma japonicum]
Female	comp2575_c0_seq1	D20	hypothetical protein MS3_04871 [Schistosoma haematobium]
Female	comp27555_c0_seq1	D20	RNA-binding protein Musashi homolog 2 [Schistosoma japonicum]
Female	comp301_c0_seq1	D20	hypothetical protein MS3_02541 [Schistosoma haematobium]
Female	comp30549_c0_seq1	D20
Female	comp30644_c0_seq1	D20	kelch-like protein [Schistosoma mansoni]
Female	comp3492_c0_seq1	D20	hypothetical protein MS3_09351 [Schistosoma haematobium]
Female	comp35289_c0_seq1	D20	Solute carrier family 2, facilitated glucose transporter member 5 [Schistosoma japonicum]
Female	comp3653_c0_seq1	D20	SJCHGC05422 protein [Schistosoma japonicum]
Female	comp40968_c0_seq1	D20
Female	comp4159_c0_seq1	D20	NADP-dependent malic enzyme [Schistosoma japonicum]
Female	comp43473_c0_seq1	D20	RNA-binding protein Musashi homolog 2 [Schistosoma japonicum]
Female	comp4404_c0_seq1	D20	SJCHGC00277 protein [Schistosoma japonicum]
Female	comp4510_c0_seq1	D20	SJCHGC02459 protein [Schistosoma japonicum]
Female	comp4510_c0_seq2	D20	SJCHGC02459 protein [Schistosoma japonicum]
Female	comp49394_c0_seq1	D20	Transmembrane serine protease 8 precursor [Schistosoma japonicum]
Female	comp5046_c0_seq1	D20	hypotheticial protein [Schistosoma japonicum]
Female	comp5300_c0_seq1	D20	SJCHGC09029 protein [Schistosoma japonicum]
Female	comp5618_c0_seq1	D20	hypothetical protein [Schistosoma japonicum]
Female	comp5778_c0_seq1	D20	SJCHGC00284 protein [Schistosoma japonicum]
Female	comp7102_c0_seq1	D20	hypotheticial protein [Schistosoma japonicum]
Female	comp7103_c0_seq1	D20	SJCHGC06632 protein [Schistosoma japonicum]
Female	comp7240_c0_seq1	D20	hypothetical protein [Schistosoma japonicum]
Female	comp7759_c0_seq1	D20	Biogenesis of lysosome-related organelles complex-1 subunit 1 (BLOC-1 subunit 1) [Schistosoma japonicum]
Female	comp7956_c0_seq1	D20
Female	comp8457_c0_seq1	D20
Female	comp9043_c0_seq1	D20	SJCHGC08167 protein [Schistosoma japonicum]
Female	comp9556_c0_seq1	D20	Kelch-like ECH-associated protein 1 [Schistosoma japonicum]
Male	Fcomp11336_c0_seq1	D20	Glutamyl aminopeptidase [Schistosoma japonicum]
Male	Fcomp15033_c0_seq1	D20
Male	Fcomp17095_c0_seq1	D20	putative ligatin [Schistosoma mansoni]
Male	Fcomp17229_c0_seq1	D20	Glutamyl aminopeptidase [Schistosoma japonicum]
Male	Fcomp18897_c0_seq1	D20
Male	Fcomp40089_c0_seq1	D20	SJCHGC03281 protein [Schistosoma japonicum]
Male	comp10101_c0_seq1	D20	putative cation transporting ATPase [Schistosoma mansoni]
Male	comp10271_c0_seq1	D20	Mitochondrial dicarboxylate carrier [Schistosoma haematobium]
Male	comp10273_c0_seq1	D20	putative cation-transporting ATPase 13A3 [Schistosoma haematobium]
Male	comp10357_c0_seq1	D20	SJCHGC05281 protein [Schistosoma japonicum]
Male	comp10368_c0_seq1	D20	SJCHGC02676 protein [Schistosoma japonicum]
Male	comp1042_c0_seq1	D20
Male	comp10473_c0_seq1	D20	hypothetical protein Smp_168950 [Schistosoma mansoni]
Male	comp10493_c0_seq1	D20	CDK5 regulatory subunit-associated protein 1 [Schistosoma haematobium]
Male	comp10504_c0_seq1	D20	SJCHGC03417 protein [Schistosoma japonicum]
Male	comp10547_c0_seq1	D20	hypothetical protein MS3_02416 [Schistosoma haematobium]
Male	comp1060_c0_seq1	D20
Male	comp10610_c0_seq1	D20	hypothetical protein MS3_02638 [Schistosoma haematobium]
Male	comp10654_c0_seq1	D20	SJCHGC04600 protein [Schistosoma japonicum]
Male	comp10703_c0_seq1	D20	SJCHGC04972 protein [Schistosoma japonicum]
Male	comp10930_c0_seq1	D20
Male	comp11086_c0_seq1	D20	Forkhead box protein K2 [Schistosoma japonicum]
Male	comp11194_c0_seq1	D20	putative sh2a [Schistosoma mansoni]
Male	comp11242_c0_seq1	D20
Male	comp11470_c0_seq1	D20	SJCHGC09404 protein [Schistosoma japonicum]
Male	comp11623_c0_seq1	D20
Male	comp12027_c0_seq1	D20	Lethal(3)malignant brain tumor-like protein 4 [Schistosoma haematobium]
Male	comp12098_c0_seq1	D20	hypothetical protein Smp_169090 [Schistosoma mansoni]
Male	comp1241_c0_seq1	D20	SJCHGC04933 protein [Schistosoma japonicum]
Male	comp1268_c0_seq1	D20	Semaphorin-5B [Schistosoma haematobium]
Male	comp12814_c0_seq1	D20
Male	comp12831_c0_seq1	D20	Katanin p80 WD40 repeat-containing subunit B1 [Schistosoma haematobium]
Male	comp12920_c0_seq1	D20	hypothetical protein MS3_10329, partial [Schistosoma haematobium]
Male	comp12936_c0_seq1	D20
Male	comp12950_c0_seq1	D20
Male	comp12966_c0_seq1	D20	Microtubule-associated serine/threonine-protein kinase 4 [Schistosoma haematobium]
Male	comp13233_c0_seq1	D20	SJCHGC08052 protein [Schistosoma japonicum]
Male	comp13445_c0_seq1	D20	putative atpase, class VI, type 11c, partial [Schistosoma mansoni]
Male	comp1362_c0_seq1	D20	SJCHGC05066 protein [Schistosoma japonicum]
Male	comp13669_c0_seq1	D20	Small G protein signaling modulator 3 [Schistosoma haematobium]
Male	comp13670_c0_seq1	D20	Nipped-B-like protein [Schistosoma haematobium]
Male	comp1369_c0_seq1	D20	SJCHGC08505 protein [Schistosoma japonicum]
Male	comp13732_c0_seq1	D20	putative dna-directed RNA polymerase III subunit [Schistosoma mansoni]
Male	comp13748_c0_seq1	D20	Microtubule-associated serine/threonine-protein kinase 4 [Schistosoma haematobium]
Male	comp13868_c0_seq1	D20	Lethal(3)malignant brain tumor-like protein 4 [Schistosoma haematobium]
Male	comp13889_c0_seq1	D20	E3 ubiquitin-protein ligase listerin, partial [Schistosoma haematobium]
Male	comp13939_c0_seq1	D20	E3 ubiquitin-protein ligase listerin, partial [Schistosoma haematobium]
Male	comp14248_c0_seq1	D20	Microtubule-associated serine/threonine-protein kinase 4 [Schistosoma haematobium]
Male	comp14466_c0_seq1	D20	hypothetical protein Smp_011640 [Schistosoma mansoni]
Male	comp14531_c0_seq1	D20
Male	comp1455_c0_seq1	D20	Galactose-1-phosphate uridylyltransferase [Schistosoma haematobium]
Male	comp1463_c0_seq1	D20
Male	comp14679_c0_seq1	D20
Male	comp14806_c0_seq1	D20	hypothetical protein Smp_169090 [Schistosoma mansoni]
Male	comp15011_c0_seq1	D20
Male	comp1508_c0_seq1	D20	hypotheticial protein [Schistosoma japonicum]
Male	comp15196_c0_seq1	D20
Male	comp15411_c0_seq1	D20	Nipped-B-like protein [Schistosoma haematobium]
Male	comp15526_c0_seq1	D20	Gap-Pol polyprotein [Schistosoma japonicum]
Male	comp1595_c0_seq2	D20	SJCHGC03621 protein [Schistosoma japonicum]
Male	comp16084_c0_seq1	D20	SJCHGC08507 protein [Schistosoma japonicum]
Male	comp16182_c0_seq1	D20	Acetyl-coenzyme A transporter 1 [Schistosoma haematobium]
Male	comp16260_c0_seq1	D20
Male	comp1631_c0_seq1	D20	hypotheticial protein [Schistosoma japonicum]
Male	comp1631_c0_seq2	D20	hypotheticial protein [Schistosoma japonicum]
Male	comp16374_c0_seq1	D20	hypothetical protein [Schistosoma japonicum]
Male	comp16444_c0_seq1	D20	putative hypothetical protein [Schistosoma mansoni]
Male	comp1657_c0_seq4	D20
Male	comp16757_c0_seq1	D20
Male	comp1684_c0_seq1	D20	SJCHGC09044 protein [Schistosoma japonicum]
Male	comp16922_c0_seq1	D20	putative solute carrier family 33 (acetyl-CoA transporter [Schistosoma mansoni]
Male	comp1717_c0_seq1	D20
Male	comp17187_c0_seq1	D20	hypothetical protein Smp_100350 [Schistosoma mansoni]
Male	comp1730_c0_seq1	D20	hypothetical protein MS3_03718, partial [Schistosoma haematobium]
Male	comp1743_c0_seq1	D20	Ran-binding protein 9 [Schistosoma haematobium]
Male	comp17448_c0_seq1	D20	Forkhead box protein F1, partial [Schistosoma haematobium]
Male	comp17637_c0_seq1	D20	SJCHGC03417 protein [Schistosoma japonicum]
Male	comp18124_c0_seq1	D20
Male	comp1832_c0_seq1	D20	SJCHGC04205 protein [Schistosoma japonicum]
Male	comp1839_c0_seq1	D20
Male	comp18601_c0_seq1	D20	WD and tetratricopeptide repeats protein 1 [Schistosoma japonicum]
Male	comp1868_c0_seq1	D20	hypothetical protein MS3_09818 [Schistosoma haematobium]
Male	comp1868_c0_seq2	D20	hypothetical protein MS3_09818 [Schistosoma haematobium]
Male	comp18832_c0_seq1	D20	twik family of potassium channels-related [Schistosoma mansoni]
Male	comp1920_c0_seq1	D20
Male	comp19256_c0_seq1	D20	putative hunchback protein [Schistosoma mansoni]
Male	comp19452_c0_seq1	D20	Microtubule-associated serine/threonine-protein kinase 4 [Schistosoma haematobium]
Male	comp19455_c0_seq1	D20	Long-chain-fatty-acid--CoA ligase 5 [Schistosoma haematobium]
Male	comp19564_c0_seq1	D20
Male	comp19635_c0_seq1	D20
Male	comp20360_c0_seq1	D20
Male	comp20449_c0_seq1	D20	hypothetical protein Smp_168950 [Schistosoma mansoni]
Male	comp20597_c0_seq1	D20
Male	comp20710_c0_seq1	D20	SJCHGC07760 protein [Schistosoma japonicum]
Male	comp20854_c0_seq1	D20
Male	comp2092_c0_seq1	D20
Male	comp21324_c0_seq1	D20	Dual specificity tyrosine-phosphorylation-regulated kinase 4 [Schistosoma haematobium]
Male	comp21325_c0_seq1	D20
Male	comp22254_c0_seq1	D20	SJCHGC09535 protein [Schistosoma japonicum]
Male	comp22299_c0_seq1	D20	SJCHGC05343 protein [Schistosoma japonicum]
Male	comp23277_c0_seq1	D20
Male	comp23325_c0_seq1	D20
Male	comp23613_c0_seq1	D20	aromatic-L-amino-acid decarboxylase [Schistosoma mansoni]
Male	comp23633_c0_seq1	D20
Male	comp24231_c0_seq1	D20
Male	comp24430_c0_seq1	D20	SJCHGC02624 protein [Schistosoma japonicum]
Male	comp24590_c0_seq1	D20	hypothetical protein MS3_11357, partial [Schistosoma haematobium]
Male	comp24944_c0_seq1	D20
Male	comp25409_c0_seq1	D20	huntingtin interacting protein-related [Schistosoma mansoni]
Male	comp25687_c0_seq1	D20	tRNA-dihydrouridine(20a/20b) synthase [NAD(P)+]-like, partial [Schistosoma haematobium]
Male	comp26148_c0_seq1	D20	SJCHGC05528 protein [Schistosoma japonicum]
Male	comp26195_c0_seq1	D20	hypothetical protein MS3_07907, partial [Schistosoma haematobium]
Male	comp2711_c0_seq1	D20
Male	comp2754_c0_seq1	D20	Nipped-B-like protein [Schistosoma haematobium]
Male	comp27879_c0_seq1	D20	hypothetical protein Smp_168950 [Schistosoma mansoni]
Male	comp28201_c0_seq1	D20	SJCHGC03841 protein [Schistosoma japonicum]
Male	comp2843_c0_seq1	D20	hypothetical protein MS3_00954 [Schistosoma haematobium]
Male	comp2894_c0_seq1	D20
Male	comp2912_c0_seq1	D20	hypothetical protein Smp_113530 [Schistosoma mansoni]
Male	comp29998_c0_seq1	D20
Male	comp3067_c0_seq1	D20
Male	comp3071_c0_seq1	D20	Choline dehydrogenase, mitochondrial [Schistosoma haematobium]
Male	comp3127_c0_seq1	D20	hypothetical protein Smp_113530 [Schistosoma mansoni]
Male	comp31341_c0_seq1	D20	TFIIH basal transcription factor complex helicase XPB subunit, partial [Schistosoma haematobium]
Male	comp3172_c0_seq1	D20	SJCHGC04556 protein [Schistosoma japonicum]
Male	comp3222_c0_seq1	D20	SJCHGC01021 protein [Schistosoma japonicum]
Male	comp3263_c0_seq1	D20
Male	comp32742_c0_seq1	D20
Male	comp32907_c0_seq1	D20	tatd dnase-related [Schistosoma mansoni]
Male	comp34217_c0_seq1	D20	Aromatic-L-amino-acid decarboxylase [Schistosoma haematobium]
Male	comp3435_c0_seq1	D20	2-acylglycerol O-acyltransferase 2-A [Schistosoma japonicum]
Male	comp3461_c0_seq1	D20	hypothetical protein MS3_05069 [Schistosoma haematobium]
Male	comp3491_c0_seq2	D20	SJCHGC02362 protein [Schistosoma japonicum]
Male	comp3491_c0_seq3	D20	SJCHGC02362 protein [Schistosoma japonicum]
Male	comp3493_c0_seq1	D20	SJCHGC07070 protein [Schistosoma japonicum]
Male	comp3498_c0_seq3	D20
Male	comp3538_c0_seq1	D20
Male	comp35580_c0_seq1	D20	Mycosubtilin synthase subunit C [Schistosoma haematobium]
Male	comp3608_c0_seq1	D20	Aromatic-L-amino-acid decarboxylase [Schistosoma haematobium]
Male	comp3660_c0_seq1	D20	SJCHGC06143 protein [Schistosoma japonicum]
Male	comp3666_c0_seq1	D20
Male	comp37694_c0_seq1	D20
Male	comp37725_c0_seq1	D20
Male	comp3786_c0_seq1	D20	Aromatic-L-amino-acid decarboxylase (EC 4.1.1.28) (AADC) (DOPA decarboxylase) (DDC),putative [Schistosoma mansoni]
Male	comp38165_c0_seq1	D20	SJCHGC08526 protein [Schistosoma japonicum]
Male	comp38334_c0_seq1	D20	Methionine aminopeptidase 1 [Schistosoma japonicum]
Male	comp3835_c0_seq1	D20	glutathione-S-transferase [Schistosoma japonicum]	Glutathione S-Transferase [Schistosoma japonicum] >gi	226483873	emb	CAX79605.1	Glutathione S-Transferase [Schistosoma japonicum] >gi	226483875	emb	CAX79606.1	Glutathione S-Transferase [Schistosoma japonicum] >gi	226483877	emb	CAX79607.1	Glutathione S-Transferase [Schistosoma japonicum] >gi	226483883	emb	CAX79610.1	Glutathione S-Transferase [Schistosoma japonicum] >gi	226483885	emb	CAX79611.1	Glutathione S-Transferase [Schistosoma japonicum]
Male	comp3973_c0_seq1	D20	glycerol-3-phosphate dehydrogenase [Schistosoma japonicum]
Male	comp3999_c0_seq1	D20	SJCHGC06715 protein [Schistosoma japonicum]
Male	comp4088_c0_seq1	D20	adenosine deaminase [Schistosoma japonicum]
Male	comp4141_c0_seq1	D20	SJCHGC02216 protein [Schistosoma japonicum]
Male	comp4321_c0_seq1	D20	Cysteine-rich protein 1 [Schistosoma japonicum]
Male	comp4419_c0_seq1	D20	SJCHGC05148 protein [Schistosoma japonicum]
Male	comp4440_c0_seq1	D20	unnamed protein product [Schistosoma mansoni]
Male	comp4442_c0_seq1	D20	22.6kDa membrane-associated antigen [Schistosoma japonicum]
Male	comp4452_c0_seq1	D20	SJCHGC06877 protein [Schistosoma japonicum]
Male	comp4454_c0_seq1	D20	SJCHGC06248 protein [Schistosoma japonicum]
Male	comp4493_c0_seq1	D20	SJCHGC00527 protein [Schistosoma japonicum]
Male	comp4536_c0_seq1	D20	SJCHGC04953 protein [Schistosoma japonicum]
Male	comp4589_c0_seq1	D20	selectively expressed in embryonic epithelia protein-1 , putative [Schistosoma mansoni]
Male	comp4648_c0_seq1	D20	hypothetical protein MS3_07876 [Schistosoma haematobium]
Male	comp4697_c0_seq1	D20	unnamed protein product [Schistosoma mansoni]
Male	comp47621_c0_seq1	D20	hypothetical protein T265_00195 [Opisthorchis viverrini]
Male	comp4769_c0_seq1	D20	85/88 kDa calcium-independent phospholipase A2, partial [Schistosoma haematobium]
Male	comp4863_c0_seq1	D20	putative sex comb on midleg homolog [Schistosoma mansoni]
Male	comp49352_c0_seq1	D20	WD repeat-containing protein 18 [Schistosoma haematobium]
Male	comp4941_c0_seq1	D20	Phospholipid scramblase 3 [Schistosoma japonicum]
Male	comp5015_c0_seq1	D20	SJCHGC02163 protein [Schistosoma japonicum]
Male	comp5015_c0_seq2	D20	SJCHGC02163 protein [Schistosoma japonicum]
Male	comp5054_c0_seq1	D20	Choline dehydrogenase, mitochondrial [Schistosoma haematobium]
Male	comp5077_c0_seq3	D20	Protein-L-isoaspartate O-methyltransferase domain-containing protein 1 [Schistosoma japonicum]
Male	comp5283_c0_seq1	D20	Microtubule-associated serine/threonine-protein kinase 4 [Schistosoma haematobium]
Male	comp5450_c0_seq1	D20	hypothetical protein MS3_09151 [Schistosoma haematobium]
Male	comp5521_c0_seq1	D20	Thyroid receptor-interacting protein 11 [Schistosoma japonicum]
Male	comp5541_c0_seq1	D20
Male	comp5623_c0_seq22	D20	Intersectin-1 (SH3 domain-containing protein 1A) [Schistosoma japonicum]
Male	comp5697_c0_seq1	D20	hypothetical protein [Schistosoma japonicum]
Male	comp5703_c0_seq2	D20	unknown [Schistosoma japonicum]
Male	comp5730_c0_seq1	D20	SJCHGC06268 protein [Schistosoma japonicum]
Male	comp5730_c0_seq2	D20	SJCHGC06268 protein [Schistosoma japonicum]
Male	comp57931_c0_seq1	D20
Male	comp5836_c0_seq2	D20	unknown [Schistosoma japonicum]
Male	comp58423_c0_seq1	D20	SJCHGC05326 protein [Schistosoma japonicum]
Male	comp5852_c0_seq5	D20	hypothetical protein [Schistosoma japonicum]
Male	comp6073_c0_seq1	D20
Male	comp6076_c0_seq1	D20	SJCHGC09644 protein [Schistosoma japonicum]
Male	comp6109_c0_seq2	D20
Male	comp6109_c0_seq9	D20
Male	comp6163_c0_seq1	D20	AF331756_1fatty acid-binding protein [Schistosoma japonicum]
Male	comp6167_c0_seq1	D20	hypotheticial protein [Schistosoma japonicum]
Male	comp6242_c0_seq3	D20	unknown [Schistosoma japonicum]
Male	comp6242_c0_seq4	D20	SJCHGC01989 protein [Schistosoma japonicum]
Male	comp6242_c0_seq8	D20
Male	comp6242_c0_seq9	D20	unknown [Schistosoma japonicum]
Male	comp6283_c0_seq1	D20	SJCHGC02848 protein [Schistosoma japonicum]
Male	comp6331_c0_seq1	D20	Delta-like protein D precursor [Schistosoma japonicum]
Male	comp6360_c1_seq1	D20	Egg protein CP1183 [Schistosoma japonicum]
Male	comp6360_c1_seq2	D20
Male	comp6363_c0_seq1	D20	Dentin sialophosphoprotein precursor [Schistosoma japonicum]
Male	comp6382_c0_seq1	D20	Alpha-2-macroglobulin-like protein 1 [Schistosoma haematobium]
Male	comp6400_c0_seq1	D20	multivalent antigen sj26-97 [synthetic construct]
Male	comp6481_c0_seq1	D20	Dehydrogenase/reductase SDR family member 1 [Schistosoma japonicum]
Male	comp6633_c0_seq1	D20	hypothetical protein [Schistosoma japonicum]
Male	comp6654_c0_seq1	D20	putative polcalcin Che a 3 (Calcium-binding pollen allergen Che a 3) [Schistosoma mansoni]
Male	comp6701_c0_seq1	D20	hypothetical protein [Schistosoma japonicum]
Male	comp670_c0_seq1	D20	putative long-N-terminal adhesion GPCR [Schistosoma mansoni]
Male	comp6744_c0_seq1	D20	Protein yippee-like 5, partial [Schistosoma haematobium]
Male	comp6919_c0_seq1	D20	hypothetical protein MS3_06447 [Schistosoma haematobium]
Male	comp6988_c0_seq1	D20	hypothetical protein [Schistosoma japonicum]
Male	comp7007_c0_seq1	D20	Splicing factor U2AF 65 kDa subunit [Schistosoma japonicum]
Male	comp7177_c0_seq1	D20	SJCHGC08836 protein [Schistosoma japonicum]
Male	comp7331_c0_seq1	D20
Male	comp7336_c0_seq1	D20	unnamed protein product [Schistosoma mansoni]
Male	comp7367_c0_seq1	D20	SJCHGC08475 protein [Schistosoma japonicum]
Male	comp7455_c0_seq1	D20
Male	comp7603_c0_seq1	D20	SJCHGC05947 protein [Schistosoma japonicum]
Male	comp7616_c0_seq1	D20	hypothetical protein [Schistosoma japonicum]
Male	comp7621_c0_seq1	D20
Male	comp7718_c0_seq1	D20	galactokinase [Schistosoma mansoni]
Male	comp7771_c0_seq1	D20	kelch-like protein [Schistosoma mansoni]
Male	comp7773_c0_seq1	D20	hypothetical protein MS3_10862, partial [Schistosoma haematobium]
Male	comp7800_c0_seq1	D20	SJCHGC04850 protein [Schistosoma japonicum]
Male	comp7910_c0_seq1	D20	phosphoglucomutase 3 [Schistosoma japonicum]
Male	comp7940_c0_seq1	D20	SJCHGC06258 protein [Schistosoma japonicum]
Male	comp7947_c0_seq1	D20	hypothetical protein MS3_04164, partial [Schistosoma haematobium]
Male	comp8263_c0_seq1	D20	SJCHGC09114 protein [Schistosoma japonicum]
Male	comp832_c0_seq1	D20	hypothetical protein Smp_134210 [Schistosoma mansoni]
Male	comp8372_c0_seq1	D20
Male	comp8413_c0_seq1	D20	hypothetical protein Smp_159100 [Schistosoma mansoni]
Male	comp8526_c0_seq1	D20	hypothetical protein MS3_03905 [Schistosoma haematobium]
Male	comp8563_c0_seq1	D20	Acetyl-coenzyme A transporter 1, partial [Schistosoma haematobium]
Male	comp8624_c0_seq1	D20	putative cation transporting ATPase [Schistosoma mansoni]
Male	comp8637_c0_seq1	D20
Male	comp8664_c0_seq1	D20	Bestrophin-3 [Schistosoma haematobium]
Male	comp8679_c0_seq1	D20	Microtubule-associated serine/threonine-protein kinase 4 [Schistosoma haematobium]
Male	comp8803_c0_seq1	D20	SJCHGC05731 protein [Schistosoma japonicum]
Male	comp8960_c0_seq1	D20	Kelch-like protein 3 [Schistosoma haematobium]
Male	comp9022_c0_seq1	D20	SJCHGC06590 protein [Schistosoma japonicum]
Male	comp9039_c0_seq1	D20
Male	comp905_c0_seq1	D20	exocyst complex protein exo70, putative [Schistosoma mansoni]
Male	comp910_c0_seq1	D20
Male	comp9495_c0_seq1	D20	hypothetical protein MS3_06504 [Schistosoma haematobium]
Male	comp9598_c0_seq1	D20
Male	comp9628_c0_seq1	D20
Male	comp9661_c0_seq1	D20	glycerol-3-phosphate dehydrogenase [Schistosoma japonicum]
Male	comp9670_c0_seq1	D20	TFIIH basal transcription factor complex helicase XPB subunit, partial [Schistosoma haematobium]
Male	comp986_c0_seq1	D20	Bestrophin-3 [Schistosoma haematobium]
Male	comp9963_c0_seq1	D20	Microtubule-associated serine/threonine-protein kinase 4 [Schistosoma haematobium]
Male	comp9975_c0_seq1	D20
Male	comp9991_c0_seq1	D20	Kelch-like protein 3 [Schistosoma haematobium]
Female	Fcomp10149_c0_seq1	D22	hypothetical protein MS3_08211 [Schistosoma haematobium]
Female	Fcomp10175_c0_seq1	D22	PR domain zinc finger protein 1 [Schistosoma haematobium]
Female	Fcomp10246_c0_seq1	D22
Female	Fcomp10289_c0_seq1	D22	Inositol 1,4,5-trisphosphate receptor type 3, partial [Schistosoma haematobium]
Female	Fcomp10319_c0_seq1	D22	cercarial stage-specific protein Sj20H8 [Schistosoma japonicum]
Female	Fcomp10320_c0_seq1	D22
Female	Fcomp10324_c0_seq1	D22	anoctamin-6 [Clonorchis sinensis]
Female	Fcomp10425_c0_seq1	D22	hypothetical protein Smp_210320 [Schistosoma mansoni]
Female	Fcomp10497_c0_seq1	D22	hypothetical protein MS3_10882 [Schistosoma haematobium]
Female	Fcomp1052_c0_seq1	D22
Female	Fcomp10622_c0_seq1	D22	hypothetical protein [Schistosoma japonicum]
Female	Fcomp10784_c0_seq1	D22
Female	Fcomp107_c0_seq1	D22	SJCHGC03502 protein [Schistosoma japonicum]
Female	Fcomp11018_c0_seq1	D22	SJCHGC06180 protein [Schistosoma japonicum]
Female	Fcomp11476_c0_seq1	D22	hypothetical protein MS3_00059 [Schistosoma haematobium]
Female	Fcomp11592_c0_seq1	D22	Kinesin-like protein KIF23 [Schistosoma haematobium]
Female	Fcomp11634_c0_seq1	D22	putative chromosome transmission fidelity factor [Schistosoma mansoni]
Female	Fcomp11700_c0_seq1	D22	Protein regulator of cytokinesis 1 [Schistosoma haematobium]
Female	Fcomp11721_c0_seq1	D22	CAI-2 protein , putative [Schistosoma mansoni]
Female	Fcomp1191_c0_seq1	D22
Female	Fcomp11920_c0_seq1	D22	DNA replication licensing factor mcm5 [Schistosoma haematobium]
Female	Fcomp11938_c0_seq1	D22	putative dna replication licensing factor MCM5 [Schistosoma mansoni]
Female	Fcomp11991_c0_seq1	D22	Tektin-1 [Schistosoma japonicum]
Female	Fcomp12225_c0_seq1	D22	SJCHGC02743 protein [Schistosoma japonicum]
Female	Fcomp12232_c0_seq1	D22
Female	Fcomp12259_c0_seq1	D22
Female	Fcomp1235_c0_seq1	D22	hypothetical protein MS3_06116 [Schistosoma haematobium]
Female	Fcomp12393_c0_seq1	D22
Female	Fcomp1240_c0_seq1	D22	hypothetical protein MS3_00059 [Schistosoma haematobium]
Female	Fcomp12452_c0_seq1	D22	hypothetical protein Smp_080360 [Schistosoma mansoni]
Female	Fcomp1245_c0_seq1	D22	putative von Willebrand factor type A domain-containing protein [Schistosoma mansoni]
Female	Fcomp1249_c0_seq1	D22	Anoctamin-7 [Schistosoma haematobium]
Female	Fcomp12511_c0_seq1	D22	hypothetical protein MS3_00059 [Schistosoma haematobium]
Female	Fcomp12627_c0_seq1	D22	G2/mitotic-specific cyclin-B3 [Schistosoma haematobium]
Female	Fcomp12690_c0_seq1	D22	hypothetical protein Smp_148590 [Schistosoma mansoni]
Female	Fcomp12704_c0_seq1	D22	tatd DNAse-related [Schistosoma mansoni]
Female	Fcomp12808_c0_seq1	D22
Female	Fcomp1286_c0_seq1	D22	ECT2 protein (Epithelial cell-transforming sequence 2 oncogene) [Schistosoma japonicum]
Female	Fcomp12901_c0_seq1	D22	serine/threonine kinase [Schistosoma mansoni]
Female	Fcomp12906_c0_seq1	D22
Female	Fcomp13110_c0_seq1	D22	hypothetical protein MS3_02029 [Schistosoma haematobium]
Female	Fcomp13212_c0_seq1	D22	hypothetical protein MS3_07134 [Schistosoma haematobium]
Female	Fcomp13389_c0_seq1	D22	hypothetical protein Smp_119910 [Schistosoma mansoni]
Female	Fcomp13491_c0_seq1	D22	SJCHGC04746 protein [Schistosoma japonicum]
Female	Fcomp13497_c0_seq1	D22
Female	Fcomp1350_c0_seq1	D22	origin recognition complex, subunit 2 [Schistosoma japonicum]
Female	Fcomp1359_c0_seq1	D22	Cysteine-rich with EGF-like domain protein 1 precursor [Schistosoma japonicum]
Female	Fcomp13619_c0_seq1	D22	SJCHGC01588 protein [Schistosoma japonicum]
Female	Fcomp13630_c0_seq1	D22
Female	Fcomp13651_c0_seq1	D22	Elongation of very long chain fatty acids protein 7 [Schistosoma haematobium]
Female	Fcomp13870_c0_seq1	D22	hypothetical protein Smp_073300 [Schistosoma mansoni]
Female	Fcomp1394_c0_seq1	D22	Homocysteine S-methyltransferase 3 [Schistosoma haematobium]
Female	Fcomp1416_c0_seq1	D22	putative dna replication licensing factor MCM4 [Schistosoma mansoni]
Female	Fcomp14349_c0_seq1	D22	Fizzy-related protein-like protein [Schistosoma haematobium]
Female	Fcomp14402_c0_seq1	D22
Female	Fcomp1441_c0_seq1	D22	tRNA-splicing endonuclease subunit Sen34 [Schistosoma haematobium]
Female	Fcomp1455_c0_seq1	D22	hypothetical protein Smp_073300 [Schistosoma mansoni]
Female	Fcomp1457_c0_seq1	D22	SJCHGC08062 protein [Schistosoma japonicum]
Female	Fcomp14582_c0_seq1	D22	Histone RNA hairpin-binding protein [Schistosoma japonicum]
Female	Fcomp14596_c0_seq1	D22	Cell division control protein 6-like protein [Schistosoma haematobium]
Female	Fcomp14611_c0_seq1	D22	putative DNA polymerase epsilon subunit b [Schistosoma mansoni]
Female	Fcomp1474_c0_seq1	D22	Stress protein DDR48 (DNA damage-responsive protein 48) [Schistosoma japonicum]
Female	Fcomp14980_c0_seq1	D22	hypothetical protein Smp_140240 [Schistosoma mansoni]
Female	Fcomp15336_c0_seq1	D22	SJCHGC04116 protein [Schistosoma japonicum]
Female	Fcomp15448_c0_seq1	D22	SJCHGC04159 protein [Schistosoma japonicum]
Female	Fcomp15651_c0_seq1	D22	rabkinesin-6-related [Schistosoma mansoni]
Female	Fcomp1576_c0_seq1	D22	egg protein CP422 [Schistosoma japonicum]	Egg protein CP422 [Schistosoma japonicum] >gi	257209758	emb	CAX80317.1	Egg protein CP422 [Schistosoma japonicum] >gi	257209762	emb	CAX80319.1	Egg protein CP422 [Schistosoma japonicum] >gi	257209764	emb	CAX80320.1	Egg protein CP422 [Schistosoma japonicum] >gi	257209766	emb	CAX80321.1	Egg protein CP422 [Schistosoma japonicum] >gi	257209772	emb	CAX80324.1	Egg protein CP422 [Schistosoma japonicum] >gi	257209774	emb	CAX80325.1	Egg protein CP422 [Schistosoma japonicum] >gi	257209776	emb	CAX80326.1	Egg protein CP422 [Schistosoma japonicum] >gi	257209778	emb	CAX80327.1	Egg protein CP422 [Schistosoma japonicum] >gi	257209780	emb	CAX80328.1	Egg protein CP422 [Schistosoma japonicum] >gi	257209788	emb	CAX80332.1	Egg protein CP422 [Schistosoma japonicum] >gi	257209792	emb	CAX80334.1	Egg protein CP422 [Schistosoma japonicum] >gi	257209796
Female	Fcomp15823_c0_seq1	D22	SJCHGC03278 protein [Schistosoma japonicum]
Female	Fcomp15919_c0_seq1	D22	SJCHGC03260 protein [Schistosoma japonicum]
Female	Fcomp16186_c0_seq1	D22
Female	Fcomp16449_c0_seq1	D22	hypothetical protein Smp_076320 [Schistosoma mansoni]
Female	Fcomp16486_c0_seq1	D22	Cell division control protein 6-like protein [Schistosoma haematobium]
Female	Fcomp16532_c0_seq1	D22	hypothetical protein MS3_02090 [Schistosoma haematobium]
Female	Fcomp16612_c0_seq1	D22	SJCHGC08167 protein [Schistosoma japonicum]
Female	Fcomp1715_c0_seq1	D22
Female	Fcomp17178_c0_seq1	D22	putative chromosome transmission fidelity factor [Schistosoma mansoni]
Female	Fcomp17222_c0_seq1	D22
Female	Fcomp1725_c0_seq1	D22
Female	Fcomp1725_c0_seq2	D22
Female	Fcomp17318_c0_seq1	D22
Female	Fcomp17399_c0_seq1	D22	SJCHGC03260 protein [Schistosoma japonicum]
Female	Fcomp17533_c0_seq1	D22
Female	Fcomp17555_c0_seq1	D22	hypothetical protein [Schistosoma japonicum]
Female	Fcomp17625_c0_seq1	D22	hypothetical protein MS3_02025, partial [Schistosoma haematobium]
Female	Fcomp17626_c0_seq1	D22
Female	Fcomp18094_c0_seq1	D22	DNA repair and recombination protein RAD54-like [Schistosoma haematobium]
Female	Fcomp18114_c0_seq1	D22	putative dna replication licensing factor MCM5 [Schistosoma mansoni]
Female	Fcomp18272_c0_seq1	D22
Female	Fcomp18345_c0_seq1	D22	SJCHGC03731 protein [Schistosoma japonicum]
Female	Fcomp18402_c0_seq1	D22	MDS1 and EVI1 complex locus protein EVI1 [Clonorchis sinensis]
Female	Fcomp18439_c0_seq1	D22
Female	Fcomp18701_c0_seq1	D22	hypothetical protein MS3_05739 [Schistosoma haematobium]
Female	Fcomp18706_c0_seq1	D22	DNA replication complex GINS protein PSF2 [Schistosoma haematobium]
Female	Fcomp18891_c0_seq1	D22
Female	Fcomp1891_c0_seq1	D22
Female	Fcomp19063_c0_seq1	D22	nuclear transcription factor-Y gamma [Schistosoma japonicum]
Female	Fcomp19128_c0_seq1	D22
Female	Fcomp19200_c0_seq1	D22
Female	Fcomp19375_c0_seq1	D22	SJCHGC06180 protein [Schistosoma japonicum]
Female	Fcomp1939_c0_seq2	D22	hypothetical protein Smp_161820 [Schistosoma mansoni]
Female	Fcomp19469_c0_seq1	D22	hypothetical protein Smp_140240 [Schistosoma mansoni]
Female	Fcomp19712_c0_seq1	D22	SJCHGC09613 protein [Schistosoma japonicum]
Female	Fcomp19747_c0_seq1	D22
Female	Fcomp19789_c0_seq1	D22	putative leucine-rich repeat-containing protein, lrr1 [Schistosoma mansoni]
Female	Fcomp19832_c0_seq1	D22	unknown [Schistosoma japonicum]
Female	Fcomp19836_c0_seq1	D22
Female	Fcomp2000_c0_seq1	D22	hypotheticial protein [Schistosoma japonicum]
Female	Fcomp20026_c0_seq1	D22	SJCHGC04434 protein [Schistosoma japonicum]
Female	Fcomp20219_c0_seq1	D22
Female	Fcomp20345_c0_seq1	D22	multidrug resistance protein 1, 2, 3 (p glycoprotein 1, 2, 3), putative [Schistosoma mansoni]
Female	Fcomp2039_c0_seq1	D22	SJCHGC08080 protein [Schistosoma japonicum]
Female	Fcomp2048_c0_seq1	D22	putative protein regulator of cytokinesis 1 prc1 [Schistosoma mansoni]
Female	Fcomp2057_c0_seq1	D22	hypothetical protein MS3_04167 [Schistosoma haematobium]
Female	Fcomp20584_c0_seq1	D22	hypothetical protein Smp_199070 [Schistosoma mansoni]
Female	Fcomp2062_c0_seq1	D22	SJCHGC00949 protein [Schistosoma japonicum]
Female	Fcomp2099_c0_seq1	D22
Female	Fcomp21055_c0_seq1	D22
Female	Fcomp2109_c0_seq1	D22	SJCHGC03208 protein [Schistosoma japonicum]
Female	Fcomp21202_c0_seq1	D22
Female	Fcomp21329_c0_seq1	D22	hypothetical protein Smp_199070 [Schistosoma mansoni]
Female	Fcomp21609_c0_seq1	D22	hypothetical protein MS3_04167 [Schistosoma haematobium]
Female	Fcomp21622_c0_seq1	D22	Histone RNA hairpin-binding protein [Schistosoma haematobium]
Female	Fcomp21870_c0_seq1	D22
Female	Fcomp21886_c0_seq1	D22	SJCHGC04562 protein [Schistosoma japonicum]
Female	Fcomp21979_c0_seq1	D22
Female	Fcomp22065_c0_seq1	D22	nuclear transcription factor-Y gamma [Schistosoma japonicum]
Female	Fcomp22087_c0_seq1	D22	SJCHGC08099 protein [Schistosoma japonicum]
Female	Fcomp22421_c0_seq1	D22
Female	Fcomp2259_c0_seq1	D22	putative establishment of cohesion 1 (eco1) homolog [Schistosoma mansoni]
Female	Fcomp22619_c0_seq1	D22	putative leucine-rich repeat-containing protein, lrr1 [Schistosoma mansoni]
Female	Fcomp22741_c0_seq1	D22
Female	Fcomp2308_c0_seq1	D22	SJCHGC02220 protein [Schistosoma japonicum]
Female	Fcomp23213_c0_seq1	D22
Female	Fcomp2321_c0_seq1	D22	hypothetical protein MS3_10882 [Schistosoma haematobium]
Female	Fcomp23436_c0_seq1	D22	hypothetical protein MS3_03960 [Schistosoma haematobium]
Female	Fcomp23439_c0_seq1	D22
Female	Fcomp23573_c0_seq1	D22	hypothetical protein MS3_06116 [Schistosoma haematobium]
Female	Fcomp2370_c0_seq1	D22
Female	Fcomp23769_c0_seq1	D22
Female	Fcomp2392_c0_seq1	D22	Gag-Pol polyprotein [Schistosoma japonicum]
Female	Fcomp2395_c0_seq1	D22	Golgi-associated plant pathogenesis-related protein 1 [Schistosoma japonicum]
Female	Fcomp2411_c0_seq1	D22	hypothetical protein Smp_199070 [Schistosoma mansoni]
Female	Fcomp2422_c0_seq1	D22	Protein ECT2 [Schistosoma haematobium]
Female	Fcomp24511_c0_seq1	D22	serine/threonine kinase [Schistosoma mansoni]
Female	Fcomp25053_c0_seq1	D22
Female	Fcomp25177_c0_seq1	D22
Female	Fcomp25404_c0_seq1	D22	DNA repair and recombination protein rad54-related [Schistosoma mansoni]
Female	Fcomp25416_c0_seq1	D22	hypothetical protein MS3_00554 [Schistosoma haematobium]
Female	Fcomp2548_c0_seq1	D22	Poly(rC)-binding protein 3 (Alpha-CP3) [Schistosoma japonicum]
Female	Fcomp25514_c0_seq1	D22
Female	Fcomp2553_c0_seq1	D22	hypothetical protein Smp_093620 [Schistosoma mansoni]
Female	Fcomp26175_c0_seq1	D22	Histone RNA hairpin-binding protein [Schistosoma japonicum]
Female	Fcomp26389_c0_seq1	D22	DNA mismatch repair protein Msh2 [Schistosoma haematobium]
Female	Fcomp26405_c0_seq1	D22	DNA repair and recombination protein rad54-related [Schistosoma mansoni]
Female	Fcomp26427_c0_seq1	D22	Kinesin-like protein KIF11 [Schistosoma haematobium]
Female	Fcomp26725_c0_seq1	D22
Female	Fcomp26753_c0_seq1	D22
Female	Fcomp26_c0_seq1	D22	hypothetical protein Smp_187190 [Schistosoma mansoni]
Female	Fcomp27328_c0_seq1	D22
Female	Fcomp27346_c0_seq1	D22	hypothetical protein [Schistosoma japonicum]
Female	Fcomp27617_c0_seq1	D22	Pre-B-cell leukemia transcription factor 4 [Schistosoma haematobium]
Female	Fcomp2761_c0_seq1	D22	hypothetical protein Smp_080360 [Schistosoma mansoni]
Female	Fcomp27870_c0_seq1	D22	SJCHGC06592 protein [Schistosoma japonicum]
Female	Fcomp2804_c0_seq1	D22	SJCHGC08499 protein [Schistosoma japonicum]
Female	Fcomp28098_c0_seq1	D22	rabkinesin-6-related [Schistosoma mansoni]
Female	Fcomp28285_c0_seq1	D22
Female	Fcomp28358_c0_seq1	D22
Female	Fcomp28427_c0_seq1	D22	hypothetical protein [Schistosoma japonicum]
Female	Fcomp28448_c0_seq1	D22	Actin-binding protein anillin [Schistosoma haematobium]
Female	Fcomp28482_c0_seq1	D22	Transcription factor BYE1, partial [Schistosoma haematobium]
Female	Fcomp28567_c0_seq1	D22	DNA repair and recombination protein rad54-related [Schistosoma mansoni]
Female	Fcomp28961_c0_seq1	D22	hypothetical protein MS3_03960 [Schistosoma haematobium]
Female	Fcomp29065_c0_seq1	D22	SJCHGC06180 protein [Schistosoma japonicum]
Female	Fcomp2971_c0_seq1	D22	hypotheticial protein [Schistosoma japonicum]
Female	Fcomp29984_c0_seq1	D22
Female	Fcomp29998_c0_seq1	D22	hypothetical protein MS3_04377, partial [Schistosoma haematobium]
Female	Fcomp3021_c0_seq1	D22	hypothetical protein MS3_09426 [Schistosoma haematobium]
Female	Fcomp3027_c0_seq1	D22	hypothetical protein Smp_128350 [Schistosoma mansoni]
Female	Fcomp3027_c0_seq2	D22	hypothetical protein Smp_128350 [Schistosoma mansoni]
Female	Fcomp30364_c0_seq1	D22	photorepair [Schistosoma japonicum]
Female	Fcomp30376_c0_seq1	D22	hypothetical protein Smp_169640 [Schistosoma mansoni]
Female	Fcomp30443_c0_seq1	D22
Female	Fcomp3051_c0_seq1	D22	SJCHGC01415 protein [Schistosoma japonicum]
Female	Fcomp30542_c0_seq1	D22	hypothetical protein MS3_04954 [Schistosoma haematobium]
Female	Fcomp30640_c0_seq1	D22
Female	Fcomp30782_c0_seq1	D22	Kinesin-like protein KIF11 [Schistosoma haematobium]
Female	Fcomp30871_c0_seq1	D22
Female	Fcomp31007_c0_seq1	D22	SJCHGC09161 protein [Schistosoma japonicum]
Female	Fcomp3167_c0_seq1	D22
Female	Fcomp3205_c0_seq1	D22	SJCHGC04922 protein [Schistosoma japonicum]
Female	Fcomp3225_c0_seq1	D22	inositol 1,4,5-trisphosphate receptor, putative [Schistosoma mansoni]
Female	Fcomp3267_c0_seq3	D22
Female	Fcomp3311_c0_seq1	D22	cryptopsoridial mucin 80.1 [Schistosoma japonicum]
Female	Fcomp33402_c0_seq1	D22
Female	Fcomp33500_c0_seq1	D22	Ceramide glucosyltransferase [Schistosoma haematobium]
Female	Fcomp3366_c0_seq2	D22	similar to GenBank Accession Number Y14162 fizzy-related protein in Drosophila melanogaster [Schistosoma japonicum]
Female	Fcomp34162_c0_seq1	D22
Female	Fcomp34754_c0_seq1	D22	DNA repair and recombination protein RAD54-like [Schistosoma haematobium]
Female	Fcomp35565_c0_seq1	D22	Zinc finger protein 36, C3H1 type-like 3 [Schistosoma haematobium]
Female	Fcomp3616_c0_seq1	D22	Anoctamin-7 [Schistosoma haematobium]
Female	Fcomp3616_c0_seq2	D22	Anoctamin-7 [Schistosoma haematobium]
Female	Fcomp36430_c0_seq1	D22	SJCHGC08155 protein [Schistosoma japonicum]
Female	Fcomp36565_c0_seq1	D22	SJCHGC03438 protein [Schistosoma japonicum]
Female	Fcomp3685_c0_seq1	D22	SJCHGC09419 protein [Schistosoma japonicum]
Female	Fcomp3740_c0_seq1	D22	hypothetical protein Smp_172980 [Schistosoma mansoni]
Female	Fcomp3779_c0_seq1	D22
Female	Fcomp3786_c0_seq1	D22
Female	Fcomp3913_c0_seq1	D22
Female	Fcomp3923_c0_seq1	D22	putative reticulocalbin [Schistosoma mansoni]
Female	Fcomp3926_c0_seq1	D22	Ceramide glucosyltransferase [Schistosoma haematobium]
Female	Fcomp4011_c0_seq1	D22	SJCHGC04509 protein [Schistosoma japonicum]
Female	Fcomp4019_c0_seq1	D22	SJCHGC06609 protein [Schistosoma japonicum]
Female	Fcomp4020_c0_seq1	D22
Female	Fcomp40477_c0_seq1	D22	cell division control protein 45-related [Schistosoma mansoni]
Female	Fcomp41109_c0_seq1	D22	hypothetical protein MS3_11235, partial [Schistosoma haematobium]
Female	Fcomp4112_c0_seq1	D22	putative alanine aminotransferase [Schistosoma mansoni]
Female	Fcomp4120_c0_seq1	D22
Female	Fcomp4173_c0_seq1	D22	hypothetical protein Smp_150840.2 [Schistosoma mansoni]
Female	Fcomp41957_c0_seq1	D22
Female	Fcomp4199_c0_seq1	D22	putative catechol-O-methyltransferase domain containing 1 [Schistosoma japonicum]
Female	Fcomp4228_c0_seq1	D22
Female	Fcomp4228_c0_seq2	D22
Female	Fcomp4230_c0_seq1	D22	SJCHGC02035 protein [Schistosoma japonicum]
Female	Fcomp4243_c0_seq1	D22	SJCHGC09419 protein [Schistosoma japonicum]
Female	Fcomp42531_c0_seq1	D22	TRAF-interacting protein [Schistosoma haematobium]
Female	Fcomp4335_c0_seq1	D22
Female	Fcomp4353_c0_seq1	D22	UPF0506 protein, partial [Schistosoma haematobium]
Female	Fcomp4367_c0_seq1	D22
Female	Fcomp44297_c0_seq1	D22
Female	Fcomp4455_c0_seq1	D22	SJCHGC06782 protein [Schistosoma japonicum]
Female	Fcomp44683_c0_seq1	D22	Homocysteine S-methyltransferase 3 [Schistosoma haematobium]
Female	Fcomp4576_c0_seq1	D22	TPA: endonuclease-reverse transcriptase [Schistosoma mansoni]
Female	Fcomp4576_c0_seq2	D22	TPA: endonuclease-reverse transcriptase [Schistosoma mansoni]
Female	Fcomp4601_c0_seq1	D22	hypothetical protein Smp_083800 [Schistosoma mansoni]
Female	Fcomp4662_c0_seq1	D22	putative ubiquitin-conjugating enzyme [Schistosoma japonicum]
Female	Fcomp4678_c0_seq1	D22	SJCHGC09419 protein [Schistosoma japonicum]
Female	Fcomp4678_c0_seq2	D22	SJCHGC09419 protein [Schistosoma japonicum]
Female	Fcomp4703_c0_seq1	D22	SJCHGC06608 protein [Schistosoma japonicum]
Female	Fcomp4770_c0_seq1	D22	SJCHGC05677 protein [Schistosoma japonicum]
Female	Fcomp4779_c0_seq1	D22	UV excision repair protein RAD23 homolog B [Schistosoma japonicum]
Female	Fcomp4779_c0_seq2	D22	putative uv excision repair protein rad23 [Schistosoma mansoni]
Female	Fcomp4828_c0_seq2	D22	SJCHGC08962 protein [Schistosoma japonicum]
Female	Fcomp4844_c0_seq1	D22	Pre-B-cell leukemia transcription factor 4 [Schistosoma haematobium]
Female	Fcomp4848_c0_seq1	D22	Cytoplasmic polyadenylation element-binding protein 1, partial [Schistosoma haematobium]
Female	Fcomp4907_c0_seq1	D22
Female	Fcomp4907_c0_seq2	D22
Female	Fcomp4907_c0_seq3	D22
Female	Fcomp4972_c0_seq1	D22	SJCHGC08973 protein [Schistosoma japonicum]
Female	Fcomp5146_c0_seq1	D22	Gag-Pol polyprotein [Schistosoma japonicum]
Female	Fcomp5169_c0_seq1	D22	Hemicentin-1 [Schistosoma haematobium]
Female	Fcomp5200_c0_seq1	D22
Female	Fcomp5224_c0_seq1	D22	SJCHGC08665 protein [Schistosoma japonicum]
Female	Fcomp5293_c0_seq2	D22	SJCHGC06609 protein [Schistosoma japonicum]
Female	Fcomp5337_c0_seq1	D22
Female	Fcomp5337_c0_seq2	D22
Female	Fcomp5357_c0_seq1	D22	SJCHGC02864 protein [Schistosoma japonicum]
Female	Fcomp5434_c0_seq1	D22	SJCHGC06645 protein [Schistosoma japonicum]
Female	Fcomp5476_c0_seq1	D22	SJCHGC09137 protein [Schistosoma japonicum]
Female	Fcomp5510_c0_seq1	D22	pol polyprotein [Schistosoma japonicum]
Female	Fcomp5510_c0_seq2	D22	pol polyprotein [Schistosoma japonicum]
Female	Fcomp5510_c0_seq3	D22	pol polyprotein [Schistosoma japonicum]
Female	Fcomp5510_c0_seq4	D22	pol polyprotein [Schistosoma japonicum]
Female	Fcomp5510_c0_seq5	D22	pol polyprotein [Schistosoma japonicum]
Female	Fcomp5510_c0_seq6	D22	pol polyprotein [Schistosoma japonicum]
Female	Fcomp5536_c0_seq1	D22	membrane associated ring finger 1,8, putative [Schistosoma mansoni]
Female	Fcomp5536_c0_seq2	D22	membrane associated ring finger 1,8, putative [Schistosoma mansoni]
Female	Fcomp5536_c0_seq3	D22	membrane associated ring finger 1,8, putative [Schistosoma mansoni]
Female	Fcomp5555_c0_seq1	D22	SJCHGC02721 protein [Schistosoma japonicum]
Female	Fcomp5559_c0_seq1	D22
Female	Fcomp5559_c0_seq2	D22	SJCHGC06558 protein [Schistosoma japonicum]
Female	Fcomp5619_c0_seq1	D22	SJCHGC08380 protein [Schistosoma japonicum]
Female	Fcomp5622_c0_seq1	D22	SJCHGC09629 protein [Schistosoma japonicum]
Female	Fcomp5647_c0_seq1	D22	Cytoplasmic polyadenylation element-binding protein 1, partial [Schistosoma haematobium]
Female	Fcomp5665_c0_seq1	D22	SJCHGC06583 protein [Schistosoma japonicum]
Female	Fcomp5676_c0_seq2	D22	SJCHGC06868 protein [Schistosoma japonicum]
Female	Fcomp5678_c0_seq1	D22	hypothetical protein [Schistosoma japonicum]
Female	Fcomp5691_c0_seq1	D22	hypothetical protein [Schistosoma japonicum]
Female	Fcomp5691_c0_seq3	D22	SJCHGC04768 protein [Schistosoma japonicum]
Female	Fcomp5691_c0_seq4	D22	hypothetical protein [Schistosoma japonicum]
Female	Fcomp5700_c0_seq1	D22	SJCHGC06771 protein [Schistosoma japonicum]
Female	Fcomp5700_c0_seq10	D22	hypothetical protein [Schistosoma japonicum]
Female	Fcomp5700_c0_seq3	D22	SJCHGC06770 protein [Schistosoma japonicum]
Female	Fcomp5700_c0_seq4	D22	hypothetical protein [Schistosoma japonicum]
Female	Fcomp5700_c0_seq8	D22	SJCHGC02679 protein [Schistosoma japonicum]
Female	Fcomp5755_c0_seq1	D22	histone H3 [Culex quinquefasciatus]
Female	Fcomp6005_c0_seq1	D22
Female	Fcomp609_c0_seq1	D22
Female	Fcomp6157_c0_seq1	D22	SJCHGC01415 protein [Schistosoma japonicum]
Female	Fcomp6225_c0_seq1	D22	SJCHGC07210 protein [Schistosoma japonicum]
Female	Fcomp6248_c0_seq1	D22
Female	Fcomp6430_c0_seq1	D22	SJCHGC03301 protein [Schistosoma japonicum]
Female	Fcomp6449_c0_seq1	D22	SJCHGC01741 protein [Schistosoma japonicum]
Female	Fcomp6466_c0_seq1	D22	PREDICTED: transitional endoplasmic reticulum ATPase-like [Meleagris gallopavo]
Female	Fcomp6487_c0_seq1	D22	PREDICTED: transitional endoplasmic reticulum ATPase-like, partial [Phaethon lepturus]
Female	Fcomp6507_c0_seq1	D22	SJCHGC09453 protein [Schistosoma japonicum]
Female	Fcomp6653_c0_seq1	D22	Splicing factor U2AF 65 kDa subunit [Schistosoma japonicum]
Female	Fcomp6755_c0_seq1	D22	putative anoctamin [Schistosoma mansoni]
Female	Fcomp681_c0_seq1	D22	hypothetical protein MS3_02828 [Schistosoma haematobium]
Female	Fcomp6889_c0_seq1	D22	DNA replication complex GINS protein PSF1 [Schistosoma haematobium]
Female	Fcomp7021_c0_seq1	D22	hypothetical protein Smp_153520 [Schistosoma mansoni]
Female	Fcomp7200_c0_seq1	D22	hypothetical protein MS3_00806 [Schistosoma haematobium]
Female	Fcomp7351_c0_seq1	D22
Female	Fcomp7353_c0_seq1	D22	Tektin-1 [Schistosoma japonicum]
Female	Fcomp740_c0_seq1	D22
Female	Fcomp7436_c0_seq1	D22	similar to NM_007126 transitional endoplasmic reticulum ATPase [Schistosoma japonicum]
Female	Fcomp7454_c0_seq1	D22
Female	Fcomp7534_c0_seq1	D22	Ran-specific GTPase-activating protein [Schistosoma japonicum]
Female	Fcomp7672_c0_seq1	D22	hypothetical protein MS3_03960 [Schistosoma haematobium]
Female	Fcomp7870_c0_seq1	D22	nucleolar GTP-binding protein, putative [Schistosoma mansoni]
Female	Fcomp7973_c0_seq1	D22
Female	Fcomp8085_c0_seq1	D22	SJCHGC09231 protein [Schistosoma japonicum]
Female	Fcomp8133_c0_seq1	D22	SJCHGC06180 protein [Schistosoma japonicum]
Female	Fcomp8153_c0_seq1	D22	Bone marrow proteoglycan [Schistosoma haematobium]
Female	Fcomp8217_c0_seq1	D22	SJCHGC03502 protein [Schistosoma japonicum]
Female	Fcomp8325_c0_seq1	D22
Female	Fcomp8361_c0_seq1	D22
Female	Fcomp8400_c0_seq1	D22	SJCHGC09028 protein [Schistosoma japonicum]
Female	Fcomp8514_c0_seq1	D22
Female	Fcomp8533_c0_seq1	D22
Female	Fcomp8603_c0_seq1	D22	hypothetical protein CLF_103861 [Clonorchis sinensis]
Female	Fcomp8704_c0_seq1	D22
Female	Fcomp8720_c0_seq1	D22
Female	Fcomp8745_c0_seq1	D22	putative dna replication licensing factor MCM5 [Schistosoma mansoni]
Female	Fcomp8850_c0_seq1	D22	hypothetical protein [Schistosoma japonicum]
Female	Fcomp8867_c0_seq1	D22	hypothetical protein Smp_141700 [Schistosoma mansoni]
Female	Fcomp8883_c0_seq1	D22	SJCHGC08920 protein [Schistosoma japonicum]
Female	Fcomp894_c0_seq1	D22	hypothetical protein MS3_00554 [Schistosoma haematobium]
Female	Fcomp895_c0_seq1	D22
Female	Fcomp9089_c0_seq1	D22
Female	Fcomp9149_c0_seq1	D22	conserved Schistosoma protein, unknown function [Schistosoma mansoni]
Female	Fcomp9201_c0_seq1	D22	hypothetical protein Smp_172340 [Schistosoma mansoni]
Female	Fcomp9325_c0_seq1	D22	Cell number regulator 11 [Schistosoma haematobium]
Female	Fcomp9355_c0_seq1	D22	SJCHGC04110 protein [Schistosoma japonicum]
Female	Fcomp9376_c0_seq1	D22	WD repeat protein 74 [Schistosoma japonicum]
Female	Fcomp9401_c0_seq1	D22	Fizzy-related protein-like protein [Schistosoma haematobium]
Female	Fcomp9418_c0_seq1	D22	PR domain zinc finger protein 1 [Schistosoma haematobium]
Female	Fcomp9546_c0_seq1	D22
Female	Fcomp9585_c0_seq1	D22	putative cyclins [Schistosoma mansoni]
Female	Fcomp9612_c0_seq1	D22	SJCHGC09033 protein [Schistosoma japonicum]
Female	Fcomp968_c0_seq1	D22	rna-binding protein related [Schistosoma mansoni]
Female	Fcomp9712_c0_seq1	D22	Bone marrow proteoglycan [Schistosoma haematobium]
Female	Fcomp9766_c0_seq1	D22	hypothetical protein MS3_01361 [Schistosoma haematobium]
Female	Fcomp9774_c0_seq1	D22	hypothetical protein Smp_146110 [Schistosoma mansoni]
Female	Fcomp9881_c0_seq1	D22	Maternal embryonic leucine zipper kinase [Schistosoma haematobium]
Female	Fcomp9969_c0_seq1	D22	Centrosomal protein of 152 kDa [Schistosoma haematobium]
Female	comp1019_c0_seq1	D22	SJCHGC04174 protein [Schistosoma japonicum]
Female	comp10205_c0_seq1	D22	SJCHGC02435 protein [Schistosoma japonicum]
Female	comp10247_c0_seq1	D22	putative rac gtpase activating protein [Schistosoma mansoni]
Female	comp10254_c0_seq1	D22	SJCHGC09546 protein [Schistosoma japonicum]
Female	comp1031_c0_seq1	D22	SJCHGC06272 protein [Schistosoma japonicum]
Female	comp10344_c0_seq1	D22	hypothetical protein [Schistosoma japonicum]
Female	comp10478_c0_seq1	D22	similar to NM_021498 NF-YB-like protein in Mus musculus [Schistosoma japonicum]
Female	comp10751_c0_seq1	D22	hypothetical protein [Schistosoma japonicum]
Female	comp1081_c0_seq1	D22	SJCHGC06554 protein [Schistosoma japonicum]
Female	comp10833_c0_seq1	D22	Aquaporin-1 [Schistosoma haematobium]
Female	comp11202_c0_seq1	D22	5-azacytidine resistance protein azr1 [Schistosoma japonicum]
Female	comp11366_c0_seq1	D22	hypothetical protein [Schistosoma japonicum]
Female	comp11387_c0_seq1	D22	SJCHGC05804 protein [Schistosoma japonicum]
Female	comp1146_c0_seq1	D22	hypothetical protein Smp_029750 [Schistosoma mansoni]
Female	comp11564_c0_seq1	D22	SJCHGC05804 protein [Schistosoma japonicum]
Female	comp11647_c0_seq1	D22	SJCHGC09430 protein [Schistosoma japonicum]
Female	comp11844_c0_seq1	D22	putative dna replication licensing factor MCM7 [Schistosoma mansoni]
Female	comp12264_c0_seq1	D22	SJCHGC05804 protein [Schistosoma japonicum]
Female	comp12414_c0_seq1	D22	ribosomal protein related [Schistosoma mansoni]
Female	comp12421_c0_seq1	D22	SJCHGC00620 protein [Schistosoma japonicum]
Female	comp12660_c0_seq1	D22	lamin B receptor [Schistosoma japonicum]
Female	comp12686_c0_seq1	D22	mRNA turnover protein 4 homolog [Schistosoma japonicum]
Female	comp12707_c0_seq1	D22	hypothetical protein Smp_153540 [Schistosoma mansoni]
Female	comp12737_c0_seq1	D22	SJCHGC05804 protein [Schistosoma japonicum]
Female	comp12740_c0_seq1	D22	hypothetical protein [Schistosoma japonicum]
Female	comp12946_c0_seq1	D22	hypothetical protein [Schistosoma japonicum]
Female	comp13243_c0_seq1	D22	hypothetical protein [Schistosoma japonicum]
Female	comp13421_c0_seq1	D22	SJCHGC01111 protein [Schistosoma japonicum]
Female	comp13602_c0_seq1	D22
Female	comp13647_c0_seq1	D22
Female	comp1398_c0_seq1	D22	SJCHGC02339 protein [Schistosoma japonicum]
Female	comp14088_c0_seq1	D22	hypothetical protein [Schistosoma japonicum]
Female	comp14147_c0_seq1	D22	Replication factor C 38kD subunit [Schistosoma japonicum]
Female	comp14290_c0_seq1	D22	hypotheticial protein [Schistosoma japonicum]
Female	comp14387_c0_seq1	D22
Female	comp14395_c0_seq1	D22	hypotheticial protein [Schistosoma japonicum]
Female	comp14472_c0_seq1	D22	SJCHGC09323 protein [Schistosoma japonicum]
Female	comp14633_c0_seq1	D22	CD63 antigen [Schistosoma japonicum]
Female	comp14663_c0_seq1	D22
Female	comp14797_c0_seq1	D22	DNA replication licensing factor mcm7-A [Schistosoma haematobium]
Female	comp15219_c0_seq1	D22	hypothetical protein Smp_158740 [Schistosoma mansoni]
Female	comp15399_c0_seq1	D22	Zygotic DNA replication licensing factor mcm3 [Schistosoma haematobium]
Female	comp15419_c0_seq1	D22	Solute carrier family 2, facilitated glucose transporter member 5 [Schistosoma japonicum]
Female	comp15505_c0_seq1	D22	SJCHGC09554 protein [Schistosoma japonicum]
Female	comp15695_c0_seq1	D22	SJCHGC08975 protein [Schistosoma japonicum]
Female	comp1588_c0_seq1	D22	Transmembrane protein 167 precursor [Schistosoma japonicum]
Female	comp16056_c0_seq1	D22	endonuclease-reverse transcriptase [Schistosoma japonicum]
Female	comp16098_c0_seq1	D22	hypothetical protein Smp_169340 [Schistosoma mansoni]
Female	comp160_c0_seq1	D22	DNA replication licensing factor mcm5 [Schistosoma haematobium]
Female	comp16100_c0_seq1	D22	Aquaporin-1 [Schistosoma haematobium]
Female	comp16172_c0_seq1	D22	hypothetical protein [Schistosoma japonicum]
Female	comp1617_c0_seq1	D22	putative ribosomal protein L5 [Schistosoma japonicum]
Female	comp1618_c0_seq1	D22	similar to NM_058275 probable 60S ribosomal protein L7 in Caenorhabditis elegans [Schistosoma japonicum]
Female	comp1620_c0_seq1	D22	SJCHGC02314 protein [Schistosoma japonicum]	ribosomal protein S8 [Schistosoma japonicum] >gi	226482061	emb	CAX79296.1	ribosomal protein S8 [Schistosoma japonicum]
Female	comp1621_c0_seq1	D22	SJCHGC05647 protein [Schistosoma japonicum]
Female	comp16232_c0_seq1	D22	SJCHGC06342 protein [Schistosoma japonicum]
Female	comp16260_c0_seq1	D22
Female	comp16342_c0_seq1	D22	putative mannosyltransferase [Schistosoma mansoni]
Female	comp1634_c0_seq1	D22	SJCHGC05252 protein [Schistosoma japonicum]
Female	comp1636_c0_seq1	D22
Female	comp1638_c0_seq1	D22	small subunit ribosomal protein S20e [Schistosoma japonicum]
Female	comp1640_c0_seq1	D22	40S ribosomal protein S23 [Schistosoma haematobium]	Ribosomal Protein, Small subunit [Schistosoma japonicum] >gi	226481801	emb	CAX79166.1	Ribosomal Protein, Small subunit [Schistosoma japonicum] >gi	226481803	emb	CAX79167.1	Ribosomal Protein, Small subunit [Schistosoma japonicum] >gi	226481805	emb	CAX79168.1	Ribosomal Protein, Small subunit [Schistosoma japonicum] >gi	685960299	gb	KGB35990.1	40S ribosomal protein S23 [Schistosoma haematobium]
Female	comp1643_c0_seq1	D22	40S ribosomal protein S28 [Schistosoma japonicum]
Female	comp1649_c0_seq1	D22	protein translocation complex beta [Schistosoma japonicum]
Female	comp16554_c0_seq1	D22	putative dna replication licensing factor MCM7 [Schistosoma mansoni]
Female	comp16632_c0_seq1	D22	Transcription factor BYE1, partial [Schistosoma haematobium]
Female	comp16703_c0_seq1	D22	hypotheticial protein [Schistosoma japonicum]
Female	comp1680_c0_seq1	D22	SJCHGC06306 protein [Schistosoma japonicum]
Female	comp1691_c0_seq1	D22	family S9 non-peptidase homologue (S09 family) [Schistosoma mansoni]
Female	comp1725_c0_seq1	D22	SJCHGC03688 protein [Schistosoma japonicum]
Female	comp1728_c0_seq1	D22	SJCHGC00602 protein [Schistosoma japonicum]
Female	comp17379_c0_seq1	D22	SJCHGC04099 protein [Schistosoma japonicum]
Female	comp1749_c0_seq1	D22	ribosomal protein L30 [Schistosoma japonicum]
Female	comp17669_c0_seq1	D22	SJCHGC07535 protein [Schistosoma japonicum]
Female	comp17765_c0_seq1	D22	putative cell division cycle 20 (cdc20) (fizzy) [Schistosoma mansoni]
Female	comp1779_c0_seq1	D22	SJCHGC03107 protein [Schistosoma japonicum]
Female	comp17958_c0_seq1	D22	Nucleolar G-protein 1 [Schistosoma japonicum]
Female	comp1801_c0_seq1	D22	putative aquaporin [Schistosoma mansoni]
Female	comp18082_c0_seq1	D22	SJCHGC04061 protein [Schistosoma japonicum]
Female	comp18099_c0_seq1	D22	SJCHGC08668 protein [Schistosoma japonicum]
Female	comp18213_c0_seq1	D22	DNA repair protein RAD51 1 [Schistosoma haematobium]
Female	comp18439_c0_seq1	D22	polo-like kinase 1 [Schistosoma japonicum]
Female	comp18506_c0_seq1	D22	SJCHGC08144 protein [Schistosoma japonicum]
Female	comp1856_c0_seq1	D22	SJCHGC03453 protein [Schistosoma japonicum]
Female	comp18610_c0_seq1	D22	Ribosomal RNA small subunit methyltransferase NEP1 [Schistosoma haematobium]
Female	comp1861_c0_seq1	D22	putative ribosomal protein L13 [Schistosoma japonicum]
Female	comp1876_c0_seq1	D22	SJCHGC00575 protein [Schistosoma japonicum]
Female	comp18876_c0_seq1	D22	SJCHGC04099 protein [Schistosoma japonicum]
Female	comp1891_c0_seq1	D22	thioredoxin-like 2 [Schistosoma japonicum]
Female	comp19100_c0_seq1	D22
Female	comp19121_c0_seq1	D22	putative protein orai-1 [Schistosoma mansoni]
Female	comp1922_c0_seq1	D22	unknown [Schistosoma japonicum]
Female	comp19381_c0_seq1	D22	DNA replication licensing factor MCM4 [Schistosoma haematobium]
Female	comp1939_c0_seq1	D22	28S ribosomal protein S21 mitochondrial [Clonorchis sinensis]
Female	comp19773_c0_seq1	D22	putative dna replication licensing factor MCM3 [Schistosoma mansoni]
Female	comp1985_c0_seq1	D22	Stress protein DDR48 (DNA damage-responsive protein 48) [Schistosoma japonicum]
Female	comp20033_c0_seq1	D22	DNA replication licensing factor MCM6 [Schistosoma haematobium]
Female	comp20346_c0_seq1	D22	SJCHGC04289 protein [Schistosoma japonicum]
Female	comp2037_c0_seq1	D22	hypotheticial protein [Schistosoma japonicum]
Female	comp20482_c0_seq1	D22	SJCHGC08962 protein [Schistosoma japonicum]
Female	comp20778_c0_seq1	D22	hypothetical protein MS3_05190 [Schistosoma haematobium]
Female	comp21061_c0_seq1	D22	Ago2 [Schistosoma japonicum]
Female	comp2121_c0_seq1	D22	SJCHGC06342 protein [Schistosoma japonicum]
Female	comp21292_c0_seq1	D22	SJCHGC09088 protein [Schistosoma japonicum]
Female	comp21327_c0_seq1	D22	SJCHGC05069 protein [Schistosoma japonicum]
Female	comp2132_c0_seq2	D22	SJCHGC02281 protein [Schistosoma japonicum]
Female	comp2151_c0_seq1	D22	Ribosomal protein L39 [Schistosoma japonicum]
Female	comp21903_c0_seq1	D22	SJCHGC09323 protein [Schistosoma japonicum]
Female	comp2190_c0_seq1	D22	SJCHGC08962 protein [Schistosoma japonicum]
Female	comp22031_c0_seq1	D22	Solute carrier family 2, facilitated glucose transporter member 5 [Schistosoma japonicum]
Female	comp22108_c0_seq1	D22	SJCHGC08962 protein [Schistosoma japonicum]
Female	comp22137_c0_seq1	D22	putative wd-repeat protein [Schistosoma mansoni]
Female	comp2224_c0_seq1	D22	hypothetical protein [Schistosoma japonicum]
Female	comp2229_c0_seq1	D22	hypothetical protein [Schistosoma japonicum]
Female	comp22584_c0_seq1	D22	hypothetical protein [Schistosoma japonicum]
Female	comp22627_c0_seq1	D22
Female	comp2262_c0_seq1	D22	hypothetical transcript [Hymenolepis microstoma]
Female	comp23040_c0_seq1	D22	SJCHGC04638 protein [Schistosoma japonicum]
Female	comp23258_c0_seq1	D22	polo-like kinase 1 [Schistosoma japonicum]
Female	comp23337_c0_seq1	D22	putative dna replication licensing factor MCM3 [Schistosoma mansoni]
Female	comp23432_c0_seq1	D22	Nucleolar GTP-binding protein 1 [Schistosoma haematobium]
Female	comp23510_c0_seq1	D22	putative DNA replication licensing factor MCM2 [Schistosoma mansoni]
Female	comp2356_c0_seq1	D22	hypothetical protein Smp_176260.2 [Schistosoma mansoni]
Female	comp23691_c0_seq1	D22	hypothetical protein [Schistosoma japonicum]
Female	comp23869_c0_seq1	D22	hypothetical protein MS3_04993 [Schistosoma haematobium]
Female	comp2424_c0_seq1	D22	SJCHGC02562 protein [Schistosoma japonicum]
Female	comp24274_c0_seq1	D22	hypothetical protein [Schistosoma japonicum]
Female	comp24481_c0_seq1	D22
Female	comp24565_c0_seq1	D22
Female	comp25217_c0_seq1	D22	SJCHGC01255 protein [Schistosoma japonicum]
Female	comp25453_c0_seq1	D22
Female	comp2554_c0_seq1	D22	putative ribosomal protein L18a [Schistosoma japonicum]
Female	comp26604_c0_seq1	D22	DNA replication licensing factor MCM6, putative [Schistosoma mansoni]
Female	comp26630_c0_seq1	D22	hypothetical protein Smp_198820 [Schistosoma mansoni]
Female	comp26707_c0_seq1	D22	Coiled-coil domain-containing protein 58, partial [Schistosoma haematobium]
Female	comp26824_c0_seq1	D22
Female	comp26887_c0_seq1	D22	unknown [Schistosoma japonicum]
Female	comp26980_c0_seq1	D22	hypothetical protein Smp_119910 [Schistosoma mansoni]
Female	comp2703_c0_seq1	D22
Female	comp27069_c0_seq1	D22
Female	comp27145_c0_seq1	D22	SJCHGC09035 protein [Schistosoma japonicum]
Female	comp27149_c0_seq1	D22	SJCHGC01111 protein [Schistosoma japonicum]
Female	comp27171_c0_seq1	D22	putative dna replication licensing factor MCM3 [Schistosoma mansoni]
Female	comp27402_c0_seq1	D22	DNA replication licensing factor MCM6, putative [Schistosoma mansoni]
Female	comp27573_c0_seq1	D22	unknown [Schistosoma japonicum]
Female	comp27677_c0_seq1	D22	SJCHGC04243 protein [Schistosoma japonicum]
Female	comp27754_c0_seq1	D22	pol polyprotein [Schistosoma japonicum]
Female	comp28023_c0_seq1	D22	polo-like kinase 1 [Schistosoma japonicum]
Female	comp28084_c0_seq1	D22	MAD2 (mitotic arrest deficient, homolog)-like 1 [Schistosoma japonicum]
Female	comp28381_c0_seq1	D22	SJCHGC01111 protein [Schistosoma japonicum]
Female	comp28528_c0_seq1	D22	hypothetical protein Smp_046280.2 [Schistosoma mansoni]
Female	comp28979_c0_seq1	D22	SJCHGC09477 protein [Schistosoma japonicum]
Female	comp2900_c0_seq1	D22	SJCHGC05691 protein [Schistosoma japonicum]
Female	comp29273_c0_seq1	D22
Female	comp2981_c0_seq1	D22	Putative eggshell protein precursor [Schistosoma japonicum]
Female	comp301_c0_seq1	D22	hypothetical protein MS3_02541 [Schistosoma haematobium]
Female	comp3035_c0_seq1	D22	SJCHGC03565 protein [Schistosoma japonicum]
Female	comp3038_c0_seq1	D22	SJCHGC02427 protein [Schistosoma japonicum]
Female	comp3049_c0_seq1	D22	SJCHGC03511 protein [Schistosoma japonicum]
Female	comp31000_c0_seq1	D22	DNA replication licensing factor MCM6, putative [Schistosoma mansoni]
Female	comp3113_c0_seq1	D22	Zygotic DNA replication licensing factor mcm3 [Schistosoma haematobium]
Female	comp31453_c0_seq1	D22	SJCHGC05810 protein [Schistosoma japonicum]
Female	comp3154_c0_seq1	D22	Nucleolar protein 5 [Schistosoma japonicum]
Female	comp32343_c0_seq1	D22	Ribosome biogenesis protein BMS1-like protein [Schistosoma haematobium]
Female	comp32881_c0_seq1	D22	hypothetical protein Smp_176260.1 [Schistosoma mansoni]
Female	comp3303_c0_seq1	D22	rRNA 2'-O-methyltransferase fibrillarin [Schistosoma japonicum]
Female	comp3312_c0_seq1	D22	Nanos homolog 1 [Schistosoma japonicum]
Female	comp3313_c0_seq1	D22	SJCHGC06831 protein [Schistosoma japonicum]
Female	comp33300_c0_seq1	D22	putative dna replication licensing factor MCM4 [Schistosoma mansoni]
Female	comp33642_c0_seq1	D22
Female	comp33756_c0_seq1	D22
Female	comp3388_c0_seq1	D22	SJCHGC05867 protein [Schistosoma japonicum]
Female	comp3403_c0_seq1	D22	Proliferation-associated protein 2G4 [Schistosoma japonicum]
Female	comp34064_c0_seq1	D22	SJCHGC05810 protein [Schistosoma japonicum]
Female	comp3420_c0_seq1	D22	SJCHGC05940 protein [Schistosoma japonicum]
Female	comp3421_c0_seq1	D22	H/ACA ribonucleoprotein complex subunit 3 [Schistosoma japonicum]
Female	comp3447_c0_seq1	D22	SJCHGC00873 protein [Schistosoma japonicum]
Female	comp3458_c0_seq1	D22	hypotheticial protein [Schistosoma japonicum]
Female	comp3501_c0_seq1	D22
Female	comp35050_c0_seq1	D22	Ribosomal RNA small subunit methyltransferase NEP1 [Schistosoma haematobium]
Female	comp3514_c0_seq2	D22	SJCHGC02310 protein [Schistosoma japonicum]
Female	comp35289_c0_seq1	D22	Solute carrier family 2, facilitated glucose transporter member 5 [Schistosoma japonicum]
Female	comp3574_c0_seq1	D22	SJCHGC05478 protein [Schistosoma japonicum]
Female	comp35834_c0_seq1	D22	Zygotic DNA replication licensing factor mcm3 [Schistosoma haematobium]
Female	comp3628_c0_seq1	D22	hypothetical protein T265_03800 [Opisthorchis viverrini]
Female	comp3650_c0_seq1	D22	SJCHGC06003 protein [Schistosoma japonicum]
Female	comp3655_c0_seq1	D22	SJCHGC06252 protein [Schistosoma japonicum]
Female	comp3658_c0_seq1	D22	Eukaryotic translation initiation factor 3 subunit 12 [Schistosoma japonicum]
Female	comp3668_c0_seq1	D22	Ribosomal protein S25 [Schistosoma japonicum]
Female	comp36783_c0_seq1	D22	SJCHGC06368 protein [Schistosoma japonicum]
Female	comp3681_c0_seq1	D22	SJCHGC06232 protein [Schistosoma japonicum]
Female	comp3683_c0_seq1	D22	ribonucleoside-diphosphate reductase small chain, putative [Schistosoma mansoni]
Female	comp36844_c0_seq1	D22	Cirhin [Schistosoma japonicum]
Female	comp3690_c0_seq1	D22	ribosomal protein S3 [Schistosoma japonicum]	ribosomal protein S3 [Schistosoma japonicum] >gi	226482868	emb	CAX79401.1	ribosomal protein S3 [Schistosoma japonicum]
Female	comp3710_c0_seq1	D22	Ubiquitin-60S ribosomal protein L40, partial [Schistosoma haematobium]
Female	comp3730_c0_seq1	D22	putative dna-directed RNA polymerase II [Schistosoma mansoni]
Female	comp373_c0_seq1	D22	SJCHGC08975 protein [Schistosoma japonicum]
Female	comp3742_c0_seq1	D22	asparagine-rich antigen Pfa35-2 [Schistosoma japonicum]
Female	comp3748_c0_seq1	D22	SJCHGC09286 protein [Schistosoma japonicum]
Female	comp3751_c0_seq1	D22	ribosomal protein S29 [Schistosoma japonicum]
Female	comp3813_c0_seq1	D22	hypotheticial protein [Schistosoma japonicum]
Female	comp3917_c0_seq1	D22	Extracellular superoxide dismutase [Cu-Zn] precursor [Schistosoma japonicum]
Female	comp3919_c0_seq1	D22	SJCHGC01003 protein [Schistosoma japonicum]
Female	comp39918_c0_seq1	D22	hypothetical protein Smp_167250 [Schistosoma mansoni]
Female	comp3998_c0_seq1	D22	eukaryotic translation elongation factor 1 beta 2 [Schistosoma japonicum]
Female	comp4014_c0_seq1	D22	SJCHGC09814 protein [Schistosoma japonicum]
Female	comp4028_c0_seq1	D22	Multidrug and toxin extrusion protein 2 [Schistosoma haematobium]
Female	comp4042_c0_seq1	D22	putative histone H2A [Schistosoma mansoni]
Female	comp40484_c0_seq1	D22	SJCHGC03278 protein [Schistosoma japonicum]
Female	comp4086_c0_seq1	D22	Mitochondrial import inner membrane translocase subunit Tim13-B, partial [Schistosoma haematobium]
Female	comp40947_c0_seq1	D22
Female	comp41113_c0_seq1	D22	Chromosome transmission fidelity protein 8-like protein, partial [Schistosoma haematobium]
Female	comp4116_c0_seq1	D22	Protein HGV2 [Schistosoma japonicum]
Female	comp41199_c0_seq1	D22	putative DNA replication licensing factor MCM2 [Schistosoma mansoni]
Female	comp41341_c0_seq1	D22	SJCHGC01837 protein [Schistosoma japonicum]
Female	comp4139_c0_seq1	D22	hypotheticial protein [Schistosoma japonicum]
Female	comp4159_c0_seq1	D22	NADP-dependent malic enzyme [Schistosoma japonicum]
Female	comp4162_c0_seq1	D22
Female	comp4167_c0_seq1	D22	hypothetical protein [Schistosoma japonicum]
Female	comp4198_c0_seq1	D22	ribosomal protein L21 [Schistosoma japonicum]
Female	comp4215_c0_seq1	D22	SJCHGC04249 protein [Schistosoma japonicum]
Female	comp42162_c0_seq1	D22	Cyclin-dependent kinase 1 [Schistosoma haematobium]
Female	comp4231_c0_seq1	D22	RSSA_SCHJARecName: Full=40S ribosomal protein SA
Female	comp4260_c0_seq1	D22	SJCHGC01952 protein [Schistosoma japonicum]
Female	comp4265_c0_seq1	D22	small subunit ribosomal protein S27e [Schistosoma japonicum]
Female	comp4305_c0_seq1	D22
Female	comp4306_c0_seq1	D22	ribosomal protein S14 [Schistosoma japonicum]	ribosomal protein S14 [Schistosoma japonicum] >gi	226481020	emb	CAX78975.1	ribosomal protein S14 [Schistosoma japonicum] >gi	226481022	emb	CAX78976.1	ribosomal protein S14 [Schistosoma japonicum]
Female	comp43159_c0_seq1	D22	hypothetical protein T265_13398 [Opisthorchis viverrini]
Female	comp4330_c0_seq1	D22	hypothetical protein MS3_06961, partial [Schistosoma haematobium]
Female	comp4334_c0_seq1	D22	hypothetical protein [Schistosoma japonicum]
Female	comp4335_c0_seq1	D22	Heat shock protein 67B2 [Schistosoma japonicum]
Female	comp43421_c0_seq1	D22	unknown [Schistosoma japonicum]
Female	comp4348_c0_seq1	D22	SJCHGC01669 protein [Schistosoma japonicum]
Female	comp4366_c0_seq1	D22	SJCHGC09089 protein [Schistosoma japonicum]
Female	comp4392_c0_seq1	D22	SJCHGC06655 protein [Schistosoma japonicum]	ribosomal protein L18 [Schistosoma japonicum] >gi	226481190	emb	CAX79060.1	ribosomal protein L18 [Schistosoma japonicum] >gi	226481194	emb	CAX79062.1	ribosomal protein L18 [Schistosoma japonicum] >gi	226481196	emb	CAX79063.1	ribosomal protein L18 [Schistosoma japonicum] >gi	226481200	emb	CAX79065.1	ribosomal protein L18 [Schistosoma japonicum] >gi	226481202	emb	CAX79066.1	ribosomal protein L18 [Schistosoma japonicum]
Female	comp4398_c0_seq1	D22	Microsomal signal peptidase 12 kDa subunit,domain-containing protein [Schistosoma japonicum]
Female	comp4404_c0_seq1	D22	SJCHGC00277 protein [Schistosoma japonicum]
Female	comp4423_c0_seq1	D22	Ribosomal protein L9 [Schistosoma japonicum]
Female	comp4427_c0_seq1	D22	Selenoprotein W, putative [Schistosoma mansoni]
Female	comp4435_c0_seq1	D22	SJCHGC05946 protein [Schistosoma japonicum]
Female	comp4445_c0_seq1	D22	SJCHGC06602 protein [Schistosoma japonicum]
Female	comp4458_c0_seq1	D22	ribosomal protein smL37a [Schistosoma japonicum]
Female	comp4459_c0_seq1	D22	SJCHGC09642 protein [Schistosoma japonicum]
Female	comp4462_c0_seq1	D22	similar to GenBank Accession Number AJ312339 putative ribosomal protein L27A protein in Oncorhynchus mykiss [Schistosoma japonicum]
Female	comp4498_c0_seq1	D22	glutamic-oxaloacetic transaminase 1 [Schistosoma japonicum]
Female	comp4500_c0_seq1	D22	unknown [Schistosoma japonicum]
Female	comp4510_c0_seq1	D22	SJCHGC02459 protein [Schistosoma japonicum]
Female	comp4510_c0_seq2	D22	SJCHGC02459 protein [Schistosoma japonicum]
Female	comp4538_c0_seq1	D22	putative 28S ribosomal protein S18c, mitochondrial precursor [Schistosoma japonicum]
Female	comp45816_c0_seq1	D22	AChain A, Schistosoma Mansoni Dihydrofolate Reductase
Female	comp4650_c0_seq1	D22	U6 snRNA-associated Sm-like protein LSm5 [Schistosoma japonicum]
Female	comp4703_c0_seq1	D22	SJCHGC06694 protein [Schistosoma japonicum]
Female	comp4727_c0_seq1	D22	SJCHGC05629 protein [Schistosoma japonicum]
Female	comp4745_c0_seq1	D22	SJCHGC05844 protein [Schistosoma japonicum]
Female	comp4770_c0_seq2	D22	Heat shock protein 67B2 [Schistosoma japonicum]
Female	comp4770_c0_seq3	D22	Heat shock protein 67B2 [Schistosoma japonicum]
Female	comp4770_c0_seq4	D22	Heat shock protein 67B2 [Schistosoma japonicum]
Female	comp4786_c0_seq1	D22
Female	comp4786_c0_seq2	D22
Female	comp4786_c0_seq3	D22
Female	comp4786_c0_seq4	D22
Female	comp4894_c0_seq1	D22	SJCHGC01960 protein [Schistosoma japonicum]
Female	comp4895_c0_seq1	D22	unknown [Schistosoma japonicum]
Female	comp490_c0_seq1	D22	Cell cycle checkpoint control protein RAD9B [Schistosoma haematobium]
Female	comp490_c0_seq2	D22	Cell cycle checkpoint control protein RAD9B [Schistosoma haematobium]
Female	comp4917_c0_seq1	D22	putative mitochondrial import receptor subunit TOM40 homolog [Schistosoma japonicum]
Female	comp4924_c0_seq1	D22	SJCHGC02419 protein [Schistosoma japonicum]
Female	comp4937_c0_seq1	D22	hypotherical protein [Schistosoma japonicum]
Female	comp49394_c0_seq1	D22	Transmembrane serine protease 8 precursor [Schistosoma japonicum]
Female	comp4954_c0_seq1	D22	Ribosomal protein LP1 [Schistosoma japonicum]
Female	comp4978_c0_seq1	D22	Ribosomal protein L35A [Schistosoma japonicum]
Female	comp4981_c0_seq1	D22	SJCHGC06537 protein [Schistosoma japonicum]
Female	comp4999_c0_seq1	D22
Female	comp5034_c0_seq1	D22	SJCHGC06386 protein [Schistosoma japonicum]
Female	comp5050_c0_seq1	D22
Female	comp5057_c0_seq1	D22	Translocon-associated protein subunit alpha precursor [Schistosoma japonicum]
Female	comp5073_c0_seq2	D22	similar to GenBank Accession Number AF192462 J domain-containing protein isoform a in Drosophila melanogaster [Schistosoma japonicum]
Female	comp5091_c0_seq1	D22	SJCHGC05074 protein [Schistosoma japonicum]
Female	comp5092_c0_seq1	D22	small subunit ribosomal protein S2e [Schistosoma japonicum]
Female	comp5101_c0_seq1	D22	Ferritin-1 heavy chain [Schistosoma japonicum]
Female	comp5162_c0_seq1	D22	dyskeratosis congenita 1, dyskerin [Schistosoma japonicum]
Female	comp5187_c0_seq2	D22
Female	comp5225_c0_seq1	D22	Ribosomal protein L37a [Schistosoma japonicum]
Female	comp5235_c0_seq1	D22	unknown [Schistosoma japonicum]
Female	comp5250_c0_seq1	D22	hypothetical protein Smp_066590 [Schistosoma mansoni]
Female	comp5266_c0_seq1	D22	60S ribosomal protein L23 [Schistosoma haematobium]	Ribosomal Protein, Large subunit [Schistosoma japonicum] >gi	226482710	emb	CAX79322.1	Ribosomal Protein, Large subunit [Schistosoma japonicum] >gi	226482712	emb	CAX79323.1	Ribosomal Protein, Large subunit [Schistosoma japonicum] >gi	226482714	emb	CAX79324.1	Ribosomal Protein, Large subunit [Schistosoma japonicum] >gi	226482716	emb	CAX79325.1	Ribosomal Protein, Large subunit [Schistosoma japonicum] >gi	226482718	emb	CAX79326.1	Ribosomal Protein, Large subunit [Schistosoma japonicum] >gi	226482720	emb	CAX79327.1	Ribosomal Protein, Large subunit [Schistosoma japonicum] >gi	226482722	emb	CAX79328.1	Ribosomal Protein, Large subunit [Schistosoma japonicum] >gi	226482724	emb	CAX79329.1	Ribosomal Protein, Large subunit [Schistosoma japonicum] >gi	226482726	emb	CAX79330.1	Ribosomal Protein, Large subunit [Schistosoma japonicum] >gi	226482728	emb	CAX79331.1	Ribosomal Protein, Large subunit [Schistosoma japonicum] >gi	226482730	emb	CAX79332.1	Ribosomal Protein, Large subunit [Schistosoma japonicum] >gi	226482732
Female	comp5274_c0_seq1	D22	methionine adenosyltransferase II, alpha [Schistosoma japonicum]
Female	comp5280_c0_seq1	D22	SJCHGC00794 protein [Schistosoma japonicum]
Female	comp5300_c0_seq1	D22	SJCHGC09029 protein [Schistosoma japonicum]
Female	comp5344_c0_seq1	D22	N-acetyltransferase NAT13 [Schistosoma japonicum]
Female	comp5360_c0_seq1	D22	SJCHGC02785 protein [Schistosoma japonicum]
Female	comp5362_c0_seq1	D22	putative 60S ribosomal protein L23a [Schistosoma japonicum]
Female	comp5368_c0_seq1	D22
Female	comp5398_c0_seq1	D22	ribosomal protein L27 [Schistosoma japonicum]
Female	comp5400_c0_seq1	D22	Ribosomal protein L24 [Schistosoma japonicum]
Female	comp5408_c0_seq1	D22	hypothetical protein Smp_123070 [Schistosoma mansoni]
Female	comp5431_c0_seq1	D22	unknown [Schistosoma japonicum]
Female	comp5469_c0_seq1	D22	unknown [Schistosoma japonicum]
Female	comp5488_c0_seq1	D22	60S ribosomal protein L8 [Schistosoma japonicum]
Female	comp5490_c0_seq1	D22	similar to GenBank Accession Number AF004672 ribosomal protein L41 in Phaffia rhodozyma [Schistosoma japonicum]
Female	comp5502_c0_seq1	D22	SJCHGC09090 protein [Schistosoma japonicum]
Female	comp5506_c0_seq1	D22	SJCHGC06383 protein [Schistosoma japonicum]
Female	comp5517_c0_seq1	D22	SJCHGC06675 protein [Schistosoma japonicum]
Female	comp5599_c0_seq1	D22	Hoglet [Schistosoma japonicum]
Female	comp5618_c0_seq1	D22	hypothetical protein [Schistosoma japonicum]
Female	comp5655_c0_seq1	D22	putative proliferating cell nuclear antigen [Schistosoma japonicum]
Female	comp5754_c0_seq1	D22	pol polyprotei [Schistosoma japonicum]
Female	comp5754_c0_seq4	D22	pol polyprotei [Schistosoma japonicum]
Female	comp5778_c0_seq1	D22	SJCHGC00284 protein [Schistosoma japonicum]
Female	comp5779_c0_seq1	D22	RS3A_SCHJARecName: Full=40S ribosomal protein S3a
Female	comp5793_c0_seq1	D22	hypothetical protein [Schistosoma japonicum]
Female	comp5817_c0_seq1	D22	unknown [Schistosoma japonicum]	40S ribosomal protein S17 [Schistosoma japonicum]
Female	comp5825_c0_seq1	D22	unknown [Schistosoma japonicum]
Female	comp5859_c0_seq2	D22	SJCHGC06672 protein [Schistosoma japonicum]
Female	comp5886_c0_seq1	D22	ribosomal protein L14 [Schistosoma japonicum]
Female	comp5886_c0_seq2	D22	ribosomal protein L14 [Schistosoma japonicum]
Female	comp5887_c0_seq1	D22	SJCHGC05100 protein [Schistosoma japonicum]
Female	comp5887_c0_seq3	D22	SJCHGC05100 protein [Schistosoma japonicum]
Female	comp5892_c0_seq1	D22	SJCHGC06488 protein [Schistosoma japonicum]
Female	comp5899_c0_seq1	D22	SJCHGC06667 protein [Schistosoma japonicum]
Female	comp5907_c0_seq1	D22	SJCHGC05729 protein [Schistosoma japonicum]
Female	comp5911_c0_seq1	D22	SJCHGC01959 protein [Schistosoma japonicum]
Female	comp5974_c0_seq1	D22	hypothetical protein [Schistosoma japonicum]
Female	comp6083_c0_seq1	D22	SJCHGC01887 protein [Schistosoma japonicum]
Female	comp6125_c0_seq1	D22	unknown [Schistosoma japonicum]
Female	comp612_c0_seq1	D22	DNA replication licensing factor MCM4 [Schistosoma haematobium]
Female	comp6137_c0_seq1	D22	ribosomal protein L7a [Schistosoma japonicum]
Female	comp6169_c0_seq1	D22	putative ribosomal protein L15 [Schistosoma japonicum]
Female	comp6225_c0_seq1	D22	SJCHGC09296 protein [Schistosoma japonicum]
Female	comp6399_c0_seq1	D22	cytochrome c oxidase subunit I (mitochondrion) [Schistosoma japonicum]
Female	comp6440_c0_seq1	D22	peptidylprolyl isomerase [Schistosoma japonicum]
Female	comp6471_c0_seq1	D22	similar to GenBank Accession Number A31486 translation initiation factor eIF-5A in validated - rabbit [Schistosoma japonicum]
Female	comp6496_c0_seq1	D22	SJCHGC06254 protein [Schistosoma japonicum]
Female	comp6508_c0_seq1	D22	hypotheticial protein [Schistosoma japonicum]
Female	comp6527_c0_seq1	D22	unknown [Schistosoma japonicum]
Female	comp6614_c0_seq1	D22	hypothetical protein [Schistosoma japonicum]
Female	comp6694_c0_seq1	D22	SJCHGC04779 protein [Schistosoma japonicum]
Female	comp6753_c0_seq1	D22	Transmembrane emp24 domain-containing protein 10 precursor [Schistosoma japonicum]
Female	comp6776_c0_seq1	D22	Tubulin alpha chain [Schistosoma haematobium]
Female	comp6995_c0_seq1	D22	SJCHGC09414 protein [Schistosoma japonicum]
Female	comp7015_c0_seq1	D22	SJCHGC03550 protein [Schistosoma japonicum]
Female	comp7034_c0_seq1	D22	SJCHGC03168 protein [Schistosoma japonicum]
Female	comp7081_c0_seq1	D22	SJCHGC09040 protein [Schistosoma japonicum]
Female	comp7097_c0_seq1	D22	protein tyrosine phosphatase, non-receptor type 11 [Schistosoma japonicum]
Female	comp7102_c0_seq1	D22	hypotheticial protein [Schistosoma japonicum]
Female	comp7103_c0_seq1	D22	SJCHGC06632 protein [Schistosoma japonicum]
Female	comp7240_c0_seq1	D22	hypothetical protein [Schistosoma japonicum]
Female	comp7249_c0_seq1	D22	hypotheticial protein [Schistosoma japonicum]
Female	comp7370_c0_seq1	D22	SJCHGC03725 protein [Schistosoma japonicum]
Female	comp7429_c0_seq1	D22	60S ribosomal protein L7 [Schistosoma japonicum]
Female	comp749_c0_seq1	D22	SJCHGC06350 protein [Schistosoma japonicum]
Female	comp7515_c0_seq1	D22	SJCHGC02799 protein [Schistosoma japonicum]
Female	comp7568_c0_seq1	D22	SJCHGC08068 protein [Schistosoma japonicum]
Female	comp7759_c0_seq1	D22	Biogenesis of lysosome-related organelles complex-1 subunit 1 (BLOC-1 subunit 1) [Schistosoma japonicum]
Female	comp7765_c0_seq1	D22	Quinoid DihyroPteridine Reductase [Schistosoma japonicum]
Female	comp7956_c0_seq1	D22
Female	comp805_c0_seq1	D22	ATG7 autophagy related 7 homolog [Schistosoma japonicum]
Female	comp8097_c0_seq1	D22
Female	comp8127_c0_seq1	D22	hypothetical protein [Schistosoma japonicum]
Female	comp8136_c0_seq1	D22	Nucleolar protein 5 [Schistosoma japonicum]
Female	comp8160_c0_seq1	D22	hypotherical protein [Schistosoma japonicum]
Female	comp8219_c0_seq1	D22	SJCHGC01067 protein [Schistosoma japonicum]
Female	comp8313_c0_seq1	D22	SJCHGC04237 protein [Schistosoma japonicum]
Female	comp8387_c0_seq1	D22	hypothetical protein [Schistosoma japonicum]
Female	comp8430_c0_seq1	D22	chloride channel, nucleotide-sensitive, 1A [Schistosoma japonicum]
Female	comp8457_c0_seq1	D22
Female	comp8701_c0_seq1	D22	similar to XM_087888 hypothetical protein FLJ21087 in Homo sapiens; hypothetical protein FLJ21087 in Homo sapiens [Schistosoma japonicum]
Female	comp8733_c0_seq1	D22	Mitochondrial import inner membrane translocase subunit TIM16 [Schistosoma japonicum]
Female	comp8820_c0_seq1	D22	Kinesin-like protein KIF11 [Schistosoma haematobium]
Female	comp8959_c0_seq1	D22
Female	comp9043_c0_seq1	D22	SJCHGC08167 protein [Schistosoma japonicum]
Female	comp9248_c0_seq1	D22	mRNA turnover protein 4 homolog [Schistosoma japonicum]
Female	comp9286_c0_seq1	D22
Female	comp9359_c0_seq1	D22	Trematode Eggshell Synthesis,domain-containing protein [Schistosoma japonicum]
Female	comp9380_c0_seq1	D22	SJCHGC04905 protein [Schistosoma japonicum]
Female	comp9849_c0_seq1	D22	SJCHGC04127 protein [Schistosoma japonicum]
Female	comp9884_c0_seq1	D22	putative DNA replication licensing factor MCM2 [Schistosoma mansoni]
Female	comp9982_c0_seq1	D22	Arginine N-methyltransferase 2 [Schistosoma haematobium]
Male	Fcomp16456_c0_seq1	D22
Male	Fcomp17095_c0_seq1	D22	putative ligatin [Schistosoma mansoni]
Male	Fcomp17440_c0_seq1	D22	Nuclear receptor corepressor 1 [Schistosoma haematobium]
Male	Fcomp18897_c0_seq1	D22
Male	Fcomp20809_c0_seq1	D22
Male	Fcomp20946_c0_seq1	D22	hypothetical protein MS3_03000 [Schistosoma haematobium]
Male	Fcomp21914_c0_seq1	D22	SJCHGC06995 protein [Schistosoma japonicum]
Male	Fcomp22383_c0_seq1	D22	unnamed protein product [Schistosoma mansoni]
Male	Fcomp22600_c0_seq1	D22
Male	Fcomp22907_c0_seq1	D22
Male	Fcomp23062_c0_seq1	D22
Male	Fcomp23594_c0_seq1	D22	Laminin subunit gamma-1, partial [Schistosoma haematobium]
Male	Fcomp25173_c0_seq1	D22	Lysine-specific demethylase 3B [Schistosoma haematobium]
Male	Fcomp25409_c0_seq1	D22
Male	Fcomp27103_c0_seq1	D22
Male	Fcomp27205_c0_seq1	D22	putative beta-mannosidase [Schistosoma mansoni]
Male	Fcomp30518_c0_seq1	D22
Male	Fcomp32370_c0_seq1	D22
Male	Fcomp33296_c0_seq1	D22
Male	Fcomp34935_c0_seq1	D22
Male	Fcomp35522_c0_seq1	D22
Male	Fcomp36339_c0_seq1	D22
Male	Fcomp38159_c0_seq1	D22
Male	Fcomp39776_c0_seq1	D22	Protein CLEC16A [Schistosoma haematobium]
Male	Fcomp40883_c0_seq1	D22	SJCHGC08745 protein [Schistosoma japonicum]
Male	Fcomp427_c0_seq1	D22	SJCHGC03189 protein [Schistosoma japonicum]
Male	Fcomp43377_c0_seq1	D22	SJCHGC01969 protein [Schistosoma japonicum]
Male	Fcomp7285_c0_seq1	D22	SJCHGC03163 protein [Schistosoma japonicum]
Male	comp10006_c0_seq1	D22	hypothetical protein Smp_080520 [Schistosoma mansoni]
Male	comp10019_c0_seq1	D22	hypothetical protein [Schistosoma japonicum]
Male	comp10028_c0_seq1	D22
Male	comp10031_c0_seq1	D22	XK-related protein [Schistosoma japonicum]
Male	comp10060_c0_seq1	D22
Male	comp10077_c0_seq1	D22	SJCHGC06358 protein [Schistosoma japonicum]
Male	comp10086_c0_seq1	D22	Histone-lysine N-methyltransferase SETD2 [Schistosoma haematobium]
Male	comp10096_c0_seq1	D22	Extracellular signal-regulated kinase 1/2,putative [Schistosoma mansoni]
Male	comp10101_c0_seq1	D22	putative cation transporting ATPase [Schistosoma mansoni]
Male	comp10122_c0_seq1	D22	hypothetical protein T265_14024, partial [Opisthorchis viverrini]
Male	comp10128_c0_seq1	D22	hypothetical protein [Schistosoma japonicum]
Male	comp10135_c0_seq1	D22	Sestrin-3 [Schistosoma haematobium]
Male	comp1013_c0_seq1	D22
Male	comp10152_c0_seq1	D22	Semaphorin-5B [Schistosoma haematobium]
Male	comp10156_c0_seq1	D22	protein kinase [Schistosoma mansoni]
Male	comp10162_c0_seq1	D22	putative chromodomain helicase DNA binding protein [Schistosoma mansoni]
Male	comp10194_c0_seq1	D22	SJCHGC09333 protein [Schistosoma japonicum]
Male	comp10218_c0_seq1	D22	low-density lipoprotein receptor (ldl) [Schistosoma mansoni]
Male	comp10244_c0_seq1	D22	SJCHGC09393 protein [Schistosoma japonicum]
Male	comp10245_c0_seq1	D22	Talin-1 [Schistosoma haematobium]
Male	comp10271_c0_seq1	D22	Mitochondrial dicarboxylate carrier [Schistosoma haematobium]
Male	comp10273_c0_seq1	D22	putative cation-transporting ATPase 13A3 [Schistosoma haematobium]
Male	comp10295_c0_seq1	D22
Male	comp10310_c0_seq1	D22	upstream transcription factor 1, usf1, putative [Schistosoma mansoni]
Male	comp10317_c0_seq1	D22
Male	comp10357_c0_seq1	D22	SJCHGC05281 protein [Schistosoma japonicum]
Male	comp10368_c0_seq1	D22	SJCHGC02676 protein [Schistosoma japonicum]
Male	comp10378_c0_seq1	D22	hypothetical protein MS3_07603 [Schistosoma haematobium]
Male	comp10394_c0_seq1	D22	hypothetical protein [Schistosoma japonicum]
Male	comp10417_c0_seq1	D22	hypothetical protein MS3_01909 [Schistosoma haematobium]
Male	comp1042_c0_seq1	D22
Male	comp10445_c0_seq1	D22
Male	comp10448_c0_seq1	D22
Male	comp10467_c0_seq1	D22	hypothetical protein Smp_152870 [Schistosoma mansoni]
Male	comp10473_c0_seq1	D22	hypothetical protein Smp_168950 [Schistosoma mansoni]
Male	comp10497_c0_seq1	D22	hypothetical protein MS3_07872 [Schistosoma haematobium]
Male	comp10503_c0_seq1	D22	putative cc2d1b protein [Schistosoma mansoni]
Male	comp10510_c0_seq1	D22	hypothetical protein Smp_091870 [Schistosoma mansoni]
Male	comp10511_c0_seq1	D22	Rhabdoid tumor deletion region protein 1 [Schistosoma japonicum]
Male	comp10514_c0_seq1	D22	hypothetical protein MS3_08695 [Schistosoma haematobium]
Male	comp10535_c0_seq1	D22	putative voltage-gated potassium channel [Schistosoma mansoni]
Male	comp1053_c0_seq1	D22	Glutamate receptor ionotropic, kainate 3 [Schistosoma haematobium]
Male	comp10544_c0_seq1	D22	putative tensin [Schistosoma mansoni]
Male	comp10547_c0_seq1	D22	hypothetical protein MS3_02416 [Schistosoma haematobium]
Male	comp10549_c0_seq1	D22	organic solute transporter, putative [Schistosoma mansoni]
Male	comp10550_c0_seq1	D22	SJCHGC03452 protein [Schistosoma japonicum]
Male	comp10551_c0_seq1	D22	zinc finger transcription factor gli2 [Schistosoma mansoni]
Male	comp10564_c0_seq1	D22	TFIIH basal transcription factor complex helicase XPB subunit [Schistosoma haematobium]
Male	comp1056_c0_seq1	D22	Sodium-driven chloride bicarbonate exchanger, partial [Schistosoma haematobium]
Male	comp10578_c0_seq1	D22	Liprin-beta-1 [Schistosoma haematobium]
Male	comp10580_c0_seq1	D22	hypothetical protein MS3_08695 [Schistosoma haematobium]
Male	comp10587_c0_seq1	D22
Male	comp1060_c0_seq1	D22
Male	comp10610_c0_seq1	D22	hypothetical protein MS3_02638 [Schistosoma haematobium]
Male	comp10649_c0_seq1	D22	Nuclear hormone receptor family member nhr-41 [Schistosoma haematobium]
Male	comp10660_c0_seq1	D22	hypothetical protein Smp_143110 [Schistosoma mansoni]
Male	comp10672_c0_seq1	D22	SJCHGC04869 protein [Schistosoma japonicum]
Male	comp10673_c0_seq1	D22	SJCHGC03367 protein [Schistosoma japonicum]
Male	comp10687_c0_seq1	D22	hypothetical protein T265_06499 [Opisthorchis viverrini]
Male	comp10692_c0_seq1	D22	hypothetical protein MS3_08695 [Schistosoma haematobium]
Male	comp10706_c0_seq1	D22
Male	comp10743_c0_seq1	D22	Kelch-like protein 3 [Schistosoma haematobium]
Male	comp10747_c0_seq1	D22	SJCHGC05877 protein [Schistosoma japonicum]
Male	comp10754_c0_seq1	D22
[truncated: 16,575 more rows]
[truncated: 739 more columns]
