# Supplementary material for: Dynamic transcriptomes identify biogenic amines and insect-like hormonal regulation for mediating reproduction in Schistosoma japonicum
Source: Nat Commun. 2017 Mar 13;8:14693. doi: 10.1038/ncomms14693 (PMC5355954; doi:10.1038/ncomms14693)
Supplement: Supplementary Data 4 — GO enrichment of 723 female-biased transcripts at 22 dpi. [file ncomms14693-s5.xlsx]

## Sheet: Sheet1
Supplementary Data 4 . GO enrichment of 723 female-biased transcripts at 22 dpi
GO-ID	Term	Category	P-Value	Transcripts
GO:0022625	cytosolic large ribosomal subunit	C	1.00355e-47	comp4392_c0_seq1, comp6169_c0_seq1, comp5266_c0_seq1, comp2424_c0_seq1, comp4978_c0_seq1, comp5907_c0_seq1, comp2151_c0_seq1, comp4198_c0_seq1, comp1749_c0_seq1, comp5886_c0_seq2, comp5886_c0_seq1, comp3710_c0_seq1, comp4458_c0_seq1, comp5398_c0_seq1, comp5431_c0_seq1, comp1861_c0_seq1, comp5225_c0_seq1, comp5899_c0_seq1, comp5488_c0_seq1, comp4215_c0_seq1, comp1618_c0_seq1, comp2554_c0_seq1, com…
GO:0042555	MCM complex	C	1.22911e-41	comp15505_c0_seq1, Fcomp8745_c0_seq1, comp19773_c0_seq1, comp17379_c0_seq1, comp3113_c0_seq1, comp27402_c0_seq1, comp11844_c0_seq1, Fcomp10622_c0_seq1, comp27171_c0_seq1, comp20033_c0_seq1, comp15399_c0_seq1, comp612_c0_seq1, Fcomp11938_c0_seq1, comp160_c0_seq1, Fcomp18114_c0_seq1, Fcomp8217_c0_seq1, comp23510_c0_seq1, comp23337_c0_seq1, Fcomp1416_c0_seq1, comp31000_c0_seq1, comp35834_c0_seq1, co…
GO:0022627	cytosolic small ribosomal subunit	C	5.84609e-32	comp1876_c0_seq1, comp5092_c0_seq1, comp1640_c0_seq1, comp1922_c0_seq1, comp4366_c0_seq1, comp4231_c0_seq1, comp3650_c0_seq1, comp5779_c0_seq1, comp1638_c0_seq1, comp1634_c0_seq1, comp3748_c0_seq1, comp3681_c0_seq1, comp6083_c0_seq1, comp1643_c0_seq1, comp1621_c0_seq1, comp3668_c0_seq1, comp3690_c0_seq1, comp4260_c0_seq1, comp4435_c0_seq1, comp5360_c0_seq1, comp4306_c0_seq1, comp4265_c0_seq1, com…
GO:0000785	chromatin	C	1.4678e-09	comp15505_c0_seq1, Fcomp6487_c0_seq1, Fcomp8745_c0_seq1, comp19773_c0_seq1, comp17379_c0_seq1, Fcomp5755_c0_seq1, comp4042_c0_seq1, Fcomp7436_c0_seq1, comp7015_c0_seq1, Fcomp2259_c0_seq1, comp11844_c0_seq1, comp27171_c0_seq1, Fcomp1350_c0_seq1, Fcomp11938_c0_seq1, comp160_c0_seq1, Fcomp18114_c0_seq1, Fcomp6507_c0_seq1, Fcomp6466_c0_seq1, comp23510_c0_seq1, comp23337_c0_seq1, Fcomp1416_c0_seq1, co…
GO:0000942	condensed nuclear chromosome outer kinetochore	C	3.04376e-07	comp28023_c0_seq1, comp18439_c0_seq1, comp23258_c0_seq1, comp1398_c0_seq1, comp23040_c0_seq1
GO:0097149	centralspindlin complex	C	3.04376e-07	comp10247_c0_seq1, Fcomp28098_c0_seq1, Fcomp19712_c0_seq1, Fcomp15651_c0_seq1, Fcomp1286_c0_seq1
GO:0005663	DNA replication factor C complex	C	9.71173e-07	comp14147_c0_seq1, Fcomp17178_c0_seq1, comp11564_c0_seq1, comp11387_c0_seq1, comp12264_c0_seq1, comp5655_c0_seq1, Fcomp2039_c0_seq1, comp12737_c0_seq1
GO:0005876	spindle microtubule	C	6.38087e-06	comp28023_c0_seq1, comp18439_c0_seq1, comp42162_c0_seq1, Fcomp19712_c0_seq1, comp34064_c0_seq1, comp23258_c0_seq1, Fcomp9612_c0_seq1, comp23040_c0_seq1, comp15695_c0_seq1, Fcomp2048_c0_seq1, comp28084_c0_seq1
GO:0051233	spindle midzone	C	6.92481e-06	comp10247_c0_seq1, comp28023_c0_seq1, comp18439_c0_seq1, comp23258_c0_seq1, comp23040_c0_seq1, Fcomp12901_c0_seq1
GO:0005658	alpha DNA polymerase:primase complex	C	7.29755e-06	comp19773_c0_seq1, comp27171_c0_seq1, comp23337_c0_seq1, comp35834_c0_seq1
GO:0030496	midbody	C	2.12606e-05	comp4348_c0_seq1, comp10247_c0_seq1, comp28023_c0_seq1, comp18439_c0_seq1, Fcomp28098_c0_seq1, comp42162_c0_seq1, Fcomp19712_c0_seq1, comp34064_c0_seq1, comp23258_c0_seq1, Fcomp9612_c0_seq1, comp23040_c0_seq1, Fcomp15651_c0_seq1, comp15419_c0_seq1, Fcomp12901_c0_seq1, Fcomp1286_c0_seq1
GO:0034709	methylosome	C	5.31964e-05	comp8430_c0_seq1, Fcomp6157_c0_seq1, comp1680_c0_seq1, Fcomp3051_c0_seq1, comp6694_c0_seq1
GO:0034715	pICln-Sm protein complex	C	9.38871e-05	comp8430_c0_seq1, Fcomp6157_c0_seq1, Fcomp3051_c0_seq1, comp6694_c0_seq1
GO:0035101	FACT complex	C	9.38871e-05	Fcomp6487_c0_seq1, Fcomp7436_c0_seq1, Fcomp6507_c0_seq1, Fcomp6466_c0_seq1
GO:0032302	MutSbeta complex	C	0.000167665	Fcomp2062_c0_seq1, Fcomp26389_c0_seq1, Fcomp2411_c0_seq1
GO:0032301	MutSalpha complex	C	0.000167665	Fcomp2062_c0_seq1, Fcomp26389_c0_seq1, Fcomp2411_c0_seq1
GO:0034719	SMN-Sm protein complex	C	0.000266276	Fcomp6157_c0_seq1, comp1680_c0_seq1, Fcomp3051_c0_seq1, comp6694_c0_seq1
GO:0005871	kinesin complex	C	0.000501156	Fcomp17626_c0_seq1, Fcomp28098_c0_seq1, Fcomp19712_c0_seq1, Fcomp15651_c0_seq1, Fcomp11592_c0_seq1, Fcomp13389_c0_seq1, Fcomp30782_c0_seq1
GO:0045171	intercellular bridge	C	0.000795149	Fcomp28098_c0_seq1, Fcomp19712_c0_seq1, Fcomp15651_c0_seq1
GO:0005664	nuclear origin of replication recognition complex	C	0.000833555	Fcomp1350_c0_seq1, comp23510_c0_seq1, comp41199_c0_seq1, comp9884_c0_seq1
GO:0005687	U4 snRNP	C	0.00113483	Fcomp6157_c0_seq1, comp1680_c0_seq1, Fcomp3051_c0_seq1, comp6694_c0_seq1
GO:0033162	melanosome membrane	C	0.00123109	Fcomp4455_c0_seq1, Fcomp5555_c0_seq1
GO:0005732	small nucleolar ribonucleoprotein complex	C	0.00127644	comp3303_c0_seq1, comp1031_c0_seq1, comp3154_c0_seq1, comp8136_c0_seq1, comp3421_c0_seq1
GO:0003735	structural constituent of ribosome	F	3.97002e-66	comp1876_c0_seq1, comp4392_c0_seq1, comp6169_c0_seq1, comp5266_c0_seq1, comp2424_c0_seq1, comp4978_c0_seq1, comp5907_c0_seq1, comp4538_c0_seq1, comp5092_c0_seq1, comp1640_c0_seq1, comp2151_c0_seq1, comp1922_c0_seq1, comp4198_c0_seq1, comp1749_c0_seq1, comp5886_c0_seq2, comp5886_c0_seq1, comp3710_c0_seq1, comp4458_c0_seq1, comp5398_c0_seq1, comp5490_c0_seq1, comp5431_c0_seq1, comp1861_c0_seq1, com…
GO:0003697	single-stranded DNA binding	F	1.22481e-13	comp15505_c0_seq1, comp17379_c0_seq1, comp27402_c0_seq1, Fcomp2062_c0_seq1, comp11844_c0_seq1, Fcomp2548_c0_seq1, Fcomp26389_c0_seq1, comp20033_c0_seq1, Fcomp1416_c0_seq1, comp18099_c0_seq1, comp4500_c0_seq1, comp31000_c0_seq1, comp16554_c0_seq1, comp19381_c0_seq1, Fcomp4779_c0_seq2, Fcomp4779_c0_seq1, comp14797_c0_seq1, comp7081_c0_seq1, comp26604_c0_seq1, comp18213_c0_seq1, Fcomp2411_c0_seq1, c…
GO:0019843	rRNA binding	F	1.43873e-09	comp1876_c0_seq1, comp5907_c0_seq1, comp4538_c0_seq1, comp12414_c0_seq1, comp35050_c0_seq1, comp5225_c0_seq1, comp5488_c0_seq1, comp9248_c0_seq1, comp4423_c0_seq1, comp9380_c0_seq1, comp6083_c0_seq1, comp5362_c0_seq1, comp1617_c0_seq1
GO:0003729	mRNA binding	F	2.09815e-07	Fcomp21622_c0_seq1, Fcomp5647_c0_seq1, comp5859_c0_seq2, comp26887_c0_seq1, comp5092_c0_seq1, comp1618_c0_seq1, comp7429_c0_seq1, comp3650_c0_seq1, comp1634_c0_seq1, Fcomp5224_c0_seq1, comp13421_c0_seq1, Fcomp14582_c0_seq1, comp3690_c0_seq1, comp4306_c0_seq1, comp7081_c0_seq1, comp3574_c0_seq1, comp5502_c0_seq1, comp8219_c0_seq1
GO:0010997	anaphase-promoting complex binding	F	1.5013e-06	comp28023_c0_seq1, comp18439_c0_seq1, comp23258_c0_seq1, comp23040_c0_seq1
GO:0003682	chromatin binding	F	7.88322e-06	comp15505_c0_seq1, Fcomp18701_c0_seq1, Fcomp8745_c0_seq1, comp19773_c0_seq1, comp17379_c0_seq1, comp27402_c0_seq1, comp11844_c0_seq1, Fcomp10622_c0_seq1, comp27171_c0_seq1, comp20033_c0_seq1, Fcomp4844_c0_seq1, Fcomp18706_c0_seq1, Fcomp11938_c0_seq1, comp160_c0_seq1, Fcomp18114_c0_seq1, Fcomp8217_c0_seq1, comp23510_c0_seq1, comp23337_c0_seq1, Fcomp1416_c0_seq1, comp31000_c0_seq1, comp35834_c0_seq…
GO:0008017	microtubule binding	F	9.8037e-06	comp10247_c0_seq1, comp28023_c0_seq1, Fcomp17626_c0_seq1, comp18439_c0_seq1, Fcomp28098_c0_seq1, Fcomp19712_c0_seq1, Fcomp11700_c0_seq1, comp8820_c0_seq1, comp23258_c0_seq1, Fcomp9612_c0_seq1, Fcomp21055_c0_seq1, comp23040_c0_seq1, Fcomp15651_c0_seq1, Fcomp11592_c0_seq1, comp26980_c0_seq1, Fcomp13389_c0_seq1, Fcomp2048_c0_seq1, Fcomp30782_c0_seq1
GO:0032405	MutLalpha complex binding	F	2.12839e-05	Fcomp2062_c0_seq1, Fcomp26389_c0_seq1, comp5655_c0_seq1, Fcomp2411_c0_seq1
GO:0004003	ATP-dependent DNA helicase activity	F	2.92336e-05	comp15505_c0_seq1, comp17379_c0_seq1, comp27402_c0_seq1, comp11844_c0_seq1, comp20033_c0_seq1, Fcomp1416_c0_seq1, comp31000_c0_seq1, comp16554_c0_seq1, comp19381_c0_seq1, comp14797_c0_seq1, comp26604_c0_seq1, comp18876_c0_seq1, comp18506_c0_seq1
GO:0032357	oxidized purine DNA binding	F	4.30423e-05	Fcomp2062_c0_seq1, Fcomp26389_c0_seq1, Fcomp2411_c0_seq1
GO:0032181	dinucleotide repeat insertion binding	F	4.30423e-05	Fcomp2062_c0_seq1, Fcomp26389_c0_seq1, Fcomp2411_c0_seq1
GO:0032143	single thymine insertion binding	F	4.30423e-05	Fcomp2062_c0_seq1, Fcomp26389_c0_seq1, Fcomp2411_c0_seq1
GO:0032142	single guanine insertion binding	F	4.30423e-05	Fcomp2062_c0_seq1, Fcomp26389_c0_seq1, Fcomp2411_c0_seq1
GO:0003688	DNA replication origin binding	F	4.82831e-05	Fcomp1350_c0_seq1, comp23510_c0_seq1, comp41199_c0_seq1, comp9884_c0_seq1
GO:0000406	double-strand/single-strand DNA junction binding	F	0.000167665	Fcomp2062_c0_seq1, Fcomp26389_c0_seq1, Fcomp2411_c0_seq1
GO:0000404	loop DNA binding	F	0.000167665	Fcomp2062_c0_seq1, Fcomp26389_c0_seq1, Fcomp2411_c0_seq1
GO:0043531	ADP binding	F	0.000174889	Fcomp6487_c0_seq1, Fcomp2062_c0_seq1, Fcomp7436_c0_seq1, Fcomp26389_c0_seq1, Fcomp6507_c0_seq1, Fcomp6466_c0_seq1, comp4159_c0_seq1, Fcomp2411_c0_seq1
GO:0030371	translation repressor activity	F	0.000266276	Fcomp5647_c0_seq1, comp3312_c0_seq1, comp4703_c0_seq1, comp7081_c0_seq1
GO:0019237	centromeric DNA binding	F	0.000408216	Fcomp2062_c0_seq1, Fcomp26389_c0_seq1, Fcomp2411_c0_seq1
GO:0000403	Y-form DNA binding	F	0.000408216	Fcomp2062_c0_seq1, Fcomp26389_c0_seq1, Fcomp2411_c0_seq1
GO:0031593	polyubiquitin binding	F	0.000632049	Fcomp6487_c0_seq1, Fcomp7436_c0_seq1, Fcomp6507_c0_seq1, Fcomp6466_c0_seq1, Fcomp4779_c0_seq2, Fcomp4779_c0_seq1
GO:0005229	intracellular calcium activated chloride channel activity	F	0.000833555	Fcomp3616_c0_seq2, Fcomp3616_c0_seq1, Fcomp1249_c0_seq1, Fcomp6755_c0_seq1
GO:0036310	annealing helicase activity	F	0.00104016	Fcomp18094_c0_seq1, Fcomp26405_c0_seq1, Fcomp25404_c0_seq1, Fcomp34754_c0_seq1, Fcomp28567_c0_seq1
GO:0005542	folic acid binding	F	0.00123109	comp10205_c0_seq1, comp8219_c0_seq1
GO:0005220	inositol 1,4,5-trisphosphate-sensitive calcium-release channel activity	F	0.00123109	Fcomp3225_c0_seq1, Fcomp10289_c0_seq1
GO:0070037	rRNA (pseudouridine) methyltransferase activity	F	0.00123109	comp35050_c0_seq1, comp9380_c0_seq1
GO:0004503	monophenol monooxygenase activity	F	0.00123109	Fcomp4455_c0_seq1, Fcomp5555_c0_seq1
GO:0004167	dopachrome isomerase activity	F	0.00123109	Fcomp4455_c0_seq1, Fcomp5555_c0_seq1
GO:0052925	dol-P-Man:Man(5)GlcNAc(2)-PP-Dol alpha-1,3-mannosyltransferase activity	F	0.00123109	comp10254_c0_seq1, comp16342_c0_seq1
GO:0006614	SRP-dependent cotranslational protein targeting to membrane	P	4.5784e-74	comp1876_c0_seq1, comp4392_c0_seq1, comp6169_c0_seq1, comp5266_c0_seq1, comp2424_c0_seq1, comp4978_c0_seq1, comp5907_c0_seq1, comp5092_c0_seq1, comp1640_c0_seq1, comp2151_c0_seq1, comp1922_c0_seq1, comp4198_c0_seq1, comp1749_c0_seq1, comp5886_c0_seq2, comp5886_c0_seq1, comp3710_c0_seq1, comp5057_c0_seq1, comp5398_c0_seq1, comp5431_c0_seq1, comp4366_c0_seq1, comp1861_c0_seq1, comp5225_c0_seq1, com…
GO:0006415	translational termination	P	7.96602e-74	comp1876_c0_seq1, comp4392_c0_seq1, comp6169_c0_seq1, comp5266_c0_seq1, comp2424_c0_seq1, comp4978_c0_seq1, comp5907_c0_seq1, comp5092_c0_seq1, comp1640_c0_seq1, comp2151_c0_seq1, comp1922_c0_seq1, comp4198_c0_seq1, comp1749_c0_seq1, comp5886_c0_seq2, comp5886_c0_seq1, comp3710_c0_seq1, comp5398_c0_seq1, comp5431_c0_seq1, comp4366_c0_seq1, comp1861_c0_seq1, comp5225_c0_seq1, comp5899_c0_seq1, com…
GO:0000184	nuclear-transcribed mRNA catabolic process, nonsense-mediated decay	P	3.03409e-55	comp1876_c0_seq1, comp4392_c0_seq1, comp6169_c0_seq1, comp5266_c0_seq1, comp2424_c0_seq1, comp4978_c0_seq1, comp5907_c0_seq1, comp5092_c0_seq1, comp1640_c0_seq1, comp2151_c0_seq1, comp1922_c0_seq1, comp4198_c0_seq1, comp1749_c0_seq1, comp5886_c0_seq2, comp5886_c0_seq1, comp3710_c0_seq1, comp5398_c0_seq1, comp5431_c0_seq1, comp4366_c0_seq1, comp1861_c0_seq1, comp5225_c0_seq1, comp5899_c0_seq1, com…
GO:0006414	translational elongation	P	3.86601e-54	comp1876_c0_seq1, comp4392_c0_seq1, comp6169_c0_seq1, comp5266_c0_seq1, comp2424_c0_seq1, comp4978_c0_seq1, comp5907_c0_seq1, comp5092_c0_seq1, comp1640_c0_seq1, comp2151_c0_seq1, comp1922_c0_seq1, comp4198_c0_seq1, comp1749_c0_seq1, comp5886_c0_seq2, comp5886_c0_seq1, comp3710_c0_seq1, comp5398_c0_seq1, comp5431_c0_seq1, comp4366_c0_seq1, comp1861_c0_seq1, comp5225_c0_seq1, comp5899_c0_seq1, com…
GO:0006413	translational initiation	P	2.21757e-47	comp1876_c0_seq1, comp4392_c0_seq1, comp6169_c0_seq1, comp5266_c0_seq1, comp2424_c0_seq1, comp4978_c0_seq1, comp5907_c0_seq1, comp26887_c0_seq1, comp5092_c0_seq1, comp1640_c0_seq1, comp2151_c0_seq1, comp1922_c0_seq1, comp4198_c0_seq1, comp1749_c0_seq1, comp5886_c0_seq2, comp5886_c0_seq1, comp3710_c0_seq1, comp5398_c0_seq1, comp21327_c0_seq1, comp5431_c0_seq1, comp4366_c0_seq1, comp4703_c0_seq1, c…
GO:0019083	viral transcription	P	1.27913e-46	comp1876_c0_seq1, comp4392_c0_seq1, comp6169_c0_seq1, comp5266_c0_seq1, comp2424_c0_seq1, comp4978_c0_seq1, comp5907_c0_seq1, comp5092_c0_seq1, comp1640_c0_seq1, comp2151_c0_seq1, comp1922_c0_seq1, comp4198_c0_seq1, comp1749_c0_seq1, comp5886_c0_seq2, comp5886_c0_seq1, comp3710_c0_seq1, comp5398_c0_seq1, comp5431_c0_seq1, comp4366_c0_seq1, comp1861_c0_seq1, comp5225_c0_seq1, comp5899_c0_seq1, com…
GO:0006268	DNA unwinding involved in DNA replication	P	8.4465e-36	comp15505_c0_seq1, Fcomp8745_c0_seq1, comp19773_c0_seq1, comp17379_c0_seq1, comp27402_c0_seq1, comp11844_c0_seq1, comp27171_c0_seq1, comp20033_c0_seq1, Fcomp11938_c0_seq1, comp160_c0_seq1, Fcomp18114_c0_seq1, comp23510_c0_seq1, comp23337_c0_seq1, Fcomp1416_c0_seq1, comp18099_c0_seq1, comp31000_c0_seq1, comp35834_c0_seq1, comp16554_c0_seq1, comp19381_c0_seq1, comp14797_c0_seq1, comp7081_c0_seq1, c…
GO:0030174	regulation of DNA-dependent DNA replication initiation	P	1.28951e-31	comp15505_c0_seq1, Fcomp8745_c0_seq1, comp19773_c0_seq1, comp17379_c0_seq1, comp27402_c0_seq1, comp11844_c0_seq1, comp27171_c0_seq1, comp20033_c0_seq1, Fcomp11938_c0_seq1, comp160_c0_seq1, Fcomp18114_c0_seq1, comp23510_c0_seq1, comp23337_c0_seq1, Fcomp1416_c0_seq1, comp31000_c0_seq1, comp35834_c0_seq1, comp16554_c0_seq1, comp19381_c0_seq1, comp14797_c0_seq1, comp26604_c0_seq1, Fcomp11920_c0_seq1,…
GO:0006271	DNA strand elongation involved in DNA replication	P	8.65823e-29	comp15505_c0_seq1, comp14147_c0_seq1, Fcomp8745_c0_seq1, comp19773_c0_seq1, comp17379_c0_seq1, comp27402_c0_seq1, comp11844_c0_seq1, comp11564_c0_seq1, comp27171_c0_seq1, comp11387_c0_seq1, comp20033_c0_seq1, Fcomp18706_c0_seq1, comp12264_c0_seq1, Fcomp11938_c0_seq1, comp160_c0_seq1, Fcomp18114_c0_seq1, comp23510_c0_seq1, comp23337_c0_seq1, Fcomp1416_c0_seq1, comp5655_c0_seq1, comp31000_c0_seq1, …
GO:0042273	ribosomal large subunit biogenesis	P	4.22649e-10	comp4978_c0_seq1, comp5907_c0_seq1, comp5886_c0_seq2, comp5886_c0_seq1, comp9248_c0_seq1, comp1618_c0_seq1, comp12686_c0_seq1, comp7429_c0_seq1, comp5911_c0_seq1, comp23432_c0_seq1, comp1617_c0_seq1
GO:0031572	G2 DNA damage checkpoint	P	1.37079e-07	comp28023_c0_seq1, Fcomp9401_c0_seq1, comp18439_c0_seq1, comp42162_c0_seq1, comp34064_c0_seq1, comp23258_c0_seq1, comp17765_c0_seq1, Fcomp3366_c0_seq2, comp23040_c0_seq1
GO:0007092	activation of mitotic anaphase-promoting complex activity	P	1.5013e-06	comp28023_c0_seq1, comp18439_c0_seq1, comp23258_c0_seq1, comp23040_c0_seq1
GO:0000711	meiotic DNA repair synthesis	P	1.5013e-06	Fcomp26405_c0_seq1, Fcomp25404_c0_seq1, Fcomp34754_c0_seq1, Fcomp28567_c0_seq1
GO:0043150	DNA synthesis involved in double-strand break repair via homologous recombination	P	1.5013e-06	Fcomp26405_c0_seq1, Fcomp25404_c0_seq1, Fcomp34754_c0_seq1, Fcomp28567_c0_seq1
GO:0051256	spindle midzone assembly involved in mitosis	P	2.67904e-06	comp10247_c0_seq1, Fcomp28098_c0_seq1, Fcomp19712_c0_seq1, Fcomp15651_c0_seq1, Fcomp12901_c0_seq1
GO:0000028	ribosomal small subunit assembly	P	2.67904e-06	comp1922_c0_seq1, comp4231_c0_seq1, comp3668_c0_seq1, comp4306_c0_seq1, comp5817_c0_seq1
GO:0007077	mitotic nuclear envelope disassembly	P	3.02167e-06	Fcomp7534_c0_seq1, comp28023_c0_seq1, comp18439_c0_seq1, comp42162_c0_seq1, Fcomp8400_c0_seq1, comp34064_c0_seq1, comp23258_c0_seq1, comp1398_c0_seq1, comp23040_c0_seq1
GO:0019985	translesion synthesis	P	4.28139e-06	Fcomp6487_c0_seq1, Fcomp7436_c0_seq1, Fcomp6507_c0_seq1, Fcomp6466_c0_seq1, comp5655_c0_seq1, comp5360_c0_seq1
GO:0001556	oocyte maturation	P	4.75746e-06	comp28023_c0_seq1, comp18439_c0_seq1, comp34064_c0_seq1, comp23258_c0_seq1, comp1398_c0_seq1, comp23040_c0_seq1, comp3313_c0_seq1
GO:0040038	polar body extrusion after meiotic divisions	P	7.29755e-06	comp28023_c0_seq1, comp18439_c0_seq1, comp23258_c0_seq1, comp23040_c0_seq1
GO:0030970	retrograde protein transport, ER to cytosol	P	2.02446e-05	Fcomp6487_c0_seq1, Fcomp7436_c0_seq1, Fcomp6507_c0_seq1, Fcomp6466_c0_seq1, comp1649_c0_seq1
GO:0000022	mitotic spindle elongation	P	2.12839e-05	Fcomp28098_c0_seq1, Fcomp19712_c0_seq1, Fcomp15651_c0_seq1, Fcomp2048_c0_seq1
GO:0071364	cellular response to epidermal growth factor stimulus	P	2.31093e-05	comp15505_c0_seq1, comp17379_c0_seq1, comp11844_c0_seq1, comp16554_c0_seq1, comp14797_c0_seq1, comp18876_c0_seq1, comp18506_c0_seq1
GO:0007147	female meiosis II	P	4.30423e-05	comp18439_c0_seq1, comp23258_c0_seq1, comp23040_c0_seq1
GO:0051096	positive regulation of helicase activity	P	4.30423e-05	Fcomp2062_c0_seq1, Fcomp26389_c0_seq1, Fcomp2411_c0_seq1
GO:0032467	positive regulation of cytokinesis	P	8.37268e-05	comp10247_c0_seq1, Fcomp28098_c0_seq1, Fcomp19712_c0_seq1, Fcomp15651_c0_seq1, Fcomp12901_c0_seq1, Fcomp1286_c0_seq1
GO:0000083	regulation of transcription involved in G1/S transition of mitotic cell cycle	P	0.000109947	comp7568_c0_seq1, comp42162_c0_seq1, comp34064_c0_seq1, comp3683_c0_seq1, comp5655_c0_seq1, comp8219_c0_seq1
GO:0006200	ATP catabolic process	P	0.00014281	comp15505_c0_seq1, comp14147_c0_seq1, Fcomp6487_c0_seq1, Fcomp8745_c0_seq1, comp19773_c0_seq1, comp17379_c0_seq1, comp27402_c0_seq1, Fcomp17178_c0_seq1, Fcomp2062_c0_seq1, Fcomp7436_c0_seq1, comp11844_c0_seq1, comp27171_c0_seq1, Fcomp26389_c0_seq1, comp20033_c0_seq1, Fcomp19712_c0_seq1, Fcomp11938_c0_seq1, comp160_c0_seq1, Fcomp18114_c0_seq1, Fcomp6507_c0_seq1, Fcomp6466_c0_seq1, comp23510_c0_seq…
GO:0045128	negative regulation of reciprocal meiotic recombination	P	0.000167665	Fcomp2062_c0_seq1, Fcomp26389_c0_seq1, Fcomp2411_c0_seq1
GO:0006311	meiotic gene conversion	P	0.000167665	Fcomp2062_c0_seq1, Fcomp26389_c0_seq1, Fcomp2411_c0_seq1
GO:0006312	mitotic recombination	P	0.000172432	comp14147_c0_seq1, Fcomp2062_c0_seq1, comp11564_c0_seq1, comp11387_c0_seq1, comp12264_c0_seq1, comp18099_c0_seq1, comp5655_c0_seq1, comp18213_c0_seq1, comp12737_c0_seq1
GO:0006298	mismatch repair	P	0.000259011	Fcomp20584_c0_seq1, Fcomp2062_c0_seq1, Fcomp26389_c0_seq1, Fcomp15823_c0_seq1, comp5655_c0_seq1, comp40484_c0_seq1, Fcomp2411_c0_seq1
GO:0000462	maturation of SSU-rRNA from tricistronic rRNA transcript (SSU-rRNA, 5.8S rRNA, LSU-rRNA)	P	0.000266276	comp3748_c0_seq1, comp4260_c0_seq1, comp3154_c0_seq1, comp8136_c0_seq1
GO:0034502	protein localization to chromosome	P	0.000308032	comp28023_c0_seq1, comp18439_c0_seq1, comp42162_c0_seq1, comp34064_c0_seq1, comp23258_c0_seq1, comp23040_c0_seq1, Fcomp12901_c0_seq1
GO:0006919	activation of cysteine-type endopeptidase activity involved in apoptotic process	P	0.000318306	comp4348_c0_seq1, Fcomp6487_c0_seq1, Fcomp7436_c0_seq1, Fcomp6507_c0_seq1, comp4894_c0_seq1, Fcomp6466_c0_seq1, comp3690_c0_seq1, comp4265_c0_seq1
GO:0034214	protein hexamerization	P	0.000406865	Fcomp6487_c0_seq1, Fcomp7436_c0_seq1, Fcomp6507_c0_seq1, Fcomp6466_c0_seq1
GO:0043570	maintenance of DNA repeat elements	P	0.000408216	Fcomp2062_c0_seq1, Fcomp26389_c0_seq1, Fcomp2411_c0_seq1
GO:0000084	mitotic S phase	P	0.000408216	comp28023_c0_seq1, Fcomp10622_c0_seq1, Fcomp8217_c0_seq1
GO:0010212	response to ionizing radiation	P	0.000483275	Fcomp26405_c0_seq1, comp490_c0_seq2, Fcomp2062_c0_seq1, Fcomp25404_c0_seq1, Fcomp26389_c0_seq1, comp18099_c0_seq1, Fcomp34754_c0_seq1, Fcomp28567_c0_seq1, comp18213_c0_seq1, Fcomp2411_c0_seq1, Fcomp1286_c0_seq1
GO:0045471	response to ethanol	P	0.000545785	Fcomp3225_c0_seq1, comp4703_c0_seq1, comp42162_c0_seq1, comp34064_c0_seq1, comp3917_c0_seq1, comp15419_c0_seq1, comp8219_c0_seq1, Fcomp10289_c0_seq1
GO:0071174	mitotic spindle checkpoint	P	0.000545785	comp28023_c0_seq1, comp18439_c0_seq1, comp23258_c0_seq1, comp17765_c0_seq1, comp1398_c0_seq1, comp23040_c0_seq1, comp15695_c0_seq1, comp28084_c0_seq1
GO:0017148	negative regulation of translation	P	0.000585662	comp4348_c0_seq1, Fcomp5647_c0_seq1, comp3312_c0_seq1, comp26887_c0_seq1, comp4703_c0_seq1, comp4215_c0_seq1, comp2121_c0_seq1, Fcomp5224_c0_seq1, comp13421_c0_seq1
GO:0031573	intra-S DNA damage checkpoint	P	0.000593445	comp490_c0_seq2, Fcomp2062_c0_seq1, Fcomp26389_c0_seq1, Fcomp2411_c0_seq1
GO:0033342	negative regulation of collagen binding	P	0.000795149	Fcomp7870_c0_seq1, comp23432_c0_seq1, comp17958_c0_seq1
GO:0051988	regulation of attachment of spindle microtubules to kinetochore	P	0.000795149	comp10247_c0_seq1, comp1398_c0_seq1, Fcomp1286_c0_seq1
GO:0070842	aggresome assembly	P	0.000833555	Fcomp6487_c0_seq1, Fcomp7436_c0_seq1, Fcomp6507_c0_seq1, Fcomp6466_c0_seq1
GO:0042558	pteridine-containing compound metabolic process	P	0.000837941	comp3035_c0_seq1, comp7765_c0_seq1, comp17669_c0_seq1, comp10205_c0_seq1, comp8219_c0_seq1
GO:0000733	DNA strand renaturation	P	0.00104016	Fcomp18094_c0_seq1, Fcomp26405_c0_seq1, Fcomp25404_c0_seq1, Fcomp34754_c0_seq1, Fcomp28567_c0_seq1
GO:0000079	regulation of cyclin-dependent protein serine/threonine kinase activity	P	0.00109481	comp28023_c0_seq1, Fcomp9585_c0_seq1, comp18439_c0_seq1, comp23258_c0_seq1, Fcomp12627_c0_seq1, comp1398_c0_seq1, comp23040_c0_seq1, Fcomp7870_c0_seq1, comp23432_c0_seq1, comp17958_c0_seq1
GO:0071166	ribonucleoprotein complex localization	P	0.00113483	comp1922_c0_seq1, comp3154_c0_seq1, comp8136_c0_seq1, comp23432_c0_seq1
GO:0007344	pronuclear fusion	P	0.00123109	comp42162_c0_seq1, comp34064_c0_seq1
GO:0006583	melanin biosynthetic process from tyrosine	P	0.00123109	Fcomp4455_c0_seq1, Fcomp5555_c0_seq1
GO:0051106	positive regulation of DNA ligation	P	0.00123109	comp18099_c0_seq1, comp18213_c0_seq1
GO:0000087	mitotic M phase	P	0.00123109	Fcomp19712_c0_seq1, comp34064_c0_seq1
GO:0046604	positive regulation of mitotic centrosome separation	P	0.00123109	Fcomp7534_c0_seq1, Fcomp8400_c0_seq1
