# Supplementary material for: Dynamic transcriptomes identify biogenic amines and insect-like hormonal regulation for mediating reproduction in Schistosoma japonicum
Source: Nat Commun. 2017 Mar 13;8:14693. doi: 10.1038/ncomms14693 (PMC5355954; doi:10.1038/ncomms14693)
Supplement: Supplementary Data 5 — GO enrichment of 1,838 male-biased transcripts at 22 dpi. [file ncomms14693-s6.xlsx]

## Sheet: Sheet1
Supplementary Data 5. GO enrichment of 1,838 male-biased transcripts at 22 dpi.
GO-ID	Term	Category	P-Value	Transcripts
GO:0070062	extracellular exosome	C	3.78976e-14	comp966_c0_seq2, comp13129_c0_seq1, comp8686_c0_seq1, comp8894_c0_seq1, comp5809_c0_seq3, comp5809_c0_seq1, comp8650_c0_seq1, comp26560_c0_seq1, comp8667_c0_seq1, comp24692_c0_seq1, comp25976_c0_seq1, comp966_c0_seq1, comp7913_c0_seq1, comp12654_c0_seq1, comp3547_c0_seq1, comp6380_c0_seq1, comp1220_c0_seq1, comp1234_c0_seq1, comp19477_c0_seq1, comp2214_c0_seq1, comp6380_c0_seq2, comp5204_c0_seq1,…
GO:0005905	coated pit	C	1.68111e-08	comp5623_c0_seq9, comp5623_c0_seq7, comp18869_c0_seq1, comp5623_c0_seq8, comp5623_c0_seq6, comp7892_c0_seq1, comp5623_c0_seq4, comp5623_c0_seq1, comp4868_c0_seq1, comp5623_c0_seq2, comp5623_c0_seq18, comp5670_c0_seq1, comp5623_c0_seq17, comp5623_c0_seq16, comp5623_c0_seq15, comp5623_c0_seq14, comp5623_c0_seq13, comp5623_c0_seq23, comp5623_c0_seq12, comp5623_c0_seq11, comp5623_c0_seq21, comp5623_c…
GO:0030428	cell septum	C	5.24507e-07	comp19477_c0_seq1, comp12661_c0_seq1, comp13257_c0_seq1, comp24692_c0_seq1, comp20153_c0_seq1, comp6348_c0_seq1, comp8650_c0_seq1
GO:0001411	hyphal tip	C	1.16717e-06	comp19477_c0_seq1, comp12661_c0_seq1, comp11840_c0_seq1, comp13257_c0_seq1, comp24692_c0_seq1, comp20153_c0_seq1, comp6348_c0_seq1, comp8650_c0_seq1
GO:0016323	basolateral plasma membrane	C	2.59709e-06	comp6358_c0_seq1, comp16641_c0_seq1, comp7948_c0_seq1, comp18869_c0_seq1, comp19474_c0_seq1, comp7892_c0_seq1, comp24674_c0_seq1, comp29939_c0_seq1, comp7973_c0_seq1, comp8664_c0_seq1, comp31774_c0_seq1, comp816_c0_seq1, comp12756_c0_seq1, Fcomp427_c0_seq1, comp4490_c0_seq1, comp24258_c0_seq1, comp7730_c0_seq1, comp4490_c0_seq2, comp4994_c0_seq1, comp21734_c0_seq1, comp2631_c0_seq1, comp12219_c0_…
GO:0005868	cytoplasmic dynein complex	C	8.0897e-06	comp19477_c0_seq1, comp12661_c0_seq1, comp13109_c0_seq1, comp4419_c0_seq1, comp13257_c0_seq1, comp42889_c0_seq1, comp24692_c0_seq1, comp20153_c0_seq1, comp5385_c0_seq1, comp6348_c0_seq1, comp8650_c0_seq1
GO:0031523	Myb complex	C	9.36357e-06	comp6380_c0_seq1, comp1220_c0_seq1, comp1234_c0_seq1, comp6380_c0_seq2, comp8686_c0_seq1, comp8894_c0_seq1, comp25976_c0_seq1
GO:0005587	collagen type IV trimer	C	1.57555e-05	comp8048_c0_seq1, comp12656_c0_seq1, comp16944_c0_seq1, comp9081_c0_seq1, comp14280_c0_seq1
GO:0005615	extracellular space	C	1.5834e-05	comp14352_c0_seq1, comp18869_c0_seq1, comp8440_c0_seq1, comp7892_c0_seq1, comp16944_c0_seq1, comp4371_c0_seq2, comp16778_c0_seq1, comp3911_c0_seq1, comp14224_c0_seq1, comp5670_c0_seq1, Fcomp23594_c0_seq1, comp5853_c0_seq1, comp15352_c0_seq1, comp5853_c0_seq2, comp5853_c0_seq3, comp6061_c0_seq1, comp4629_c0_seq1, comp6275_c0_seq1, comp2916_c0_seq1, comp5853_c0_seq4, comp1492_c0_seq1
GO:0005925	focal adhesion	C	6.31847e-05	comp10096_c0_seq1, comp11831_c0_seq1, comp20262_c0_seq1, comp1220_c0_seq1, comp1234_c0_seq1, comp7973_c0_seq1, comp971_c0_seq1, comp10245_c0_seq1, comp6261_c0_seq1, comp1148_c0_seq1, comp3603_c0_seq1, comp1604_c0_seq1, comp13025_c0_seq1, comp7069_c0_seq1, comp4860_c0_seq1, comp11043_c0_seq1, comp25976_c0_seq1, comp18433_c0_seq1, comp1764_c0_seq1, comp1190_c0_seq1, comp20289_c0_seq1
GO:0016023	cytoplasmic, membrane-bounded vesicle	C	8.67178e-05	comp16436_c0_seq1, comp3660_c0_seq2, comp18869_c0_seq1, comp3660_c0_seq1, comp2892_c0_seq1, comp13250_c0_seq1, comp29939_c0_seq1, comp31774_c0_seq1, comp3433_c0_seq1, comp12756_c0_seq1, comp8885_c0_seq1, comp2295_c0_seq1, Fcomp427_c0_seq1, comp4490_c0_seq1, comp26560_c0_seq1, comp7730_c0_seq1, comp4490_c0_seq2, comp8667_c0_seq1, comp1846_c0_seq1, comp541_c0_seq1, comp23314_c0_seq1, comp6283_c0_se…
GO:0005890	sodium:potassium-exchanging ATPase complex	C	0.000170113	Fcomp427_c0_seq1, comp7730_c0_seq1, comp1421_c0_seq1, comp3601_c0_seq1
GO:0008091	spectrin	C	0.000377809	comp8880_c0_seq1, comp1220_c0_seq1, comp1961_c0_seq1, comp32614_c0_seq1, comp12619_c0_seq1, comp8667_c0_seq1
GO:0005594	collagen type IX trimer	C	0.000468127	comp20661_c0_seq1, comp9081_c0_seq1, comp8656_c0_seq1
GO:0019035	viral integration complex	C	0.000478827	comp22365_c0_seq1, comp9878_c0_seq1, comp14670_c0_seq1, comp9331_c0_seq1
GO:0009330	DNA topoisomerase complex (ATP-hydrolyzing)	C	0.000478827	comp22365_c0_seq1, comp9878_c0_seq1, comp14670_c0_seq1, comp9331_c0_seq1
GO:0044304	main axon	C	0.000484908	comp6358_c0_seq1, comp16641_c0_seq1, comp9245_c0_seq1, comp8880_c0_seq1, comp1220_c0_seq1, comp32614_c0_seq1, comp29939_c0_seq1, comp3603_c0_seq1, comp1961_c0_seq1, comp12619_c0_seq1, comp8667_c0_seq1, comp1846_c0_seq1, comp12219_c0_seq1
GO:0005675	holo TFIIH complex	C	0.000568722	comp11119_c0_seq1, comp1151_c0_seq1, comp9998_c0_seq1, comp9434_c0_seq1, comp9243_c0_seq1, comp9670_c0_seq1, comp10564_c0_seq1, comp8271_c0_seq1
GO:0031252	cell leading edge	C	0.000735934	comp5681_c0_seq1, comp5681_c0_seq2, comp3616_c0_seq1, comp20262_c0_seq1, comp8880_c0_seq1, comp1121_c0_seq1, comp5623_c0_seq1, comp38671_c0_seq1, comp5623_c0_seq18, comp4928_c0_seq1, comp5623_c0_seq23, comp11356_c0_seq1, comp12619_c0_seq1, comp8960_c0_seq1, comp5997_c0_seq1, comp5997_c0_seq2, comp5997_c0_seq3, comp8667_c0_seq1, comp18433_c0_seq1, comp5681_c0_seq3, comp12654_c0_seq1, comp11831_c0_…
GO:0043256	laminin complex	C	0.000871353	Fcomp23594_c0_seq1, comp5508_c0_seq1, comp6108_c0_seq1, comp1492_c0_seq1, comp16778_c0_seq1
GO:0032116	SMC loading complex	C	0.000871353	comp12971_c0_seq1, comp13178_c0_seq1, comp21698_c0_seq1, comp9364_c0_seq1, comp28412_c0_seq1
GO:0001725	stress fiber	C	0.000882396	comp22262_c0_seq1, comp6371_c0_seq1, comp1220_c0_seq1, comp6371_c0_seq2, comp1234_c0_seq1, comp4860_c0_seq1, comp25976_c0_seq1, comp541_c0_seq1, comp971_c0_seq1
GO:0030315	T-tubule	C	0.000928794	comp6358_c0_seq1, comp16641_c0_seq1, Fcomp427_c0_seq1, comp4490_c0_seq1, comp7730_c0_seq1, comp4490_c0_seq2, comp3601_c0_seq1, comp1846_c0_seq1, comp816_c0_seq1, comp24478_c0_seq1
GO:0005901	caveola	C	0.00166198	comp10096_c0_seq1, comp966_c0_seq2, comp1148_c0_seq1, Fcomp427_c0_seq1, comp7730_c0_seq1, comp1604_c0_seq1, comp13129_c0_seq1, comp4126_c0_seq1, comp3601_c0_seq1, comp24478_c0_seq1
GO:0005794	Golgi apparatus	C	0.00171079	comp10096_c0_seq1, comp7948_c0_seq1, comp17780_c0_seq1, comp2892_c0_seq1, comp13250_c0_seq1, comp16969_c0_seq1, comp52542_c0_seq1, comp8134_c0_seq1, comp31774_c0_seq1, comp3433_c0_seq1, comp12756_c0_seq1, comp8650_c0_seq1, comp2295_c0_seq1, comp1148_c0_seq1, Fcomp427_c0_seq1, comp4490_c0_seq1, comp7730_c0_seq1, comp4490_c0_seq2, comp1604_c0_seq1, comp11356_c0_seq1, comp13025_c0_seq1, comp24692_c0…
GO:0005955	calcineurin complex	C	0.0017637	comp3627_c0_seq1, comp3768_c0_seq1, comp5023_c0_seq1
GO:0008076	voltage-gated potassium channel complex	C	0.00231883	comp10535_c0_seq1, comp12126_c0_seq1, comp15034_c0_seq1, comp29939_c0_seq1, comp12219_c0_seq1, comp677_c0_seq1, comp21512_c0_seq1
GO:0070064	proline-rich region binding	F	6.80988e-11	comp5623_c0_seq9, comp5623_c0_seq7, comp3616_c0_seq1, comp5623_c0_seq8, comp5623_c0_seq6, comp5623_c0_seq4, comp5623_c0_seq2, comp23343_c0_seq1, comp5623_c0_seq17, comp5623_c0_seq16, comp5623_c0_seq15, comp5623_c0_seq14, comp5623_c0_seq13, comp5623_c0_seq12, comp5623_c0_seq11, comp5623_c0_seq21, comp5623_c0_seq20, comp13995_c0_seq1
GO:0032947	protein complex scaffold	F	1.09618e-08	comp5623_c0_seq9, comp5623_c0_seq7, comp5623_c0_seq8, comp9245_c0_seq1, comp5623_c0_seq6, comp5623_c0_seq4, comp3409_c0_seq1, comp5623_c0_seq2, comp5623_c0_seq17, comp5623_c0_seq16, comp5623_c0_seq15, comp5623_c0_seq14, comp5623_c0_seq13, comp5623_c0_seq12, comp5623_c0_seq11, comp12921_c0_seq1, comp5623_c0_seq21, comp8960_c0_seq1, comp5623_c0_seq20, comp14199_c0_seq1
GO:0030506	ankyrin binding	F	1.40514e-08	Fcomp427_c0_seq1, comp4490_c0_seq1, comp7730_c0_seq1, comp4490_c0_seq2, comp1220_c0_seq1, comp1234_c0_seq1, comp8667_c0_seq1, comp8686_c0_seq1, comp29939_c0_seq1, comp8894_c0_seq1, comp25976_c0_seq1, comp816_c0_seq1
GO:0005391	sodium:potassium-exchanging ATPase activity	F	1.24983e-07	Fcomp427_c0_seq1, comp4490_c0_seq1, comp7730_c0_seq1, comp1421_c0_seq1, comp4490_c0_seq2, comp3601_c0_seq1, comp816_c0_seq1
GO:0008569	ATP-dependent microtubule motor activity, minus-end-directed	F	5.24507e-07	comp19477_c0_seq1, comp12661_c0_seq1, comp13257_c0_seq1, comp24692_c0_seq1, comp20153_c0_seq1, comp6348_c0_seq1, comp8650_c0_seq1
GO:0008022	protein C-terminus binding	F	8.41703e-07	comp12971_c0_seq1, comp9878_c0_seq1, comp4868_c0_seq1, comp23343_c0_seq1, comp5809_c0_seq3, comp8271_c0_seq1, comp1408_c0_seq1, comp5809_c0_seq1, comp7243_c0_seq1, comp28412_c0_seq1, comp22365_c0_seq1, comp13178_c0_seq1, comp6233_c0_seq2, comp21715_c0_seq1, comp9998_c0_seq1, comp9434_c0_seq1, comp23012_c0_seq1, comp9331_c0_seq1, comp20811_c0_seq1, comp2338_c0_seq1, comp4419_c0_seq1, comp25324_c0_…
GO:0004008	copper-exporting ATPase activity	F	1.41825e-06	comp16343_c0_seq1, comp24258_c0_seq1, comp19474_c0_seq1, comp15305_c0_seq1, comp31774_c0_seq1, comp12756_c0_seq1
GO:0000155	phosphorelay sensor kinase activity	F	2.80673e-06	comp10535_c0_seq1, comp12126_c0_seq1, comp15034_c0_seq1, comp677_c0_seq1, comp21512_c0_seq1
GO:0017160	Ral GTPase binding	F	9.36357e-06	comp6380_c0_seq1, comp1220_c0_seq1, comp1234_c0_seq1, comp6380_c0_seq2, comp8686_c0_seq1, comp8894_c0_seq1, comp25976_c0_seq1
GO:0005544	calcium-dependent phospholipid binding	F	1.24089e-05	comp11157_c0_seq1, comp966_c0_seq2, comp3547_c0_seq1, comp26560_c0_seq1, comp13129_c0_seq1, comp4126_c0_seq1, comp966_c0_seq1, comp7913_c0_seq1, comp1408_c0_seq1
GO:0032564	dATP binding	F	1.57555e-05	comp11119_c0_seq1, comp9998_c0_seq1, comp9434_c0_seq1, comp9670_c0_seq1, comp10564_c0_seq1
GO:0030020	extracellular matrix structural constituent conferring tensile strength	F	1.57555e-05	comp8048_c0_seq1, comp12656_c0_seq1, comp16944_c0_seq1, comp9081_c0_seq1, comp8656_c0_seq1
GO:0034988	Fc-gamma receptor I complex binding	F	3.53144e-05	comp6380_c0_seq1, comp1220_c0_seq1, comp1234_c0_seq1, comp6380_c0_seq2, comp8686_c0_seq1, comp8894_c0_seq1, comp25976_c0_seq1
GO:0032767	copper-dependent protein binding	F	3.62679e-05	comp24258_c0_seq1, comp19474_c0_seq1, comp31774_c0_seq1, comp12756_c0_seq1
GO:0004058	aromatic-L-amino-acid decarboxylase activity	F	3.62679e-05	comp3608_c0_seq1, comp23613_c0_seq1, comp3786_c0_seq1, comp34217_c0_seq1
GO:0004467	long-chain fatty acid-CoA ligase activity	F	4.49131e-05	comp18152_c0_seq1, comp5078_c0_seq1, comp4955_c0_seq1, comp5783_c0_seq2, comp5783_c0_seq1, comp26556_c0_seq1, comp23319_c0_seq1, comp12054_c0_seq1
GO:0048407	platelet-derived growth factor binding	F	5.15987e-05	comp8048_c0_seq1, comp12656_c0_seq1, comp21702_c0_seq1, comp16944_c0_seq1, comp14280_c0_seq1
GO:0051015	actin filament binding	F	0.000111797	comp18869_c0_seq1, comp6380_c0_seq1, comp1220_c0_seq1, comp1234_c0_seq1, comp7892_c0_seq1, comp26032_c0_seq1, comp6380_c0_seq2, comp8686_c0_seq1, comp23343_c0_seq1, comp8894_c0_seq1, comp7973_c0_seq1, comp971_c0_seq1, comp6056_c0_seq1, comp13995_c0_seq1, comp8667_c0_seq1, comp25976_c0_seq1, comp541_c0_seq1
GO:0004692	cGMP-dependent protein kinase activity	F	0.000128767	comp19464_c0_seq1, comp6317_c0_seq2, comp23639_c0_seq1, comp5767_c0_seq1, comp1948_c0_seq1
GO:0070087	chromo shadow domain binding	F	0.000128767	comp12971_c0_seq1, comp13178_c0_seq1, comp21698_c0_seq1, comp9364_c0_seq1, comp28412_c0_seq1
GO:0005516	calmodulin binding	F	0.00015405	comp12126_c0_seq1, comp3768_c0_seq1, comp26032_c0_seq1, comp808_c0_seq1, comp29939_c0_seq1, comp1408_c0_seq1, comp10535_c0_seq1, comp3627_c0_seq1, comp5023_c0_seq1, comp6352_c0_seq2, comp6352_c0_seq1, comp15034_c0_seq1, comp8667_c0_seq1, comp1846_c0_seq1, comp12219_c0_seq1, comp21512_c0_seq1, comp24478_c0_seq1
GO:0005251	delayed rectifier potassium channel activity	F	0.000162587	comp10535_c0_seq1, comp12126_c0_seq1, comp15034_c0_seq1, comp29939_c0_seq1, comp12219_c0_seq1, comp677_c0_seq1, comp21512_c0_seq1
GO:0008301	DNA binding, bending	F	0.000248299	comp22365_c0_seq1, comp3016_c0_seq1, comp4321_c0_seq1, comp9878_c0_seq1, comp16712_c0_seq1, comp14670_c0_seq1, comp9331_c0_seq1
GO:0005452	inorganic anion exchanger activity	F	0.000271168	comp11465_c0_seq1, comp14533_c0_seq1, comp20228_c0_seq1, comp24674_c0_seq1, comp2631_c0_seq1
GO:0047485	protein N-terminus binding	F	0.000283897	comp2338_c0_seq1, comp12971_c0_seq1, comp9670_c0_seq1, comp5809_c0_seq3, comp9364_c0_seq1, comp8271_c0_seq1, comp5809_c0_seq1, comp28412_c0_seq1, comp19860_c0_seq1, comp13178_c0_seq1, comp21698_c0_seq1, comp11119_c0_seq1, comp21715_c0_seq1, comp9998_c0_seq1, comp9434_c0_seq1, comp8809_c0_seq1, comp20811_c0_seq1, comp10564_c0_seq1, comp16014_c0_seq1
GO:0005154	epidermal growth factor receptor binding	F	0.000307859	comp11831_c0_seq1, comp4941_c0_seq1, comp18869_c0_seq1, comp7892_c0_seq1, comp5997_c0_seq1, comp7134_c0_seq1, comp5997_c0_seq3, comp20289_c0_seq1
GO:0008353	RNA polymerase II carboxy-terminal domain kinase activity	F	0.000334036	comp10096_c0_seq1, comp1148_c0_seq1, comp11119_c0_seq1, comp1151_c0_seq1, comp1604_c0_seq1, comp9998_c0_seq1, comp9434_c0_seq1, comp9243_c0_seq1, comp9670_c0_seq1, comp10564_c0_seq1, comp8271_c0_seq1
GO:0016532	superoxide dismutase copper chaperone activity	F	0.000468127	comp19474_c0_seq1, comp31774_c0_seq1, comp12756_c0_seq1
GO:0004649	poly(ADP-ribose) glycohydrolase activity	F	0.000468127	comp3138_c0_seq1, comp3138_c0_seq2, comp7634_c0_seq1
GO:0042285	xylosyltransferase activity	F	0.000468127	comp52542_c0_seq1, Fcomp22383_c0_seq1, comp21449_c0_seq1
GO:0048365	Rac GTPase binding	F	0.000484668	comp2892_c0_seq1, comp6380_c0_seq1, comp1220_c0_seq1, comp1234_c0_seq1, comp6380_c0_seq2, comp8686_c0_seq1, comp8894_c0_seq1, comp25976_c0_seq1, comp541_c0_seq1, comp2181_c0_seq1
GO:0043028	cysteine-type endopeptidase regulator activity involved in apoptotic process	F	0.000588494	comp12396_c0_seq1, comp14250_c0_seq1, comp775_c0_seq1, comp8395_c0_seq1, comp9621_c0_seq1, comp3894_c0_seq1
GO:0005070	SH3/SH2 adaptor activity	F	0.00075377	comp5997_c0_seq1, comp7134_c0_seq1, comp5997_c0_seq2, comp5997_c0_seq3, comp5639_c0_seq1, comp24968_c0_seq1, comp43709_c0_seq1, comp15713_c0_seq1
GO:0005080	protein kinase C binding	F	0.000984302	comp22365_c0_seq1, comp1220_c0_seq1, comp1234_c0_seq1, comp9878_c0_seq1, comp14670_c0_seq1, comp9331_c0_seq1, comp25976_c0_seq1, comp4928_c0_seq1
GO:0003918	DNA topoisomerase type II (ATP-hydrolyzing) activity	F	0.00104846	comp22365_c0_seq1, comp9878_c0_seq1, comp14670_c0_seq1, comp9331_c0_seq1
GO:0008144	drug binding	F	0.00137848	comp22365_c0_seq1, comp3627_c0_seq1, comp15352_c0_seq1, comp3768_c0_seq1, comp5023_c0_seq1, comp1121_c0_seq1, comp9878_c0_seq1, comp14670_c0_seq1, comp9331_c0_seq1, comp14323_c0_seq1
GO:0004709	MAP kinase kinase kinase activity	F	0.00139865	comp18869_c0_seq1, comp7892_c0_seq1, comp8395_c0_seq1, comp9621_c0_seq1, comp3894_c0_seq1
GO:0005350	pyrimidine nucleobase transmembrane transporter activity	F	0.0017637	comp6199_c0_seq3, comp6199_c0_seq2, comp6199_c0_seq1
GO:0005345	purine nucleobase transmembrane transporter activity	F	0.0017637	comp6199_c0_seq3, comp6199_c0_seq2, comp6199_c0_seq1
GO:0030346	protein phosphatase 2B binding	F	0.0017637	comp3627_c0_seq1, comp3768_c0_seq1, comp5023_c0_seq1
GO:0004888	transmembrane signaling receptor activity	F	0.00216491	comp32346_c0_seq1, comp18869_c0_seq1, comp18199_c0_seq1, comp30963_c0_seq1, comp29939_c0_seq1, comp17705_c0_seq1, comp15352_c0_seq1, comp8580_c0_seq1, comp17754_c0_seq1, comp29988_c0_seq1, comp677_c0_seq1, comp23984_c0_seq1, comp4541_c0_seq1, comp19476_c0_seq1, comp18709_c0_seq1, comp1053_c0_seq1, comp7892_c0_seq1, comp13989_c0_seq1, comp3911_c0_seq1, comp7071_c0_seq1, comp5670_c0_seq1, comp929_c…
GO:0005178	integrin binding	F	0.00252332	Fcomp23594_c0_seq1, comp15352_c0_seq1, comp7892_c0_seq1, comp8667_c0_seq1, comp16944_c0_seq1, comp14280_c0_seq1, comp8206_c0_seq1, comp1190_c0_seq1
GO:0030539	male genitalia development	P	2.04923e-16	comp5623_c0_seq9, comp5623_c0_seq7, comp9184_c0_seq1, comp5623_c0_seq8, comp5623_c0_seq6, comp5623_c0_seq4, comp5623_c0_seq2, comp5623_c0_seq17, comp5623_c0_seq16, comp5623_c0_seq15, comp5623_c0_seq14, comp5623_c0_seq13, comp5623_c0_seq12, comp5623_c0_seq11, comp5623_c0_seq21, comp5623_c0_seq20
GO:0007517	muscle organ development	P	7.65304e-10	comp5623_c0_seq9, comp3768_c0_seq1, comp14352_c0_seq1, comp5623_c0_seq7, comp18869_c0_seq1, comp5623_c0_seq8, comp5623_c0_seq6, comp5623_c0_seq4, comp5623_c0_seq2, comp5623_c0_seq17, comp5623_c0_seq16, comp3627_c0_seq1, comp12656_c0_seq1, comp5023_c0_seq1, comp3016_c0_seq1, comp5623_c0_seq21, comp5623_c0_seq20, comp25976_c0_seq1, comp24478_c0_seq1, comp9184_c0_seq1, comp19476_c0_seq1, comp1220_c0…
GO:0051296	establishment of meiotic spindle orientation	P	1.72374e-07	comp19477_c0_seq1, comp12661_c0_seq1, comp13109_c0_seq1, comp13257_c0_seq1, comp24692_c0_seq1, comp20153_c0_seq1, comp6348_c0_seq1, comp8650_c0_seq1
GO:0000717	nucleotide-excision repair, DNA duplex unwinding	P	2.16968e-07	comp11119_c0_seq1, comp9998_c0_seq1, comp9434_c0_seq1, comp9670_c0_seq1, comp10564_c0_seq1, comp8271_c0_seq1
GO:0033962	cytoplasmic mRNA processing body assembly	P	3.32459e-07	comp19477_c0_seq1, comp1367_c0_seq1, comp12661_c0_seq1, comp13109_c0_seq1, comp13257_c0_seq1, comp42889_c0_seq1, comp24692_c0_seq1, comp10550_c0_seq1, comp20153_c0_seq1, comp6348_c0_seq1, comp8650_c0_seq1
GO:0070789	metula development	P	5.24507e-07	comp19477_c0_seq1, comp12661_c0_seq1, comp13257_c0_seq1, comp24692_c0_seq1, comp20153_c0_seq1, comp6348_c0_seq1, comp8650_c0_seq1
GO:0006265	DNA topological change	P	6.87271e-07	comp22365_c0_seq1, comp11119_c0_seq1, comp9878_c0_seq1, comp9998_c0_seq1, comp9434_c0_seq1, comp14670_c0_seq1, comp9331_c0_seq1, comp9670_c0_seq1, comp10564_c0_seq1, comp8271_c0_seq1
GO:0007411	axon guidance	P	2.37806e-06	comp6358_c0_seq1, comp10096_c0_seq1, comp18869_c0_seq1, comp21702_c0_seq1, comp14279_c0_seq1, comp23343_c0_seq1, comp29939_c0_seq1, comp38671_c0_seq1, comp43709_c0_seq1, comp8656_c0_seq1, comp12396_c0_seq1, comp1148_c0_seq1, comp12656_c0_seq1, comp1604_c0_seq1, comp14250_c0_seq1, comp8667_c0_seq1, comp16712_c0_seq1, comp19656_c0_seq1, comp14705_c0_seq1, comp24478_c0_seq1, comp11831_c0_seq1, comp1…
GO:0031947	negative regulation of glucocorticoid biosynthetic process	P	2.80673e-06	Fcomp427_c0_seq1, comp4490_c0_seq1, comp7730_c0_seq1, comp4490_c0_seq2, comp816_c0_seq1
GO:0046219	indolalkylamine biosynthetic process	P	2.80673e-06	comp3608_c0_seq1, comp23613_c0_seq1, comp3786_c0_seq1, comp1540_c0_seq1, comp34217_c0_seq1
GO:0016477	cell migration	P	5.3318e-06	comp10096_c0_seq1, comp14352_c0_seq1, comp18869_c0_seq1, comp9878_c0_seq1, comp5623_c0_seq17, comp5623_c0_seq16, comp1148_c0_seq1, comp1604_c0_seq1, comp5623_c0_seq21, comp5623_c0_seq20, comp14525_c0_seq1, comp16712_c0_seq1, comp37086_c0_seq1, comp19656_c0_seq1, comp541_c0_seq1, comp11831_c0_seq1, comp3547_c0_seq1, comp7892_c0_seq1, comp7973_c0_seq1, comp6331_c0_seq1, comp7069_c0_seq1, comp7134_c…
GO:0006897	endocytosis	P	6.94309e-06	comp5623_c0_seq9, comp10096_c0_seq1, comp5623_c0_seq7, comp5623_c0_seq8, comp8440_c0_seq1, comp2892_c0_seq1, comp5623_c0_seq6, comp5623_c0_seq4, comp5623_c0_seq1, comp5501_c0_seq1, comp4868_c0_seq1, comp5623_c0_seq2, comp3890_c0_seq1, comp23343_c0_seq1, comp38671_c0_seq1, comp43709_c0_seq1, comp5623_c0_seq18, comp5623_c0_seq17, comp1408_c0_seq1, comp5623_c0_seq16, comp1148_c0_seq1, comp5623_c0_se…
GO:0007016	cytoskeletal anchoring at plasma membrane	P	7.9642e-06	comp20262_c0_seq1, comp8880_c0_seq1, comp1220_c0_seq1, comp1234_c0_seq1, comp32614_c0_seq1, comp1234_c0_seq2, comp8686_c0_seq1, comp8894_c0_seq1, comp10245_c0_seq1, comp1961_c0_seq1, comp12619_c0_seq1, comp8667_c0_seq1, comp25976_c0_seq1, comp18433_c0_seq1
GO:0042993	positive regulation of transcription factor import into nucleus	P	8.0897e-06	comp6380_c0_seq1, comp1220_c0_seq1, comp1234_c0_seq1, comp5997_c0_seq1, comp6380_c0_seq2, comp5997_c0_seq2, comp5997_c0_seq3, comp8686_c0_seq1, comp4860_c0_seq1, comp8894_c0_seq1, comp25976_c0_seq1
GO:0051932	synaptic transmission, GABAergic	P	9.44502e-06	comp19477_c0_seq1, comp12661_c0_seq1, comp13109_c0_seq1, comp13257_c0_seq1, comp24692_c0_seq1, comp20153_c0_seq1, comp6348_c0_seq1, comp8650_c0_seq1
GO:0040028	regulation of vulval development	P	1.11799e-05	comp5623_c0_seq9, comp5623_c0_seq7, comp9184_c0_seq1, comp5623_c0_seq8, comp5623_c0_seq6, comp5623_c0_seq4, comp5623_c0_seq2, comp5623_c0_seq17, comp5623_c0_seq16, comp5623_c0_seq15, comp5623_c0_seq14, comp5623_c0_seq13, comp5623_c0_seq12, comp5623_c0_seq11, comp5623_c0_seq21, comp5623_c0_seq20
GO:0031065	positive regulation of histone deacetylation	P	1.48452e-05	comp12971_c0_seq1, comp13178_c0_seq1, comp21698_c0_seq1, comp9364_c0_seq1, comp7243_c0_seq1, comp28412_c0_seq1
GO:0060003	copper ion export	P	1.57555e-05	comp16343_c0_seq1, comp19474_c0_seq1, comp15305_c0_seq1, comp31774_c0_seq1, comp12756_c0_seq1
GO:0071805	potassium ion transmembrane transport	P	1.77549e-05	comp6358_c0_seq1, comp12126_c0_seq1, comp16641_c0_seq1, comp7292_c0_seq1, comp18709_c0_seq1, comp3601_c0_seq1, comp29939_c0_seq1, comp1119_c0_seq1, comp816_c0_seq1, comp10535_c0_seq1, Fcomp427_c0_seq1, comp4490_c0_seq1, comp7730_c0_seq1, comp1421_c0_seq1, comp4490_c0_seq2, comp15034_c0_seq1, comp12219_c0_seq1, comp677_c0_seq1, comp21512_c0_seq1
GO:0007195	adenylate cyclase-inhibiting dopamine receptor signaling pathway	P	1.8926e-05	comp6380_c0_seq1, comp1220_c0_seq1, comp1234_c0_seq1, comp6380_c0_seq2, comp8686_c0_seq1, comp8894_c0_seq1, comp25976_c0_seq1
GO:0045822	negative regulation of heart contraction	P	1.95577e-05	Fcomp427_c0_seq1, comp4490_c0_seq1, comp7730_c0_seq1, comp4490_c0_seq2, comp1121_c0_seq1, comp3601_c0_seq1, comp8667_c0_seq1, comp3890_c0_seq1, comp816_c0_seq1
GO:0001568	blood vessel development	P	2.82745e-05	comp10096_c0_seq1, comp18199_c0_seq1, comp5547_c0_seq1, comp31774_c0_seq1, comp12756_c0_seq1, comp15352_c0_seq1, comp1148_c0_seq1, comp1604_c0_seq1, comp20661_c0_seq1, comp14496_c0_seq1, comp16712_c0_seq1, comp1832_c0_seq1, comp6016_c0_seq5, comp4939_c0_seq1, comp6016_c0_seq4, comp3547_c0_seq1, comp6016_c0_seq2, comp6016_c0_seq1, comp19474_c0_seq1, comp14280_c0_seq1, comp6331_c0_seq1, comp6016_c0…
GO:0051764	actin crosslink formation	P	3.53144e-05	comp6380_c0_seq1, comp1220_c0_seq1, comp1234_c0_seq1, comp6380_c0_seq2, comp8686_c0_seq1, comp8894_c0_seq1, comp25976_c0_seq1
GO:0015677	copper ion import	P	3.62679e-05	comp24258_c0_seq1, comp19474_c0_seq1, comp31774_c0_seq1, comp12756_c0_seq1
GO:0045075	regulation of interleukin-12 biosynthetic process	P	3.62679e-05	comp19452_c0_seq1, comp2073_c0_seq1, comp14248_c0_seq1, comp12966_c0_seq1
GO:0034063	stress granule assembly	P	4.45988e-05	comp19477_c0_seq1, comp12661_c0_seq1, comp13109_c0_seq1, comp13257_c0_seq1, comp42889_c0_seq1, comp24692_c0_seq1, comp20153_c0_seq1, comp6348_c0_seq1, comp8650_c0_seq1
GO:0002026	regulation of the force of heart contraction	P	4.49131e-05	Fcomp427_c0_seq1, comp4490_c0_seq1, comp7730_c0_seq1, comp4490_c0_seq2, comp3601_c0_seq1, comp3890_c0_seq1, comp1846_c0_seq1, comp816_c0_seq1
GO:0071481	cellular response to X-ray	P	5.15987e-05	comp12971_c0_seq1, comp13178_c0_seq1, comp21698_c0_seq1, comp9364_c0_seq1, comp28412_c0_seq1
GO:0035261	external genitalia morphogenesis	P	5.15987e-05	comp12971_c0_seq1, comp13178_c0_seq1, comp21698_c0_seq1, comp9364_c0_seq1, comp28412_c0_seq1
GO:0061010	gall bladder development	P	5.15987e-05	comp12971_c0_seq1, comp13178_c0_seq1, comp21698_c0_seq1, comp9364_c0_seq1, comp28412_c0_seq1
GO:0061038	uterus morphogenesis	P	5.15987e-05	comp12971_c0_seq1, comp13178_c0_seq1, comp21698_c0_seq1, comp9364_c0_seq1, comp28412_c0_seq1
GO:0042417	dopamine metabolic process	P	7.12485e-05	comp6056_c0_seq1, comp3786_c0_seq1, comp19474_c0_seq1, comp31774_c0_seq1, comp34217_c0_seq1, comp12756_c0_seq1
GO:0071260	cellular response to mechanical stimulus	P	9.24818e-05	comp10096_c0_seq1, comp1148_c0_seq1, Fcomp427_c0_seq1, comp6371_c0_seq1, comp7730_c0_seq1, comp6371_c0_seq2, comp1604_c0_seq1, comp7892_c0_seq1, comp3601_c0_seq1
GO:0035115	embryonic forelimb morphogenesis	P	0.000128767	comp12971_c0_seq1, comp13178_c0_seq1, comp21698_c0_seq1, comp9364_c0_seq1, comp28412_c0_seq1
GO:0000718	nucleotide-excision repair, DNA damage removal	P	0.000135519	comp19860_c0_seq1, comp11119_c0_seq1, comp1151_c0_seq1, comp21715_c0_seq1, comp9998_c0_seq1, comp9434_c0_seq1, comp9243_c0_seq1, comp9670_c0_seq1, comp10564_c0_seq1, comp8271_c0_seq1
GO:0030837	negative regulation of actin filament polymerization	P	0.000153956	comp5681_c0_seq1, comp5681_c0_seq2, comp5204_c0_seq1, comp8667_c0_seq1, comp24483_c0_seq1, comp5204_c0_seq2, comp5681_c0_seq3, comp4928_c0_seq1
GO:0033683	nucleotide-excision repair, DNA incision	P	0.000153956	comp19860_c0_seq1, comp11119_c0_seq1, comp21715_c0_seq1, comp9998_c0_seq1, comp9434_c0_seq1, comp9670_c0_seq1, comp10564_c0_seq1, comp8271_c0_seq1
GO:0006878	cellular copper ion homeostasis	P	0.000170113	comp24258_c0_seq1, comp19474_c0_seq1, comp31774_c0_seq1, comp12756_c0_seq1
GO:0007257	activation of JUN kinase activity	P	0.000220105	comp3431_c0_seq1, comp2338_c0_seq1, comp7948_c0_seq1, comp8809_c0_seq1, comp8395_c0_seq1, comp20811_c0_seq1, comp9621_c0_seq1, comp3894_c0_seq1
GO:0030199	collagen fibril organization	P	0.000231025	comp19474_c0_seq1, comp16944_c0_seq1, comp9081_c0_seq1, comp31774_c0_seq1, comp12756_c0_seq1, comp8656_c0_seq1
GO:0007052	mitotic spindle organization	P	0.00027153	comp6380_c0_seq1, comp1220_c0_seq1, comp1234_c0_seq1, comp19477_c0_seq1, comp6380_c0_seq2, comp13257_c0_seq1, comp8686_c0_seq1, comp42889_c0_seq1, comp8894_c0_seq1, comp8650_c0_seq1, comp12661_c0_seq1, comp13109_c0_seq1, comp24692_c0_seq1, comp25976_c0_seq1, comp20153_c0_seq1, comp6348_c0_seq1
GO:0006361	transcription initiation from RNA polymerase I promoter	P	0.000334036	comp10096_c0_seq1, comp1148_c0_seq1, comp11119_c0_seq1, comp1151_c0_seq1, comp1604_c0_seq1, comp9998_c0_seq1, comp9434_c0_seq1, comp9243_c0_seq1, comp9670_c0_seq1, comp10564_c0_seq1, comp8271_c0_seq1
GO:0044539	long-chain fatty acid import	P	0.000377809	comp18152_c0_seq1, comp5078_c0_seq1, comp4955_c0_seq1, comp5783_c0_seq2, comp23319_c0_seq1, comp6283_c0_seq1
GO:1900028	negative regulation of ruffle assembly	P	0.000468127	comp5681_c0_seq1, comp5681_c0_seq2, comp5681_c0_seq3
GO:0051542	elastin biosynthetic process	P	0.000468127	comp19474_c0_seq1, comp31774_c0_seq1, comp12756_c0_seq1
GO:2000393	negative regulation of lamellipodium morphogenesis	P	0.000468127	comp5681_c0_seq1, comp5681_c0_seq2, comp5681_c0_seq3
GO:0042414	epinephrine metabolic process	P	0.000468127	comp19474_c0_seq1, comp31774_c0_seq1, comp12756_c0_seq1
GO:0006570	tyrosine metabolic process	P	0.000468127	comp19474_c0_seq1, comp31774_c0_seq1, comp12756_c0_seq1
GO:0042421	norepinephrine biosynthetic process	P	0.000468127	comp19474_c0_seq1, comp31774_c0_seq1, comp12756_c0_seq1
GO:0019858	cytosine metabolic process	P	0.000468127	comp10096_c0_seq1, comp1148_c0_seq1, comp1604_c0_seq1
GO:0010273	detoxification of copper ion	P	0.000468127	comp19474_c0_seq1, comp31774_c0_seq1, comp12756_c0_seq1
GO:0033007	negative regulation of mast cell activation involved in immune response	P	0.000468127	comp11831_c0_seq1, comp16712_c0_seq1, comp20289_c0_seq1
GO:2000657	negative regulation of apolipoprotein binding	P	0.000468127	comp10096_c0_seq1, comp1148_c0_seq1, comp1604_c0_seq1
GO:0035774	positive regulation of insulin secretion involved in cellular response to glucose stimulus	P	0.000468127	comp3627_c0_seq1, comp3768_c0_seq1, comp5023_c0_seq1
GO:0048553	negative regulation of metalloenzyme activity	P	0.000468127	comp19474_c0_seq1, comp31774_c0_seq1, comp12756_c0_seq1
GO:0014883	transition between fast and slow fiber	P	0.000468127	comp3627_c0_seq1, comp3768_c0_seq1, comp5023_c0_seq1
GO:0010041	response to iron(III) ion	P	0.000468127	comp19474_c0_seq1, comp31774_c0_seq1, comp12756_c0_seq1
GO:0045955	negative regulation of calcium ion-dependent exocytosis	P	0.000478827	comp3627_c0_seq1, comp3768_c0_seq1, comp5023_c0_seq1, comp1408_c0_seq1
GO:0060397	JAK-STAT cascade involved in growth hormone signaling pathway	P	0.000478827	comp10096_c0_seq1, comp1148_c0_seq1, comp1604_c0_seq1, comp8206_c0_seq1
GO:0045870	positive regulation of single stranded viral RNA replication via double stranded DNA intermediate	P	0.000478827	comp22365_c0_seq1, comp9878_c0_seq1, comp14670_c0_seq1, comp9331_c0_seq1
GO:0051220	cytoplasmic sequestering of protein	P	0.000484668	comp16641_c0_seq1, comp6380_c0_seq1, comp1220_c0_seq1, comp1234_c0_seq1, comp6380_c0_seq2, comp8686_c0_seq1, comp4860_c0_seq1, comp8894_c0_seq1, comp14043_c0_seq1, comp25976_c0_seq1
GO:0042428	serotonin metabolic process	P	0.000507669	comp3786_c0_seq1, comp19474_c0_seq1, comp31774_c0_seq1, comp34217_c0_seq1, comp12756_c0_seq1
GO:0008217	regulation of blood pressure	P	0.000510769	comp12396_c0_seq1, Fcomp427_c0_seq1, comp4490_c0_seq1, comp7730_c0_seq1, comp4490_c0_seq2, comp1121_c0_seq1, comp775_c0_seq1, comp3601_c0_seq1, comp10218_c0_seq1, comp816_c0_seq1, comp24478_c0_seq1
GO:0015837	amine transport	P	0.000526951	comp6056_c0_seq1, comp3786_c0_seq1, comp6199_c0_seq3, comp6199_c0_seq2, comp3890_c0_seq1, comp6199_c0_seq1, comp34217_c0_seq1
GO:0009411	response to UV	P	0.000565963	comp3431_c0_seq1, comp2338_c0_seq1, comp7948_c0_seq1, comp18869_c0_seq1, comp7892_c0_seq1, comp4321_c0_seq1, comp9670_c0_seq1, comp8271_c0_seq1, comp19860_c0_seq1, comp11119_c0_seq1, comp21715_c0_seq1, comp9998_c0_seq1, comp9434_c0_seq1, comp8809_c0_seq1, comp20811_c0_seq1, comp10564_c0_seq1
GO:0043087	regulation of GTPase activity	P	0.000586516	comp5623_c0_seq9, comp21534_c0_seq1, comp5623_c0_seq8, comp2892_c0_seq1, comp5623_c0_seq4, comp2802_c0_seq1, comp26845_c0_seq1, comp27433_c0_seq1, comp43709_c0_seq1, comp1948_c0_seq1, comp5623_c0_seq17, comp22467_c0_seq1, comp15713_c0_seq1, comp5623_c0_seq21, comp9012_c0_seq1, comp2416_c0_seq1, comp23314_c0_seq1, Fcomp22600_c0_seq1, comp2536_c0_seq1, comp9184_c0_seq1, comp3409_c0_seq1, comp24483_…
GO:0030879	mammary gland development	P	0.000607065	comp10096_c0_seq1, comp12945_c0_seq1, comp1148_c0_seq1, comp18869_c0_seq1, comp1604_c0_seq1, comp19474_c0_seq1, comp7892_c0_seq1, comp16712_c0_seq1, comp31774_c0_seq1, comp12756_c0_seq1
GO:0003206	cardiac chamber morphogenesis	P	0.000610568	comp6016_c0_seq5, comp6261_c0_seq1, comp15352_c0_seq1, comp6016_c0_seq4, comp8580_c0_seq1, comp6016_c0_seq2, comp6016_c0_seq1, comp5547_c0_seq1, comp31146_c0_seq1, comp16712_c0_seq1, comp6331_c0_seq1, comp6016_c0_seq6
GO:0060485	mesenchyme development	P	0.000620126	comp6016_c0_seq5, comp6016_c0_seq4, comp18869_c0_seq1, comp6016_c0_seq2, comp1220_c0_seq1, comp1234_c0_seq1, comp6016_c0_seq1, comp5547_c0_seq1, comp6331_c0_seq1, comp6016_c0_seq6, comp15352_c0_seq1, comp8580_c0_seq1, comp16712_c0_seq1, comp25976_c0_seq1
GO:0072593	reactive oxygen species metabolic process	P	0.000649804	comp18869_c0_seq1, comp19474_c0_seq1, comp7892_c0_seq1, comp4868_c0_seq1, comp4419_c0_seq1, comp5767_c0_seq1, comp31774_c0_seq1, comp1948_c0_seq1, comp12756_c0_seq1, comp6317_c0_seq2, comp5997_c0_seq1, comp7134_c0_seq1, comp5997_c0_seq3, comp6061_c0_seq1, comp23639_c0_seq1, comp5385_c0_seq1
GO:0003231	cardiac ventricle development	P	0.000696139	comp6016_c0_seq5, comp15352_c0_seq1, comp6016_c0_seq4, comp6016_c0_seq2, comp6016_c0_seq1, comp5547_c0_seq1, comp16712_c0_seq1, comp6331_c0_seq1, comp6016_c0_seq6
GO:0045921	positive regulation of exocytosis	P	0.000737884	comp6280_c0_seq1, comp16436_c0_seq1, comp6280_c0_seq2, comp6280_c0_seq3, comp6280_c0_seq4, comp17270_c0_seq1, comp1408_c0_seq1
GO:0070374	positive regulation of ERK1 and ERK2 cascade	P	0.00075377	comp10096_c0_seq1, comp1148_c0_seq1, comp18869_c0_seq1, comp1604_c0_seq1, comp7892_c0_seq1, comp3409_c0_seq1, comp24968_c0_seq1, comp15713_c0_seq1
GO:0042471	ear morphogenesis	P	0.00075377	comp12971_c0_seq1, comp13178_c0_seq1, comp14352_c0_seq1, comp21698_c0_seq1, comp8580_c0_seq1, comp29939_c0_seq1, comp9364_c0_seq1, comp28412_c0_seq1
GO:0042634	regulation of hair cycle	P	0.000871353	comp12971_c0_seq1, comp13178_c0_seq1, comp21698_c0_seq1, comp9364_c0_seq1, comp28412_c0_seq1
GO:0046676	negative regulation of insulin secretion	P	0.000880099	comp3627_c0_seq1, comp15352_c0_seq1, comp3768_c0_seq1, comp5023_c0_seq1, comp17270_c0_seq1, comp7243_c0_seq1
GO:0035725	sodium ion transmembrane transport	P	0.00093825	comp6358_c0_seq1, comp16641_c0_seq1, comp3601_c0_seq1, comp24674_c0_seq1, comp3973_c0_seq1, comp816_c0_seq1, comp6056_c0_seq1, comp9447_c0_seq1, Fcomp427_c0_seq1, comp4490_c0_seq1, comp7730_c0_seq1, comp1421_c0_seq1, comp4490_c0_seq2, comp6352_c0_seq2, comp8667_c0_seq1, comp2631_c0_seq1, comp6099_c0_seq1
GO:0043433	negative regulation of sequence-specific DNA binding transcription factor activity	P	0.000974261	comp16641_c0_seq1, comp6380_c0_seq1, comp1220_c0_seq1, comp7292_c0_seq1, comp1234_c0_seq1, comp6380_c0_seq2, comp3409_c0_seq1, comp8686_c0_seq1, comp8894_c0_seq1, comp1119_c0_seq1, comp35978_c0_seq1, comp33023_c0_seq1, comp14525_c0_seq1, comp25976_c0_seq1
GO:0035066	positive regulation of histone acetylation	P	0.00104846	comp10096_c0_seq1, comp1148_c0_seq1, comp1604_c0_seq1, comp3409_c0_seq1
GO:0001911	negative regulation of leukocyte mediated cytotoxicity	P	0.00104846	comp3627_c0_seq1, comp3768_c0_seq1, comp5023_c0_seq1, comp3409_c0_seq1
GO:0042522	regulation of tyrosine phosphorylation of Stat5 protein	P	0.00104846	comp18869_c0_seq1, comp7069_c0_seq1, comp7892_c0_seq1, comp8206_c0_seq1
GO:0090331	negative regulation of platelet aggregation	P	0.00104846	comp6317_c0_seq2, comp23639_c0_seq1, comp5767_c0_seq1, comp1948_c0_seq1
GO:0030263	apoptotic chromosome condensation	P	0.00104846	comp22365_c0_seq1, comp9878_c0_seq1, comp14670_c0_seq1, comp9331_c0_seq1
GO:0002028	regulation of sodium ion transport	P	0.00109644	comp6358_c0_seq1, comp16641_c0_seq1, comp3601_c0_seq1, comp3973_c0_seq1, comp816_c0_seq1, Fcomp427_c0_seq1, comp4490_c0_seq1, comp7730_c0_seq1, comp4490_c0_seq2, comp6352_c0_seq2, comp14525_c0_seq1, comp8667_c0_seq1, comp1846_c0_seq1
GO:0030855	epithelial cell differentiation	P	0.00124533	comp6016_c0_seq5, comp6016_c0_seq4, comp18869_c0_seq1, comp18199_c0_seq1, comp6016_c0_seq2, comp6199_c0_seq3, comp1121_c0_seq1, comp6016_c0_seq1, comp6199_c0_seq2, comp24674_c0_seq1, comp5547_c0_seq1, comp9670_c0_seq1, comp6331_c0_seq1, comp8271_c0_seq1, comp6016_c0_seq6, Fcomp23594_c0_seq1, comp11119_c0_seq1, comp8580_c0_seq1, comp9998_c0_seq1, comp9434_c0_seq1, comp6199_c0_seq1, comp16712_c0_se…
GO:0021533	cell differentiation in hindbrain	P	0.00127147	comp14352_c0_seq1, comp19474_c0_seq1, comp6352_c0_seq2, comp6352_c0_seq1, comp31774_c0_seq1, comp12756_c0_seq1
GO:0045022	early endosome to late endosome transport	P	0.00135613	comp10096_c0_seq1, comp1148_c0_seq1, comp1220_c0_seq1, comp1604_c0_seq1, comp1234_c0_seq1, comp37086_c0_seq1, comp25976_c0_seq1
GO:0000186	activation of MAPKK activity	P	0.00137848	comp10096_c0_seq1, comp2338_c0_seq1, comp1148_c0_seq1, comp1604_c0_seq1, comp8809_c0_seq1, comp8395_c0_seq1, comp38671_c0_seq1, comp20811_c0_seq1, comp9621_c0_seq1, comp3894_c0_seq1
GO:0001676	long-chain fatty acid metabolic process	P	0.00137848	comp18152_c0_seq1, comp5078_c0_seq1, comp4955_c0_seq1, comp5783_c0_seq2, comp5783_c0_seq1, comp7935_c0_seq1, comp26556_c0_seq1, comp23319_c0_seq1, comp1832_c0_seq1, comp12054_c0_seq1
GO:0034088	maintenance of mitotic sister chromatid cohesion	P	0.00139865	comp12971_c0_seq1, comp13178_c0_seq1, comp21698_c0_seq1, comp9364_c0_seq1, comp28412_c0_seq1
GO:0008542	visual learning	P	0.00139865	comp4490_c0_seq1, comp1421_c0_seq1, comp4490_c0_seq2, comp3601_c0_seq1, comp24478_c0_seq1
GO:0050999	regulation of nitric-oxide synthase activity	P	0.00161299	comp6317_c0_seq2, comp18869_c0_seq1, comp18199_c0_seq1, comp7892_c0_seq1, comp4868_c0_seq1, comp23639_c0_seq1, comp5767_c0_seq1, comp1948_c0_seq1
GO:0015793	glycerol transport	P	0.0017637	comp6199_c0_seq3, comp6199_c0_seq2, comp6199_c0_seq1
GO:1900025	negative regulation of substrate adhesion-dependent cell spreading	P	0.0017637	comp5681_c0_seq1, comp5681_c0_seq2, comp5681_c0_seq3
GO:0000189	MAPK import into nucleus	P	0.0017637	comp10096_c0_seq1, comp1148_c0_seq1, comp1604_c0_seq1
GO:0006863	purine nucleobase transport	P	0.0017637	comp6199_c0_seq3, comp6199_c0_seq2, comp6199_c0_seq1
GO:0040015	negative regulation of multicellular organism growth	P	0.0017637	comp6317_c0_seq2, comp5767_c0_seq1, comp1948_c0_seq1
GO:0072156	distal tubule morphogenesis	P	0.0017637	comp7771_c0_seq1, comp10743_c0_seq1, comp8960_c0_seq1
GO:0038083	peptidyl-tyrosine autophosphorylation	P	0.0017637	comp10096_c0_seq1, comp1148_c0_seq1, comp1604_c0_seq1
GO:0033129	positive regulation of histone phosphorylation	P	0.0017637	comp10096_c0_seq1, comp1148_c0_seq1, comp1604_c0_seq1
GO:0033173	calcineurin-NFAT signaling cascade	P	0.0017637	comp3627_c0_seq1, comp3768_c0_seq1, comp5023_c0_seq1
GO:0015855	pyrimidine nucleobase transport	P	0.0017637	comp6199_c0_seq3, comp6199_c0_seq2, comp6199_c0_seq1
GO:0021954	central nervous system neuron development	P	0.00178306	comp24258_c0_seq1, comp19474_c0_seq1, comp5539_c0_seq1, comp8667_c0_seq1, comp31774_c0_seq1, comp12756_c0_seq1
GO:0045823	positive regulation of heart contraction	P	0.00178306	Fcomp427_c0_seq1, comp4490_c0_seq1, comp7730_c0_seq1, comp4490_c0_seq2, comp1121_c0_seq1, comp816_c0_seq1
GO:0051353	positive regulation of oxidoreductase activity	P	0.00178306	comp24258_c0_seq1, comp19474_c0_seq1, comp13995_c0_seq1, comp23343_c0_seq1, comp31774_c0_seq1, comp12756_c0_seq1
GO:0000303	response to superoxide	P	0.00178306	comp2338_c0_seq1, comp19474_c0_seq1, comp8809_c0_seq1, comp20811_c0_seq1, comp31774_c0_seq1, comp12756_c0_seq1
GO:0008299	isoprenoid biosynthetic process	P	0.00178306	comp5562_c0_seq4, comp5562_c0_seq3, comp5562_c0_seq2, comp5562_c0_seq1, comp5562_c0_seq6, comp5562_c0_seq5
GO:0007097	nuclear migration	P	0.00178777	comp19477_c0_seq1, comp12661_c0_seq1, comp13257_c0_seq1, comp24692_c0_seq1, comp20153_c0_seq1, comp6348_c0_seq1, comp8650_c0_seq1
GO:0042391	regulation of membrane potential	P	0.0018212	comp6358_c0_seq1, comp12126_c0_seq1, comp16641_c0_seq1, comp3768_c0_seq1, comp7292_c0_seq1, comp18709_c0_seq1, comp1053_c0_seq1, comp4769_c0_seq1, comp7071_c0_seq1, comp1119_c0_seq1, comp3973_c0_seq1, comp10535_c0_seq1, comp3627_c0_seq1, Fcomp427_c0_seq1, comp5023_c0_seq1, comp7730_c0_seq1, comp15034_c0_seq1, comp12219_c0_seq1, comp677_c0_seq1, comp21512_c0_seq1, comp6390_c0_seq2
GO:0033280	response to vitamin D	P	0.00196816	comp15352_c0_seq1, comp6199_c0_seq3, comp6199_c0_seq2, comp6199_c0_seq1
GO:0006874	cellular calcium ion homeostasis	P	0.0019764	comp6358_c0_seq1, comp16641_c0_seq1, comp22262_c0_seq1, comp1121_c0_seq1, comp21878_c0_seq1, comp19474_c0_seq1, comp5929_c0_seq2, comp12186_c0_seq1, comp3601_c0_seq1, comp4769_c0_seq1, comp31774_c0_seq1, comp12756_c0_seq1, comp4490_c0_seq1, comp24258_c0_seq1, comp4490_c0_seq2, comp6352_c0_seq2, comp6352_c0_seq1, comp5929_c0_seq1, comp22996_c0_seq1, comp1846_c0_seq1, comp19534_c0_seq1, comp24478_c…
GO:0014902	myotube differentiation	P	0.00199089	comp10535_c0_seq1, comp12126_c0_seq1, comp3627_c0_seq1, comp3768_c0_seq1, comp5023_c0_seq1, comp14525_c0_seq1, comp15034_c0_seq1, comp5670_c0_seq1, comp21512_c0_seq1, comp24478_c0_seq1
GO:2000251	positive regulation of actin cytoskeleton reorganization	P	0.00212842	comp11831_c0_seq1, comp5997_c0_seq1, comp5997_c0_seq2, comp5997_c0_seq3, comp20289_c0_seq1
GO:0042531	positive regulation of tyrosine phosphorylation of STAT protein	P	0.00212842	comp18869_c0_seq1, comp7892_c0_seq1, comp5997_c0_seq1, comp5997_c0_seq2, comp5997_c0_seq3
GO:0019229	regulation of vasoconstriction	P	0.00212842	comp4490_c0_seq1, comp4490_c0_seq2, comp7892_c0_seq1, comp3601_c0_seq1, comp24478_c0_seq1
GO:0045989	positive regulation of striated muscle contraction	P	0.00212842	Fcomp427_c0_seq1, comp4490_c0_seq1, comp7730_c0_seq1, comp4490_c0_seq2, comp816_c0_seq1
GO:0007605	sensory perception of sound	P	0.00216646	comp12971_c0_seq1, comp13178_c0_seq1, comp21698_c0_seq1, comp6352_c0_seq2, comp6352_c0_seq1, comp8667_c0_seq1, comp29939_c0_seq1, comp14318_c0_seq1, comp12219_c0_seq1, comp9364_c0_seq1, comp28412_c0_seq1
GO:0031122	cytoplasmic microtubule organization	P	0.00231883	comp19477_c0_seq1, comp12661_c0_seq1, comp13257_c0_seq1, comp24692_c0_seq1, comp20153_c0_seq1, comp6348_c0_seq1, comp8650_c0_seq1
GO:0008344	adult locomotory behavior	P	0.00243665	comp4490_c0_seq1, comp1421_c0_seq1, comp4490_c0_seq2, comp3601_c0_seq1, comp8667_c0_seq1, comp24478_c0_seq1
GO:0021696	cerebellar cortex morphogenesis	P	0.00243665	comp19474_c0_seq1, comp6352_c0_seq2, comp6352_c0_seq1, comp8667_c0_seq1, comp31774_c0_seq1, comp12756_c0_seq1
GO:0043065	positive regulation of apoptotic process	P	0.00250858	comp3768_c0_seq1, comp3616_c0_seq1, comp9878_c0_seq1, comp4868_c0_seq1, comp23343_c0_seq1, comp38671_c0_seq1, comp9621_c0_seq1, comp43709_c0_seq1, comp8271_c0_seq1, comp12396_c0_seq1, comp22365_c0_seq1, comp3627_c0_seq1, comp15352_c0_seq1, comp5023_c0_seq1, comp14250_c0_seq1, comp14525_c0_seq1, comp9998_c0_seq1, comp9434_c0_seq1, comp8395_c0_seq1, comp9331_c0_seq1, comp14705_c0_seq1, comp775_c0_s…
GO:0033135	regulation of peptidyl-serine phosphorylation	P	0.00250991	comp15352_c0_seq1, comp1121_c0_seq1, comp5997_c0_seq1, comp5997_c0_seq2, comp5997_c0_seq3, comp8667_c0_seq1, comp38671_c0_seq1, comp14043_c0_seq1, comp3973_c0_seq1
