# Supplementary material for: Dynamic transcriptomes identify biogenic amines and insect-like hormonal regulation for mediating reproduction in Schistosoma japonicum
Source: Nat Commun. 2017 Mar 13;8:14693. doi: 10.1038/ncomms14693 (PMC5355954; doi:10.1038/ncomms14693)
Supplement: Supplementary Data 6 — The list of gender-specific transcripts at all seven time points from 14 to 26 dpi. [file ncomms14693-s7.xlsx]

## Sheet: Sheet1
Supplementary Data 6. The list of gender-specific transcripts at all seven time points from 14 to 26 dpi
Sex	Gene ID	Anotation	Matched S.japonicum gene ID	Matched S.haematobium gene ID	Matched S.mansoni gene ID	Related function
Female	Fcomp6430_c0_seq1	cell division control protein 48 aaa family protein				Cell cycle
Female	Fcomp3366_c0_seq2	cell division cycle 20 (fizzy)-related	Sjp_0070930	Sha_102252	Smp_132020
Female	Fcomp14349_c0_seq1	cell division cycle 20 (fizzy)-related	Sjp_0070930
Female	Fcomp9401_c0_seq1	cell division cycle 20-like protein 1	Sjp_0070930
Female	Fcomp8325_c0_seq1	cell division cycle 20-like protein 1, cofactor of APC complex, putative	Sjp_0070930
Female	Fcomp26753_c0_seq1	Regulatorof chromosome condensation, putative	Sjp_0077900
Female	Fcomp5755_c0_seq1	Histone H3.3	Sjp_0121450		Smp_169450	Transcription regulation, DNA replication and chromosomal stability
Female	Fcomp19063_c0_seq1	CCAAT-binding transcription factor	Sjp_0303100			Transcriptional regulation
Female	Fcomp22065_c0_seq1	nuclear transcription factor Y, gamma	Sjp_0303100
Female	Fcomp6157_c0_seq1	Small nuclear ribonucleoprotein Sm D1	Sjp_0211630			Splicing
Female	Fcomp3051_c0_seq1	Small nuclear ribonucleoprotein Sm D1	Sjp_0211630
Female	Fcomp6653_c0_seq1	Splicing factor U2AF 65 kDa subunit	Sjp_0219100
Female	Fcomp4662_c0_seq1	Ubiquitin-conjugating enzyme E2 variant 2	Sjp_0306700		Smp_166600	DNA repair
Female	Fcomp4779_c0_seq1	UV excision repair protein RAD23 homolog A	Sjp_0118730		Smp_061920.1
Female	Fcomp4779_c0_seq2	UV excision repair protein RAD23 homolog A	Sjp_0118730		Smp_061920.2
Female	Fcomp6449_c0_seq1	Dynein light chain LC6, flagellar outer arm	Sjp_0307870	Sha_400025	Smp_040680	Microtube process
Female	Fcomp1359_c0_seq1	Cysteine-rich with EGF-like domain protein 1 precursor, putative	Sjp_0078590			ADP-binding
Female	Fcomp6466_c0_seq1	Transitional endoplasmic reticulum ATPase	Sjp_0119040
Female	Fcomp7436_c0_seq1	Transitional endoplasmic reticulum ATPase	Sjp_0085890
Female	Fcomp6487_c0_seq1	Transitional endoplasmic reticulum ATPase	Sjp_0085890
Female	Fcomp6507_c0_seq1	Transitional endoplasmic reticulum ATPase	Sjp_0085890
Female	Fcomp5510_c0_seq1	pol polyprotein	Sjp_0213660
Female	Fcomp5510_c0_seq3	pol polyprotein	Sjp_0213660
Female	Fcomp5510_c0_seq2	pol polyprotein	Sjp_0213660
Female	Fcomp5510_c0_seq6	pol polyprotein	Sjp_0213660
Female	Fcomp5510_c0_seq4	pol polyprotein	Sjp_0213660
Female	Fcomp5510_c0_seq5	pol polyprotein	Sjp_0213660
Female	comp5974_c0_seq1	Saposin-like,domain-containing	Sjp_0200980
Female	comp301_c0_seq1	Saposin-like,domain-containing	Sjp_0116330
Female	Fcomp8085_c0_seq1		Sjp_0307580
Female	Fcomp3311_c0_seq1		Sjp_0307190
Female	Fcomp12808_c0_seq1
Female	Fcomp6005_c0_seq1
Female	Fcomp19836_c0_seq1
Female	Fcomp13497_c0_seq1
Female	Fcomp1725_c0_seq1
Female	Fcomp1725_c0_seq2
Female	Fcomp19832_c0_seq1
Female	Fcomp22741_c0_seq1
Female	Fcomp609_c0_seq1
Female	Fcomp8704_c0_seq1
Male	comp1868_c0_seq1	Protein apterous, putative	Sjp_0066210			muscle development
Male	comp1868_c0_seq2	Protein apterous, putative	Sjp_0066210
Male	comp10610_c0_seq1	Dynein light chain, type 1/2	Sjp_0207820	Sha_104191	Smp_133650	Motor
Male	comp11840_c0_seq1	16 kDa calcium-binding protein	Sjp_0217410	Sha_106027	Smp_096390	calcium-binding
Male	comp7800_c0_seq1	16 kDa calcium-binding protein	Sjp_0079410
Male	comp3660_c0_seq1	Syntaxin-binding protein 5	Sjp_0209340	Sha_101347	Smp_128490	calcium-dependent exocytosis and neurotransmitter release
Male	comp3608_c0_seq1	Aromatic-L-amino-acid decarboxylase	Sjp_0050680	Sha_106968	Smp_171580	biogenic amine biosynthesis
Male	comp3786_c0_seq1	Aromatic-L-amino-acid decarboxylase	Sjp_0103650	Sha_106968	Smp_171580
Male	comp23613_c0_seq1	Aromatic-L-amino-acid decarboxylase	Sjp_0054260
Male	comp2506_c0_seq1	Fatty acid-binding protein	Sjp_0041830		Smp_046800.1	Lipid binding
Male	comp7336_c0_seq1	G protein-coupled receptor, rhodopsin-like	Sjp_0053400			Signaling
Male	comp10271_c0_seq1	Mitochondrial dicarboxylate carrier	Sjp_0133590	Sha_200416	Smp_121160	Transport
Male	comp6919_c0_seq1	Set1/Ash2histone methyltransferase complex subunit ASH2, putative	Sjp_0113420			Transcriptional regulation
Male	comp4863_c0_seq1	Sexcomb on midleg-like protein 2, putative	Sjp_0101820	Sha_104290	Smp_006250.1
Male	comp4493_c0_seq1	tetraspanin D76	Sjp_0061850			outer membrane component
Male	comp5843_c0_seq2	tissue factor pathway inhibitor, putative	Sjp_0307490			Anticoagulant
Male	comp5843_c0_seq1	tissue factor pathway inhibitor, putative	Sjp_0307490
Male	comp3491_c0_seq3	Dehydrogenase/reductase SDR family member 1	Sjp_0214460	Sha_106068	Smp_171960
Male	comp3491_c0_seq2	Dehydrogenase/reductase SDR family member 1	Sjp_0214460	Sha_106068	Smp_171960
Male	comp6481_c0_seq1	Dehydrogenase/reductase SDR family member 1	Sjp_0214470	Sha_105125	Smp_171960
Male	comp3461_c0_seq1	Hypothetical protein	Sjp_0206430	Sha_102551	Smp_084780
Male	comp6633_c0_seq1	Hypothetical protein	Sjp_0218360
Male	comp1241_c0_seq1	Hypothetical protein	Sjp_0309600
Male	comp3127_c0_seq1	Hypothetical protein	Sjp_0317690		Smp_113530
Male	comp3491_c0_seq1	Hypothetical protein
Male	comp8762_c0_seq1	Hypothetical protein
Male	comp4536_c0_seq1		Sjp_0218070	Sha_100586
Male	comp3999_c0_seq1		Sjp_0309580
Male	comp5852_c0_seq4
Male	comp11623_c0_seq1
Male	comp12936_c0_seq1
Male	comp15196_c0_seq1
Male	comp15249_c0_seq1
Male	comp3498_c0_seq3
Male	comp3538_c0_seq1
Male	comp3666_c0_seq1
