# Supplementary material for: Dynamic transcriptomes identify biogenic amines and insect-like hormonal regulation for mediating reproduction in Schistosoma japonicum
Source: Nat Commun. 2017 Mar 13;8:14693. doi: 10.1038/ncomms14693 (PMC5355954; doi:10.1038/ncomms14693)
Supplement: Supplementary Data 7 — The list of differentially expressed genes based on different fold changes. [file ncomms14693-s8.xlsx]

## Sheet: Summary
Supplementary Data 7.The list of differentially expressed genes based on different fold changes
Fold Change	2	4	8	16	32	64	128	256
Female	6535	3669	1682	465	155	83	59	37
Male	1934	309	66	18	3	0	0	0

## Sheet: female transcripts
Transcript	Fold changes
Fcomp10266_c0_seq1	2
Fcomp1052_c0_seq1	2
Fcomp10606_c0_seq1	2
Fcomp11249_c0_seq1	2
Fcomp11285_c0_seq1	2
Fcomp1136_c0_seq1	2
Fcomp11487_c0_seq1	2
Fcomp11489_c0_seq1	2
Fcomp11634_c0_seq1	2
Fcomp11651_c0_seq1	2
Fcomp11704_c0_seq1	2
Fcomp11873_c0_seq1	2
Fcomp11928_c0_seq1	2
Fcomp11937_c0_seq1	2
Fcomp11956_c0_seq1	2
Fcomp11972_c0_seq1	2
Fcomp12131_c0_seq1	2
Fcomp12141_c0_seq1	2
Fcomp12173_c0_seq1	2
Fcomp12192_c0_seq1	2
Fcomp12292_c0_seq1	2
Fcomp12375_c0_seq1	2
Fcomp12393_c0_seq1	2
Fcomp1240_c0_seq1	2
Fcomp12500_c0_seq1	2
Fcomp12690_c0_seq1	2
Fcomp12769_c0_seq1	2
Fcomp12901_c0_seq1	2
Fcomp12958_c0_seq1	2
Fcomp134_c0_seq1	2
Fcomp13522_c0_seq1	2
Fcomp13608_c0_seq1	2
Fcomp1394_c0_seq1	2
Fcomp14047_c0_seq1	2
Fcomp14225_c0_seq1	2
Fcomp14259_c0_seq1	2
Fcomp14304_c0_seq1	2
Fcomp14345_c0_seq1	2
Fcomp14395_c0_seq1	2
Fcomp14547_c0_seq1	2
Fcomp14560_c0_seq1	2
Fcomp14682_c0_seq1	2
Fcomp14794_c0_seq1	2
Fcomp14805_c0_seq1	2
Fcomp15033_c0_seq1	2
Fcomp15229_c0_seq1	2
Fcomp15702_c0_seq1	2
Fcomp15707_c0_seq1	2
Fcomp15714_c0_seq1	2
Fcomp15733_c0_seq1	2
Fcomp15774_c0_seq1	2
Fcomp15906_c0_seq1	2
Fcomp15932_c0_seq1	2
Fcomp15971_c0_seq1	2
Fcomp15988_c0_seq1	2
Fcomp16097_c0_seq1	2
Fcomp16233_c0_seq1	2
Fcomp16241_c0_seq1	2
Fcomp16254_c0_seq1	2
Fcomp16310_c0_seq1	2
Fcomp16386_c0_seq1	2
Fcomp16398_c0_seq1	2
Fcomp16401_c0_seq1	2
Fcomp16450_c0_seq1	2
Fcomp16456_c0_seq1	2
Fcomp16472_c0_seq1	2
Fcomp16517_c0_seq1	2
Fcomp16519_c0_seq1	2
Fcomp16532_c0_seq1	2
Fcomp16592_c0_seq1	2
Fcomp16672_c0_seq1	2
Fcomp16740_c0_seq1	2
Fcomp16754_c0_seq1	2
Fcomp16889_c0_seq1	2
Fcomp16920_c0_seq1	2
Fcomp16982_c0_seq1	2
Fcomp17112_c0_seq1	2
Fcomp17278_c0_seq1	2
Fcomp17295_c0_seq1	2
Fcomp17485_c0_seq1	2
Fcomp17555_c0_seq1	2
Fcomp176_c0_seq1	2
Fcomp17734_c0_seq1	2
Fcomp17751_c0_seq1	2
Fcomp17851_c0_seq1	2
Fcomp18079_c0_seq1	2
Fcomp18107_c0_seq1	2
Fcomp1812_c0_seq1	2
Fcomp18145_c0_seq1	2
Fcomp18256_c0_seq1	2
Fcomp18330_c0_seq1	2
Fcomp18345_c0_seq1	2
Fcomp18423_c0_seq1	2
Fcomp1844_c0_seq1	2
Fcomp18519_c0_seq1	2
Fcomp18648_c0_seq1	2
Fcomp18706_c0_seq1	2
Fcomp18783_c0_seq1	2
Fcomp18817_c0_seq1	2
Fcomp1887_c0_seq1	2
Fcomp18891_c0_seq1	2
Fcomp18897_c0_seq1	2
Fcomp18916_c0_seq1	2
Fcomp18922_c0_seq1	2
Fcomp18962_c0_seq1	2
Fcomp19001_c0_seq1	2
Fcomp19127_c0_seq1	2
Fcomp19232_c0_seq1	2
Fcomp19303_c0_seq1	2
Fcomp19306_c0_seq1	2
Fcomp19393_c0_seq1	2
Fcomp19487_c0_seq1	2
Fcomp19544_c0_seq1	2
Fcomp19564_c0_seq1	2
Fcomp19607_c0_seq1	2
Fcomp19731_c0_seq1	2
Fcomp19868_c0_seq1	2
Fcomp19996_c0_seq1	2
Fcomp20208_c0_seq1	2
Fcomp20341_c0_seq1	2
Fcomp20345_c0_seq1	2
Fcomp20371_c0_seq1	2
Fcomp2039_c0_seq1	2
Fcomp2051_c0_seq1	2
Fcomp20685_c0_seq1	2
Fcomp20691_c0_seq1	2
Fcomp20763_c0_seq1	2
Fcomp20809_c0_seq1	2
Fcomp20858_c0_seq1	2
Fcomp20904_c0_seq1	2
Fcomp20931_c0_seq1	2
Fcomp21107_c0_seq1	2
Fcomp21202_c0_seq1	2
Fcomp212_c0_seq1	2
Fcomp21369_c0_seq1	2
Fcomp21475_c0_seq1	2
Fcomp21614_c0_seq1	2
Fcomp21703_c0_seq1	2
Fcomp21726_c0_seq1	2
Fcomp21778_c0_seq1	2
Fcomp21841_c0_seq1	2
Fcomp21933_c0_seq1	2
Fcomp21946_c0_seq1	2
Fcomp21964_c0_seq1	2
Fcomp21965_c0_seq1	2
Fcomp22087_c0_seq1	2
Fcomp22235_c0_seq1	2
Fcomp22260_c0_seq1	2
Fcomp22314_c0_seq1	2
Fcomp22315_c0_seq1	2
Fcomp22482_c0_seq1	2
Fcomp2259_c0_seq1	2
Fcomp22619_c0_seq1	2
Fcomp2267_c0_seq1	2
Fcomp22936_c0_seq1	2
Fcomp22996_c0_seq1	2
Fcomp23056_c0_seq1	2
Fcomp23124_c0_seq1	2
Fcomp23143_c0_seq1	2
Fcomp23180_c0_seq1	2
Fcomp23213_c0_seq1	2
Fcomp23222_c0_seq1	2
Fcomp23283_c0_seq1	2
Fcomp23552_c0_seq1	2
Fcomp2358_c0_seq1	2
Fcomp23647_c0_seq1	2
Fcomp23843_c0_seq1	2
Fcomp23994_c0_seq1	2
Fcomp24066_c0_seq1	2
Fcomp24077_c0_seq1	2
Fcomp24099_c0_seq1	2
Fcomp2410_c0_seq2	2
Fcomp24288_c0_seq1	2
Fcomp24394_c0_seq1	2
Fcomp24410_c0_seq1	2
Fcomp24576_c0_seq1	2
Fcomp24878_c0_seq1	2
Fcomp25155_c0_seq1	2
Fcomp25173_c0_seq1	2
Fcomp25423_c0_seq1	2
Fcomp25604_c0_seq1	2
Fcomp25623_c0_seq1	2
Fcomp25887_c0_seq1	2
Fcomp26036_c0_seq1	2
Fcomp2613_c0_seq1	2
Fcomp26394_c0_seq1	2
Fcomp26481_c0_seq1	2
Fcomp26519_c0_seq1	2
Fcomp26631_c0_seq1	2
Fcomp26661_c0_seq1	2
Fcomp26664_c0_seq1	2
Fcomp26701_c0_seq1	2
Fcomp26803_c0_seq1	2
Fcomp26922_c0_seq1	2
Fcomp26_c0_seq1	2
Fcomp27223_c0_seq1	2
Fcomp27245_c0_seq1	2
Fcomp27435_c0_seq1	2
Fcomp27628_c0_seq1	2
Fcomp27804_c0_seq1	2
Fcomp27931_c0_seq1	2
Fcomp27964_c0_seq1	2
Fcomp28082_c0_seq1	2
Fcomp28139_c0_seq1	2
Fcomp28285_c0_seq1	2
Fcomp2831_c0_seq2	2
Fcomp28358_c0_seq1	2
Fcomp28674_c0_seq1	2
Fcomp28828_c0_seq1	2
Fcomp28948_c0_seq1	2
Fcomp29029_c0_seq1	2
Fcomp29065_c0_seq1	2
Fcomp29090_c0_seq1	2
Fcomp29197_c0_seq1	2
Fcomp29267_c0_seq1	2
Fcomp29483_c0_seq1	2
Fcomp29575_c0_seq1	2
Fcomp29925_c0_seq1	2
Fcomp29984_c0_seq1	2
Fcomp29990_c0_seq1	2
Fcomp29998_c0_seq1	2
Fcomp3005_c0_seq1	2
Fcomp30166_c0_seq1	2
Fcomp30298_c0_seq1	2
Fcomp3036_c0_seq1	2
Fcomp30386_c0_seq1	2
Fcomp30391_c0_seq1	2
Fcomp30601_c0_seq1	2
Fcomp30760_c0_seq1	2
Fcomp30767_c0_seq1	2
Fcomp30851_c0_seq1	2
Fcomp31007_c0_seq1	2
Fcomp3113_c0_seq1	2
Fcomp31220_c0_seq1	2
Fcomp3140_c0_seq1	2
Fcomp31439_c0_seq1	2
Fcomp31518_c0_seq1	2
Fcomp31994_c0_seq1	2
Fcomp32221_c0_seq1	2
Fcomp32240_c0_seq1	2
Fcomp32316_c0_seq1	2
Fcomp32486_c0_seq1	2
Fcomp32609_c0_seq1	2
Fcomp32810_c0_seq1	2
Fcomp32849_c0_seq1	2
Fcomp33346_c0_seq1	2
Fcomp33499_c0_seq1	2
Fcomp33695_c0_seq1	2
Fcomp33798_c0_seq1	2
Fcomp33837_c0_seq1	2
Fcomp33839_c0_seq1	2
Fcomp33940_c0_seq1	2
Fcomp3421_c0_seq1	2
Fcomp34776_c0_seq1	2
Fcomp34935_c0_seq1	2
Fcomp35171_c0_seq1	2
Fcomp35448_c0_seq1	2
Fcomp35477_c0_seq1	2
Fcomp35818_c0_seq1	2
Fcomp35987_c0_seq1	2
Fcomp3598_c0_seq1	2
Fcomp36057_c0_seq1	2
Fcomp36061_c0_seq1	2
Fcomp36067_c0_seq1	2
Fcomp36239_c0_seq1	2
Fcomp36339_c0_seq1	2
Fcomp36409_c0_seq1	2
Fcomp3668_c0_seq1	2
Fcomp36925_c0_seq1	2
Fcomp36945_c0_seq1	2
Fcomp37500_c0_seq1	2
Fcomp37776_c0_seq1	2
Fcomp38530_c0_seq1	2
Fcomp38554_c0_seq1	2
Fcomp38606_c0_seq1	2
Fcomp3876_c0_seq2	2
Fcomp38867_c0_seq1	2
Fcomp39204_c0_seq1	2
Fcomp3926_c0_seq1	2
Fcomp39450_c0_seq1	2
Fcomp39648_c0_seq1	2
Fcomp40178_c0_seq1	2
Fcomp40240_c0_seq1	2
Fcomp40707_c0_seq1	2
Fcomp40883_c0_seq1	2
Fcomp41109_c0_seq1	2
Fcomp41256_c0_seq1	2
Fcomp41677_c0_seq1	2
Fcomp4173_c0_seq1	2
Fcomp41805_c0_seq1	2
Fcomp42018_c0_seq1	2
Fcomp42148_c0_seq1	2
Fcomp4228_c0_seq1	2
Fcomp4228_c0_seq3	2
Fcomp42476_c0_seq1	2
Fcomp42821_c0_seq1	2
Fcomp44480_c0_seq1	2
Fcomp44876_c0_seq1	2
Fcomp45167_c0_seq1	2
Fcomp45617_c0_seq1	2
Fcomp45656_c0_seq1	2
Fcomp4645_c0_seq1	2
Fcomp465_c0_seq1	2
Fcomp4662_c0_seq1	2
Fcomp48601_c0_seq1	2
Fcomp494_c0_seq1	2
Fcomp52815_c0_seq1	2
Fcomp5496_c0_seq2	2
Fcomp5510_c0_seq4	2
Fcomp5510_c0_seq5	2
Fcomp5676_c0_seq2	2
Fcomp5716_c0_seq2	2
Fcomp59683_c0_seq1	2
Fcomp609_c0_seq1	2
Fcomp61755_c0_seq1	2
Fcomp6866_c0_seq1	2
Fcomp6889_c0_seq1	2
Fcomp7015_c0_seq1	2
Fcomp7074_c0_seq1	2
Fcomp7285_c0_seq1	2
Fcomp775_c0_seq1	2
Fcomp8116_c0_seq1	2
Fcomp812_c0_seq1	2
Fcomp8361_c0_seq1	2
Fcomp8514_c0_seq1	2
Fcomp8603_c0_seq1	2
Fcomp8944_c0_seq1	2
Fcomp9069_c0_seq1	2
Fcomp9089_c0_seq1	2
Fcomp9149_c0_seq1	2
Fcomp9612_c0_seq1	2
comp10007_c0_seq1	2
comp10048_c0_seq1	2
comp1004_c0_seq1	2
comp10065_c0_seq1	2
comp10078_c0_seq1	2
comp10081_c0_seq1	2
comp10086_c0_seq1	2
comp10094_c0_seq1	2
comp10098_c0_seq1	2
comp10112_c0_seq1	2
comp10115_c0_seq1	2
comp10119_c0_seq1	2
comp10123_c0_seq1	2
comp10128_c0_seq1	2
comp10131_c0_seq1	2
comp10149_c0_seq1	2
comp10164_c0_seq1	2
comp10189_c0_seq1	2
comp1019_c0_seq1	2
comp10200_c0_seq1	2
comp10203_c0_seq1	2
comp10205_c0_seq1	2
comp1021_c0_seq1	2
comp10223_c0_seq1	2
comp10227_c0_seq1	2
comp10245_c0_seq1	2
comp10247_c0_seq1	2
comp10254_c0_seq1	2
comp10257_c0_seq1	2
comp10271_c0_seq1	2
comp10282_c0_seq1	2
comp10305_c0_seq1	2
comp10306_c0_seq1	2
comp10310_c0_seq1	2
comp10319_c0_seq1	2
comp10340_c0_seq1	2
comp10344_c0_seq1	2
comp1035_c0_seq1	2
comp10373_c0_seq1	2
comp10377_c0_seq1	2
comp10390_c0_seq1	2
comp10392_c0_seq1	2
comp10394_c0_seq1	2
comp10407_c0_seq1	2
comp10413_c0_seq1	2
comp10417_c0_seq1	2
comp1041_c0_seq1	2
comp10427_c0_seq1	2
comp1043_c0_seq1	2
comp1044_c0_seq1	2
comp10455_c0_seq1	2
comp10459_c0_seq1	2
comp10461_c0_seq1	2
comp10468_c0_seq1	2
comp10495_c0_seq1	2
comp10499_c0_seq1	2
comp10506_c0_seq1	2
comp10516_c0_seq1	2
comp1051_c0_seq1	2
comp10522_c0_seq1	2
comp10526_c0_seq1	2
comp10532_c0_seq1	2
comp10543_c0_seq1	2
comp10561_c0_seq1	2
comp10563_c0_seq1	2
comp10567_c0_seq1	2
comp10587_c0_seq1	2
comp10589_c0_seq1	2
comp10606_c0_seq1	2
comp10619_c0_seq1	2
comp10622_c0_seq1	2
comp1062_c0_seq1	2
comp10630_c0_seq1	2
comp10649_c0_seq1	2
comp10684_c0_seq1	2
comp1068_c0_seq1	2
comp1069_c0_seq1	2
comp10726_c0_seq1	2
comp10727_c0_seq1	2
comp10729_c0_seq1	2
comp10751_c0_seq1	2
comp10754_c0_seq1	2
comp10757_c0_seq1	2
comp1077_c0_seq1	2
comp10782_c0_seq1	2
comp10793_c0_seq1	2
comp10797_c0_seq1	2
comp10816_c0_seq1	2
comp1081_c0_seq1	2
comp10827_c0_seq1	2
comp10836_c0_seq1	2
comp10884_c0_seq1	2
comp10888_c0_seq1	2
comp10895_c0_seq1	2
comp1089_c0_seq1	2
comp10900_c0_seq1	2
comp10920_c0_seq1	2
comp10933_c0_seq1	2
comp10938_c0_seq1	2
comp10943_c0_seq1	2
comp10952_c0_seq1	2
comp10972_c0_seq1	2
comp10980_c0_seq1	2
comp11001_c0_seq1	2
comp11014_c0_seq1	2
comp11026_c0_seq1	2
comp11033_c0_seq1	2
comp11050_c0_seq1	2
comp11067_c0_seq1	2
comp11071_c0_seq1	2
comp11081_c0_seq1	2
comp11094_c0_seq1	2
comp11099_c0_seq1	2
comp11133_c0_seq1	2
comp11134_c0_seq1	2
comp11140_c0_seq1	2
comp11146_c0_seq1	2
comp11158_c0_seq1	2
comp11164_c0_seq1	2
comp11166_c0_seq1	2
comp11174_c0_seq1	2
comp1117_c0_seq1	2
comp11186_c0_seq1	2
comp1118_c0_seq1	2
comp11197_c0_seq1	2
comp111_c0_seq1	2
comp11214_c0_seq1	2
comp11237_c0_seq1	2
comp11242_c0_seq1	2
comp11271_c0_seq1	2
comp1128_c0_seq1	2
comp11321_c0_seq1	2
comp11324_c0_seq1	2
comp11327_c0_seq1	2
comp11331_c0_seq1	2
comp11337_c0_seq1	2
comp11341_c0_seq1	2
comp11353_c0_seq1	2
comp11357_c0_seq1	2
comp11358_c0_seq1	2
comp11366_c0_seq1	2
comp1137_c0_seq1	2
comp11383_c0_seq1	2
comp11384_c0_seq1	2
comp11397_c0_seq1	2
comp113_c0_seq1	2
comp11404_c0_seq1	2
comp11419_c0_seq1	2
comp1141_c0_seq1	2
comp11420_c0_seq1	2
comp1142_c0_seq1	2
comp11434_c0_seq1	2
comp1144_c0_seq1	2
comp11450_c0_seq1	2
comp1145_c0_seq1	2
comp11465_c0_seq1	2
comp1146_c0_seq1	2
comp11474_c0_seq1	2
comp11486_c0_seq1	2
comp114_c0_seq1	2
comp11551_c0_seq1	2
comp11576_c0_seq1	2
comp11590_c0_seq1	2
comp11604_c0_seq1	2
comp11607_c0_seq1	2
comp11645_c0_seq1	2
comp11657_c0_seq1	2
comp11670_c0_seq1	2
comp11705_c0_seq1	2
comp11714_c0_seq1	2
comp11719_c0_seq1	2
comp11726_c0_seq1	2
comp11728_c0_seq1	2
comp11735_c0_seq1	2
comp11737_c0_seq1	2
comp1175_c0_seq1	2
comp11765_c0_seq1	2
comp11768_c0_seq1	2
comp11795_c0_seq1	2
comp11798_c0_seq1	2
comp11803_c0_seq1	2
comp11808_c0_seq1	2
comp11816_c0_seq1	2
comp11824_c0_seq1	2
comp11832_c0_seq1	2
comp11844_c0_seq1	2
comp11862_c0_seq1	2
comp11880_c0_seq1	2
comp11917_c0_seq1	2
comp11939_c0_seq1	2
comp11940_c0_seq1	2
comp11947_c0_seq1	2
comp11999_c0_seq1	2
comp1199_c0_seq1	2
comp12003_c0_seq1	2
comp12008_c0_seq1	2
comp12010_c0_seq1	2
comp12011_c0_seq1	2
comp12014_c0_seq1	2
comp12024_c0_seq1	2
comp12053_c0_seq1	2
comp12061_c0_seq1	2
comp12074_c0_seq1	2
comp12103_c0_seq1	2
comp12127_c0_seq1	2
comp12131_c0_seq1	2
comp12159_c0_seq1	2
comp12170_c0_seq1	2
comp12212_c0_seq1	2
comp1222_c0_seq1	2
comp12231_c0_seq1	2
comp12233_c0_seq1	2
comp12242_c0_seq1	2
comp12248_c0_seq1	2
comp1226_c0_seq1	2
comp12275_c0_seq1	2
comp12294_c0_seq1	2
comp12311_c0_seq1	2
comp12317_c0_seq1	2
comp12328_c0_seq1	2
comp12339_c0_seq1	2
comp12362_c0_seq1	2
comp12405_c0_seq1	2
comp1242_c0_seq1	2
comp12442_c0_seq1	2
comp1245_c0_seq1	2
comp12477_c0_seq1	2
comp1247_c0_seq1	2
comp12480_c0_seq1	2
comp12494_c0_seq1	2
comp12496_c0_seq1	2
comp12502_c0_seq1	2
comp12512_c0_seq1	2
comp12552_c0_seq1	2
comp12560_c0_seq1	2
comp12565_c0_seq1	2
comp1259_c0_seq1	2
comp12621_c0_seq1	2
comp12660_c0_seq1	2
comp12665_c0_seq1	2
comp12676_c0_seq1	2
comp12686_c0_seq1	2
comp12688_c0_seq1	2
comp12697_c0_seq1	2
comp12699_c0_seq1	2
comp12708_c0_seq1	2
comp1271_c0_seq1	2
comp12724_c0_seq1	2
comp12730_c0_seq1	2
comp12736_c0_seq1	2
comp1273_c0_seq1	2
comp12741_c0_seq1	2
comp12748_c0_seq1	2
comp127_c0_seq1	2
comp12817_c0_seq1	2
comp12834_c0_seq1	2
comp12843_c0_seq1	2
comp12849_c0_seq1	2
comp12859_c0_seq1	2
comp12883_c0_seq1	2
comp12891_c0_seq1	2
comp12894_c0_seq1	2
comp12897_c0_seq1	2
comp12898_c0_seq1	2
comp12904_c0_seq1	2
comp12906_c0_seq1	2
comp12908_c0_seq1	2
comp12925_c0_seq1	2
comp12934_c0_seq1	2
comp12963_c0_seq1	2
comp12970_c0_seq1	2
comp12972_c0_seq1	2
comp12988_c0_seq1	2
comp12992_c0_seq1	2
comp13004_c0_seq1	2
comp13018_c0_seq1	2
comp13025_c0_seq1	2
comp13028_c0_seq1	2
comp13034_c0_seq1	2
comp13049_c0_seq1	2
comp13057_c0_seq1	2
comp13068_c0_seq1	2
comp13085_c0_seq1	2
comp13103_c0_seq1	2
comp1310_c0_seq1	2
comp13123_c0_seq1	2
comp13152_c0_seq1	2
comp13157_c0_seq1	2
comp13197_c0_seq1	2
comp13199_c0_seq1	2
comp13214_c0_seq1	2
comp13224_c0_seq1	2
comp1322_c0_seq1	2
comp13233_c0_seq1	2
comp13243_c0_seq1	2
comp13257_c0_seq1	2
comp13306_c0_seq1	2
comp13317_c0_seq1	2
comp1332_c0_seq1	2
comp13343_c0_seq1	2
comp13351_c0_seq1	2
comp13352_c0_seq1	2
comp13376_c0_seq1	2
comp13377_c0_seq1	2
comp13399_c0_seq1	2
comp13402_c0_seq1	2
comp1341_c0_seq1	2
comp13431_c0_seq1	2
comp13433_c0_seq1	2
comp13438_c0_seq1	2
comp13445_c0_seq1	2
comp13478_c0_seq1	2
comp13493_c0_seq1	2
comp13494_c0_seq1	2
comp13498_c0_seq1	2
comp13509_c0_seq1	2
comp13522_c0_seq1	2
comp13527_c0_seq1	2
comp13529_c0_seq1	2
comp1353_c0_seq1	2
comp13591_c0_seq1	2
comp13596_c0_seq1	2
comp13608_c0_seq1	2
comp13625_c0_seq1	2
comp1367_c0_seq1	2
comp13682_c0_seq1	2
comp13687_c0_seq1	2
comp13698_c0_seq1	2
comp13708_c0_seq1	2
comp1371_c0_seq1	2
comp13784_c0_seq1	2
comp13786_c0_seq1	2
comp13789_c0_seq1	2
comp1378_c0_seq1	2
comp13790_c0_seq1	2
comp13791_c0_seq1	2
comp13793_c0_seq1	2
comp13795_c0_seq1	2
comp13811_c0_seq1	2
comp1381_c0_seq1	2
comp13821_c0_seq1	2
comp13828_c0_seq1	2
comp13831_c0_seq1	2
comp1383_c0_seq1	2
comp13851_c0_seq1	2
comp13860_c0_seq1	2
comp13867_c0_seq1	2
comp13889_c0_seq1	2
comp1388_c0_seq1	2
comp1389_c0_seq1	2
comp13902_c0_seq1	2
comp13936_c0_seq1	2
comp13937_c0_seq1	2
comp13959_c0_seq1	2
comp13969_c0_seq1	2
comp13988_c0_seq1	2
comp1398_c0_seq1	2
comp13995_c0_seq1	2
comp14015_c0_seq1	2
comp1401_c0_seq1	2
comp14040_c0_seq1	2
comp1405_c0_seq1	2
comp14064_c0_seq1	2
comp14093_c0_seq1	2
comp14097_c0_seq1	2
comp1410_c0_seq1	2
comp1413_c0_seq1	2
comp1413_c0_seq2	2
comp14181_c0_seq1	2
comp14198_c0_seq1	2
comp14199_c0_seq1	2
comp14223_c0_seq1	2
comp14227_c0_seq1	2
comp14230_c0_seq1	2
comp14232_c0_seq1	2
comp14253_c0_seq1	2
comp14270_c0_seq1	2
comp14279_c0_seq1	2
comp14296_c0_seq1	2
comp14300_c0_seq1	2
comp14311_c0_seq1	2
comp14344_c0_seq1	2
comp14348_c0_seq1	2
comp14358_c0_seq1	2
comp14378_c0_seq1	2
comp14387_c0_seq1	2
comp14388_c0_seq1	2
comp14392_c0_seq1	2
comp14395_c0_seq1	2
comp14403_c0_seq1	2
comp14417_c0_seq1	2
comp14443_c0_seq1	2
comp1444_c0_seq1	2
comp14452_c0_seq1	2
comp14474_c0_seq1	2
comp1448_c0_seq1	2
comp14490_c0_seq1	2
comp14496_c0_seq1	2
comp14498_c0_seq1	2
comp14500_c0_seq1	2
comp14501_c0_seq1	2
comp14503_c0_seq1	2
comp14516_c0_seq1	2
comp14529_c0_seq1	2
comp14533_c0_seq1	2
comp14534_c0_seq1	2
comp14535_c0_seq1	2
comp14546_c0_seq1	2
comp1454_c0_seq1	2
comp14559_c0_seq1	2
comp14569_c0_seq1	2
comp14587_c0_seq1	2
comp14605_c0_seq1	2
comp14606_c0_seq1	2
comp14634_c0_seq1	2
comp1463_c0_seq1	2
comp1464_c0_seq1	2
comp14688_c0_seq1	2
comp14714_c0_seq1	2
comp14744_c0_seq1	2
comp14755_c0_seq1	2
comp14797_c0_seq1	2
comp14802_c0_seq1	2
comp14806_c0_seq1	2
comp14813_c0_seq1	2
comp14832_c0_seq1	2
comp14841_c0_seq1	2
comp14843_c0_seq1	2
comp14848_c0_seq1	2
comp14865_c0_seq1	2
comp14888_c0_seq1	2
comp14890_c0_seq1	2
comp14901_c0_seq1	2
comp14912_c0_seq1	2
comp1491_c0_seq1	2
comp14923_c0_seq1	2
comp14928_c0_seq1	2
comp14952_c0_seq1	2
comp14970_c0_seq1	2
comp14983_c0_seq1	2
comp14984_c0_seq1	2
comp14992_c0_seq1	2
comp14999_c0_seq1	2
comp15053_c0_seq1	2
comp15059_c0_seq1	2
comp15079_c0_seq1	2
comp15090_c0_seq1	2
comp150_c0_seq1	2
comp15102_c0_seq1	2
comp15104_c0_seq1	2
comp15106_c0_seq1	2
comp15152_c0_seq1	2
comp15154_c0_seq1	2
comp15164_c0_seq1	2
comp15187_c0_seq1	2
comp1518_c0_seq1	2
comp15192_c0_seq1	2
comp15199_c0_seq1	2
comp15205_c0_seq1	2
comp15219_c0_seq1	2
comp15226_c0_seq1	2
comp15227_c0_seq1	2
comp15246_c0_seq1	2
comp15261_c0_seq1	2
comp15271_c0_seq1	2
comp15296_c0_seq1	2
comp15298_c0_seq1	2
comp1529_c0_seq1	2
comp15302_c0_seq1	2
comp15309_c0_seq1	2
comp15329_c0_seq1	2
comp1532_c0_seq1	2
comp15347_c0_seq1	2
comp15356_c0_seq1	2
comp15365_c0_seq1	2
comp15388_c0_seq1	2
comp1538_c0_seq1	2
comp15400_c0_seq1	2
comp15404_c0_seq1	2
comp15407_c0_seq1	2
comp15412_c0_seq1	2
comp15419_c0_seq1	2
comp15431_c0_seq1	2
comp15434_c0_seq1	2
comp1543_c0_seq1	2
comp15464_c0_seq1	2
comp15471_c0_seq1	2
comp15482_c0_seq1	2
comp15499_c0_seq1	2
comp15505_c0_seq1	2
comp1550_c0_seq1	2
comp15531_c0_seq1	2
comp1557_c0_seq1	2
comp15586_c0_seq1	2
comp1560_c0_seq1	2
comp15616_c0_seq1	2
comp15617_c0_seq1	2
comp1561_c0_seq1	2
comp15620_c0_seq1	2
comp15642_c0_seq1	2
comp15652_c0_seq1	2
comp15654_c0_seq1	2
comp15658_c0_seq1	2
comp15659_c0_seq1	2
comp15668_c0_seq1	2
comp15673_c0_seq1	2
comp1568_c0_seq1	2
comp1568_c0_seq2	2
comp15695_c0_seq1	2
comp15697_c0_seq1	2
comp15700_c0_seq1	2
comp15729_c0_seq1	2
comp15741_c0_seq1	2
comp15748_c0_seq1	2
comp1576_c0_seq1	2
comp15785_c0_seq1	2
comp15798_c0_seq1	2
comp1579_c0_seq1	2
comp157_c0_seq1	2
comp15800_c0_seq1	2
comp15803_c0_seq1	2
comp15814_c0_seq1	2
comp15872_c0_seq1	2
comp15885_c0_seq1	2
comp15893_c0_seq1	2
comp15904_c0_seq1	2
comp15911_c0_seq1	2
comp15932_c0_seq1	2
comp15933_c0_seq1	2
comp15942_c0_seq1	2
comp15951_c0_seq1	2
comp15956_c0_seq1	2
comp15974_c0_seq1	2
comp15984_c0_seq1	2
comp15989_c0_seq1	2
comp15995_c0_seq1	2
comp15999_c0_seq1	2
comp1599_c0_seq2	2
comp16006_c0_seq1	2
comp16031_c0_seq1	2
comp16063_c0_seq1	2
comp1606_c0_seq1	2
comp16080_c0_seq1	2
comp16090_c0_seq1	2
comp16101_c0_seq1	2
comp16109_c0_seq1	2
comp16112_c0_seq1	2
comp1613_c0_seq1	2
comp16154_c0_seq1	2
comp16160_c0_seq1	2
comp1617_c0_seq1	2
comp16184_c0_seq1	2
comp1618_c0_seq1	2
comp1620_c0_seq1	2
comp1621_c0_seq1	2
comp16234_c0_seq1	2
comp16235_c0_seq1	2
comp16238_c0_seq1	2
comp16240_c0_seq1	2
comp16256_c0_seq1	2
comp16275_c0_seq1	2
comp16287_c0_seq1	2
comp16289_c0_seq1	2
comp1628_c0_seq1	2
comp16295_c0_seq1	2
comp16300_c0_seq1	2
comp16306_c0_seq1	2
comp16310_c0_seq1	2
comp16321_c0_seq1	2
comp16334_c0_seq1	2
comp16342_c0_seq1	2
comp16362_c0_seq1	2
comp16363_c0_seq1	2
comp16372_c0_seq1	2
comp1637_c0_seq1	2
comp1638_c0_seq1	2
comp16395_c0_seq1	2
comp16440_c0_seq1	2
comp16445_c0_seq1	2
comp16446_c0_seq1	2
comp16455_c0_seq1	2
comp16464_c0_seq1	2
comp1646_c0_seq1	2
comp16472_c0_seq1	2
comp16482_c0_seq1	2
comp16495_c0_seq1	2
comp16501_c0_seq1	2
comp16530_c0_seq1	2
comp16532_c0_seq1	2
comp16548_c0_seq1	2
comp16550_c0_seq1	2
comp16554_c0_seq1	2
comp16559_c0_seq1	2
comp16560_c0_seq1	2
comp16563_c0_seq1	2
comp16566_c0_seq1	2
comp16578_c0_seq1	2
comp1657_c0_seq2	2
comp1657_c0_seq3	2
comp1657_c0_seq4	2
comp16593_c0_seq1	2
comp1659_c0_seq1	2
comp1659_c0_seq2	2
comp1660_c0_seq1	2
comp16645_c0_seq1	2
comp1666_c0_seq1	2
comp16720_c0_seq1	2
comp16734_c0_seq1	2
comp1674_c0_seq1	2
comp16764_c0_seq1	2
comp16767_c0_seq1	2
comp16793_c0_seq1	2
comp16796_c0_seq1	2
comp1679_c0_seq1	2
comp1680_c0_seq1	2
comp1681_c0_seq1	2
comp16824_c0_seq1	2
comp16837_c0_seq1	2
comp16843_c0_seq1	2
comp16848_c0_seq1	2
comp16888_c0_seq1	2
comp16898_c0_seq1	2
comp16907_c0_seq1	2
comp1691_c0_seq1	2
comp1692_c0_seq1	2
comp16932_c0_seq1	2
comp16977_c0_seq1	2
comp16984_c0_seq1	2
comp16987_c0_seq1	2
comp16996_c0_seq1	2
comp1702_c0_seq1	2
comp17056_c0_seq1	2
comp17084_c0_seq1	2
comp17090_c0_seq1	2
comp17098_c0_seq1	2
comp17105_c0_seq1	2
comp17108_c0_seq1	2
comp17162_c0_seq1	2
comp17177_c0_seq1	2
comp17185_c0_seq1	2
comp17187_c0_seq1	2
comp17224_c0_seq1	2
comp17239_c0_seq1	2
comp1725_c0_seq1	2
comp17268_c0_seq1	2
comp17278_c0_seq1	2
comp17279_c0_seq1	2
comp17282_c0_seq1	2
comp17287_c0_seq1	2
comp17295_c0_seq1	2
comp17316_c0_seq1	2
comp17331_c0_seq1	2
comp17340_c0_seq1	2
comp17347_c0_seq1	2
comp1734_c0_seq1	2
comp17372_c0_seq1	2
comp17373_c0_seq1	2
comp17375_c0_seq1	2
comp1737_c0_seq2	2
comp17400_c0_seq1	2
comp17403_c0_seq1	2
comp17410_c0_seq1	2
comp17433_c0_seq1	2
comp17441_c0_seq1	2
comp17449_c0_seq1	2
comp17459_c0_seq1	2
comp17473_c0_seq1	2
comp17475_c0_seq1	2
comp17476_c0_seq1	2
comp17492_c0_seq1	2
comp17538_c0_seq1	2
comp17548_c0_seq1	2
comp17555_c0_seq1	2
comp17578_c0_seq1	2
comp17620_c0_seq1	2
comp17622_c0_seq1	2
comp17657_c0_seq1	2
comp17664_c0_seq1	2
comp17669_c0_seq1	2
comp1768_c0_seq1	2
comp17692_c0_seq1	2
comp17695_c0_seq1	2
comp17696_c0_seq1	2
comp17723_c0_seq1	2
comp17724_c0_seq1	2
comp17732_c0_seq1	2
comp1774_c0_seq1	2
comp17754_c0_seq1	2
comp17765_c0_seq1	2
comp1776_c0_seq1	2
comp17781_c0_seq1	2
comp17803_c0_seq1	2
comp17811_c0_seq1	2
comp17816_c0_seq1	2
comp17830_c0_seq1	2
comp17839_c0_seq1	2
comp17840_c0_seq1	2
comp17842_c0_seq1	2
comp17851_c0_seq1	2
comp1786_c0_seq1	2
comp17870_c0_seq1	2
comp1787_c0_seq1	2
comp17880_c0_seq1	2
comp17883_c0_seq1	2
comp17894_c0_seq1	2
comp17915_c0_seq1	2
comp17924_c0_seq1	2
comp17946_c0_seq1	2
comp1794_c0_seq2	2
comp1796_c0_seq1	2
comp17970_c0_seq1	2
comp17972_c0_seq1	2
comp17979_c0_seq1	2
comp17984_c0_seq1	2
comp17985_c0_seq1	2
comp18000_c0_seq1	2
comp18006_c0_seq1	2
comp1800_c0_seq2	2
comp18016_c0_seq1	2
comp18017_c0_seq1	2
comp18019_c0_seq1	2
comp18024_c0_seq1	2
comp18045_c0_seq1	2
comp18049_c0_seq1	2
comp18073_c0_seq1	2
comp18078_c0_seq1	2
comp18082_c0_seq1	2
comp18087_c0_seq1	2
comp18093_c0_seq1	2
comp18094_c0_seq1	2
comp18099_c0_seq1	2
comp18118_c0_seq1	2
comp1812_c0_seq1	2
comp18169_c0_seq1	2
comp18183_c0_seq1	2
comp18213_c0_seq1	2
comp1823_c0_seq1	2
comp1824_c0_seq1	2
comp18253_c0_seq1	2
comp1830_c0_seq1	2
comp18315_c0_seq1	2
comp18332_c0_seq1	2
comp18338_c0_seq1	2
comp18384_c0_seq1	2
comp18386_c0_seq1	2
comp18398_c0_seq1	2
comp18409_c0_seq1	2
comp18413_c0_seq1	2
comp18436_c0_seq1	2
comp18437_c0_seq1	2
comp18439_c0_seq1	2
comp18441_c0_seq1	2
comp1845_c0_seq1	2
comp18462_c0_seq1	2
comp18484_c0_seq1	2
comp18506_c0_seq1	2
comp18508_c0_seq1	2
comp18515_c0_seq1	2
comp1851_c0_seq1	2
comp18521_c0_seq1	2
comp1852_c0_seq2	2
comp1853_c0_seq1	2
comp18557_c0_seq1	2
comp1856_c0_seq1	2
comp18604_c0_seq1	2
comp18610_c0_seq1	2
comp18638_c0_seq1	2
comp18651_c0_seq1	2
comp18660_c0_seq1	2
comp18663_c0_seq1	2
comp18680_c0_seq1	2
comp18691_c0_seq1	2
comp18711_c0_seq1	2
comp18716_c0_seq1	2
comp1871_c0_seq2	2
comp18721_c0_seq1	2
comp1872_c0_seq1	2
comp1872_c0_seq2	2
comp1873_c0_seq1	2
comp18756_c0_seq1	2
comp1876_c0_seq1	2
comp18793_c0_seq1	2
comp1879_c0_seq1	2
comp18821_c0_seq1	2
comp1882_c0_seq1	2
comp1882_c0_seq2	2
comp18830_c0_seq1	2
comp18841_c0_seq1	2
comp18850_c0_seq1	2
comp18856_c0_seq1	2
comp18860_c0_seq1	2
comp18876_c0_seq1	2
comp18880_c0_seq1	2
comp1888_c0_seq1	2
comp18893_c0_seq1	2
comp18900_c0_seq1	2
comp18906_c0_seq1	2
comp1891_c0_seq1	2
comp18974_c0_seq1	2
comp18989_c0_seq1	2
comp18999_c0_seq1	2
comp19006_c0_seq1	2
comp1900_c0_seq1	2
comp19013_c0_seq1	2
comp19015_c0_seq1	2
comp19036_c0_seq1	2
comp19069_c0_seq1	2
comp19093_c0_seq1	2
comp19094_c0_seq1	2
comp19098_c0_seq1	2
comp1911_c0_seq1	2
comp19121_c0_seq1	2
comp19122_c0_seq1	2
comp19144_c0_seq1	2
comp19146_c0_seq1	2
comp1914_c0_seq1	2
comp19166_c0_seq1	2
comp19167_c0_seq1	2
comp19186_c0_seq1	2
comp1918_c0_seq1	2
comp19191_c0_seq1	2
comp19215_c0_seq1	2
comp1921_c0_seq1	2
comp1922_c0_seq1	2
comp19237_c0_seq1	2
comp19256_c0_seq1	2
comp19265_c0_seq1	2
comp19268_c0_seq1	2
comp19279_c0_seq1	2
comp19280_c0_seq1	2
comp19297_c0_seq1	2
comp19365_c0_seq1	2
comp19427_c0_seq1	2
comp19436_c0_seq1	2
comp19455_c0_seq1	2
comp19459_c0_seq1	2
comp1951_c0_seq1	2
comp19532_c0_seq1	2
comp19572_c0_seq1	2
comp19590_c0_seq1	2
comp1959_c0_seq1	2
comp19619_c0_seq1	2
comp19624_c0_seq1	2
comp19631_c0_seq1	2
comp19643_c0_seq1	2
comp19645_c0_seq1	2
comp19654_c0_seq1	2
comp19656_c0_seq1	2
comp1965_c0_seq1	2
comp19675_c0_seq1	2
comp19678_c0_seq1	2
comp19710_c0_seq1	2
comp19728_c0_seq1	2
comp19774_c0_seq1	2
comp19787_c0_seq1	2
comp19806_c0_seq1	2
comp19808_c0_seq1	2
comp19812_c0_seq1	2
comp19849_c0_seq1	2
comp19876_c0_seq1	2
comp19885_c0_seq1	2
comp19920_c0_seq1	2
comp19953_c0_seq1	2
comp19987_c0_seq1	2
comp20001_c0_seq1	2
comp20017_c0_seq1	2
comp20019_c0_seq1	2
comp20059_c0_seq1	2
comp20062_c0_seq1	2
comp20067_c0_seq1	2
comp20074_c0_seq1	2
comp20111_c0_seq1	2
comp20122_c0_seq1	2
comp20181_c0_seq1	2
comp20198_c0_seq1	2
comp20228_c0_seq1	2
comp20254_c0_seq1	2
comp20262_c0_seq1	2
comp20269_c0_seq1	2
comp20302_c0_seq1	2
comp20325_c0_seq1	2
comp2034_c0_seq1	2
comp20358_c0_seq1	2
comp2036_c0_seq1	2
comp20414_c0_seq1	2
comp20455_c0_seq1	2
comp20487_c0_seq1	2
comp2054_c0_seq1	2
comp20572_c0_seq1	2
comp20576_c0_seq1	2
comp20596_c0_seq1	2
comp20605_c0_seq1	2
comp2062_c0_seq1	2
comp20630_c0_seq1	2
comp20667_c0_seq1	2
comp20679_c0_seq1	2
comp20688_c0_seq1	2
comp2068_c0_seq1	2
comp20693_c0_seq1	2
comp20701_c0_seq1	2
comp20726_c0_seq1	2
comp20756_c0_seq1	2
comp2075_c0_seq1	2
comp20761_c0_seq1	2
comp20767_c0_seq1	2
comp20779_c0_seq1	2
comp20796_c0_seq1	2
comp20812_c0_seq1	2
comp20817_c0_seq1	2
comp2082_c0_seq1	2
comp2085_c0_seq1	2
comp20866_c0_seq1	2
comp20898_c0_seq1	2
comp20923_c0_seq1	2
comp20925_c0_seq1	2
comp20933_c0_seq1	2
comp2094_c0_seq1	2
comp20953_c0_seq1	2
comp20954_c0_seq1	2
comp20958_c0_seq1	2
comp21007_c0_seq1	2
comp21027_c0_seq1	2
comp21029_c0_seq1	2
comp2106_c0_seq1	2
comp21074_c0_seq1	2
comp2109_c0_seq1	2
comp21147_c0_seq1	2
comp21148_c0_seq1	2
comp21169_c0_seq1	2
comp21178_c0_seq1	2
comp21209_c0_seq1	2
comp21213_c0_seq1	2
comp21221_c0_seq1	2
comp21229_c0_seq1	2
comp21235_c0_seq1	2
comp21257_c0_seq1	2
comp21259_c0_seq1	2
comp2128_c0_seq1	2
comp21304_c0_seq1	2
comp21312_c0_seq1	2
comp21316_c0_seq1	2
comp2135_c0_seq1	2
comp21414_c0_seq1	2
comp21476_c0_seq1	2
comp21482_c0_seq1	2
comp2149_c0_seq1	2
comp21516_c0_seq1	2
comp21542_c0_seq1	2
comp21574_c0_seq1	2
comp21586_c0_seq1	2
comp21589_c0_seq1	2
comp21590_c0_seq1	2
comp21596_c0_seq1	2
comp21606_c0_seq1	2
comp21615_c0_seq1	2
comp2164_c0_seq1	2
comp21667_c0_seq1	2
comp2167_c0_seq1	2
comp2176_c0_seq1	2
comp21770_c0_seq1	2
comp21779_c0_seq1	2
comp21823_c0_seq1	2
comp21832_c0_seq1	2
comp21904_c0_seq1	2
comp2191_c0_seq1	2
comp21920_c0_seq1	2
comp21926_c0_seq1	2
comp21949_c0_seq1	2
comp21976_c0_seq1	2
comp2197_c0_seq1	2
comp21995_c0_seq1	2
comp22031_c0_seq1	2
comp22044_c0_seq1	2
comp22051_c0_seq1	2
comp22096_c0_seq1	2
comp22157_c0_seq1	2
comp22170_c0_seq1	2
comp22208_c0_seq1	2
comp22211_c0_seq1	2
comp22216_c0_seq1	2
comp2224_c0_seq1	2
comp22262_c0_seq1	2
comp22263_c0_seq1	2
comp22271_c0_seq1	2
comp22318_c0_seq1	2
comp2232_c0_seq2	2
comp2233_c0_seq1	2
comp22372_c0_seq1	2
comp22380_c0_seq1	2
comp22454_c0_seq1	2
comp22528_c0_seq1	2
comp22545_c0_seq1	2
comp22551_c0_seq1	2
comp22556_c0_seq1	2
comp22559_c0_seq1	2
comp22583_c0_seq1	2
comp22607_c0_seq1	2
comp22619_c0_seq1	2
comp22624_c0_seq1	2
comp2262_c0_seq1	2
comp22635_c0_seq1	2
comp22661_c0_seq1	2
comp22665_c0_seq1	2
comp2266_c0_seq1	2
comp22679_c0_seq1	2
comp22697_c0_seq1	2
comp22725_c0_seq1	2
comp22771_c0_seq1	2
comp22777_c0_seq1	2
comp22782_c0_seq1	2
comp22788_c0_seq1	2
comp22799_c0_seq1	2
comp227_c0_seq1	2
comp22812_c0_seq1	2
comp22860_c0_seq1	2
comp22909_c0_seq1	2
comp2290_c0_seq1	2
comp22922_c0_seq1	2
comp2292_c0_seq1	2
comp23024_c0_seq1	2
comp23040_c0_seq1	2
comp23073_c0_seq1	2
comp2309_c0_seq1	2
comp23107_c0_seq1	2
comp23150_c0_seq1	2
comp2318_c0_seq1	2
comp23255_c0_seq1	2
comp23258_c0_seq1	2
comp23269_c0_seq1	2
comp23322_c0_seq1	2
comp23326_c0_seq1	2
comp23327_c0_seq1	2
comp23328_c0_seq1	2
comp23329_c0_seq1	2
comp2332_c0_seq1	2
comp23330_c0_seq1	2
comp23339_c0_seq1	2
comp23365_c0_seq1	2
comp23371_c0_seq1	2
comp23380_c0_seq1	2
comp23381_c0_seq1	2
comp2338_c0_seq1	2
comp23399_c0_seq1	2
comp23413_c0_seq1	2
comp23425_c0_seq1	2
comp2343_c0_seq1	2
comp23470_c0_seq1	2
comp23476_c0_seq1	2
comp23496_c0_seq1	2
comp23568_c0_seq1	2
comp2356_c0_seq1	2
comp23584_c0_seq1	2
comp23590_c0_seq1	2
comp23591_c0_seq1	2
comp23598_c0_seq1	2
comp23603_c0_seq1	2
comp23606_c0_seq1	2
comp23622_c0_seq1	2
comp23650_c0_seq1	2
comp23653_c0_seq1	2
comp23673_c0_seq1	2
comp23676_c0_seq1	2
comp23686_c0_seq1	2
comp23687_c0_seq1	2
comp2369_c0_seq1	2
comp23707_c0_seq1	2
comp23720_c0_seq1	2
comp23725_c0_seq1	2
comp2372_c0_seq1	2
comp23739_c0_seq1	2
comp2373_c0_seq1	2
comp23741_c0_seq1	2
comp237_c0_seq1	2
comp23817_c0_seq1	2
comp23819_c0_seq1	2
comp23833_c0_seq1	2
comp23856_c0_seq1	2
comp23869_c0_seq1	2
comp23938_c0_seq1	2
comp23955_c0_seq1	2
comp23977_c0_seq1	2
comp23992_c0_seq1	2
comp24008_c0_seq1	2
comp24045_c0_seq1	2
comp2408_c0_seq1	2
comp24096_c0_seq1	2
comp24109_c0_seq1	2
comp24117_c0_seq1	2
comp24150_c0_seq1	2
comp24160_c0_seq1	2
comp2418_c0_seq1	2
comp24195_c0_seq1	2
comp24215_c0_seq1	2
comp2423_c0_seq1	2
comp2424_c0_seq1	2
comp24287_c0_seq1	2
comp2430_c0_seq1	2
comp24324_c0_seq1	2
comp24332_c0_seq1	2
comp24377_c0_seq1	2
comp24380_c0_seq1	2
comp24391_c0_seq1	2
comp24440_c0_seq1	2
comp24483_c0_seq1	2
comp244_c0_seq1	2
comp2451_c0_seq1	2
comp24526_c0_seq1	2
comp24571_c0_seq1	2
comp24595_c0_seq1	2
comp24598_c0_seq1	2
comp24623_c0_seq1	2
comp24672_c0_seq1	2
comp24683_c0_seq1	2
comp24709_c0_seq1	2
comp24752_c0_seq1	2
comp2475_c0_seq1	2
comp24763_c0_seq1	2
comp24792_c0_seq1	2
comp24808_c0_seq1	2
comp2480_c0_seq1	2
comp24855_c0_seq1	2
comp24892_c0_seq1	2
comp24909_c0_seq1	2
comp24925_c0_seq1	2
comp24948_c0_seq1	2
comp24987_c0_seq1	2
comp24999_c0_seq1	2
comp25009_c0_seq3	2
comp25017_c0_seq1	2
comp25026_c0_seq1	2
comp25033_c0_seq1	2
comp25036_c0_seq1	2
comp2506_c0_seq1	2
comp25074_c0_seq1	2
comp25118_c0_seq1	2
comp2512_c0_seq1	2
comp2515_c0_seq1	2
comp2521_c0_seq1	2
comp2523_c0_seq1	2
comp25267_c0_seq1	2
comp2529_c0_seq1	2
comp25315_c0_seq1	2
comp25337_c0_seq1	2
comp25345_c0_seq1	2
comp25378_c0_seq1	2
comp25409_c0_seq1	2
comp25468_c0_seq1	2
comp2546_c0_seq1	2
comp25473_c0_seq1	2
comp25479_c0_seq1	2
comp25492_c0_seq1	2
comp25506_c0_seq1	2
comp25520_c0_seq1	2
comp25527_c0_seq1	2
comp2554_c0_seq1	2
comp2558_c0_seq1	2
comp25624_c0_seq1	2
comp25645_c0_seq1	2
comp25652_c0_seq1	2
comp25670_c0_seq1	2
comp25697_c0_seq1	2
comp25701_c0_seq1	2
comp25705_c0_seq1	2
comp25720_c0_seq1	2
comp25721_c0_seq1	2
comp25723_c0_seq1	2
comp25762_c0_seq1	2
comp25780_c0_seq1	2
comp2580_c0_seq1	2
comp25813_c0_seq1	2
comp25816_c0_seq1	2
comp25817_c0_seq1	2
comp25851_c0_seq1	2
comp25880_c0_seq1	2
comp25887_c0_seq1	2
comp2588_c0_seq1	2
comp2595_c0_seq1	2
comp25982_c0_seq1	2
comp25989_c0_seq1	2
comp25996_c0_seq1	2
comp2600_c0_seq2	2
comp26020_c0_seq1	2
comp26027_c0_seq1	2
comp26038_c0_seq1	2
comp26048_c0_seq1	2
comp2604_c0_seq1	2
comp2607_c0_seq1	2
comp26091_c0_seq1	2
comp2614_c0_seq1	2
comp26169_c0_seq1	2
comp26178_c0_seq1	2
comp26249_c0_seq1	2
comp26310_c0_seq1	2
comp26340_c0_seq1	2
comp26349_c0_seq1	2
comp2634_c0_seq1	2
comp26402_c0_seq1	2
comp26470_c0_seq1	2
comp26476_c0_seq1	2
comp26514_c0_seq1	2
comp26518_c0_seq1	2
comp26606_c0_seq1	2
comp26624_c0_seq1	2
comp26630_c0_seq1	2
comp26749_c0_seq1	2
comp2680_c0_seq1	2
comp26814_c0_seq1	2
comp26828_c0_seq1	2
comp26847_c0_seq1	2
comp26890_c0_seq1	2
comp26903_c0_seq1	2
comp26925_c0_seq1	2
comp26931_c0_seq1	2
comp26932_c0_seq1	2
comp26936_c0_seq1	2
comp26939_c0_seq1	2
comp26942_c0_seq1	2
comp26950_c0_seq1	2
comp26963_c0_seq1	2
comp26994_c0_seq1	2
comp27018_c0_seq1	2
comp27059_c0_seq1	2
comp2706_c0_seq1	2
comp27077_c0_seq1	2
comp27083_c0_seq1	2
comp2710_c0_seq1	2
comp27128_c0_seq1	2
comp2713_c0_seq1	2
comp27145_c0_seq1	2
comp27153_c0_seq1	2
comp27160_c0_seq1	2
comp27171_c0_seq1	2
comp27173_c0_seq1	2
comp27177_c0_seq1	2
comp271_c0_seq1	2
comp271_c0_seq2	2
comp27252_c0_seq1	2
comp27259_c0_seq1	2
comp2731_c0_seq1	2
comp27329_c0_seq1	2
comp27337_c0_seq1	2
comp27363_c0_seq1	2
comp2736_c0_seq1	2
comp27377_c0_seq1	2
comp2739_c0_seq1	2
comp2742_c0_seq1	2
comp2744_c0_seq1	2
comp27462_c0_seq1	2
comp27469_c0_seq1	2
comp27472_c0_seq1	2
comp27529_c0_seq1	2
comp27544_c0_seq1	2
comp27567_c0_seq1	2
comp27594_c0_seq1	2
comp27660_c0_seq1	2
comp27672_c0_seq1	2
comp2768_c0_seq1	2
comp27695_c0_seq1	2
comp27709_c0_seq1	2
comp27719_c0_seq1	2
comp27727_c0_seq1	2
comp2772_c0_seq1	2
comp27791_c0_seq1	2
comp27800_c0_seq1	2
comp27840_c0_seq1	2
comp27869_c0_seq1	2
comp27918_c0_seq1	2
comp27926_c0_seq1	2
comp2793_c0_seq1	2
comp27956_c0_seq1	2
comp2800_c0_seq1	2
comp28010_c0_seq1	2
comp28016_c0_seq1	2
comp28023_c0_seq1	2
comp28055_c0_seq1	2
comp28084_c0_seq1	2
comp2808_c0_seq1	2
comp28113_c0_seq1	2
comp2812_c0_seq1	2
comp28133_c0_seq1	2
comp28155_c0_seq1	2
comp28168_c0_seq1	2
comp2816_c0_seq1	2
comp28201_c0_seq1	2
comp28231_c0_seq1	2
comp28282_c0_seq1	2
comp28317_c0_seq1	2
comp28359_c0_seq1	2
comp28410_c0_seq1	2
comp28426_c0_seq1	2
comp2842_c0_seq1	2
comp2846_c0_seq1	2
comp28486_c0_seq1	2
comp28493_c0_seq1	2
comp2850_c0_seq1	2
comp28541_c0_seq1	2
comp28568_c0_seq1	2
comp28630_c0_seq1	2
comp28637_c0_seq1	2
comp2864_c0_seq1	2
comp28680_c0_seq1	2
comp28701_c0_seq1	2
comp2870_c0_seq1	2
comp2873_c0_seq1	2
comp28740_c0_seq1	2
comp28747_c0_seq1	2
comp28841_c0_seq1	2
comp2887_c0_seq1	2
comp28895_c0_seq1	2
comp2900_c0_seq1	2
comp29012_c0_seq1	2
comp29033_c0_seq1	2
comp29060_c0_seq1	2
comp29090_c0_seq1	2
comp290_c0_seq1	2
comp29146_c0_seq1	2
comp29148_c0_seq1	2
comp2918_c0_seq1	2
comp29212_c0_seq1	2
comp29250_c0_seq1	2
comp29271_c0_seq1	2
comp29309_c0_seq1	2
comp2931_c0_seq1	2
comp29362_c0_seq1	2
comp29392_c0_seq1	2
comp2940_c0_seq1	2
comp29532_c0_seq1	2
comp29543_c0_seq1	2
comp29554_c0_seq1	2
comp2958_c0_seq1	2
comp295_c0_seq1	2
comp2961_c0_seq1	2
comp29627_c0_seq1	2
comp29665_c0_seq1	2
comp29667_c0_seq1	2
comp29672_c0_seq1	2
comp29691_c0_seq1	2
comp29726_c0_seq1	2
comp29732_c0_seq1	2
comp29858_c0_seq1	2
comp29878_c0_seq1	2
comp29884_c0_seq1	2
comp29890_c0_seq1	2
comp29924_c0_seq1	2
comp29939_c0_seq1	2
comp29967_c0_seq1	2
comp29976_c0_seq1	2
comp29988_c0_seq1	2
comp2998_c0_seq1	2
comp30003_c0_seq1	2
comp3000_c0_seq1	2
comp30011_c0_seq1	2
comp3001_c0_seq1	2
comp3008_c0_seq1	2
comp30142_c0_seq1	2
comp3015_c0_seq1	2
comp30170_c0_seq1	2
comp30207_c0_seq1	2
comp30211_c0_seq1	2
comp30213_c0_seq1	2
comp3025_c0_seq1	2
comp30347_c0_seq1	2
comp30354_c0_seq1	2
comp3035_c0_seq1	2
comp30367_c0_seq1	2
comp3037_c0_seq1	2
comp3038_c0_seq1	2
comp30429_c0_seq1	2
comp30465_c0_seq1	2
comp30475_c0_seq1	2
comp3047_c0_seq1	2
comp30531_c0_seq1	2
comp30550_c0_seq1	2
comp30595_c0_seq1	2
comp3060_c0_seq1	2
comp30617_c0_seq1	2
comp30620_c0_seq1	2
comp3062_c0_seq1	2
comp3063_c0_seq1	2
comp30640_c0_seq1	2
comp30652_c0_seq1	2
comp30684_c0_seq1	2
comp30711_c0_seq1	2
comp30768_c0_seq1	2
comp30827_c0_seq1	2
comp3082_c0_seq1	2
comp30839_c0_seq1	2
comp3090_c0_seq1	2
comp3092_c0_seq1	2
comp30938_c0_seq1	2
comp3093_c0_seq1	2
comp30_c0_seq1	2
comp3101_c0_seq1	2
comp31026_c0_seq1	2
comp3103_c0_seq1	2
comp31043_c0_seq1	2
comp3105_c0_seq1	2
comp3108_c0_seq1	2
comp3109_c0_seq1	2
comp31132_c0_seq1	2
comp31153_c0_seq1	2
comp31161_c0_seq1	2
comp31185_c0_seq1	2
comp3118_c0_seq1	2
comp31196_c0_seq1	2
comp31202_c0_seq1	2
comp3122_c0_seq1	2
comp31251_c0_seq1	2
comp31252_c0_seq1	2
comp31258_c0_seq1	2
comp3128_c0_seq1	2
comp31310_c0_seq1	2
comp31359_c0_seq1	2
comp31361_c0_seq1	2
comp3136_c0_seq1	2
comp3137_c0_seq2	2
comp31391_c0_seq1	2
comp31408_c0_seq1	2
comp31453_c0_seq1	2
comp3150_c0_seq1	2
comp31511_c0_seq1	2
comp31525_c0_seq1	2
comp31536_c0_seq1	2
comp3155_c0_seq2	2
comp31651_c0_seq1	2
comp31662_c0_seq1	2
comp3170_c0_seq1	2
comp3174_c0_seq1	2
comp3176_c0_seq1	2
comp31786_c0_seq1	2
comp31822_c0_seq1	2
comp31873_c0_seq1	2
comp3201_c0_seq1	2
comp32022_c0_seq1	2
comp3202_c0_seq1	2
comp3205_c0_seq1	2
comp32074_c0_seq1	2
comp32076_c0_seq1	2
comp32127_c0_seq1	2
comp3214_c0_seq1	2
comp32228_c0_seq1	2
comp32235_c0_seq1	2
comp32249_c0_seq1	2
comp32307_c0_seq1	2
comp32329_c0_seq1	2
comp32461_c0_seq1	2
comp3246_c0_seq1	2
comp32543_c0_seq1	2
comp32549_c0_seq1	2
comp32584_c0_seq1	2
comp32586_c0_seq1	2
comp32604_c0_seq1	2
comp3260_c0_seq1	2
comp32623_c0_seq1	2
comp32641_c0_seq1	2
comp32729_c0_seq1	2
comp32738_c0_seq1	2
comp32752_c0_seq1	2
comp32763_c0_seq1	2
comp32770_c0_seq1	2
comp32829_c0_seq1	2
comp32881_c0_seq1	2
comp32904_c0_seq1	2
comp3290_c0_seq1	2
comp32936_c0_seq1	2
comp3296_c0_seq1	2
comp32973_c0_seq1	2
comp32975_c0_seq1	2
comp3297_c0_seq1	2
comp32992_c0_seq1	2
comp3300_c0_seq1	2
comp33029_c0_seq1	2
comp33035_c0_seq1	2
comp3303_c0_seq1	2
comp3304_c0_seq1	2
comp33067_c0_seq1	2
comp33102_c0_seq1	2
comp33113_c0_seq1	2
comp3312_c0_seq1	2
comp3313_c0_seq1	2
comp33162_c0_seq1	2
comp33185_c0_seq1	2
comp3318_c0_seq1	2
comp3322_c0_seq1	2
comp33252_c0_seq1	2
comp3331_c0_seq2	2
comp33348_c0_seq1	2
comp3334_c0_seq1	2
comp33400_c0_seq1	2
comp3340_c0_seq1	2
comp3341_c0_seq1	2
comp3344_c0_seq1	2
comp3345_c0_seq1	2
comp33462_c0_seq1	2
comp33534_c0_seq1	2
comp33546_c0_seq1	2
comp3359_c0_seq1	2
comp33626_c0_seq1	2
comp33640_c0_seq1	2
comp33656_c0_seq1	2
comp33692_c0_seq1	2
comp33749_c0_seq1	2
comp3378_c0_seq1	2
comp33832_c0_seq1	2
comp33841_c0_seq1	2
comp3386_c0_seq1	2
comp3386_c0_seq2	2
comp33967_c0_seq1	2
comp33978_c0_seq1	2
comp33990_c0_seq1	2
comp34041_c0_seq1	2
comp34064_c0_seq1	2
comp3410_c0_seq1	2
comp34110_c0_seq1	2
comp34123_c0_seq1	2
comp34133_c0_seq1	2
comp34186_c0_seq1	2
comp34188_c0_seq1	2
comp34254_c0_seq1	2
comp3427_c0_seq1	2
comp3428_c0_seq1	2
comp3428_c0_seq2	2
comp34320_c0_seq1	2
comp3433_c0_seq1	2
comp34350_c0_seq1	2
comp34351_c0_seq1	2
comp34362_c0_seq1	2
comp3437_c0_seq1	2
comp34385_c0_seq1	2
comp34426_c0_seq1	2
comp34452_c0_seq1	2
comp3446_c0_seq1	2
comp34491_c0_seq1	2
comp3454_c0_seq1	2
comp3458_c0_seq1	2
comp34604_c0_seq1	2
comp34655_c0_seq1	2
comp34706_c0_seq1	2
comp34808_c0_seq1	2
comp3485_c0_seq1	2
comp34956_c0_seq1	2
comp34962_c0_seq1	2
comp3504_c0_seq1	2
comp35050_c0_seq1	2
comp35088_c0_seq1	2
comp35122_c0_seq1	2
comp3523_c0_seq1	2
comp35244_c0_seq1	2
comp35330_c0_seq1	2
comp3534_c0_seq1	2
comp35407_c0_seq1	2
comp35449_c0_seq1	2
comp3546_c0_seq1	2
comp35515_c0_seq1	2
comp3558_c0_seq1	2
comp35599_c0_seq1	2
comp3559_c0_seq1	2
comp35620_c0_seq1	2
comp3562_c0_seq1	2
comp3569_c0_seq1	2
comp35753_c0_seq1	2
comp3577_c0_seq1	2
comp35783_c0_seq1	2
comp35809_c0_seq1	2
comp35859_c0_seq1	2
comp3591_c0_seq1	2
comp35921_c0_seq1	2
comp35925_c0_seq1	2
comp3593_c0_seq1	2
comp35966_c0_seq1	2
comp36050_c0_seq1	2
comp36066_c0_seq1	2
comp36081_c0_seq1	2
comp36092_c0_seq1	2
comp36107_c0_seq1	2
comp3611_c0_seq1	2
comp3611_c0_seq2	2
comp36132_c0_seq1	2
comp3619_c0_seq1	2
comp36203_c0_seq1	2
comp3625_c0_seq1	2
comp36280_c0_seq1	2
comp3628_c0_seq1	2
comp36338_c0_seq1	2
comp36413_c0_seq1	2
comp3648_c0_seq1	2
comp36491_c0_seq1	2
comp36496_c0_seq1	2
comp3650_c0_seq1	2
comp3651_c0_seq1	2
comp3653_c0_seq1	2
comp3655_c0_seq1	2
comp3660_c0_seq1	2
comp3660_c0_seq2	2
comp3662_c0_seq1	2
comp36719_c0_seq1	2
comp36731_c0_seq1	2
comp36769_c0_seq1	2
comp36778_c0_seq1	2
comp36795_c0_seq1	2
comp3681_c0_seq1	2
comp36836_c0_seq1	2
comp3690_c0_seq1	2
comp3697_c0_seq1	2
comp3701_c0_seq1	2
comp3706_c0_seq1	2
comp37086_c0_seq1	2
comp3709_c0_seq1	2
comp37192_c0_seq1	2
comp3720_c0_seq1	2
comp3728_c0_seq1	2
comp3730_c0_seq1	2
comp3733_c0_seq1	2
comp37403_c0_seq1	2
comp37426_c0_seq1	2
comp37477_c0_seq1	2
comp3748_c0_seq1	2
comp3752_c0_seq1	2
comp37539_c0_seq1	2
comp3754_c0_seq1	2
comp37611_c0_seq1	2
comp37642_c0_seq1	2
comp3777_c0_seq1	2
comp37937_c0_seq1	2
comp38091_c0_seq1	2
comp3813_c0_seq1	2
comp38170_c0_seq1	2
comp38175_c0_seq1	2
comp3817_c0_seq1	2
comp38221_c0_seq1	2
comp38225_c0_seq1	2
comp3828_c0_seq1	2
comp38347_c0_seq1	2
comp3834_c0_seq1	2
comp38431_c0_seq1	2
comp3848_c0_seq1	2
comp38493_c0_seq1	2
comp3852_c0_seq1	2
comp3862_c0_seq1	2
comp38818_c0_seq1	2
comp38872_c0_seq1	2
comp388_c0_seq1	2
comp3890_c0_seq1	2
comp38940_c0_seq1	2
comp38959_c0_seq1	2
comp3896_c0_seq1	2
comp38994_c0_seq1	2
comp3901_c0_seq1	2
comp39023_c0_seq1	2
comp3914_c0_seq1	2
comp3914_c0_seq2	2
comp3921_c0_seq1	2
comp39228_c0_seq1	2
comp3923_c0_seq1	2
comp39245_c0_seq1	2
comp3924_c0_seq1	2
comp3925_c0_seq1	2
comp3928_c0_seq1	2
comp39291_c0_seq1	2
comp3934_c0_seq1	2
comp3939_c0_seq1	2
comp39457_c0_seq1	2
comp39524_c0_seq1	2
comp3954_c0_seq1	2
comp3955_c0_seq1	2
comp39612_c0_seq1	2
comp3962_c0_seq1	2
comp39647_c0_seq1	2
[truncated: 4,536 more rows]

## Sheet: male transcripts
Transcript	Fold changes
Fcomp10039_c0_seq1	2
Fcomp10148_c0_seq1	2
Fcomp10174_c0_seq1	2
Fcomp10175_c0_seq1	2
Fcomp10202_c0_seq1	2
Fcomp10279_c0_seq1	2
Fcomp10319_c0_seq1	2
Fcomp1038_c0_seq1	2
Fcomp10438_c0_seq1	2
Fcomp10504_c0_seq1	2
Fcomp10622_c0_seq1	2
Fcomp10766_c0_seq1	2
Fcomp10784_c0_seq1	2
Fcomp107_c0_seq1	2
Fcomp11217_c0_seq1	2
Fcomp11405_c0_seq1	2
Fcomp11454_c0_seq1	2
Fcomp11462_c0_seq1	2
Fcomp11476_c0_seq1	2
Fcomp11559_c0_seq1	2
Fcomp11586_c0_seq1	2
Fcomp11634_c0_seq1	2
Fcomp11643_c0_seq1	2
Fcomp11696_c0_seq1	2
Fcomp11700_c0_seq1	2
Fcomp11721_c0_seq1	2
Fcomp11841_c0_seq1	2
Fcomp11862_c0_seq1	2
Fcomp11876_c0_seq1	2
Fcomp11937_c0_seq1	2
Fcomp12135_c0_seq1	2
Fcomp12137_c0_seq1	2
Fcomp12157_c0_seq1	2
Fcomp12292_c0_seq1	2
Fcomp12329_c0_seq1	2
Fcomp12393_c0_seq1	2
Fcomp1240_c0_seq1	2
Fcomp12426_c0_seq1	2
Fcomp12457_c0_seq1	2
Fcomp12500_c0_seq1	2
Fcomp12511_c0_seq1	2
Fcomp12627_c0_seq1	2
Fcomp12646_c0_seq1	2
Fcomp12681_c0_seq1	2
Fcomp12690_c0_seq1	2
Fcomp12707_c0_seq1	2
Fcomp12744_c0_seq1	2
Fcomp1286_c0_seq1	2
Fcomp1288_c0_seq1	2
Fcomp1288_c0_seq2	2
Fcomp12901_c0_seq1	2
Fcomp12904_c0_seq1	2
Fcomp12906_c0_seq1	2
Fcomp13377_c0_seq1	2
Fcomp13389_c0_seq1	2
Fcomp13420_c0_seq1	2
Fcomp13463_c0_seq1	2
Fcomp13491_c0_seq1	2
Fcomp134_c0_seq1	2
Fcomp1350_c0_seq1	2
Fcomp13611_c0_seq1	2
Fcomp13612_c0_seq1	2
Fcomp13742_c0_seq1	2
Fcomp137_c0_seq1	2
Fcomp13870_c0_seq1	2
Fcomp13900_c0_seq1	2
Fcomp1394_c0_seq1	2
Fcomp13979_c0_seq1	2
Fcomp14044_c0_seq1	2
Fcomp14076_c0_seq1	2
Fcomp14130_c0_seq1	2
Fcomp1416_c0_seq1	2
Fcomp14174_c0_seq1	2
Fcomp14182_c0_seq1	2
Fcomp14210_c0_seq1	2
Fcomp14213_c0_seq1	2
Fcomp14225_c0_seq1	2
Fcomp14289_c0_seq1	2
Fcomp14398_c0_seq1	2
Fcomp14413_c0_seq1	2
Fcomp14516_c0_seq1	2
Fcomp1455_c0_seq1	2
Fcomp1457_c0_seq1	2
Fcomp14582_c0_seq1	2
Fcomp14596_c0_seq1	2
Fcomp14600_c0_seq1	2
Fcomp14980_c0_seq1	2
Fcomp15065_c0_seq1	2
Fcomp15154_c0_seq1	2
Fcomp15229_c0_seq1	2
Fcomp1529_c0_seq1	2
Fcomp15316_c0_seq1	2
Fcomp15426_c0_seq1	2
Fcomp15448_c0_seq1	2
Fcomp15482_c0_seq1	2
Fcomp15514_c0_seq1	2
Fcomp15651_c0_seq1	2
Fcomp15707_c0_seq1	2
Fcomp15733_c0_seq1	2
Fcomp15850_c0_seq1	2
Fcomp15919_c0_seq1	2
Fcomp15998_c0_seq1	2
Fcomp16186_c0_seq1	2
Fcomp16190_c0_seq1	2
Fcomp16233_c0_seq1	2
Fcomp16380_c0_seq1	2
Fcomp16397_c0_seq1	2
Fcomp16432_c0_seq1	2
Fcomp16438_c0_seq1	2
Fcomp16450_c0_seq1	2
Fcomp16486_c0_seq1	2
Fcomp16508_c0_seq1	2
Fcomp16532_c0_seq1	2
Fcomp16564_c0_seq1	2
Fcomp16568_c0_seq1	2
Fcomp16597_c0_seq1	2
Fcomp16642_c0_seq1	2
Fcomp16841_c0_seq1	2
Fcomp17041_c0_seq1	2
Fcomp17178_c0_seq1	2
Fcomp17313_c0_seq1	2
Fcomp17340_c0_seq1	2
Fcomp17418_c0_seq1	2
Fcomp17420_c0_seq1	2
Fcomp17440_c0_seq1	2
Fcomp17555_c0_seq1	2
Fcomp17604_c0_seq1	2
Fcomp17610_c0_seq1	2
Fcomp17626_c0_seq1	2
Fcomp17672_c0_seq1	2
Fcomp17682_c0_seq1	2
Fcomp17801_c0_seq1	2
Fcomp18020_c0_seq1	2
Fcomp18076_c0_seq1	2
Fcomp18107_c0_seq1	2
Fcomp1825_c0_seq1	2
Fcomp1840_c0_seq1	2
Fcomp1849_c0_seq1	2
Fcomp18618_c0_seq1	2
Fcomp18783_c0_seq1	2
Fcomp1887_c0_seq1	2
Fcomp18909_c0_seq1	2
Fcomp18916_c0_seq1	2
Fcomp1891_c0_seq1	2
Fcomp19200_c0_seq1	2
Fcomp19212_c0_seq1	2
Fcomp1929_c0_seq1	2
Fcomp1929_c0_seq2	2
Fcomp19387_c0_seq1	2
Fcomp1938_c0_seq1	2
Fcomp19469_c0_seq1	2
Fcomp19646_c0_seq1	2
Fcomp19789_c0_seq1	2
Fcomp19833_c0_seq1	2
Fcomp19995_c0_seq1	2
Fcomp2000_c0_seq1	2
Fcomp20121_c0_seq1	2
Fcomp20295_c0_seq1	2
Fcomp20341_c0_seq1	2
Fcomp2039_c0_seq1	2
Fcomp2048_c0_seq1	2
Fcomp20584_c0_seq1	2
Fcomp2062_c0_seq1	2
Fcomp20659_c0_seq1	2
Fcomp20719_c0_seq1	2
Fcomp20904_c0_seq1	2
Fcomp21055_c0_seq1	2
Fcomp21107_c0_seq1	2
Fcomp21130_c0_seq1	2
Fcomp21202_c0_seq1	2
Fcomp21369_c0_seq1	2
Fcomp21404_c0_seq1	2
Fcomp21622_c0_seq1	2
Fcomp21693_c0_seq1	2
Fcomp21917_c0_seq1	2
Fcomp21933_c0_seq1	2
Fcomp21964_c0_seq1	2
Fcomp21973_c0_seq1	2
Fcomp21979_c0_seq1	2
Fcomp22079_c0_seq1	2
Fcomp22159_c0_seq1	2
Fcomp22235_c0_seq1	2
Fcomp22421_c0_seq1	2
Fcomp22482_c0_seq1	2
Fcomp22504_c0_seq1	2
Fcomp2259_c0_seq1	2
Fcomp22674_c0_seq1	2
Fcomp22697_c0_seq1	2
Fcomp22785_c0_seq1	2
Fcomp22853_c0_seq1	2
Fcomp22996_c0_seq1	2
Fcomp23241_c0_seq1	2
Fcomp23505_c0_seq1	2
Fcomp23511_c0_seq1	2
Fcomp23634_c0_seq1	2
Fcomp23641_c0_seq1	2
Fcomp2370_c0_seq1	2
Fcomp23769_c0_seq1	2
Fcomp23870_c0_seq1	2
Fcomp2392_c0_seq1	2
Fcomp23994_c0_seq1	2
Fcomp24064_c0_seq1	2
Fcomp2411_c0_seq1	2
Fcomp24200_c0_seq1	2
Fcomp2422_c0_seq1	2
Fcomp24324_c0_seq1	2
Fcomp24509_c0_seq1	2
Fcomp2461_c0_seq1	2
Fcomp24670_c0_seq1	2
Fcomp24753_c0_seq1	2
Fcomp24818_c0_seq1	2
Fcomp25159_c0_seq1	2
Fcomp25416_c0_seq1	2
Fcomp2553_c0_seq1	2
Fcomp26118_c0_seq1	2
Fcomp26175_c0_seq1	2
Fcomp26262_c0_seq1	2
Fcomp26389_c0_seq1	2
Fcomp26405_c0_seq1	2
Fcomp26407_c0_seq1	2
Fcomp26508_c0_seq1	2
Fcomp26519_c0_seq1	2
Fcomp26536_c0_seq1	2
Fcomp26693_c0_seq1	2
Fcomp26725_c0_seq1	2
Fcomp27018_c0_seq1	2
Fcomp27106_c0_seq1	2
Fcomp2715_c0_seq1	2
Fcomp27311_c0_seq1	2
Fcomp27316_c0_seq1	2
Fcomp27801_c0_seq1	2
Fcomp28098_c0_seq1	2
Fcomp28376_c0_seq1	2
Fcomp28448_c0_seq1	2
Fcomp28632_c0_seq1	2
Fcomp28729_c0_seq1	2
Fcomp28_c0_seq1	2
Fcomp29447_c0_seq1	2
Fcomp29834_c0_seq1	2
Fcomp29980_c0_seq1	2
Fcomp30166_c0_seq1	2
Fcomp30243_c0_seq1	2
Fcomp30274_c0_seq1	2
Fcomp30290_c0_seq1	2
Fcomp30308_c0_seq1	2
Fcomp30364_c0_seq1	2
Fcomp30366_c0_seq1	2
Fcomp30376_c0_seq1	2
Fcomp30418_c0_seq1	2
Fcomp30542_c0_seq1	2
Fcomp30640_c0_seq1	2
Fcomp30766_c0_seq1	2
Fcomp30782_c0_seq1	2
Fcomp31503_c0_seq1	2
Fcomp31666_c0_seq1	2
Fcomp32176_c0_seq1	2
Fcomp32268_c0_seq1	2
Fcomp32413_c0_seq1	2
Fcomp32545_c0_seq1	2
Fcomp32567_c0_seq1	2
Fcomp32643_c0_seq1	2
Fcomp32710_c0_seq1	2
Fcomp32984_c0_seq1	2
Fcomp33402_c0_seq1	2
Fcomp33455_c0_seq1	2
Fcomp33604_c0_seq1	2
Fcomp33839_c0_seq1	2
Fcomp34162_c0_seq1	2
Fcomp3421_c0_seq1	2
Fcomp34754_c0_seq1	2
Fcomp3595_c0_seq1	2
Fcomp36067_c0_seq1	2
Fcomp36112_c0_seq1	2
Fcomp3616_c0_seq2	2
Fcomp36239_c0_seq1	2
Fcomp36925_c0_seq1	2
Fcomp37272_c0_seq1	2
Fcomp37500_c0_seq1	2
Fcomp37531_c0_seq1	2
Fcomp37724_c0_seq1	2
Fcomp37835_c0_seq1	2
Fcomp37873_c0_seq1	2
Fcomp38002_c0_seq1	2
Fcomp3896_c0_seq1	2
Fcomp38996_c0_seq1	2
Fcomp392_c0_seq1	2
Fcomp39655_c0_seq1	2
Fcomp39677_c0_seq1	2
Fcomp39919_c0_seq1	2
Fcomp4011_c0_seq1	2
Fcomp4020_c0_seq1	2
Fcomp40405_c0_seq1	2
Fcomp41405_c0_seq1	2
Fcomp4173_c0_seq1	2
Fcomp41795_c0_seq1	2
Fcomp41861_c0_seq1	2
Fcomp4228_c0_seq1	2
Fcomp42366_c0_seq1	2
Fcomp42584_c0_seq1	2
Fcomp42821_c0_seq1	2
Fcomp42822_c0_seq1	2
Fcomp4342_c0_seq1	2
Fcomp4367_c0_seq1	2
Fcomp43855_c0_seq1	2
Fcomp44847_c0_seq1	2
Fcomp44933_c0_seq1	2
Fcomp44973_c0_seq1	2
Fcomp45167_c0_seq1	2
Fcomp4576_c0_seq1	2
Fcomp46724_c0_seq1	2
Fcomp4779_c0_seq1	2
Fcomp4823_c0_seq1	2
Fcomp48514_c0_seq1	2
Fcomp494_c0_seq1	2
Fcomp5146_c0_seq1	2
Fcomp53111_c0_seq1	2
Fcomp53609_c0_seq1	2
Fcomp5616_c0_seq2	2
Fcomp5676_c0_seq2	2
Fcomp5755_c0_seq1	2
Fcomp6005_c0_seq1	2
Fcomp600_c0_seq1	2
Fcomp6157_c0_seq1	2
Fcomp61968_c0_seq1	2
Fcomp6755_c0_seq1	2
Fcomp67_c0_seq1	2
Fcomp6889_c0_seq1	2
Fcomp7021_c0_seq1	2
Fcomp731_c0_seq1	2
Fcomp740_c0_seq1	2
Fcomp7633_c0_seq1	2
Fcomp7699_c0_seq1	2
Fcomp770_c0_seq1	2
Fcomp775_c0_seq1	2
Fcomp7870_c0_seq1	2
Fcomp8116_c0_seq1	2
Fcomp8127_c0_seq1	2
Fcomp8217_c0_seq1	2
Fcomp8325_c0_seq1	2
Fcomp8400_c0_seq1	2
Fcomp8533_c0_seq1	2
Fcomp8603_c0_seq1	2
Fcomp8745_c0_seq1	2
Fcomp8825_c0_seq1	2
Fcomp8867_c0_seq1	2
Fcomp894_c0_seq1	2
Fcomp8984_c0_seq1	2
Fcomp8997_c0_seq1	2
Fcomp9154_c0_seq1	2
Fcomp9261_c0_seq1	2
Fcomp9366_c0_seq1	2
Fcomp9509_c0_seq1	2
Fcomp9627_c0_seq1	2
Fcomp9735_c0_seq1	2
Fcomp9744_c0_seq1	2
Fcomp9881_c0_seq1	2
Fcomp98_c0_seq1	2
Fcomp999_c0_seq1	2
comp10043_c0_seq1	2
comp10061_c0_seq1	2
comp10081_c0_seq1	2
comp10103_c0_seq1	2
comp10117_c0_seq1	2
comp10152_c0_seq1	2
comp10156_c0_seq1	2
comp10181_c0_seq1	2
comp10245_c0_seq1	2
comp10247_c0_seq1	2
comp10267_c0_seq1	2
comp10286_c0_seq1	2
comp1029_c0_seq1	2
comp10300_c0_seq1	2
comp10305_c0_seq1	2
comp10317_c0_seq1	2
comp10318_c0_seq1	2
comp1031_c0_seq1	2
comp10378_c0_seq1	2
comp10381_c0_seq1	2
comp10418_c0_seq1	2
comp10429_c0_seq1	2
comp10440_c0_seq1	2
comp10442_c0_seq1	2
comp10448_c0_seq1	2
comp10449_c0_seq1	2
comp10560_c0_seq1	2
comp10589_c0_seq1	2
comp10590_c0_seq1	2
comp10630_c0_seq1	2
comp10647_c0_seq1	2
comp10657_c0_seq1	2
comp10664_c0_seq1	2
comp10672_c0_seq1	2
comp10703_c0_seq1	2
comp10710_c0_seq1	2
comp10727_c0_seq1	2
comp10751_c0_seq1	2
comp10767_c0_seq1	2
comp1077_c0_seq1	2
comp10815_c0_seq1	2
comp10833_c0_seq1	2
comp10855_c0_seq1	2
comp10865_c0_seq1	2
comp10895_c0_seq1	2
comp10918_c0_seq1	2
comp10975_c0_seq1	2
comp10987_c0_seq1	2
comp1099_c0_seq1	2
comp11035_c0_seq1	2
comp11050_c0_seq1	2
comp11053_c0_seq1	2
comp11085_c0_seq1	2
comp11096_c0_seq1	2
comp11102_c0_seq1	2
comp11129_c0_seq1	2
comp11157_c0_seq1	2
comp11192_c0_seq1	2
comp11198_c0_seq1	2
comp1121_c0_seq1	2
comp11235_c0_seq1	2
comp11236_c0_seq1	2
comp11243_c0_seq1	2
comp11286_c0_seq1	2
comp11293_c0_seq1	2
comp11319_c0_seq1	2
comp11323_c0_seq1	2
comp1135_c0_seq1	2
comp11376_c0_seq1	2
comp11387_c0_seq1	2
comp11411_c0_seq1	2
comp1142_c0_seq1	2
comp11450_c0_seq1	2
comp1147_c0_seq1	2
comp11481_c0_seq1	2
comp11572_c0_seq1	2
comp11599_c0_seq1	2
comp11656_c0_seq1	2
comp11671_c0_seq1	2
comp11676_c0_seq1	2
comp11735_c0_seq1	2
comp11740_c0_seq1	2
comp1176_c0_seq1	2
comp11808_c0_seq1	2
comp11865_c0_seq1	2
comp11887_c0_seq1	2
comp11936_c0_seq1	2
comp11937_c0_seq1	2
comp11940_c0_seq1	2
comp11943_c0_seq1	2
comp11959_c0_seq1	2
comp11979_c0_seq1	2
comp12030_c0_seq1	2
comp12046_c0_seq1	2
comp12050_c0_seq1	2
comp12068_c0_seq1	2
comp12086_c0_seq1	2
comp12098_c0_seq1	2
comp12120_c0_seq1	2
comp12126_c0_seq1	2
comp12131_c0_seq1	2
comp12144_c0_seq1	2
comp12154_c0_seq1	2
comp12183_c0_seq1	2
comp12186_c0_seq1	2
comp1219_c0_seq1	2
comp12215_c0_seq1	2
comp12219_c0_seq1	2
comp12244_c0_seq1	2
comp1225_c0_seq1	2
comp12261_c0_seq1	2
comp12264_c0_seq1	2
comp12273_c0_seq1	2
comp12287_c0_seq1	2
comp12297_c0_seq1	2
comp12397_c0_seq1	2
comp1242_c0_seq1	2
comp12447_c0_seq1	2
comp1245_c0_seq2	2
comp12480_c0_seq1	2
comp12499_c0_seq1	2
comp12537_c0_seq1	2
comp12539_c0_seq1	2
comp12583_c0_seq1	2
comp12592_c0_seq1	2
comp12630_c0_seq1	2
comp12638_c0_seq1	2
comp12653_c0_seq1	2
comp1265_c0_seq1	2
comp12664_c0_seq1	2
comp12686_c0_seq1	2
comp1268_c0_seq1	2
comp12713_c0_seq1	2
comp12737_c0_seq1	2
comp12739_c0_seq1	2
comp12740_c0_seq1	2
comp12777_c0_seq1	2
comp12787_c0_seq1	2
comp12809_c0_seq1	2
comp12816_c0_seq1	2
comp12818_c0_seq1	2
comp12829_c0_seq1	2
comp1283_c0_seq1	2
comp12887_c0_seq1	2
comp12906_c0_seq1	2
comp12912_c0_seq1	2
comp1293_c0_seq1	2
comp12950_c0_seq1	2
comp12957_c0_seq1	2
comp1295_c0_seq1	2
comp12973_c0_seq1	2
comp12981_c0_seq1	2
comp13019_c0_seq1	2
comp13034_c0_seq1	2
comp13072_c0_seq1	2
comp13080_c0_seq1	2
comp13081_c0_seq1	2
comp13091_c0_seq1	2
comp13105_c0_seq1	2
comp13146_c0_seq1	2
comp13153_c0_seq1	2
comp1322_c0_seq1	2
comp13233_c0_seq1	2
comp13238_c0_seq1	2
comp13243_c0_seq1	2
comp13266_c0_seq1	2
comp13268_c0_seq1	2
comp13286_c0_seq1	2
comp13320_c0_seq1	2
comp13332_c0_seq1	2
comp13387_c0_seq1	2
comp13421_c0_seq1	2
comp13429_c0_seq1	2
comp13445_c0_seq1	2
comp13466_c0_seq1	2
comp13473_c0_seq1	2
comp13494_c0_seq1	2
comp13499_c0_seq1	2
comp13505_c0_seq1	2
comp13530_c0_seq1	2
comp13596_c0_seq1	2
comp13754_c0_seq1	2
comp13760_c0_seq1	2
comp13779_c0_seq1	2
comp1380_c0_seq1	2
comp13829_c0_seq1	2
comp13878_c0_seq1	2
comp13903_c0_seq1	2
comp13920_c0_seq1	2
comp13973_c0_seq1	2
comp1398_c0_seq1	2
comp13996_c0_seq1	2
comp14038_c0_seq1	2
comp14071_c0_seq1	2
comp14077_c0_seq1	2
comp14088_c0_seq1	2
comp14099_c0_seq1	2
comp14147_c0_seq1	2
comp14198_c0_seq1	2
comp14225_c0_seq1	2
comp14233_c0_seq1	2
comp14235_c0_seq1	2
comp14275_c0_seq1	2
comp14300_c0_seq1	2
comp14325_c0_seq1	2
comp1434_c0_seq1	2
comp1435_c0_seq1	2
comp14387_c0_seq1	2
comp1438_c0_seq1	2
comp14474_c0_seq1	2
comp1448_c0_seq1	2
comp14500_c0_seq1	2
comp14530_c0_seq1	2
comp145_c0_seq1	2
comp14684_c0_seq1	2
comp14744_c0_seq1	2
comp14813_c0_seq1	2
comp14839_c0_seq1	2
comp14864_c0_seq1	2
comp14888_c0_seq1	2
comp1492_c0_seq1	2
comp14931_c0_seq1	2
comp14944_c0_seq1	2
comp14979_c0_seq1	2
comp15013_c0_seq1	2
comp15028_c0_seq1	2
comp15047_c0_seq1	2
comp15121_c0_seq1	2
comp1512_c0_seq1	2
comp15158_c0_seq1	2
comp15162_c0_seq1	2
comp1520_c0_seq1	2
comp15219_c0_seq1	2
comp15246_c0_seq1	2
comp15249_c0_seq1	2
comp15276_c0_seq1	2
comp15287_c0_seq1	2
comp1531_c0_seq1	2
comp15336_c0_seq1	2
comp15338_c0_seq1	2
comp15340_c0_seq1	2
comp15351_c0_seq1	2
comp15399_c0_seq1	2
comp15422_c0_seq1	2
comp15440_c0_seq1	2
comp15508_c0_seq1	2
comp15557_c0_seq1	2
comp15562_c0_seq1	2
comp15586_c0_seq1	2
comp15609_c0_seq1	2
comp1560_c0_seq1	2
comp15695_c0_seq1	2
comp1572_c0_seq1	2
comp1575_c0_seq2	2
comp15780_c0_seq1	2
comp15817_c0_seq1	2
comp15852_c0_seq1	2
comp15897_c0_seq1	2
comp15911_c0_seq1	2
comp15925_c0_seq1	2
comp15933_c0_seq1	2
comp15962_c0_seq1	2
comp15979_c0_seq1	2
comp15984_c0_seq1	2
comp16008_c0_seq1	2
comp16051_c0_seq1	2
comp16075_c0_seq1	2
comp16079_c0_seq1	2
comp16080_c0_seq1	2
comp16100_c0_seq1	2
comp16161_c0_seq1	2
comp16241_c0_seq1	2
comp16260_c0_seq1	2
comp1631_c0_seq1	2
comp1631_c0_seq2	2
comp16375_c0_seq1	2
comp16387_c0_seq1	2
comp16401_c0_seq1	2
comp16445_c0_seq1	2
comp16479_c0_seq1	2
comp16480_c0_seq1	2
comp16507_c0_seq1	2
comp16555_c0_seq1	2
comp16576_c0_seq1	2
comp1657_c0_seq1	2
comp1657_c0_seq2	2
comp1657_c0_seq3	2
comp16581_c0_seq1	2
comp1660_c0_seq1	2
comp1666_c0_seq1	2
comp16682_c0_seq1	2
comp16779_c0_seq1	2
comp16786_c0_seq1	2
comp16793_c0_seq1	2
comp1679_c0_seq1	2
comp16804_c0_seq1	2
comp16820_c0_seq1	2
comp16868_c0_seq1	2
comp16902_c0_seq1	2
comp16904_c0_seq1	2
comp16910_c0_seq1	2
comp16977_c0_seq1	2
comp16984_c0_seq1	2
comp17032_c0_seq1	2
comp17045_c0_seq1	2
comp17080_c0_seq1	2
comp17098_c0_seq1	2
comp17106_c0_seq1	2
comp17108_c0_seq1	2
comp1712_c0_seq1	2
comp17203_c0_seq1	2
comp17214_c0_seq1	2
comp17224_c0_seq1	2
comp17286_c0_seq1	2
comp17293_c0_seq1	2
comp17294_c0_seq1	2
comp17295_c0_seq1	2
comp17302_c0_seq1	2
comp17332_c0_seq1	2
comp1737_c0_seq1	2
comp17383_c0_seq1	2
comp17447_c0_seq1	2
comp17476_c0_seq1	2
comp1747_c0_seq1	2
comp17483_c0_seq1	2
comp17555_c0_seq1	2
comp17567_c0_seq1	2
comp17573_c0_seq1	2
comp17593_c0_seq1	2
comp17619_c0_seq1	2
comp17629_c0_seq1	2
comp17669_c0_seq1	2
comp17765_c0_seq1	2
comp17772_c0_seq1	2
comp17823_c0_seq1	2
comp17908_c0_seq1	2
comp17958_c0_seq1	2
comp17969_c0_seq1	2
comp18018_c0_seq1	2
comp1801_c0_seq1	2
comp18022_c0_seq1	2
comp18049_c0_seq1	2
comp1807_c0_seq1	2
comp18099_c0_seq1	2
comp180_c0_seq1	2
comp18108_c0_seq1	2
comp1810_c0_seq1	2
comp18112_c0_seq1	2
comp18165_c0_seq1	2
comp18185_c0_seq1	2
comp18213_c0_seq1	2
comp18225_c0_seq1	2
comp18240_c0_seq1	2
comp1824_c0_seq1	2
comp18315_c0_seq1	2
comp18367_c0_seq1	2
comp18379_c0_seq1	2
comp18424_c0_seq1	2
comp1842_c0_seq1	2
comp18436_c0_seq1	2
comp18484_c0_seq1	2
comp18521_c0_seq1	2
comp18527_c0_seq1	2
comp1852_c0_seq1	2
comp1852_c0_seq2	2
comp18557_c0_seq1	2
comp18581_c0_seq1	2
comp18613_c0_seq1	2
comp18638_c0_seq1	2
comp1871_c0_seq1	2
comp18723_c0_seq1	2
comp187_c0_seq1	2
comp18818_c0_seq1	2
comp18832_c0_seq1	2
comp18930_c0_seq1	2
comp18991_c0_seq1	2
comp19007_c0_seq1	2
comp19018_c0_seq1	2
comp19033_c0_seq1	2
comp1904_c0_seq1	2
comp19051_c0_seq1	2
comp19129_c0_seq1	2
comp19136_c0_seq1	2
comp19152_c0_seq1	2
comp19183_c0_seq1	2
comp19297_c0_seq1	2
comp19381_c0_seq1	2
comp19392_c0_seq1	2
comp19402_c0_seq1	2
comp19437_c0_seq1	2
comp19474_c0_seq1	2
comp19486_c0_seq1	2
comp1948_c0_seq1	2
comp19496_c0_seq1	2
comp19580_c0_seq1	2
comp19600_c0_seq1	2
comp19603_c0_seq1	2
comp19627_c0_seq1	2
comp19652_c0_seq1	2
comp19657_c0_seq1	2
comp19740_c0_seq1	2
comp19746_c0_seq1	2
comp19763_c0_seq1	2
comp19773_c0_seq1	2
comp19780_c0_seq1	2
comp19808_c0_seq1	2
comp19810_c0_seq1	2
comp19819_c0_seq1	2
comp19823_c0_seq1	2
comp19895_c0_seq1	2
comp1994_c0_seq1	2
comp19955_c0_seq1	2
comp19994_c0_seq1	2
comp20033_c0_seq1	2
comp20052_c0_seq1	2
comp20088_c0_seq1	2
comp20115_c0_seq1	2
comp20147_c0_seq1	2
comp20165_c0_seq1	2
comp20219_c0_seq1	2
comp20220_c0_seq1	2
comp20273_c0_seq1	2
comp20326_c0_seq1	2
comp20336_c0_seq1	2
comp20346_c0_seq1	2
comp20360_c0_seq1	2
comp20406_c0_seq1	2
comp2043_c0_seq1	2
comp2049_c0_seq1	2
comp2051_c0_seq1	2
comp20598_c0_seq1	2
comp2061_c0_seq1	2
comp20693_c0_seq1	2
comp20699_c0_seq1	2
comp20778_c0_seq1	2
comp20795_c0_seq1	2
comp20862_c0_seq1	2
comp20901_c0_seq1	2
comp20922_c0_seq1	2
comp20925_c0_seq1	2
comp2093_c0_seq1	2
comp21029_c0_seq1	2
comp21061_c0_seq1	2
comp21259_c0_seq1	2
comp2125_c0_seq1	2
comp21327_c0_seq1	2
comp2134_c0_seq1	2
comp21437_c0_seq1	2
comp21449_c0_seq1	2
comp21467_c0_seq1	2
comp21502_c0_seq1	2
comp2152_c0_seq1	2
comp21550_c0_seq1	2
comp21586_c0_seq1	2
comp21593_c0_seq1	2
comp21602_c0_seq1	2
comp21633_c0_seq1	2
comp21660_c0_seq1	2
comp21665_c0_seq1	2
comp21759_c0_seq1	2
comp21832_c0_seq1	2
comp2185_c0_seq2	2
comp21868_c0_seq1	2
comp21878_c0_seq1	2
comp21883_c0_seq1	2
comp2191_c0_seq1	2
comp21920_c0_seq1	2
comp21956_c0_seq1	2
comp2197_c0_seq1	2
comp21984_c0_seq1	2
comp22062_c0_seq1	2
comp22140_c0_seq1	2
comp22156_c0_seq1	2
comp22157_c0_seq1	2
comp22254_c0_seq1	2
comp2229_c0_seq1	2
comp22305_c0_seq1	2
comp22359_c0_seq1	2
comp2238_c0_seq1	2
comp22442_c0_seq1	2
comp22484_c0_seq1	2
comp22533_c0_seq1	2
comp22543_c0_seq1	2
comp2254_c0_seq1	2
comp22624_c0_seq1	2
comp22655_c0_seq1	2
comp22656_c0_seq1	2
comp22700_c0_seq1	2
comp22725_c0_seq1	2
comp22870_c0_seq1	2
comp22879_c0_seq1	2
comp22951_c0_seq1	2
comp2295_c0_seq1	2
comp22976_c0_seq1	2
comp23086_c0_seq1	2
comp2308_c0_seq1	2
comp23100_c0_seq1	2
comp23138_c0_seq1	2
comp23158_c0_seq1	2
comp23164_c0_seq1	2
comp2317_c0_seq1	2
comp2321_c0_seq1	2
comp23223_c0_seq1	2
comp23235_c0_seq1	2
comp2329_c0_seq1	2
comp23313_c0_seq1	2
comp23337_c0_seq1	2
comp23381_c0_seq1	2
comp23394_c0_seq1	2
comp23432_c0_seq1	2
comp23441_c0_seq1	2
comp2346_c0_seq1	2
comp23479_c0_seq1	2
comp23568_c0_seq1	2
comp2356_c0_seq1	2
comp23582_c0_seq1	2
comp23587_c0_seq1	2
comp23591_c0_seq1	2
comp23667_c0_seq1	2
comp23673_c0_seq1	2
comp23696_c0_seq1	2
comp23704_c0_seq1	2
comp23707_c0_seq1	2
comp23717_c0_seq1	2
comp23759_c0_seq1	2
comp23839_c0_seq1	2
comp23894_c0_seq1	2
comp23940_c0_seq1	2
comp23977_c0_seq1	2
comp24029_c0_seq1	2
comp24077_c0_seq1	2
comp24088_c0_seq1	2
comp24105_c0_seq1	2
comp24109_c0_seq1	2
comp24145_c0_seq1	2
comp24147_c0_seq1	2
comp2416_c0_seq1	2
comp24196_c0_seq1	2
comp2419_c0_seq1	2
comp24219_c0_seq1	2
comp2428_c0_seq1	2
comp24292_c0_seq1	2
comp24377_c0_seq1	2
comp24405_c0_seq1	2
comp2447_c0_seq1	2
comp24503_c0_seq1	2
comp24512_c0_seq1	2
comp24565_c0_seq1	2
comp24652_c0_seq1	2
comp24715_c0_seq1	2
comp2472_c0_seq1	2
comp24763_c0_seq1	2
comp24777_c0_seq1	2
comp2484_c0_seq1	2
comp24894_c0_seq1	2
comp248_c0_seq1	2
comp2492_c0_seq1	2
comp2498_c0_seq1	2
comp25026_c0_seq1	2
comp2508_c0_seq1	2
comp25090_c0_seq1	2
comp25152_c0_seq1	2
comp25189_c0_seq1	2
comp25192_c0_seq1	2
comp25207_c0_seq1	2
comp2531_c0_seq1	2
comp25397_c0_seq1	2
comp25433_c0_seq1	2
comp25468_c0_seq1	2
comp25511_c0_seq1	2
comp2556_c0_seq1	2
comp2563_c0_seq1	2
comp25646_c0_seq1	2
comp25674_c0_seq1	2
comp25686_c0_seq1	2
comp25808_c0_seq1	2
comp25873_c0_seq1	2
comp2588_c0_seq1	2
comp2612_c0_seq1	2
comp26202_c0_seq1	2
comp26369_c0_seq1	2
comp2636_c0_seq1	2
comp26423_c0_seq1	2
comp26494_c0_seq1	2
comp26604_c0_seq1	2
comp26674_c0_seq1	2
comp26697_c0_seq1	2
comp26824_c0_seq1	2
comp26844_c0_seq1	2
comp26887_c0_seq1	2
comp26980_c0_seq1	2
comp26993_c0_seq1	2
comp26_c0_seq1	2
comp2709_c0_seq1	2
comp27123_c0_seq1	2
comp27149_c0_seq1	2
comp27171_c0_seq1	2
comp2717_c0_seq1	2
comp27232_c0_seq1	2
comp27314_c0_seq1	2
comp27447_c0_seq1	2
comp27461_c0_seq1	2
comp27471_c0_seq1	2
comp2749_c0_seq1	2
comp27518_c0_seq1	2
comp27543_c0_seq1	2
comp27600_c0_seq1	2
comp27719_c0_seq1	2
comp27754_c0_seq1	2
comp27840_c0_seq1	2
comp2784_c0_seq1	2
comp27852_c0_seq1	2
comp27906_c0_seq1	2
comp27924_c0_seq1	2
comp2793_c0_seq1	2
comp28023_c0_seq1	2
comp28055_c0_seq1	2
comp2806_c0_seq1	2
comp28084_c0_seq1	2
comp28267_c0_seq1	2
comp28281_c0_seq1	2
comp28324_c0_seq1	2
comp28367_c0_seq1	2
comp28381_c0_seq1	2
comp28390_c0_seq1	2
comp28427_c0_seq1	2
comp28442_c0_seq1	2
comp28446_c0_seq1	2
comp28528_c0_seq1	2
comp2865_c0_seq1	2
comp28788_c0_seq1	2
comp28835_c0_seq1	2
comp28840_c0_seq1	2
comp2887_c0_seq1	2
comp2892_c0_seq1	2
comp28940_c0_seq1	2
comp2894_c0_seq1	2
comp29006_c0_seq1	2
comp29060_c0_seq1	2
comp29083_c0_seq1	2
comp29135_c0_seq1	2
comp29168_c0_seq1	2
comp29196_c0_seq1	2
comp29219_c0_seq1	2
comp29310_c0_seq1	2
comp29383_c0_seq1	2
comp2938_c0_seq1	2
comp29498_c0_seq1	2
comp29599_c0_seq1	2
comp2961_c0_seq1	2
comp29645_c0_seq1	2
comp29732_c0_seq1	2
comp29803_c0_seq1	2
comp29817_c0_seq1	2
comp29890_c0_seq1	2
comp29952_c0_seq1	2
comp30003_c0_seq1	2
comp30021_c0_seq1	2
comp3005_c0_seq1	2
comp3008_c0_seq1	2
comp30221_c0_seq1	2
comp30229_c0_seq1	2
comp30322_c0_seq1	2
comp3035_c0_seq1	2
comp30418_c0_seq1	2
comp30536_c0_seq1	2
comp30558_c0_seq1	2
comp3071_c0_seq1	2
comp30783_c0_seq1	2
comp3090_c0_seq1	2
comp30966_c0_seq1	2
comp31000_c0_seq1	2
comp31074_c0_seq1	2
comp3109_c0_seq1	2
comp3113_c0_seq1	2
comp31150_c0_seq1	2
comp3127_c0_seq1	2
comp31453_c0_seq1	2
comp3158_c0_seq1	2
comp31613_c0_seq1	2
comp3162_c0_seq1	2
comp31714_c0_seq1	2
comp31805_c0_seq1	2
comp31814_c0_seq1	2
comp31831_c0_seq1	2
comp31858_c0_seq1	2
comp31873_c0_seq1	2
comp31914_c0_seq1	2
comp32074_c0_seq1	2
comp32125_c0_seq1	2
comp32262_c0_seq1	2
comp32359_c0_seq1	2
comp3235_c0_seq1	2
comp32367_c0_seq1	2
comp3240_c0_seq1	2
comp32412_c0_seq1	2
comp32449_c0_seq1	2
comp32450_c0_seq1	2
comp32484_c0_seq1	2
comp32544_c0_seq1	2
comp32584_c0_seq1	2
comp3261_c0_seq1	2
comp32742_c0_seq1	2
comp32881_c0_seq1	2
comp328_c0_seq1	2
comp32975_c0_seq1	2
comp3303_c0_seq1	2
comp3312_c0_seq1	2
comp3319_c0_seq1	2
comp33267_c0_seq1	2
comp332_c0_seq1	2
comp33348_c0_seq1	2
comp33399_c0_seq1	2
comp33534_c0_seq1	2
comp3358_c0_seq1	2
comp3358_c0_seq2	2
comp3389_c0_seq1	2
comp3390_c0_seq1	2
comp3392_c0_seq1	2
comp33951_c0_seq1	2
comp3403_c0_seq1	2
comp3409_c0_seq1	2
comp3446_c0_seq1	2
comp3476_c0_seq1	2
comp3482_c0_seq1	2
comp34930_c0_seq1	2
comp34936_c0_seq1	2
comp35024_c0_seq1	2
comp35031_c0_seq1	2
comp35049_c0_seq1	2
comp3504_c0_seq1	2
comp3507_c0_seq1	2
comp3519_c0_seq1	2
comp3538_c0_seq1	2
comp35407_c0_seq1	2
comp3544_c0_seq1	2
comp3548_c0_seq1	2
comp3552_c0_seq1	2
comp35537_c0_seq1	2
comp35689_c0_seq1	2
comp3581_c0_seq1	2
comp35834_c0_seq1	2
comp35865_c0_seq1	2
comp3587_c0_seq1	2
comp35886_c0_seq1	2
comp35913_c0_seq1	2
comp3596_c0_seq1	2
comp36104_c0_seq1	2
comp3613_c0_seq1	2
comp3619_c0_seq1	2
comp36243_c0_seq1	2
comp3627_c0_seq1	2
comp36280_c0_seq1	2
comp3628_c0_seq1	2
comp36323_c0_seq1	2
comp3647_c0_seq1	2
comp36492_c0_seq1	2
comp3654_c0_seq1	2
comp3664_c0_seq1	2
comp3666_c0_seq1	2
comp36719_c0_seq1	2
comp3676_c0_seq1	2
comp3680_c0_seq1	2
comp3683_c0_seq1	2
comp36844_c0_seq1	2
comp3701_c0_seq1	2
comp3717_c0_seq1	2
comp37188_c0_seq1	2
comp371_c0_seq1	2
comp3727_c0_seq1	2
comp3728_c0_seq1	2
comp37352_c0_seq1	2
comp373_c0_seq1	2
comp3743_c0_seq1	2
comp37461_c0_seq1	2
comp37486_c0_seq1	2
comp37538_c0_seq1	2
comp37612_c0_seq1	2
comp3768_c0_seq1	2
comp37694_c0_seq1	2
comp37725_c0_seq1	2
comp37816_c0_seq1	2
comp38072_c0_seq1	2
comp3809_c0_seq1	2
comp3813_c0_seq1	2
comp3815_c0_seq1	2
comp3819_c0_seq1	2
comp38334_c0_seq1	2
comp3835_c0_seq1	2
comp38671_c0_seq1	2
comp3877_c0_seq1	2
comp3879_c0_seq1	2
comp38884_c0_seq1	2
comp3894_c0_seq1	2
comp3915_c0_seq1	2
comp3928_c0_seq1	2
comp3956_c0_seq1	2
comp39580_c0_seq1	2
comp3969_c0_seq1	2
comp3973_c0_seq1	2
comp3976_c0_seq1	2
comp39777_c0_seq1	2
comp40281_c0_seq1	2
comp40302_c0_seq1	2
comp4030_c0_seq1	2
comp40324_c0_seq1	2
comp40397_c0_seq1	2
comp4041_c0_seq1	2
comp4068_c0_seq1	2
comp40696_c0_seq1	2
comp40918_c0_seq1	2
comp40947_c0_seq1	2
comp41108_c0_seq1	2
comp41113_c0_seq1	2
comp4116_c0_seq1	2
comp4118_c0_seq1	2
comp4132_c0_seq3	2
comp4149_c0_seq1	2
comp4154_c0_seq1	2
comp41642_c0_seq1	2
comp41649_c0_seq1	2
comp4165_c0_seq2	2
comp4172_c0_seq1	2
comp41856_c0_seq1	2
comp41887_c0_seq1	2
comp4211_c0_seq2	2
comp42162_c0_seq1	2
comp42167_c0_seq1	2
comp422_c0_seq1	2
comp4233_c0_seq1	2
comp42351_c0_seq1	2
comp42361_c0_seq1	2
comp42391_c0_seq1	2
comp4249_c0_seq1	2
comp42504_c0_seq1	2
comp4253_c0_seq1	2
comp42586_c0_seq1	2
comp4258_c0_seq1	2
comp425_c0_seq1	2
comp42740_c0_seq1	2
comp42920_c0_seq1	2
comp43159_c0_seq1	2
comp4321_c0_seq1	2
comp43233_c0_seq1	2
comp4331_c0_seq1	2
comp4332_c0_seq1	2
comp43447_c0_seq1	2
comp4348_c0_seq1	2
comp4350_c0_seq1	2
comp43525_c0_seq1	2
comp43558_c0_seq1	2
comp4361_c0_seq1	2
comp4368_c0_seq1	2
comp4393_c0_seq1	2
comp4393_c0_seq2	2
comp4396_c0_seq1	2
comp4399_c0_seq1	2
comp4403_c0_seq1	2
comp4420_c0_seq1	2
comp4430_c0_seq1	2
comp4438_c0_seq1	2
comp44436_c0_seq1	2
comp44628_c0_seq1	2
comp4509_c0_seq1	2
comp4541_c0_seq1	2
comp4543_c0_seq1	2
comp45456_c0_seq1	2
comp4547_c0_seq1	2
comp4548_c0_seq1	2
comp4560_c0_seq1	2
comp4566_c0_seq1	2
comp4566_c0_seq2	2
comp4575_c0_seq1	2
comp4586_c0_seq1	2
comp4589_c0_seq1	2
comp4590_c0_seq1	2
comp4590_c0_seq2	2
comp45940_c0_seq1	2
comp4603_c0_seq1	2
comp4605_c0_seq1	2
comp46145_c0_seq1	2
comp46155_c0_seq1	2
comp4615_c0_seq1	2
comp4625_c0_seq1	2
comp4627_c0_seq1	2
comp46400_c0_seq1	2
comp46560_c0_seq1	2
comp4663_c0_seq2	2
comp4669_c0_seq1	2
comp4669_c0_seq2	2
comp4683_c0_seq1	2
comp4697_c0_seq1	2
comp4704_c0_seq1	2
comp4728_c0_seq1	2
comp4730_c0_seq1	2
comp4757_c0_seq1	2
comp4757_c0_seq2	2
comp4768_c0_seq1	2
comp4769_c0_seq1	2
comp4819_c0_seq1	2
comp48234_c0_seq1	2
comp4845_c0_seq1	2
comp4850_c0_seq1	2
comp4872_c0_seq1	2
comp4897_c0_seq1	2
comp4905_c0_seq1	2
comp4907_c0_seq1	2
comp490_c0_seq1	2
comp4917_c0_seq1	2
comp4929_c0_seq1	2
comp4988_c0_seq1	2
comp4990_c0_seq1	2
comp4995_c0_seq1	2
comp5000_c0_seq1	2
comp5000_c0_seq2	2
comp5015_c0_seq1	2
comp5015_c0_seq2	2
comp5021_c0_seq1	2
comp5023_c0_seq1	2
comp50363_c0_seq1	2
comp5036_c1_seq1	2
comp5037_c0_seq1	2
comp5042_c0_seq1	2
comp5042_c0_seq2	2
comp5054_c0_seq1	2
comp50556_c0_seq1	2
comp5065_c0_seq1	2
comp50806_c0_seq1	2
comp5080_c0_seq2	2
comp5080_c0_seq4	2
comp5080_c0_seq6	2
comp5097_c0_seq1	2
comp5097_c0_seq2	2
comp5100_c0_seq1	2
comp51188_c0_seq1	2
comp5132_c0_seq1	2
comp5141_c0_seq2	2
comp5152_c0_seq1	2
comp51638_c0_seq1	2
comp51641_c0_seq1	2
comp5165_c0_seq1	2
comp5166_c0_seq1	2
comp51767_c0_seq1	2
comp5176_c0_seq1	2
comp5181_c0_seq1	2
comp5182_c0_seq1	2
comp5187_c0_seq2	2
comp5191_c0_seq1	2
comp5194_c0_seq1	2
comp52003_c0_seq1	2
comp5211_c0_seq1	2
comp5221_c0_seq1	2
comp5229_c0_seq1	2
comp5261_c0_seq1	2
comp5264_c0_seq1	2
comp5270_c0_seq1	2
comp5274_c0_seq1	2
comp5295_c0_seq1	2
comp5300_c0_seq1	2
comp5301_c0_seq1	2
comp5320_c0_seq1	2
comp5334_c0_seq1	2
comp5358_c0_seq2	2
comp5368_c0_seq1	2
comp5397_c0_seq1	2
comp5410_c0_seq1	2
comp5410_c0_seq2	2
comp5420_c0_seq1	2
comp5420_c0_seq2	2
comp5439_c0_seq1	2
comp5441_c0_seq1	2
comp5450_c0_seq1	2
comp5466_c0_seq1	2
comp5469_c0_seq1	2
comp5496_c0_seq2	2
comp5508_c0_seq1	2
comp5518_c0_seq1	2
comp5521_c0_seq1	2
comp55292_c0_seq1	2
comp5544_c0_seq2	2
comp5549_c0_seq1	2
comp5555_c0_seq1	2
comp5564_c0_seq1	2
comp5583_c0_seq1	2
comp5589_c0_seq1	2
comp5623_c0_seq15	2
comp5623_c0_seq19	2
comp5623_c0_seq3	2
comp5645_c0_seq1	2
comp5664_c0_seq1	2
comp5674_c0_seq1	2
comp5674_c0_seq2	2
comp5683_c0_seq1	2
comp5691_c0_seq1	2
comp5691_c0_seq2	2
comp5698_c0_seq1	2
comp5721_c0_seq1	2
comp5730_c0_seq1	2
comp5730_c0_seq2	2
comp5755_c0_seq1	2
comp5755_c0_seq3	2
comp5757_c0_seq1	2
comp5760_c0_seq1	2
comp5761_c0_seq1	2
comp5789_c0_seq1	2
comp5789_c0_seq2	2
comp5789_c0_seq3	2
comp5789_c0_seq4	2
comp5790_c0_seq1	2
comp5791_c0_seq1	2
comp5797_c0_seq1	2
comp5810_c0_seq1	2
comp5824_c0_seq1	2
comp5829_c0_seq2	2
comp5830_c0_seq1	2
comp58355_c0_seq1	2
comp5842_c0_seq1	2
comp5845_c0_seq1	2
comp5847_c0_seq1	2
comp5854_c0_seq2	2
comp5854_c0_seq3	2
comp5855_c0_seq2	2
comp5856_c0_seq1	2
comp5877_c0_seq1	2
comp5913_c0_seq1	2
comp5916_c0_seq1	2
comp5922_c0_seq1	2
comp5922_c0_seq2	2
comp5936_c0_seq1	2
comp5954_c0_seq1	2
comp5958_c0_seq1	2
comp5961_c0_seq1	2
comp5961_c0_seq2	2
comp5968_c0_seq1	2
comp5968_c0_seq2	2
comp59741_c0_seq1	2
comp5983_c0_seq2	2
comp5985_c0_seq1	2
comp5992_c0_seq1	2
comp6008_c0_seq1	2
comp6012_c0_seq1	2
comp6012_c0_seq2	2
comp6016_c0_seq1	2
comp6018_c0_seq1	2
comp6018_c0_seq2	2
comp6020_c0_seq1	2
comp6031_c0_seq1	2
comp6052_c0_seq1	2
comp6056_c0_seq1	2
comp6059_c0_seq1	2
comp6060_c0_seq1	2
comp6082_c0_seq1	2
comp6082_c0_seq2	2
comp6087_c0_seq1	2
comp6092_c0_seq1	2
comp6092_c0_seq2	2
comp6092_c0_seq3	2
comp6097_c0_seq1	2
comp6099_c0_seq1	2
comp6101_c0_seq1	2
comp6104_c0_seq1	2
comp6106_c0_seq1	2
comp6116_c0_seq1	2
comp6121_c0_seq1	2
comp6129_c0_seq1	2
comp612_c0_seq1	2
comp6131_c0_seq1	2
comp6138_c0_seq1	2
comp61412_c0_seq1	2
comp6163_c0_seq1	2
comp6174_c0_seq1	2
comp6181_c0_seq1	2
comp6186_c0_seq1	2
comp6198_c0_seq4	2
comp6199_c0_seq1	2
comp6199_c0_seq2	2
comp6199_c0_seq3	2
comp6212_c0_seq1	2
comp6218_c0_seq1	2
comp6224_c0_seq1	2
comp6226_c0_seq1	2
comp6226_c0_seq2	2
comp6227_c0_seq1	2
comp6237_c0_seq3	2
comp6238_c0_seq1	2
comp6242_c0_seq2	2
comp6242_c0_seq6	2
comp6242_c0_seq8	2
comp6248_c0_seq1	2
comp6249_c0_seq1	2
comp6257_c0_seq1	2
comp6259_c0_seq1	2
comp6263_c0_seq1	2
comp6263_c0_seq2	2
comp6272_c0_seq1	2
comp6273_c0_seq1	2
comp6280_c0_seq1	2
comp6280_c0_seq2	2
comp6280_c0_seq3	2
comp6280_c0_seq4	2
comp6290_c0_seq1	2
comp6292_c0_seq1	2
comp6292_c0_seq2	2
comp6297_c1_seq1	2
comp6302_c0_seq1	2
comp6306_c0_seq1	2
comp6306_c0_seq2	2
comp6312_c0_seq1	2
comp6312_c0_seq2	2
comp6314_c0_seq1	2
comp6322_c0_seq1	2
comp6322_c0_seq2	2
comp6325_c0_seq1	2
comp6325_c0_seq2	2
comp6328_c0_seq1	2
comp6332_c0_seq1	2
comp6332_c0_seq2	2
comp6342_c0_seq1	2
comp6343_c0_seq1	2
comp6346_c0_seq1	2
comp6346_c0_seq2	2
comp6350_c0_seq1	2
comp6350_c0_seq2	2
comp6350_c0_seq3	2
comp6353_c0_seq1	2
comp6357_c0_seq1	2
comp6360_c0_seq1	2
comp6363_c0_seq1	2
comp6363_c1_seq1	2
comp6364_c0_seq1	2
comp6365_c0_seq1	2
comp6371_c0_seq1	2
comp6371_c0_seq2	2
comp6372_c0_seq1	2
comp6376_c0_seq1	2
comp6376_c0_seq3	2
comp6376_c0_seq4	2
comp6376_c0_seq5	2
comp6376_c0_seq6	2
comp6376_c0_seq7	2
comp6376_c0_seq8	2
comp6377_c0_seq1	2
comp6381_c0_seq1	2
comp6382_c0_seq1	2
comp6383_c0_seq3	2
comp6383_c0_seq5	2
comp6391_c0_seq1	2
comp6391_c0_seq2	2
comp6439_c0_seq1	2
comp6442_c0_seq1	2
comp6495_c0_seq1	2
comp6497_c0_seq1	2
comp6527_c0_seq1	2
comp653_c0_seq1	2
comp670_c0_seq1	2
comp6875_c0_seq1	2
comp6919_c0_seq1	2
comp6988_c0_seq1	2
comp7015_c0_seq1	2
comp7099_c0_seq1	2
comp7102_c0_seq1	2
comp7115_c0_seq1	2
comp7302_c0_seq1	2
comp7336_c0_seq1	2
comp7423_c0_seq1	2
comp7440_c0_seq1	2
comp7455_c0_seq1	2
comp7507_c0_seq1	2
comp7568_c0_seq1	2
comp7631_c0_seq1	2
comp7657_c0_seq1	2
comp767_c0_seq1	2
comp767_c0_seq2	2
comp7696_c0_seq1	2
comp7730_c0_seq1	2
comp7843_c0_seq1	2
comp7845_c0_seq1	2
comp7933_c0_seq1	2
comp7956_c0_seq1	2
comp8061_c0_seq1	2
comp8069_c0_seq1	2
comp8110_c0_seq1	2
comp8127_c0_seq1	2
comp8148_c0_seq1	2
comp8166_c0_seq1	2
comp816_c0_seq1	2
comp821_c0_seq1	2
comp8295_c0_seq1	2
comp8313_c0_seq1	2
comp833_c0_seq1	2
comp8387_c0_seq1	2
comp8395_c0_seq1	2
comp840_c0_seq1	2
comp840_c0_seq2	2
comp8410_c0_seq1	2
comp8415_c0_seq1	2
comp8435_c0_seq1	2
comp845_c0_seq1	2
comp8491_c0_seq1	2
comp8509_c0_seq1	2
comp8572_c0_seq1	2
comp859_c0_seq1	2
comp8611_c0_seq1	2
comp863_c0_seq1	2
comp8664_c0_seq1	2
comp8717_c0_seq1	2
comp8730_c0_seq1	2
comp8800_c0_seq1	2
comp8820_c0_seq1	2
comp8866_c0_seq1	2
comp8870_c0_seq1	2
comp8872_c0_seq1	2
comp8889_c0_seq1	2
comp8911_c0_seq1	2
comp8932_c0_seq1	2
comp893_c0_seq1	2
comp8954_c0_seq1	2
comp8958_c0_seq1	2
comp8961_c0_seq1	2
comp9002_c0_seq1	2
comp9022_c0_seq1	2
comp9089_c0_seq1	2
comp9139_c0_seq1	2
comp9213_c0_seq1	2
comp9218_c0_seq1	2
comp9248_c0_seq1	2
comp9272_c0_seq1	2
comp9315_c0_seq1	2
comp9318_c0_seq1	2
comp9410_c0_seq1	2
comp9421_c0_seq1	2
comp9446_c0_seq1	2
comp9456_c0_seq1	2
comp9476_c0_seq1	2
comp9508_c0_seq1	2
comp9509_c0_seq1	2
comp9518_c0_seq1	2
comp9530_c0_seq1	2
comp9552_c0_seq1	2
comp9555_c0_seq1	2
comp9556_c0_seq1	2
comp955_c0_seq1	2
comp9563_c0_seq1	2
comp9578_c0_seq1	2
comp9596_c0_seq1	2
comp9623_c0_seq1	2
comp9630_c0_seq1	2
comp9644_c0_seq1	2
comp964_c0_seq1	2
comp9658_c0_seq1	2
comp9659_c0_seq1	2
comp966_c0_seq2	2
comp9677_c0_seq1	2
comp971_c0_seq1	2
comp9722_c0_seq1	2
comp9740_c0_seq1	2
comp9774_c0_seq1	2
comp978_c0_seq1	2
comp9815_c0_seq1	2
comp981_c0_seq1	2
comp9861_c0_seq1	2
comp986_c0_seq1	2
comp9884_c0_seq1	2
comp9897_c0_seq1	2
comp989_c0_seq1	2
comp9936_c0_seq1	2
comp995_c0_seq1	2
Fcomp11592_c0_seq1	4
Fcomp11920_c0_seq1	4
Fcomp11938_c0_seq1	4
Fcomp14101_c0_seq1	4
Fcomp14304_c0_seq1	4
Fcomp14611_c0_seq1	4
Fcomp1627_c0_seq1	4
Fcomp17025_c0_seq1	4
Fcomp176_c0_seq1	4
Fcomp18114_c0_seq1	4
Fcomp1939_c0_seq2	4
Fcomp19712_c0_seq1	4
Fcomp20058_c0_seq1	4
Fcomp22087_c0_seq1	4
Fcomp22376_c0_seq1	4
Fcomp24288_c0_seq1	4
Fcomp25177_c0_seq1	4
Fcomp2665_c0_seq1	4
Fcomp28482_c0_seq1	4
Fcomp29005_c0_seq1	4
Fcomp29090_c0_seq1	4
Fcomp29413_c0_seq1	4
Fcomp29464_c0_seq1	4
Fcomp3005_c0_seq1	4
Fcomp3923_c0_seq1	4
Fcomp3980_c0_seq1	4
Fcomp41109_c0_seq1	4
Fcomp4228_c0_seq3	4
Fcomp4347_c0_seq1	4
Fcomp4576_c0_seq2	4
Fcomp49363_c0_seq1	4
Fcomp4972_c0_seq1	4
Fcomp5224_c0_seq1	4
Fcomp5510_c0_seq2	4
Fcomp5510_c0_seq4	4
Fcomp8514_c0_seq1	4
Fcomp8654_c0_seq1	4
Fcomp9203_c0_seq1	4
Fcomp9418_c0_seq1	4
Fcomp9612_c0_seq1	4
comp10060_c0_seq1	4
comp10619_c0_seq1	4
comp10669_c0_seq1	4
comp10873_c0_seq1	4
comp11362_c0_seq1	4
comp11378_c0_seq1	4
comp11726_c0_seq1	4
comp11844_c0_seq1	4
comp12333_c0_seq1	4
comp1241_c0_seq1	4
comp12660_c0_seq1	4
comp12898_c0_seq1	4
comp12951_c0_seq1	4
comp13103_c0_seq1	4
comp13255_c0_seq1	4
comp13279_c0_seq1	4
comp13457_c0_seq1	4
comp13515_c0_seq1	4
comp13577_c0_seq1	4
comp1381_c0_seq1	4
comp13842_c0_seq1	4
comp13961_c0_seq1	4
comp14135_c0_seq1	4
comp14395_c0_seq1	4
comp14542_c0_seq1	4
comp14797_c0_seq1	4
comp15110_c0_seq1	4
comp15424_c0_seq1	4
comp15505_c0_seq1	4
comp15554_c0_seq1	4
comp16056_c0_seq1	4
comp160_c0_seq1	4
comp16126_c0_seq1	4
comp16153_c0_seq1	4
comp16216_c0_seq1	4
comp1627_c0_seq1	4
comp1628_c0_seq1	4
comp16300_c0_seq1	4
comp16554_c0_seq1	4
comp16582_c0_seq1	4
comp16803_c0_seq1	4
comp17101_c0_seq1	4
comp17379_c0_seq1	4
comp1752_c0_seq1	4
comp17933_c0_seq1	4
comp17989_c0_seq1	4
comp18082_c0_seq1	4
comp18328_c0_seq1	4
comp18439_c0_seq1	4
comp18464_c0_seq1	4
comp18506_c0_seq1	4
comp18548_c0_seq1	4
comp18550_c0_seq1	4
comp18751_c0_seq1	4
comp18785_c0_seq1	4
comp18876_c0_seq1	4
comp19045_c0_seq1	4
comp19068_c0_seq1	4
comp19100_c0_seq1	4
comp19256_c0_seq1	4
comp19885_c0_seq1	4
comp2022_c0_seq1	4
comp20291_c0_seq1	4
comp20393_c0_seq1	4
comp20964_c0_seq1	4
comp20992_c0_seq1	4
comp21325_c0_seq1	4
comp2132_c0_seq2	4
comp21528_c0_seq1	4
comp2185_c0_seq1	4
comp2185_c0_seq3	4
comp22627_c0_seq1	4
comp23040_c0_seq1	4
comp23051_c0_seq1	4
comp23258_c0_seq1	4
comp2341_c0_seq1	4
comp23510_c0_seq1	4
comp23565_c0_seq1	4
comp23613_c0_seq1	4
comp23982_c0_seq1	4
comp24151_c0_seq1	4
comp24378_c0_seq1	4
comp24437_c0_seq1	4
comp24714_c0_seq1	4
comp25145_c0_seq1	4
comp26060_c0_seq1	4
comp26091_c0_seq1	4
comp26233_c0_seq1	4
comp26266_c0_seq1	4
comp26623_c0_seq1	4
comp26947_c0_seq1	4
comp2716_c0_seq1	4
comp27252_c0_seq1	4
comp27402_c0_seq1	4
comp27452_c0_seq1	4
comp28685_c0_seq1	4
comp289_c0_seq1	4
comp29090_c0_seq1	4
comp298_c0_seq1	4
comp301_c0_seq1	4
comp30652_c0_seq1	4
comp3067_c0_seq1	4
comp30886_c0_seq1	4
comp30938_c0_seq1	4
comp3176_c0_seq1	4
comp317_c0_seq1	4
comp32850_c0_seq1	4
comp33028_c0_seq1	4
comp33518_c0_seq1	4
comp33642_c0_seq1	4
comp3378_c0_seq1	4
comp3393_c0_seq1	4
comp34049_c0_seq1	4
comp3410_c0_seq1	4
comp34217_c0_seq1	4
comp3435_c0_seq1	4
comp34403_c0_seq1	4
comp3447_c0_seq1	4
comp3461_c0_seq1	4
comp35599_c0_seq1	4
comp35773_c0_seq1	4
comp35897_c0_seq1	4
comp3607_c0_seq1	4
comp3633_c0_seq1	4
comp3754_c0_seq1	4
comp38984_c0_seq1	4
comp392_c0_seq1	4
comp3955_c0_seq1	4
comp3968_c0_seq1	4
comp3999_c0_seq1	4
comp4088_c0_seq1	4
comp41199_c0_seq1	4
comp41559_c0_seq1	4
comp4287_c0_seq1	4
comp4305_c0_seq1	4
comp43731_c0_seq1	4
comp4386_c0_seq1	4
comp4386_c1_seq1	4
comp4414_c0_seq1	4
comp45128_c0_seq1	4
comp45277_c0_seq1	4
comp45309_c0_seq1	4
comp45816_c0_seq1	4
comp4648_c0_seq1	4
comp4705_c0_seq1	4
comp4792_c0_seq2	4
comp490_c0_seq2	4
comp4919_c0_seq1	4
comp5052_c0_seq1	4
comp5070_c0_seq1	4
comp50930_c0_seq1	4
comp5255_c0_seq1	4
comp5385_c1_seq1	4
comp5417_c0_seq1	4
comp5468_c0_seq1	4
comp5487_c0_seq1	4
comp5527_c0_seq1	4
comp5527_c0_seq2	4
comp5540_c1_seq1	4
comp5540_c1_seq2	4
comp5547_c0_seq1	4
comp5618_c0_seq1	4
comp5662_c0_seq1	4
comp5697_c0_seq1	4
comp5726_c0_seq1	4
comp5726_c0_seq2	4
comp5726_c0_seq3	4
comp5752_c0_seq1	4
comp5755_c0_seq2	4
comp5795_c0_seq1	4
comp5795_c0_seq2	4
comp5795_c0_seq3	4
comp5795_c0_seq4	4
comp5852_c0_seq1	4
comp5852_c0_seq3	4
comp5855_c0_seq1	4
comp5909_c0_seq1	4
comp5909_c0_seq2	4
comp59_c0_seq1	4
comp6076_c0_seq1	4
comp6242_c0_seq3	4
comp6242_c0_seq4	4
comp6242_c0_seq5	4
comp6283_c0_seq1	4
comp6309_c0_seq1	4
comp6309_c0_seq2	4
comp6309_c0_seq3	4
comp6331_c0_seq1	4
comp6360_c1_seq1	4
comp6360_c1_seq2	4
comp6392_c0_seq1	4
comp6400_c0_seq1	4
comp6570_c0_seq1	4
comp6776_c0_seq1	4
comp6995_c0_seq1	4
comp7_c0_seq1	4
comp8026_c0_seq1	4
comp847_c0_seq1	4
comp8563_c0_seq1	4
comp9117_c0_seq1	4
comp9234_c0_seq1	4
comp9525_c0_seq1	4
comp9628_c0_seq1	4
Fcomp17751_c0_seq1	8
Fcomp26_c0_seq1	8
Fcomp35384_c0_seq1	8
Fcomp4713_c0_seq2	8
Fcomp6671_c0_seq1	8
Fcomp9089_c0_seq1	8
comp10706_c0_seq1	8
comp12179_c0_seq1	8
comp13251_c0_seq1	8
comp13757_c0_seq1	8
comp15011_c0_seq1	8
comp15807_c0_seq1	8
comp16182_c0_seq1	8
comp16462_c0_seq1	8
comp16757_c0_seq1	8
comp16922_c0_seq1	8
comp16947_c0_seq1	8
comp17035_c0_seq1	8
comp17796_c0_seq1	8
comp1907_c0_seq1	8
comp21148_c0_seq1	8
comp22422_c0_seq1	8
comp26338_c0_seq1	8
comp2740_c0_seq1	8
comp29273_c0_seq1	8
comp30210_c0_seq1	8
comp35580_c0_seq1	8
comp35966_c0_seq1	8
comp3921_c0_seq1	8
comp43142_c0_seq1	8
comp5541_c0_seq1	8
comp5599_c0_seq1	8
comp5738_c0_seq1	8
comp5843_c0_seq1	8
comp5843_c0_seq2	8
comp5852_c0_seq2	8
comp5852_c0_seq4	8
comp5852_c0_seq5	8
comp5872_c0_seq1	8
comp5986_c0_seq1	8
comp6210_c0_seq1	8
comp6311_c0_seq1	8
comp6311_c0_seq2	8
comp6311_c0_seq3	8
comp6481_c0_seq1	8
comp7417_c0_seq1	8
comp8770_c0_seq1	8
comp9703_c0_seq1	8
Fcomp4844_c0_seq1	16
comp10244_c0_seq1	16
comp10971_c0_seq1	16
comp11991_c0_seq1	16
comp12038_c0_seq1	16
comp12424_c0_seq1	16
comp15585_c0_seq1	16
comp1990_c0_seq1	16
comp2175_c0_seq1	16
comp2739_c0_seq1	16
comp34350_c0_seq1	16
comp4200_c0_seq1	16
comp5498_c0_seq1	16
comp5986_c0_seq2	16
comp6311_c0_seq4	16
comp1361_c0_seq1	32
comp5966_c0_seq1	32
comp6167_c0_seq1	32
