# Supplementary material for: Dynamic transcriptomes identify biogenic amines and insect-like hormonal regulation for mediating reproduction in Schistosoma japonicum
Source: Nat Commun. 2017 Mar 13;8:14693. doi: 10.1038/ncomms14693 (PMC5355954; doi:10.1038/ncomms14693)
Supplement: Supplementary Data 8 — The function of 59 transcripts with expression changes over 100-fold in female during sexual development. [file ncomms14693-s9.xlsx]

## Sheet: Sheet1
Supplementary Data 8. The function of 59 transcripts with expression changes over 100-fold in female during sexual development.
Gene ID	Anotation	Matched S.japonicum gene ID	Matched S.haematobium gene ID	Matched S.mansoni gene ID	Related function
Fcomp5293_c0_seq2	TrematodeEggshell Synthesis,domain-containing	Sjp_0204390			Egg production
Fcomp4019_c0_seq1	TrematodeEggshell Synthesis,domain-containing	Sjp_0213250
Fcomp5691_c0_seq1	TrematodeEggshell Synthesis,domain-containing	Sjp_0213250
Fcomp4703_c0_seq1	TrematodeEggshell Synthesis,domain-containing	Sjp_0218730
Fcomp5691_c0_seq2	TrematodeEggshell Synthesis,domain-containing	Sjp_0213250
Fcomp5691_c0_seq3	TrematodeEggshell Synthesis,domain-containing	Sjp_0215550		Smp_000280
Fcomp5691_c0_seq4	TrematodeEggshell Synthesis,domain-containing	Sjp_0215550		Smp_000280
Fcomp5700_c0_seq1	TrematodeEggshell Synthesis,domain-containing	Sjp_0204390
Fcomp5700_c0_seq10	TrematodeEggshell Synthesis,domain-containing	Sjp_0213250
Fcomp5700_c0_seq3	TrematodeEggshell Synthesis,domain-containing	Sjp_0204390
Fcomp5700_c0_seq4	TrematodeEggshell Synthesis,domain-containing	Sjp_0219850
Fcomp5700_c0_seq8	TrematodeEggshell Synthesis,domain-containing	Sjp_0204400
Fcomp5700_c0_seq9	TrematodeEggshell Synthesis,domain-containing	Sjp_0213250
comp1985_c0_seq1	TrematodeEggshell Synthesis,domain-containing	Sjp_0217770
comp27069_c0_seq1	TrematodeEggshell Synthesis,domain-containing	Sjp_0102600
comp2981_c0_seq1	TrematodeEggshell Synthesis,domain-containing	Sjp_0215220	Sha_103991	Smp_000430.1
comp43421_c0_seq1	TrematodeEggshell Synthesis,domain-containing	Sjp_0219850
comp9359_c0_seq1	TrematodeEggshell Synthesis,domain-containing	Sjp_0102600	Sha_106293	Smp_000410
Fcomp4455_c0_seq1	Tyrosinase	Sjp_0301740	Sha_108257	Smp_013540	Vitelline gland
Fcomp5555_c0_seq1	Tyrosinase	Sjp_0086850	Sha_106092	Smp_050270
comp3917_c0_seq1	Extracellular superoxide dismutase [Cu-Zn]	Sjp_0306120	Sha_107090	Smp_095980
Fcomp5647_c0_seq1	Cytoplasmic polyadenylation element-binding protein 1	Sjp_0065230	Sha_107215	Smp_137460	oogenesis
Fcomp5476_c0_seq1	Ovarian abundant message protein	Sjp_0115950	Sha_105173
Fcomp4848_c0_seq1	oo18 RNA-binding protein, putative	Sjp_0065230
Fcomp1627_c0_seq1	putative peptide (allatostatin/somatostatin)-like receptor	Sjp_0000820	Sha_104441	Smp_041880	Signaling
Fcomp4770_c0_seq1	Calmodulin-binding transcription activator 2	Sjp_0024120			Transcriptional regulation
Fcomp5622_c0_seq1	Antihaemostatic protein,domain-containing	Sjp_0000470			Anticoagulation
Fcomp5678_c0_seq1	Tetraspanin-1 (Tspan-1)	Sjp_0093430		Smp_155310.1	membrane
Fcomp3205_c0_seq1	C-type lectin,domain-containing	Sjp_0210310			Immune response/Cell-cell adhesion
comp22584_c0_seq1	C-type lectin,domain-containing	Sjp_0033720	Sha_107805	Smp_033250
comp24274_c0_seq1	C-type lectin,domain-containing	Sjp_0033720
Fcomp7997_c0_seq1	Gamma-crystallin related,domain-containing	Sjp_0133330
Fcomp9880_c0_seq1	Gamma-crystallin related,domain-containing	Sjp_0133330
Fcomp4120_c0_seq1	Hypothetical protein	Sjp_0017860
Fcomp4230_c0_seq1	Hypothetical protein	Sjp_0204330
Fcomp5559_c0_seq2	Hypothetical protein	Sjp_0201450
Fcomp4353_c0_seq1	Hypothetical protein	Sjp_0009390		Smp_147170
Fcomp5434_c0_seq1	Hypothetical protein	Sjp_0301170
Fcomp5357_c0_seq1	Hypothetical protein	Sjp_0050610
Fcomp5169_c0_seq1	Hypothetical protein	Sjp_0104440
Fcomp1474_c0_seq1	Hypothetical protein	Sjp_0103600
Fcomp3021_c0_seq1	Hypothetical protein	Sjp_0101540
Fcomp4679_c0_seq1	Hypothetical protein	Sjp_0073840
Fcomp6225_c0_seq1	Hypothetical protein	Sjp_0052600
comp11647_c0_seq1	Hypothetical protein	Sjp_0215040
comp16703_c0_seq1	Hypothetical protein	Sjp_0308490
comp23691_c0_seq1	Hypothetical protein	Sjp_0217750
comp25217_c0_seq1	Hypothetical protein	Sjp_0217750
comp27573_c0_seq1	Hypothetical protein	Sjp_0024010
comp3742_c0_seq1	Hypothetical protein	Sjp_0103610
comp41341_c0_seq1	Hypothetical protein	Sjp_0135070
comp5599_c0_seq1	Hypothetical protein	Sjp_0219430
comp5825_c0_seq1	Hypothetical protein	Sjp_0213810
comp8127_c0_seq1	Hypothetical protein	Sjp_0217540
Fcomp4601_c0_seq1			Sha_200276	Smp_083800
Fcomp4907_c0_seq3				Smp_014610
Fcomp5200_c0_seq1
Fcomp4907_c0_seq2
comp14290_c0_seq1
