# Supplementary material for: Dynamic transcriptomes identify biogenic amines and insect-like hormonal regulation for mediating reproduction in Schistosoma japonicum
Source: Nat Commun. 2017 Mar 13;8:14693. doi: 10.1038/ncomms14693 (PMC5355954; doi:10.1038/ncomms14693)
Supplement: Supplementary Data 9 — Differentially expressed transcripts at adjacent time points from 14-26 dpi. [file ncomms14693-s10.xlsx]

## Sheet: Sheet1
Supplementary Data 9. Differentially expressed transcripts at adjacent time points from 14-26 dpi.
Sex	Transcript	Pattern (U-up regulated, D-down regulated, o-consistent)
F	Fcomp4353_c0_seq1	UUUUoo
F	Fcomp4601_c0_seq1	UUUUoo
F	comp1737_c0_seq2	UUoooo
F	comp2531_c0_seq1	UooUoo
F	Fcomp28838_c0_seq1	UooUoo
F	Fcomp4678_c0_seq1	UooUoo
F	comp10115_c0_seq1	Uooooo
F	comp10407_c0_seq1	Uooooo
F	comp1066_c0_seq1	Uooooo
F	comp1066_c0_seq2	Uooooo
F	comp1105_c0_seq1	Uooooo
F	comp1137_c0_seq1	Uooooo
F	comp12317_c0_seq1	Uooooo
F	comp12537_c0_seq1	Uooooo
F	comp12724_c0_seq1	Uooooo
F	comp13434_c0_seq1	Uooooo
F	comp15700_c0_seq1	Uooooo
F	comp16640_c0_seq1	Uooooo
F	comp1737_c0_seq1	Uooooo
F	comp17696_c0_seq1	Uooooo
F	comp19113_c0_seq1	Uooooo
F	comp20029_c0_seq1	Uooooo
F	comp23852_c0_seq1	Uooooo
F	comp24607_c0_seq1	Uooooo
F	comp25771_c0_seq1	Uooooo
F	comp28554_c0_seq1	Uooooo
F	comp30338_c0_seq1	Uooooo
F	comp31536_c0_seq1	Uooooo
F	comp32586_c0_seq1	Uooooo
F	comp33841_c0_seq1	Uooooo
F	comp36079_c0_seq1	Uooooo
F	comp3622_c0_seq1	Uooooo
F	comp36836_c0_seq1	Uooooo
F	comp3761_c0_seq1	Uooooo
F	comp42358_c0_seq1	Uooooo
F	comp43690_c0_seq1	Uooooo
F	comp4577_c0_seq1	Uooooo
F	comp6226_c0_seq1	Uooooo
F	comp6226_c0_seq2	Uooooo
F	comp6226_c0_seq3	Uooooo
F	comp6360_c1_seq3	Uooooo
F	comp6397_c0_seq35	Uooooo
F	comp7417_c0_seq1	Uooooo
F	comp8119_c0_seq1	Uooooo
F	comp8968_c0_seq1	Uooooo
F	comp928_c0_seq1	Uooooo
F	comp9531_c0_seq1	Uooooo
F	Fcomp13651_c0_seq1	Uooooo
F	Fcomp14487_c0_seq1	Uooooo
F	Fcomp2410_c0_seq2	Uooooo
F	Fcomp3140_c0_seq1	Uooooo
F	Fcomp32537_c0_seq1	Uooooo
F	Fcomp44561_c0_seq1	Uooooo
F	Fcomp4657_c0_seq1	Uooooo
F	comp14999_c0_seq1	UooooD
F	comp23683_c0_seq1	UooooD
F	comp26091_c0_seq1	UooooD
F	comp3795_c0_seq1	UooooD
F	comp5442_c0_seq1	UooooD
F	comp6397_c0_seq12	UooooD
F	comp6397_c0_seq25	UooooD
F	comp2561_c0_seq1	UooDoo
F	comp26469_c0_seq1	UooDoo
F	Fcomp45487_c0_seq1	UooDoo
F	comp14015_c0_seq1	UoDooo
F	comp17316_c0_seq1	oUooUo
F	comp23013_c0_seq1	oUoooo
F	comp29273_c0_seq1	ooUUoo
F	comp5498_c0_seq1	ooUUoo
F	comp5599_c0_seq1	ooUUoo
F	Fcomp20219_c0_seq1	ooUUoo
F	Fcomp2548_c0_seq1	ooUUoo
F	Fcomp3205_c0_seq1	ooUUoo
F	Fcomp4120_c0_seq1	ooUUoo
F	Fcomp4770_c0_seq1	ooUUoo
F	Fcomp4844_c0_seq1	ooUUoo
F	Fcomp4848_c0_seq1	ooUUoo
F	Fcomp5476_c0_seq1	ooUUoo
F	Fcomp5559_c0_seq2	ooUUoo
F	Fcomp5647_c0_seq1	ooUUoo
F	Fcomp6225_c0_seq1	ooUUoo
F	Fcomp8153_c0_seq1	ooUUoo
F	Fcomp9546_c0_seq1	ooUUoo
F	Fcomp3923_c0_seq1	ooUUoD
F	Fcomp7672_c0_seq1	ooUUoD
F	comp17896_c0_seq1	ooUooo
F	comp17989_c0_seq1	ooUooo
F	comp21292_c0_seq1	ooUooo
F	comp21603_c0_seq1	ooUooo
F	comp24481_c0_seq1	ooUooo
F	comp29309_c0_seq1	ooUooo
F	comp5229_c0_seq1	ooUooo
F	comp5843_c0_seq1	ooUooo
F	comp5966_c0_seq1	ooUooo
F	Fcomp10319_c0_seq1	ooUooo
F	Fcomp20280_c0_seq1	ooUooo
F	Fcomp23222_c0_seq1	ooUooo
F	Fcomp3311_c0_seq1	ooUooo
F	Fcomp5619_c0_seq1	ooUooo
F	Fcomp8085_c0_seq1	ooUooo
F	comp15249_c0_seq1	ooUooD
F	comp24665_c0_seq1	ooUooD
F	comp30938_c0_seq1	ooUooD
F	comp46539_c0_seq1	ooUooD
F	Fcomp1245_c0_seq1	ooUooD
F	Fcomp28961_c0_seq1	ooUooD
F	Fcomp52815_c0_seq1	ooUooD
F	Fcomp8954_c0_seq1	oooUUo
F	comp16703_c0_seq1	oooUoU
F	comp24279_c0_seq1	oooUoU
F	comp3501_c0_seq1	oooUoU
F	comp3917_c0_seq1	oooUoU
F	comp4139_c0_seq1	oooUoU
F	comp4233_c0_seq1	oooUoU
F	comp4745_c0_seq1	oooUoU
F	comp5825_c0_seq1	oooUoU
F	comp6909_c0_seq1	oooUoU
F	Fcomp44297_c0_seq1	oooUoU
F	Fcomp830_c0_seq1	oooUoU
F	Fcomp830_c0_seq2	oooUoU
F	Fcomp9334_c0_seq1	oooUoU
F	comp11366_c0_seq1	oooUoo
F	comp1141_c0_seq1	oooUoo
F	comp11647_c0_seq1	oooUoo
F	comp11734_c0_seq1	oooUoo
F	comp11753_c0_seq1	oooUoo
F	comp12424_c0_seq1	oooUoo
F	comp12736_c0_seq1	oooUoo
F	comp1361_c0_seq1	oooUoo
F	comp13682_c0_seq1	oooUoo
F	comp14290_c0_seq1	oooUoo
F	comp14633_c0_seq1	oooUoo
F	comp14663_c0_seq1	oooUoo
F	comp1627_c0_seq1	oooUoo
F	comp1632_c0_seq1	oooUoo
F	comp16374_c0_seq1	oooUoo
F	comp1643_c0_seq1	oooUoo
F	comp16632_c0_seq1	oooUoo
F	comp1807_c0_seq1	oooUoo
F	comp19068_c0_seq1	oooUoo
F	comp19100_c0_seq1	oooUoo
F	comp1957_c0_seq1	oooUoo
F	comp1985_c0_seq1	oooUoo
F	comp20346_c0_seq1	oooUoo
F	comp20456_c0_seq1	oooUoo
F	comp2151_c0_seq1	oooUoo
F	comp22168_c0_seq1	oooUoo
F	comp22584_c0_seq1	oooUoo
F	comp22828_c0_seq1	oooUoo
F	comp2356_c0_seq1	oooUoo
F	comp23691_c0_seq1	oooUoo
F	comp24274_c0_seq1	oooUoo
F	comp25141_c0_seq1	oooUoo
F	comp25217_c0_seq1	oooUoo
F	comp2703_c0_seq1	oooUoo
F	comp27069_c0_seq1	oooUoo
F	comp27573_c0_seq1	oooUoo
F	comp28084_c0_seq1	oooUoo
F	comp2981_c0_seq1	oooUoo
F	comp31453_c0_seq1	oooUoo
F	comp32881_c0_seq1	oooUoo
F	comp33194_c0_seq1	oooUoo
F	comp34064_c0_seq1	oooUoo
F	comp3421_c0_seq1	oooUoo
F	comp3435_c0_seq1	oooUoo
F	comp36783_c0_seq1	oooUoo
F	comp373_c0_seq1	oooUoo
F	comp3742_c0_seq1	oooUoo
F	comp38940_c0_seq1	oooUoo
F	comp4014_c0_seq1	oooUoo
F	comp41113_c0_seq1	oooUoo
F	comp41341_c0_seq1	oooUoo
F	comp42162_c0_seq1	oooUoo
F	comp43206_c0_seq1	oooUoo
F	comp4330_c0_seq1	oooUoo
F	comp4334_c0_seq1	oooUoo
F	comp43421_c0_seq1	oooUoo
F	comp4361_c0_seq1	oooUoo
F	comp4409_c0_seq1	oooUoo
F	comp4703_c0_seq1	oooUoo
F	comp4786_c0_seq1	oooUoo
F	comp4786_c0_seq2	oooUoo
F	comp4786_c0_seq3	oooUoo
F	comp4786_c0_seq4	oooUoo
F	comp4894_c0_seq1	oooUoo
F	comp5101_c0_seq1	oooUoo
F	comp5132_c0_seq1	oooUoo
F	comp52052_c0_seq1	oooUoo
F	comp5270_c0_seq1	oooUoo
F	comp5274_c0_seq1	oooUoo
F	comp5752_c0_seq1	oooUoo
F	comp6422_c0_seq1	oooUoo
F	comp6753_c0_seq1	oooUoo
F	comp6995_c0_seq1	oooUoo
F	comp7015_c0_seq1	oooUoo
F	comp7370_c0_seq1	oooUoo
F	comp8097_c0_seq1	oooUoo
F	comp8127_c0_seq1	oooUoo
F	comp8811_c0_seq1	oooUoo
F	comp9359_c0_seq1	oooUoo
F	Fcomp10175_c0_seq1	oooUoo
F	Fcomp10246_c0_seq1	oooUoo
F	Fcomp10289_c0_seq1	oooUoo
F	Fcomp10324_c0_seq1	oooUoo
F	Fcomp1035_c0_seq1	oooUoo
F	Fcomp10497_c0_seq1	oooUoo
F	Fcomp10846_c0_seq1	oooUoo
F	Fcomp11018_c0_seq1	oooUoo
F	Fcomp11099_c0_seq1	oooUoo
F	Fcomp1191_c0_seq1	oooUoo
F	Fcomp12232_c0_seq1	oooUoo
F	Fcomp12259_c0_seq1	oooUoo
F	Fcomp1235_c0_seq1	oooUoo
F	Fcomp1240_c0_seq1	oooUoo
F	Fcomp12452_c0_seq1	oooUoo
F	Fcomp12690_c0_seq1	oooUoo
F	Fcomp12919_c0_seq1	oooUoo
F	Fcomp13110_c0_seq1	oooUoo
F	Fcomp13612_c0_seq1	oooUoo
F	Fcomp13630_c0_seq1	oooUoo
F	Fcomp13902_c0_seq1	oooUoo
F	Fcomp14287_c0_seq1	oooUoo
F	Fcomp14402_c0_seq1	oooUoo
F	Fcomp1441_c0_seq1	oooUoo
F	Fcomp14563_c0_seq1	oooUoo
F	Fcomp14713_c0_seq1	oooUoo
F	Fcomp1474_c0_seq1	oooUoo
F	Fcomp1627_c0_seq1	oooUoo
F	Fcomp16449_c0_seq1	oooUoo
F	Fcomp16620_c0_seq1	oooUoo
F	Fcomp1715_c0_seq1	oooUoo
F	Fcomp1717_c0_seq1	oooUoo
F	Fcomp17229_c0_seq1	oooUoo
F	Fcomp1725_c0_seq2	oooUoo
F	Fcomp17278_c0_seq1	oooUoo
F	Fcomp17318_c0_seq1	oooUoo
F	Fcomp17533_c0_seq1	oooUoo
F	Fcomp18272_c0_seq1	oooUoo
F	Fcomp1828_c0_seq1	oooUoo
F	Fcomp18345_c0_seq1	oooUoo
F	Fcomp18439_c0_seq1	oooUoo
F	Fcomp18701_c0_seq1	oooUoo
F	Fcomp1889_c0_seq1	oooUoo
F	Fcomp19965_c0_seq1	oooUoo
F	Fcomp20355_c0_seq1	oooUoo
F	Fcomp2057_c0_seq1	oooUoo
F	Fcomp2099_c0_seq1	oooUoo
F	Fcomp2109_c0_seq1	oooUoo
F	Fcomp21202_c0_seq1	oooUoo
F	Fcomp21504_c0_seq1	oooUoo
F	Fcomp21609_c0_seq1	oooUoo
F	Fcomp21943_c0_seq1	oooUoo
F	Fcomp2259_c0_seq1	oooUoo
F	Fcomp23056_c0_seq1	oooUoo
F	Fcomp2321_c0_seq1	oooUoo
F	Fcomp23213_c0_seq1	oooUoo
F	Fcomp23573_c0_seq1	oooUoo
F	Fcomp2395_c0_seq1	oooUoo
F	Fcomp2423_c0_seq1	oooUoo
F	Fcomp24393_c0_seq1	oooUoo
F	Fcomp2462_c0_seq1	oooUoo
F	Fcomp2514_c0_seq1	oooUoo
F	Fcomp2539_c0_seq1	oooUoo
F	Fcomp2665_c0_seq1	oooUoo
F	Fcomp27106_c0_seq1	oooUoo
F	Fcomp27241_c0_seq1	oooUoo
F	Fcomp27328_c0_seq1	oooUoo
F	Fcomp27346_c0_seq1	oooUoo
F	Fcomp2761_c0_seq1	oooUoo
F	Fcomp27617_c0_seq1	oooUoo
F	Fcomp2776_c0_seq1	oooUoo
F	Fcomp27774_c0_seq1	oooUoo
F	Fcomp27870_c0_seq1	oooUoo
F	Fcomp2804_c0_seq1	oooUoo
F	Fcomp28285_c0_seq1	oooUoo
F	Fcomp28359_c0_seq1	oooUoo
F	Fcomp28482_c0_seq1	oooUoo
F	Fcomp2955_c0_seq1	oooUoo
F	Fcomp2976_c0_seq1	oooUoo
F	Fcomp29834_c0_seq1	oooUoo
F	Fcomp29984_c0_seq1	oooUoo
F	Fcomp29998_c0_seq1	oooUoo
F	Fcomp30443_c0_seq1	oooUoo
F	Fcomp30542_c0_seq1	oooUoo
F	Fcomp31007_c0_seq1	oooUoo
F	Fcomp31503_c0_seq1	oooUoo
F	Fcomp3167_c0_seq1	oooUoo
F	Fcomp3225_c0_seq1	oooUoo
F	Fcomp3267_c0_seq3	oooUoo
F	Fcomp32872_c0_seq1	oooUoo
F	Fcomp3324_c0_seq1	oooUoo
F	Fcomp3326_c0_seq1	oooUoo
F	Fcomp35565_c0_seq1	oooUoo
F	Fcomp3616_c0_seq1	oooUoo
F	Fcomp3616_c0_seq2	oooUoo
F	Fcomp3685_c0_seq1	oooUoo
F	Fcomp3719_c0_seq1	oooUoo
F	Fcomp3740_c0_seq1	oooUoo
F	Fcomp3757_c0_seq1	oooUoo
F	Fcomp3779_c0_seq1	oooUoo
F	Fcomp3893_c0_seq1	oooUoo
F	Fcomp3893_c0_seq2	oooUoo
F	Fcomp3913_c0_seq1	oooUoo
F	Fcomp4019_c0_seq1	oooUoo
F	Fcomp4112_c0_seq1	oooUoo
F	Fcomp41405_c0_seq1	oooUoo
F	Fcomp4199_c0_seq1	oooUoo
F	Fcomp4218_c0_seq1	oooUoo
F	Fcomp4230_c0_seq1	oooUoo
F	Fcomp4243_c0_seq1	oooUoo
F	Fcomp429_c0_seq1	oooUoo
F	Fcomp4335_c0_seq1	oooUoo
F	Fcomp44018_c0_seq1	oooUoo
F	Fcomp4455_c0_seq1	oooUoo
F	Fcomp4491_c0_seq1	oooUoo
F	Fcomp45507_c0_seq1	oooUoo
F	Fcomp45805_c0_seq1	oooUoo
F	Fcomp4678_c0_seq2	oooUoo
F	Fcomp4679_c0_seq1	oooUoo
F	Fcomp4703_c0_seq1	oooUoo
F	Fcomp4747_c0_seq1	oooUoo
F	Fcomp4907_c0_seq1	oooUoo
F	Fcomp4907_c0_seq2	oooUoo
F	Fcomp4907_c0_seq3	oooUoo
F	Fcomp5169_c0_seq1	oooUoo
F	Fcomp5200_c0_seq1	oooUoo
F	Fcomp5224_c0_seq1	oooUoo
F	Fcomp5293_c0_seq2	oooUoo
F	Fcomp5337_c0_seq1	oooUoo
F	Fcomp5337_c0_seq2	oooUoo
F	Fcomp5357_c0_seq1	oooUoo
F	Fcomp5434_c0_seq1	oooUoo
F	Fcomp5536_c0_seq1	oooUoo
F	Fcomp5536_c0_seq2	oooUoo
F	Fcomp5536_c0_seq3	oooUoo
F	Fcomp5555_c0_seq1	oooUoo
F	Fcomp5559_c0_seq1	oooUoo
F	Fcomp5622_c0_seq1	oooUoo
F	Fcomp5665_c0_seq1	oooUoo
F	Fcomp5678_c0_seq1	oooUoo
F	Fcomp5691_c0_seq1	oooUoo
F	Fcomp5691_c0_seq2	oooUoo
F	Fcomp5691_c0_seq3	oooUoo
F	Fcomp5691_c0_seq4	oooUoo
F	Fcomp5700_c0_seq1	oooUoo
F	Fcomp5700_c0_seq10	oooUoo
F	Fcomp5700_c0_seq2	oooUoo
F	Fcomp5700_c0_seq3	oooUoo
F	Fcomp5700_c0_seq4	oooUoo
F	Fcomp5700_c0_seq5	oooUoo
F	Fcomp5700_c0_seq6	oooUoo
F	Fcomp5700_c0_seq7	oooUoo
F	Fcomp5700_c0_seq8	oooUoo
F	Fcomp5700_c0_seq9	oooUoo
F	Fcomp6291_c0_seq1	oooUoo
F	Fcomp6513_c0_seq1	oooUoo
F	Fcomp6602_c0_seq1	oooUoo
F	Fcomp6755_c0_seq1	oooUoo
F	Fcomp681_c0_seq1	oooUoo
F	Fcomp6889_c0_seq1	oooUoo
F	Fcomp7088_c0_seq1	oooUoo
F	Fcomp7150_c0_seq1	oooUoo
F	Fcomp7200_c0_seq1	oooUoo
F	Fcomp7320_c0_seq1	oooUoo
F	Fcomp7351_c0_seq1	oooUoo
F	Fcomp7454_c0_seq1	oooUoo
F	Fcomp7997_c0_seq1	oooUoo
F	Fcomp8127_c0_seq1	oooUoo
F	Fcomp8133_c0_seq1	oooUoo
F	Fcomp8514_c0_seq1	oooUoo
F	Fcomp8675_c0_seq1	oooUoo
F	Fcomp8720_c0_seq1	oooUoo
F	Fcomp8883_c0_seq1	oooUoo
F	Fcomp895_c0_seq1	oooUoo
F	Fcomp9149_c0_seq1	oooUoo
F	Fcomp9154_c0_seq1	oooUoo
F	Fcomp9201_c0_seq1	oooUoo
F	Fcomp9325_c0_seq1	oooUoo
F	Fcomp9367_c0_seq1	oooUoo
F	Fcomp9585_c0_seq1	oooUoo
F	Fcomp968_c0_seq1	oooUoo
F	Fcomp9712_c0_seq1	oooUoo
F	Fcomp9758_c0_seq1	oooUoo
F	Fcomp9766_c0_seq1	oooUoo
F	Fcomp9880_c0_seq1	oooUoo
F	comp18436_c0_seq1	oooUoD
F	Fcomp30871_c0_seq1	oooUoD
F	comp28785_c0_seq1	ooooUo
F	comp29688_c0_seq1	ooooUo
F	comp42269_c0_seq1	ooooUo
F	Fcomp11417_c0_seq1	ooooUo
F	Fcomp11643_c0_seq1	ooooUo
F	Fcomp22983_c0_seq1	ooooUo
F	Fcomp24066_c0_seq1	ooooUo
F	comp1341_c0_seq1	oooooU
F	comp1619_c0_seq1	oooooU
F	comp1636_c0_seq1	oooooU
F	comp1649_c0_seq1	oooooU
F	comp18149_c0_seq1	oooooU
F	comp4954_c0_seq1	oooooU
F	comp5168_c0_seq1	oooooU
F	comp5168_c0_seq2	oooooU
F	comp5517_c0_seq1	oooooU
F	comp7273_c0_seq1	oooooU
F	Fcomp1052_c0_seq1	oooooU
F	Fcomp15090_c0_seq1	oooooU
F	Fcomp1576_c0_seq1	oooooU
F	Fcomp1630_c0_seq1	oooooU
F	Fcomp18423_c0_seq1	oooooU
F	Fcomp22795_c0_seq1	oooooU
F	Fcomp23014_c0_seq1	oooooU
F	Fcomp6524_c0_seq1	oooooU
F	comp16151_c0_seq1	DooDoo
F	comp25152_c0_seq1	DooDoo
F	comp3056_c0_seq1	DooDoo
F	comp18659_c0_seq1	DooooD
F	comp25453_c0_seq1	DooooD
F	comp27754_c0_seq1	DooooD
F	comp30567_c0_seq1	DooooD
F	comp39508_c0_seq1	DooooD
F	Fcomp26335_c0_seq1	DooooD
F	Fcomp4228_c0_seq1	DooooD
F	Fcomp4228_c0_seq2	DooooD
F	Fcomp4228_c0_seq3	DooooD
F	comp10_c0_seq1	Dooooo
F	comp16445_c0_seq1	Dooooo
F	comp19895_c0_seq1	Dooooo
F	comp2106_c0_seq1	Dooooo
F	comp248_c0_seq1	Dooooo
F	comp26025_c0_seq1	Dooooo
F	comp26645_c0_seq1	Dooooo
F	comp28195_c0_seq1	Dooooo
F	comp34350_c0_seq1	Dooooo
F	comp35599_c0_seq1	Dooooo
F	comp41887_c0_seq1	Dooooo
F	comp5872_c0_seq1	Dooooo
F	comp5958_c0_seq1	Dooooo
F	comp6311_c0_seq3	Dooooo
F	Fcomp12718_c0_seq1	Dooooo
F	Fcomp18783_c0_seq1	Dooooo
F	Fcomp23556_c0_seq1	Dooooo
F	Fcomp33837_c0_seq1	Dooooo
F	Fcomp41805_c0_seq1	Dooooo
F	Fcomp41829_c0_seq1	Dooooo
F	comp2739_c0_seq1	DoooUD
F	comp11121_c0_seq1	DoUDoD
F	Fcomp23436_c0_seq1	DoUooo
F	comp19256_c0_seq1	DUoooo
F	comp36667_c0_seq1	oDoooo
F	comp38334_c0_seq1	oDoooo
F	Fcomp26394_c0_seq1	oDoooo
F	comp16260_c0_seq1	oDoUoo
F	comp10449_c0_seq1	oDUooo
F	Fcomp17800_c0_seq1	oDUUoo
F	Fcomp3021_c0_seq1	oDUUoo
F	comp3792_c0_seq1	ooDDoD
F	comp29214_c0_seq1	ooDDoo
F	comp125_c0_seq1	ooDooD
F	comp2576_c0_seq1	ooDooD
F	comp388_c0_seq1	ooDooD
F	comp40514_c0_seq1	ooDooD
F	Fcomp34943_c0_seq1	ooDooD
F	comp1631_c0_seq1	ooDooo
F	comp1631_c0_seq2	ooDooo
F	comp24928_c0_seq1	ooDooo
F	comp29840_c0_seq1	ooDooo
F	comp32860_c0_seq1	ooDooo
F	comp34049_c0_seq1	ooDooo
F	comp34499_c0_seq1	ooDooo
F	comp35914_c0_seq1	ooDooo
F	comp37538_c0_seq1	ooDooo
F	comp3868_c0_seq1	ooDooo
F	Fcomp14432_c0_seq1	ooDooo
F	Fcomp36339_c0_seq1	ooDooo
F	Fcomp45656_c0_seq1	ooDooo
F	Fcomp8609_c0_seq1	ooDooo
F	comp12167_c0_seq1	oooDDD
F	comp20823_c0_seq1	oooDDo
F	comp31439_c0_seq1	oooDDo
F	comp33885_c0_seq1	oooDDo
F	comp3405_c0_seq1	oooDDo
F	comp10074_c0_seq1	oooDoD
F	comp10089_c0_seq1	oooDoD
F	comp10096_c0_seq1	oooDoD
F	comp1013_c0_seq1	oooDoD
F	comp10156_c0_seq1	oooDoD
F	comp10218_c0_seq1	oooDoD
F	comp10241_c0_seq1	oooDoD
F	comp10253_c0_seq1	oooDoD
F	comp1034_c0_seq1	oooDoD
F	comp10345_c0_seq1	oooDoD
F	comp1037_c0_seq1	oooDoD
F	comp10403_c0_seq1	oooDoD
F	comp10406_c0_seq1	oooDoD
F	comp1053_c0_seq1	oooDoD
F	comp10544_c0_seq1	oooDoD
F	comp10547_c0_seq1	oooDoD
F	comp10551_c0_seq1	oooDoD
F	comp1056_c0_seq1	oooDoD
F	comp10692_c0_seq1	oooDoD
F	comp10713_c0_seq1	oooDoD
F	comp10735_c0_seq1	oooDoD
F	comp10796_c0_seq1	oooDoD
F	comp10908_c0_seq1	oooDoD
F	comp10954_c0_seq1	oooDoD
F	comp10963_c0_seq1	oooDoD
F	comp10997_c0_seq1	oooDoD
F	comp11008_c0_seq1	oooDoD
F	comp11014_c0_seq1	oooDoD
F	comp11019_c0_seq1	oooDoD
F	comp11025_c0_seq1	oooDoD
F	comp1104_c0_seq1	oooDoD
F	comp11048_c0_seq1	oooDoD
F	comp11056_c0_seq1	oooDoD
F	comp1108_c0_seq1	oooDoD
F	comp11080_c0_seq1	oooDoD
F	comp11095_c0_seq1	oooDoD
F	comp11101_c0_seq1	oooDoD
F	comp11126_c0_seq1	oooDoD
F	comp11164_c0_seq1	oooDoD
F	comp11199_c0_seq1	oooDoD
F	comp11299_c0_seq1	oooDoD
F	comp11321_c0_seq1	oooDoD
F	comp11368_c0_seq1	oooDoD
F	comp11371_c0_seq1	oooDoD
F	comp11440_c0_seq1	oooDoD
F	comp11444_c0_seq1	oooDoD
F	comp1148_c0_seq1	oooDoD
F	comp11509_c0_seq1	oooDoD
F	comp11512_c0_seq1	oooDoD
F	comp11541_c0_seq1	oooDoD
F	comp11578_c0_seq1	oooDoD
F	comp11598_c0_seq1	oooDoD
F	comp11636_c0_seq1	oooDoD
F	comp11657_c0_seq1	oooDoD
F	comp11666_c0_seq1	oooDoD
F	comp11686_c0_seq1	oooDoD
F	comp11718_c0_seq1	oooDoD
F	comp1173_c0_seq1	oooDoD
F	comp11758_c0_seq1	oooDoD
F	comp11824_c0_seq1	oooDoD
F	comp11843_c0_seq1	oooDoD
F	comp11857_c0_seq1	oooDoD
F	comp11917_c0_seq1	oooDoD
F	comp11921_c0_seq1	oooDoD
F	comp11963_c0_seq1	oooDoD
F	comp11968_c0_seq1	oooDoD
F	comp11980_c0_seq1	oooDoD
F	comp11990_c0_seq1	oooDoD
F	comp11996_c0_seq1	oooDoD
F	comp11997_c0_seq1	oooDoD
F	comp12083_c0_seq1	oooDoD
F	comp12180_c0_seq1	oooDoD
F	comp12197_c0_seq1	oooDoD
F	comp12244_c0_seq1	oooDoD
F	comp1227_c0_seq1	oooDoD
F	comp1231_c0_seq1	oooDoD
F	comp12310_c0_seq1	oooDoD
F	comp12321_c0_seq1	oooDoD
F	comp12378_c0_seq1	oooDoD
F	comp12392_c0_seq1	oooDoD
F	comp12399_c0_seq1	oooDoD
F	comp12401_c0_seq1	oooDoD
F	comp12434_c0_seq1	oooDoD
F	comp12465_c0_seq1	oooDoD
F	comp12495_c0_seq1	oooDoD
F	comp12581_c0_seq1	oooDoD
F	comp12611_c0_seq1	oooDoD
F	comp12653_c0_seq1	oooDoD
F	comp12654_c0_seq1	oooDoD
F	comp12656_c0_seq1	oooDoD
F	comp1269_c0_seq1	oooDoD
F	comp12729_c0_seq1	oooDoD
F	comp1273_c0_seq1	oooDoD
F	comp1288_c0_seq1	oooDoD
F	comp12897_c0_seq1	oooDoD
F	comp12909_c0_seq1	oooDoD
F	comp12915_c0_seq1	oooDoD
F	comp12957_c0_seq1	oooDoD
F	comp12979_c0_seq1	oooDoD
F	comp12990_c0_seq1	oooDoD
F	comp13136_c0_seq1	oooDoD
F	comp13232_c0_seq1	oooDoD
F	comp13257_c0_seq1	oooDoD
F	comp13271_c0_seq1	oooDoD
F	comp13291_c0_seq1	oooDoD
F	comp13338_c0_seq1	oooDoD
F	comp13517_c0_seq1	oooDoD
F	comp13532_c0_seq1	oooDoD
F	comp13606_c0_seq1	oooDoD
F	comp13624_c0_seq1	oooDoD
F	comp13634_c0_seq1	oooDoD
F	comp13657_c0_seq1	oooDoD
F	comp137_c0_seq1	oooDoD
F	comp13755_c0_seq1	oooDoD
F	comp13760_c0_seq1	oooDoD
F	comp13763_c0_seq1	oooDoD
F	comp13769_c0_seq1	oooDoD
F	comp13803_c0_seq1	oooDoD
F	comp13818_c0_seq1	oooDoD
F	comp13920_c0_seq1	oooDoD
F	comp13961_c0_seq1	oooDoD
F	comp13982_c0_seq1	oooDoD
F	comp14001_c0_seq1	oooDoD
F	comp14017_c0_seq1	oooDoD
F	comp14041_c0_seq1	oooDoD
F	comp1408_c0_seq1	oooDoD
F	comp14102_c0_seq1	oooDoD
F	comp14116_c0_seq1	oooDoD
F	comp14140_c0_seq1	oooDoD
F	comp14197_c0_seq1	oooDoD
F	comp14200_c0_seq1	oooDoD
F	comp14280_c0_seq1	oooDoD
F	comp14291_c0_seq1	oooDoD
F	comp14311_c0_seq1	oooDoD
F	comp14318_c0_seq1	oooDoD
F	comp14325_c0_seq1	oooDoD
F	comp14336_c0_seq1	oooDoD
F	comp14346_c0_seq1	oooDoD
F	comp14357_c0_seq1	oooDoD
F	comp14428_c0_seq1	oooDoD
F	comp14450_c0_seq1	oooDoD
F	comp14455_c0_seq1	oooDoD
F	comp1448_c0_seq1	oooDoD
F	comp1453_c0_seq1	oooDoD
F	comp14533_c0_seq1	oooDoD
F	comp14541_c0_seq1	oooDoD
F	comp14542_c0_seq1	oooDoD
F	comp14584_c0_seq1	oooDoD
F	comp14645_c0_seq1	oooDoD
F	comp14674_c0_seq1	oooDoD
F	comp14756_c0_seq1	oooDoD
F	comp14762_c0_seq1	oooDoD
F	comp14789_c0_seq1	oooDoD
F	comp14829_c0_seq1	oooDoD
F	comp14836_c0_seq1	oooDoD
F	comp14869_c0_seq1	oooDoD
F	comp14898_c0_seq1	oooDoD
F	comp1492_c0_seq1	oooDoD
F	comp1496_c0_seq1	oooDoD
F	comp15102_c0_seq1	oooDoD
F	comp1513_c0_seq1	oooDoD
F	comp15161_c0_seq1	oooDoD
F	comp1520_c0_seq1	oooDoD
F	comp15352_c0_seq1	oooDoD
F	comp15378_c0_seq1	oooDoD
F	comp15406_c0_seq1	oooDoD
F	comp15486_c0_seq1	oooDoD
F	comp15490_c0_seq1	oooDoD
F	comp15602_c0_seq1	oooDoD
F	comp15677_c0_seq1	oooDoD
F	comp15683_c0_seq1	oooDoD
F	comp15696_c0_seq1	oooDoD
F	comp15917_c0_seq1	oooDoD
F	comp15929_c0_seq1	oooDoD
F	comp15967_c0_seq1	oooDoD
F	comp16106_c0_seq1	oooDoD
F	comp16211_c0_seq1	oooDoD
F	comp16248_c0_seq1	oooDoD
F	comp16264_c0_seq1	oooDoD
F	comp16299_c0_seq1	oooDoD
F	comp16316_c0_seq1	oooDoD
F	comp16375_c0_seq1	oooDoD
F	comp16376_c0_seq1	oooDoD
F	comp16458_c0_seq1	oooDoD
F	comp16572_c0_seq1	oooDoD
F	comp16661_c0_seq1	oooDoD
F	comp16695_c0_seq1	oooDoD
F	comp16743_c0_seq1	oooDoD
F	comp16761_c0_seq1	oooDoD
F	comp16775_c0_seq1	oooDoD
F	comp16828_c0_seq1	oooDoD
F	comp16916_c0_seq1	oooDoD
F	comp16944_c0_seq1	oooDoD
F	comp1696_c0_seq1	oooDoD
F	comp16990_c0_seq1	oooDoD
F	comp17017_c0_seq1	oooDoD
F	comp17070_c0_seq1	oooDoD
F	comp17080_c0_seq1	oooDoD
F	comp17091_c0_seq1	oooDoD
F	comp17096_c0_seq1	oooDoD
F	comp17130_c0_seq1	oooDoD
F	comp17136_c0_seq1	oooDoD
F	comp17201_c0_seq1	oooDoD
F	comp17217_c0_seq1	oooDoD
F	comp17263_c0_seq1	oooDoD
F	comp17278_c0_seq1	oooDoD
F	comp1732_c0_seq1	oooDoD
F	comp17445_c0_seq1	oooDoD
F	comp175_c0_seq2	oooDoD
F	comp1755_c0_seq1	oooDoD
F	comp1756_c0_seq1	oooDoD
F	comp17576_c0_seq1	oooDoD
F	comp17578_c0_seq1	oooDoD
F	comp17619_c0_seq1	oooDoD
F	comp17642_c0_seq1	oooDoD
F	comp17705_c0_seq1	oooDoD
F	comp17724_c0_seq1	oooDoD
F	comp17743_c0_seq1	oooDoD
F	comp17777_c0_seq1	oooDoD
F	comp17801_c0_seq1	oooDoD
F	comp17884_c0_seq1	oooDoD
F	comp17886_c0_seq1	oooDoD
F	comp17996_c0_seq1	oooDoD
F	comp18040_c0_seq1	oooDoD
F	comp18067_c0_seq1	oooDoD
F	comp18090_c0_seq1	oooDoD
F	comp18106_c0_seq1	oooDoD
F	comp18144_c0_seq1	oooDoD
F	comp18153_c0_seq1	oooDoD
F	comp18199_c0_seq1	oooDoD
F	comp18225_c0_seq1	oooDoD
F	comp18241_c0_seq1	oooDoD
F	comp18267_c0_seq1	oooDoD
F	comp18308_c0_seq1	oooDoD
F	comp18349_c0_seq1	oooDoD
F	comp18365_c0_seq1	oooDoD
F	comp18367_c0_seq1	oooDoD
F	comp18442_c0_seq1	oooDoD
F	comp18488_c0_seq1	oooDoD
F	comp18499_c0_seq1	oooDoD
F	comp18500_c0_seq1	oooDoD
F	comp18575_c0_seq1	oooDoD
F	comp18605_c0_seq1	oooDoD
F	comp18608_c0_seq1	oooDoD
F	comp18615_c0_seq1	oooDoD
F	comp18626_c0_seq1	oooDoD
F	comp1863_c0_seq1	oooDoD
F	comp18639_c0_seq1	oooDoD
F	comp18672_c0_seq1	oooDoD
F	comp18723_c0_seq1	oooDoD
F	comp18743_c0_seq1	oooDoD
F	comp18761_c0_seq1	oooDoD
F	comp18830_c0_seq1	oooDoD
F	comp18845_c0_seq1	oooDoD
F	comp18881_c0_seq1	oooDoD
F	comp18911_c0_seq1	oooDoD
F	comp1894_c0_seq1	oooDoD
F	comp18945_c0_seq1	oooDoD
F	comp19193_c0_seq1	oooDoD
F	comp19207_c0_seq1	oooDoD
F	comp19227_c0_seq1	oooDoD
F	comp1923_c0_seq1	oooDoD
F	comp19311_c0_seq1	oooDoD
F	comp19331_c0_seq1	oooDoD
F	comp1936_c0_seq1	oooDoD
F	comp19407_c0_seq1	oooDoD
F	comp19420_c0_seq1	oooDoD
F	comp19428_c0_seq1	oooDoD
F	comp1943_c0_seq1	oooDoD
F	comp19464_c0_seq1	oooDoD
F	comp19472_c0_seq1	oooDoD
F	comp19527_c0_seq1	oooDoD
F	comp19529_c0_seq1	oooDoD
F	comp19534_c0_seq1	oooDoD
F	comp19556_c0_seq1	oooDoD
F	comp19565_c0_seq1	oooDoD
F	comp19616_c0_seq1	oooDoD
F	comp19628_c0_seq1	oooDoD
F	comp19690_c0_seq1	oooDoD
F	comp19716_c0_seq1	oooDoD
F	comp1973_c0_seq1	oooDoD
F	comp19786_c0_seq1	oooDoD
F	comp19823_c0_seq1	oooDoD
F	comp19944_c0_seq1	oooDoD
F	comp19964_c0_seq1	oooDoD
F	comp1998_c0_seq1	oooDoD
F	comp19992_c0_seq1	oooDoD
F	comp2002_c0_seq1	oooDoD
F	comp2014_c0_seq1	oooDoD
F	comp20153_c0_seq1	oooDoD
F	comp20272_c0_seq1	oooDoD
F	comp20278_c0_seq1	oooDoD
F	comp20295_c0_seq1	oooDoD
F	comp20324_c0_seq1	oooDoD
F	comp20386_c0_seq1	oooDoD
F	comp20491_c0_seq1	oooDoD
F	comp2050_c0_seq1	oooDoD
F	comp20583_c0_seq1	oooDoD
F	comp2059_c0_seq1	oooDoD
F	comp20660_c0_seq1	oooDoD
F	comp20661_c0_seq1	oooDoD
F	comp20689_c0_seq1	oooDoD
F	comp20712_c0_seq1	oooDoD
F	comp2078_c0_seq1	oooDoD
F	comp20813_c0_seq1	oooDoD
F	comp20857_c0_seq1	oooDoD
F	comp20907_c0_seq1	oooDoD
F	comp20954_c0_seq1	oooDoD
F	comp20964_c0_seq1	oooDoD
F	comp2099_c0_seq1	oooDoD
F	comp21001_c0_seq1	oooDoD
F	comp2101_c0_seq1	oooDoD
F	comp21026_c0_seq1	oooDoD
F	comp2103_c0_seq1	oooDoD
F	comp21036_c0_seq1	oooDoD
F	comp21068_c0_seq1	oooDoD
F	comp21098_c0_seq1	oooDoD
F	comp21276_c0_seq1	oooDoD
F	comp2129_c0_seq1	oooDoD
F	comp21326_c0_seq1	oooDoD
F	comp21328_c0_seq1	oooDoD
F	comp21579_c0_seq1	oooDoD
F	comp21633_c0_seq1	oooDoD
F	comp21702_c0_seq1	oooDoD
F	comp21713_c0_seq1	oooDoD
F	comp21734_c0_seq1	oooDoD
F	comp2178_c0_seq1	oooDoD
F	comp2180_c0_seq1	oooDoD
F	comp2186_c0_seq1	oooDoD
F	comp21931_c0_seq1	oooDoD
F	comp2214_c0_seq1	oooDoD
F	comp22145_c0_seq1	oooDoD
F	comp2220_c0_seq1	oooDoD
F	comp2245_c0_seq1	oooDoD
F	comp22450_c0_seq1	oooDoD
F	comp22508_c0_seq1	oooDoD
F	comp22516_c0_seq1	oooDoD
F	comp22522_c0_seq1	oooDoD
F	comp22542_c0_seq1	oooDoD
F	comp2256_c0_seq1	oooDoD
F	comp22590_c0_seq1	oooDoD
F	comp22607_c0_seq1	oooDoD
F	comp22613_c0_seq1	oooDoD
F	comp22701_c0_seq1	oooDoD
F	comp22721_c0_seq1	oooDoD
F	comp22789_c0_seq1	oooDoD
F	comp2280_c0_seq1	oooDoD
F	comp22860_c0_seq1	oooDoD
F	comp22861_c0_seq1	oooDoD
F	comp22897_c0_seq1	oooDoD
F	comp22990_c0_seq1	oooDoD
F	comp23086_c0_seq1	oooDoD
F	comp2309_c0_seq1	oooDoD
F	comp23122_c0_seq1	oooDoD
F	comp2319_c0_seq1	oooDoD
F	comp23196_c0_seq1	oooDoD
F	comp23202_c0_seq1	oooDoD
F	comp23343_c0_seq1	oooDoD
F	comp2340_c0_seq1	oooDoD
F	comp23405_c0_seq1	oooDoD
F	comp2344_c0_seq1	oooDoD
F	comp23505_c0_seq1	oooDoD
F	comp23540_c0_seq1	oooDoD
F	comp23589_c0_seq1	oooDoD
F	comp2360_c0_seq1	oooDoD
F	comp23619_c0_seq1	oooDoD
F	comp23671_c0_seq1	oooDoD
F	comp23709_c0_seq1	oooDoD
F	comp23769_c0_seq1	oooDoD
F	comp23904_c0_seq1	oooDoD
F	comp23906_c0_seq1	oooDoD
F	comp23969_c0_seq1	oooDoD
F	comp23998_c0_seq1	oooDoD
F	comp24035_c0_seq1	oooDoD
F	comp24072_c0_seq1	oooDoD
F	comp2421_c0_seq1	oooDoD
F	comp24284_c0_seq1	oooDoD
F	comp24306_c0_seq1	oooDoD
F	comp24314_c0_seq1	oooDoD
F	comp24478_c0_seq1	oooDoD
F	comp24561_c0_seq1	oooDoD
F	comp24593_c0_seq1	oooDoD
F	comp24637_c0_seq1	oooDoD
F	comp24989_c0_seq1	oooDoD
F	comp25021_c0_seq1	oooDoD
F	comp25048_c0_seq1	oooDoD
F	comp25145_c0_seq1	oooDoD
F	comp2528_c0_seq1	oooDoD
F	comp25495_c0_seq1	oooDoD
F	comp25516_c0_seq1	oooDoD
F	comp25554_c0_seq1	oooDoD
F	comp25641_c0_seq1	oooDoD
F	comp2583_c0_seq1	oooDoD
F	comp25872_c0_seq1	oooDoD
F	comp25976_c0_seq1	oooDoD
F	comp25978_c0_seq1	oooDoD
F	comp26032_c0_seq1	oooDoD
F	comp26168_c0_seq1	oooDoD
F	comp26244_c0_seq1	oooDoD
F	comp26248_c0_seq1	oooDoD
F	comp26256_c0_seq1	oooDoD
F	comp26293_c0_seq1	oooDoD
F	comp26485_c0_seq1	oooDoD
F	comp26529_c0_seq1	oooDoD
F	comp26559_c0_seq1	oooDoD
F	comp26560_c0_seq1	oooDoD
F	comp26639_c0_seq1	oooDoD
F	comp2669_c0_seq1	oooDoD
F	comp26964_c0_seq1	oooDoD
F	comp27030_c0_seq1	oooDoD
F	comp2709_c0_seq1	oooDoD
F	comp2725_c0_seq1	oooDoD
F	comp27283_c0_seq1	oooDoD
F	comp27331_c0_seq1	oooDoD
F	comp27357_c0_seq1	oooDoD
F	comp2738_c0_seq1	oooDoD
F	comp27452_c0_seq1	oooDoD
F	comp27456_c0_seq1	oooDoD
F	comp2758_c0_seq1	oooDoD
F	comp27690_c0_seq1	oooDoD
F	comp277_c0_seq1	oooDoD
F	comp27774_c0_seq1	oooDoD
F	comp27900_c0_seq1	oooDoD
F	comp2795_c0_seq1	oooDoD
F	comp27970_c0_seq1	oooDoD
F	comp28001_c0_seq1	oooDoD
F	comp28013_c0_seq1	oooDoD
F	comp2802_c0_seq1	oooDoD
F	comp2819_c0_seq1	oooDoD
F	comp2820_c0_seq1	oooDoD
F	comp28324_c0_seq1	oooDoD
F	comp2869_c0_seq1	oooDoD
F	comp28894_c0_seq1	oooDoD
F	comp29096_c0_seq1	oooDoD
F	comp29213_c0_seq1	oooDoD
F	comp29301_c0_seq1	oooDoD
F	comp2933_c0_seq1	oooDoD
F	comp2957_c0_seq1	oooDoD
F	comp2973_c0_seq1	oooDoD
F	comp29877_c0_seq1	oooDoD
F	comp29947_c0_seq1	oooDoD
F	comp3005_c0_seq1	oooDoD
F	comp3009_c0_seq1	oooDoD
F	comp3014_c0_seq1	oooDoD
F	comp30166_c0_seq1	oooDoD
F	comp30180_c0_seq1	oooDoD
F	comp3020_c0_seq2	oooDoD
F	comp3031_c0_seq1	oooDoD
F	comp30406_c0_seq1	oooDoD
F	comp30408_c0_seq1	oooDoD
F	comp30418_c0_seq1	oooDoD
F	comp3048_c0_seq1	oooDoD
F	comp30572_c0_seq1	oooDoD
F	comp3061_c0_seq1	oooDoD
F	comp30632_c0_seq1	oooDoD
F	comp30657_c0_seq1	oooDoD
F	comp30783_c0_seq1	oooDoD
F	comp30884_c0_seq1	oooDoD
F	comp3097_c0_seq1	oooDoD
F	comp30978_c0_seq1	oooDoD
F	comp31176_c0_seq1	oooDoD
F	comp31220_c0_seq1	oooDoD
F	comp3134_c0_seq1	oooDoD
F	comp31373_c0_seq1	oooDoD
F	comp31426_c0_seq1	oooDoD
F	comp3152_c0_seq1	oooDoD
F	comp31573_c0_seq1	oooDoD
F	comp3159_c0_seq1	oooDoD
F	comp31613_c0_seq1	oooDoD
F	comp31804_c0_seq1	oooDoD
F	comp3185_c0_seq1	oooDoD
F	comp31858_c0_seq1	oooDoD
F	comp32017_c0_seq1	oooDoD
F	comp32050_c0_seq1	oooDoD
F	comp3215_c0_seq1	oooDoD
F	comp32290_c0_seq1	oooDoD
F	comp32306_c0_seq1	oooDoD
F	comp32325_c0_seq1	oooDoD
F	comp3240_c0_seq1	oooDoD
F	comp32400_c0_seq1	oooDoD
F	comp3247_c0_seq1	oooDoD
F	comp32635_c0_seq1	oooDoD
F	comp3266_c0_seq1	oooDoD
F	comp32734_c0_seq1	oooDoD
F	comp32740_c0_seq1	oooDoD
F	comp3281_c0_seq1	oooDoD
F	comp3283_c0_seq1	oooDoD
F	comp32841_c0_seq1	oooDoD
F	comp3292_c0_seq1	oooDoD
F	comp33137_c0_seq1	oooDoD
F	comp33216_c0_seq1	oooDoD
F	comp33452_c0_seq1	oooDoD
F	comp3366_c0_seq1	oooDoD
F	comp33897_c0_seq1	oooDoD
F	comp33930_c0_seq1	oooDoD
F	comp3396_c0_seq1	oooDoD
F	comp33978_c0_seq1	oooDoD
F	comp34149_c0_seq1	oooDoD
F	comp3424_c0_seq1	oooDoD
F	comp35029_c0_seq1	oooDoD
F	comp35056_c0_seq1	oooDoD
F	comp35363_c0_seq1	oooDoD
F	comp3555_c0_seq1	oooDoD
F	comp35675_c0_seq1	oooDoD
F	comp35765_c0_seq1	oooDoD
F	comp3603_c0_seq1	oooDoD
F	comp3616_c0_seq1	oooDoD
F	comp3630_c0_seq1	oooDoD
F	comp3645_c0_seq1	oooDoD
F	comp3687_c0_seq1	oooDoD
F	comp3705_c0_seq1	oooDoD
F	comp3720_c0_seq1	oooDoD
F	comp37287_c0_seq1	oooDoD
F	comp3746_c0_seq1	oooDoD
F	comp37461_c0_seq1	oooDoD
F	comp37705_c0_seq1	oooDoD
F	comp3818_c0_seq1	oooDoD
F	comp3831_c0_seq1	oooDoD
F	comp3866_c0_seq1	oooDoD
F	comp3880_c0_seq1	oooDoD
F	comp3884_c0_seq1	oooDoD
F	comp3890_c0_seq1	oooDoD
F	comp3893_c0_seq1	oooDoD
F	comp3911_c0_seq1	oooDoD
F	comp39856_c0_seq1	oooDoD
F	comp39991_c0_seq1	oooDoD
F	comp40281_c0_seq1	oooDoD
F	comp40571_c0_seq1	oooDoD
F	comp4082_c0_seq1	oooDoD
F	comp40931_c0_seq1	oooDoD
F	comp4124_c0_seq1	oooDoD
F	comp41655_c0_seq1	oooDoD
F	comp42006_c0_seq1	oooDoD
F	comp4211_c0_seq1	oooDoD
F	comp425_c0_seq1	oooDoD
F	comp4250_c0_seq1	oooDoD
F	comp4256_c0_seq1	oooDoD
F	comp4261_c0_seq1	oooDoD
F	comp4270_c0_seq1	oooDoD
F	comp4271_c0_seq1	oooDoD
F	comp4280_c0_seq1	oooDoD
F	comp4286_c0_seq1	oooDoD
F	comp4326_c0_seq1	oooDoD
F	comp4355_c0_seq1	oooDoD
F	comp43552_c0_seq1	oooDoD
F	comp4417_c0_seq1	oooDoD
F	comp4434_c0_seq1	oooDoD
F	comp4485_c0_seq1	oooDoD
F	comp45040_c0_seq1	oooDoD
F	comp4513_c0_seq1	oooDoD
F	comp4544_c0_seq1	oooDoD
F	comp4552_c0_seq1	oooDoD
F	comp4552_c0_seq2	oooDoD
F	comp45801_c0_seq1	oooDoD
F	comp4583_c0_seq1	oooDoD
F	comp4603_c0_seq1	oooDoD
F	comp4683_c0_seq1	oooDoD
F	comp47023_c0_seq1	oooDoD
F	comp4714_c0_seq1	oooDoD
F	comp4718_c0_seq1	oooDoD
F	comp474_c0_seq1	oooDoD
F	comp4756_c0_seq1	oooDoD
F	comp47607_c0_seq1	oooDoD
F	comp4762_c0_seq1	oooDoD
F	comp4781_c0_seq1	oooDoD
F	comp4797_c0_seq1	oooDoD
F	comp4815_c0_seq1	oooDoD
F	comp48726_c0_seq1	oooDoD
F	comp4875_c0_seq1	oooDoD
F	comp4881_c0_seq1	oooDoD
F	comp4882_c0_seq1	oooDoD
F	comp489_c0_seq1	oooDoD
F	comp4920_c0_seq1	oooDoD
F	comp4943_c0_seq2	oooDoD
F	comp4944_c0_seq1	oooDoD
F	comp4965_c0_seq1	oooDoD
F	comp5033_c0_seq1	oooDoD
F	comp5036_c0_seq1	oooDoD
F	comp5040_c0_seq1	oooDoD
F	comp5093_c0_seq1	oooDoD
F	comp5118_c0_seq1	oooDoD
F	comp5127_c0_seq1	oooDoD
F	comp5141_c0_seq1	oooDoD
F	comp5145_c0_seq1	oooDoD
F	comp5204_c0_seq1	oooDoD
F	comp5204_c0_seq2	oooDoD
F	comp5233_c0_seq1	oooDoD
F	comp5233_c0_seq2	oooDoD
F	comp5237_c0_seq1	oooDoD
F	comp5243_c0_seq1	oooDoD
F	comp52569_c0_seq1	oooDoD
F	comp5295_c0_seq1	oooDoD
F	comp5320_c0_seq1	oooDoD
F	comp5357_c0_seq1	oooDoD
F	comp5367_c0_seq1	oooDoD
F	comp5508_c0_seq1	oooDoD
F	comp55292_c0_seq1	oooDoD
F	comp5534_c0_seq1	oooDoD
F	comp55875_c0_seq1	oooDoD
F	comp5639_c0_seq1	oooDoD
F	comp5656_c0_seq1	oooDoD
F	comp5679_c0_seq1	oooDoD
F	comp5709_c0_seq1	oooDoD
F	comp5712_c0_seq2	oooDoD
F	comp5714_c0_seq1	oooDoD
F	comp5719_c0_seq1	oooDoD
F	comp5753_c0_seq1	oooDoD
F	comp5776_c0_seq1	oooDoD
F	comp5809_c0_seq2	oooDoD
F	comp5846_c0_seq1	oooDoD
F	comp5846_c0_seq2	oooDoD
F	comp5853_c0_seq3	oooDoD
F	comp5860_c0_seq1	oooDoD
F	comp5880_c0_seq1	oooDoD
F	comp5880_c0_seq2	oooDoD
F	comp6016_c0_seq1	oooDoD
F	comp6016_c0_seq2	oooDoD
F	comp6016_c0_seq3	oooDoD
F	comp6016_c0_seq4	oooDoD
F	comp6016_c0_seq5	oooDoD
F	comp6016_c0_seq6	oooDoD
F	comp6030_c0_seq1	oooDoD
F	comp6062_c0_seq1	oooDoD
F	comp6062_c0_seq2	oooDoD
F	comp6108_c0_seq1	oooDoD
F	comp6159_c0_seq2	oooDoD
F	comp6170_c0_seq2	oooDoD
F	comp6212_c0_seq1	oooDoD
F	comp6216_c0_seq1	oooDoD
F	comp6237_c0_seq1	oooDoD
F	comp6237_c0_seq2	oooDoD
F	comp6246_c0_seq1	oooDoD
F	comp6287_c0_seq1	oooDoD
F	comp6308_c0_seq1	oooDoD
F	comp6321_c0_seq1	oooDoD
F	comp6326_c0_seq1	oooDoD
F	comp6337_c0_seq4	oooDoD
F	comp6338_c0_seq1	oooDoD
F	comp6338_c0_seq2	oooDoD
F	comp6358_c0_seq1	oooDoD
F	comp6370_c0_seq1	oooDoD
F	comp6371_c0_seq1	oooDoD
F	comp6375_c0_seq1	oooDoD
F	comp6378_c0_seq1	oooDoD
F	comp6378_c0_seq2	oooDoD
F	comp6380_c0_seq2	oooDoD
F	comp6381_c0_seq1	oooDoD
F	comp6386_c0_seq6	oooDoD
F	comp6387_c0_seq1	oooDoD
F	comp6389_c0_seq1	oooDoD
F	comp6389_c0_seq2	oooDoD
F	comp6389_c0_seq3	oooDoD
F	comp6389_c0_seq4	oooDoD
F	comp6393_c0_seq13	oooDoD
F	comp6393_c0_seq14	oooDoD
F	comp6393_c0_seq9	oooDoD
F	comp6875_c0_seq1	oooDoD
F	comp7011_c0_seq1	oooDoD
F	comp7071_c0_seq1	oooDoD
F	comp7170_c0_seq1	oooDoD
F	comp7173_c0_seq1	oooDoD
F	comp719_c0_seq1	oooDoD
F	comp7318_c0_seq1	oooDoD
F	comp7389_c0_seq1	oooDoD
F	comp7397_c0_seq1	oooDoD
F	comp7422_c0_seq1	oooDoD
F	comp7446_c0_seq1	oooDoD
F	comp7632_c0_seq1	oooDoD
F	comp767_c0_seq1	oooDoD
F	comp767_c0_seq2	oooDoD
F	comp7725_c0_seq1	oooDoD
F	comp7762_c0_seq1	oooDoD
F	comp7908_c0_seq1	oooDoD
F	comp7961_c0_seq1	oooDoD
F	comp8010_c0_seq1	oooDoD
F	comp8048_c0_seq1	oooDoD
F	comp8079_c0_seq1	oooDoD
F	comp8150_c0_seq1	oooDoD
F	comp8176_c0_seq1	oooDoD
F	comp8190_c0_seq1	oooDoD
F	comp8198_c0_seq1	oooDoD
F	comp8250_c0_seq1	oooDoD
F	comp8269_c0_seq1	oooDoD
F	comp8289_c0_seq1	oooDoD
F	comp8291_c0_seq1	oooDoD
F	comp8373_c0_seq1	oooDoD
F	comp8396_c0_seq1	oooDoD
F	comp8415_c0_seq1	oooDoD
F	comp8440_c0_seq1	oooDoD
F	comp8459_c0_seq1	oooDoD
F	comp8501_c0_seq1	oooDoD
F	comp8517_c0_seq1	oooDoD
F	comp8580_c0_seq1	oooDoD
F	comp8607_c0_seq1	oooDoD
F	comp8686_c0_seq1	oooDoD
F	comp8699_c0_seq1	oooDoD
F	comp8775_c0_seq1	oooDoD
F	comp8789_c0_seq1	oooDoD
F	comp8877_c0_seq1	oooDoD
F	comp8885_c0_seq1	oooDoD
F	comp889_c0_seq1	oooDoD
F	comp8894_c0_seq1	oooDoD
F	comp8915_c0_seq1	oooDoD
F	comp893_c0_seq1	oooDoD
F	comp8934_c0_seq1	oooDoD
F	comp8946_c0_seq1	oooDoD
F	comp8958_c0_seq1	oooDoD
F	comp8965_c0_seq1	oooDoD
F	comp9081_c0_seq1	oooDoD
F	comp9194_c0_seq1	oooDoD
F	comp9202_c0_seq1	oooDoD
F	comp9216_c0_seq1	oooDoD
F	comp9234_c0_seq1	oooDoD
F	comp9260_c0_seq1	oooDoD
F	comp929_c0_seq1	oooDoD
F	comp9294_c0_seq1	oooDoD
F	comp9310_c0_seq1	oooDoD
F	comp9323_c0_seq1	oooDoD
F	comp9368_c0_seq1	oooDoD
F	comp9392_c0_seq1	oooDoD
F	comp9509_c0_seq1	oooDoD
F	comp9555_c0_seq1	oooDoD
F	comp9576_c0_seq1	oooDoD
F	comp9583_c0_seq1	oooDoD
F	comp9597_c0_seq1	oooDoD
F	comp9601_c0_seq1	oooDoD
F	comp9623_c0_seq1	oooDoD
F	comp965_c0_seq1	oooDoD
F	comp9702_c0_seq1	oooDoD
F	comp9718_c0_seq1	oooDoD
F	comp9724_c0_seq1	oooDoD
F	comp9822_c0_seq1	oooDoD
F	comp9880_c0_seq1	oooDoD
F	comp9926_c0_seq1	oooDoD
F	comp9932_c0_seq1	oooDoD
F	comp994_c0_seq1	oooDoD
F	comp9940_c0_seq1	oooDoD
F	comp9951_c0_seq1	oooDoD
F	comp9956_c0_seq1	oooDoD
F	comp997_c0_seq1	oooDoD
F	Fcomp14044_c0_seq1	oooDoD
F	Fcomp16233_c0_seq1	oooDoD
F	Fcomp17327_c0_seq1	oooDoD
F	Fcomp18287_c0_seq1	oooDoD
F	Fcomp19646_c0_seq1	oooDoD
F	Fcomp20946_c0_seq1	oooDoD
F	Fcomp23505_c0_seq1	oooDoD
F	Fcomp23673_c0_seq1	oooDoD
F	Fcomp24358_c0_seq1	oooDoD
F	Fcomp25409_c0_seq1	oooDoD
F	Fcomp26869_c0_seq1	oooDoD
F	Fcomp27508_c0_seq1	oooDoD
F	Fcomp28044_c0_seq1	oooDoD
F	Fcomp30166_c0_seq1	oooDoD
F	Fcomp30405_c0_seq1	oooDoD
F	Fcomp37928_c0_seq1	oooDoD
F	Fcomp43377_c0_seq1	oooDoD
F	Fcomp51531_c0_seq1	oooDoD
F	comp10087_c0_seq1	oooDoo
F	comp10098_c0_seq1	oooDoo
F	comp10170_c0_seq1	oooDoo
F	comp10173_c0_seq1	oooDoo
F	comp10193_c0_seq1	oooDoo
F	comp10197_c0_seq1	oooDoo
F	comp10265_c0_seq1	oooDoo
F	comp10290_c0_seq1	oooDoo
F	comp10322_c0_seq1	oooDoo
F	comp10326_c0_seq1	oooDoo
F	comp10377_c0_seq1	oooDoo
F	comp10438_c0_seq1	oooDoo
F	comp10468_c0_seq1	oooDoo
F	comp10498_c0_seq1	oooDoo
F	comp10510_c0_seq1	oooDoo
F	comp10522_c0_seq1	oooDoo
F	comp10560_c0_seq1	oooDoo
F	comp10575_c0_seq1	oooDoo
F	comp10613_c0_seq1	oooDoo
F	comp10649_c0_seq1	oooDoo
F	comp10766_c0_seq1	oooDoo
F	comp10797_c0_seq1	oooDoo
F	comp10824_c0_seq1	oooDoo
F	comp10840_c0_seq1	oooDoo
F	comp10941_c0_seq1	oooDoo
F	comp10970_c0_seq1	oooDoo
F	comp10977_c0_seq1	oooDoo
F	comp11035_c0_seq1	oooDoo
F	comp11104_c0_seq1	oooDoo
F	comp11134_c0_seq1	oooDoo
F	comp11158_c0_seq1	oooDoo
F	comp11227_c0_seq1	oooDoo
F	comp11235_c0_seq1	oooDoo
F	comp11242_c0_seq1	oooDoo
F	comp11290_c0_seq1	oooDoo
F	comp11293_c0_seq1	oooDoo
F	comp11356_c0_seq1	oooDoo
F	comp11557_c0_seq1	oooDoo
F	comp11587_c0_seq1	oooDoo
F	comp116_c0_seq1	oooDoo
F	comp11683_c0_seq1	oooDoo
F	comp11705_c0_seq1	oooDoo
F	comp11755_c0_seq1	oooDoo
F	comp11771_c0_seq1	oooDoo
F	comp1180_c0_seq1	oooDoo
F	comp11816_c0_seq1	oooDoo
F	comp11829_c0_seq1	oooDoo
F	comp11831_c0_seq1	oooDoo
F	comp11849_c0_seq1	oooDoo
F	comp11935_c0_seq1	oooDoo
F	comp11936_c0_seq1	oooDoo
F	comp11957_c0_seq1	oooDoo
F	comp1200_c0_seq1	oooDoo
F	comp12059_c0_seq1	oooDoo
F	comp12086_c0_seq1	oooDoo
F	comp1210_c0_seq1	oooDoo
F	comp12106_c0_seq1	oooDoo
F	comp12120_c0_seq1	oooDoo
F	comp12133_c0_seq1	oooDoo
F	comp12287_c0_seq1	oooDoo
F	comp12325_c0_seq1	oooDoo
F	comp1234_c0_seq1	oooDoo
F	comp12341_c0_seq1	oooDoo
F	comp1239_c0_seq1	oooDoo
F	comp12405_c0_seq1	oooDoo
F	comp1244_c0_seq1	oooDoo
F	comp12447_c0_seq1	oooDoo
F	comp12479_c0_seq1	oooDoo
F	comp12487_c0_seq1	oooDoo
F	comp12573_c0_seq1	oooDoo
F	comp12638_c0_seq1	oooDoo
F	comp12703_c0_seq1	oooDoo
F	comp12704_c0_seq1	oooDoo
F	comp1271_c0_seq1	oooDoo
F	comp12774_c0_seq1	oooDoo
F	comp12861_c0_seq1	oooDoo
F	comp12905_c0_seq1	oooDoo
F	comp12925_c0_seq1	oooDoo
F	comp1294_c0_seq1	oooDoo
F	comp12965_c0_seq1	oooDoo
F	comp12981_c0_seq1	oooDoo
F	comp13058_c0_seq1	oooDoo
F	comp13076_c0_seq1	oooDoo
F	comp13079_c0_seq1	oooDoo
F	comp13091_c0_seq1	oooDoo
F	comp13111_c0_seq1	oooDoo
F	comp13165_c0_seq1	oooDoo
F	comp13168_c0_seq1	oooDoo
F	comp13197_c0_seq1	oooDoo
F	comp13263_c0_seq1	oooDoo
F	comp13284_c0_seq1	oooDoo
F	comp1330_c0_seq2	oooDoo
F	comp13355_c0_seq1	oooDoo
F	comp13380_c0_seq1	oooDoo
F	comp13515_c0_seq1	oooDoo
F	comp13576_c0_seq1	oooDoo
F	comp13593_c0_seq1	oooDoo
F	comp1362_c0_seq1	oooDoo
F	comp13698_c0_seq1	oooDoo
F	comp13733_c0_seq1	oooDoo
F	comp13759_c0_seq1	oooDoo
F	comp13788_c0_seq1	oooDoo
F	comp13821_c0_seq1	oooDoo
F	comp13828_c0_seq1	oooDoo
F	comp13897_c0_seq1	oooDoo
F	comp13953_c0_seq1	oooDoo
F	comp13989_c0_seq1	oooDoo
F	comp14031_c0_seq1	oooDoo
F	comp14043_c0_seq1	oooDoo
F	comp14098_c0_seq1	oooDoo
F	comp141_c0_seq1	oooDoo
F	comp14155_c0_seq1	oooDoo
F	comp14163_c0_seq1	oooDoo
F	comp14190_c0_seq1	oooDoo
F	comp14201_c0_seq1	oooDoo
F	comp14224_c0_seq1	oooDoo
F	comp14244_c0_seq1	oooDoo
F	comp14270_c0_seq1	oooDoo
F	comp14327_c0_seq1	oooDoo
F	comp14354_c0_seq1	oooDoo
F	comp14388_c0_seq1	oooDoo
F	comp1439_c0_seq1	oooDoo
F	comp14392_c0_seq1	oooDoo
F	comp1442_c0_seq1	oooDoo
F	comp14482_c0_seq1	oooDoo
F	comp14515_c0_seq1	oooDoo
F	comp14519_c0_seq1	oooDoo
F	comp14616_c0_seq1	oooDoo
F	comp14617_c0_seq1	oooDoo
F	comp14631_c0_seq1	oooDoo
F	comp14692_c0_seq1	oooDoo
F	comp14799_c0_seq1	oooDoo
F	comp14802_c0_seq1	oooDoo
F	comp14813_c0_seq1	oooDoo
F	comp14912_c0_seq1	oooDoo
F	comp14931_c0_seq1	oooDoo
F	comp14944_c0_seq1	oooDoo
F	comp14956_c0_seq1	oooDoo
F	comp15006_c0_seq1	oooDoo
F	comp15013_c0_seq1	oooDoo
F	comp15017_c0_seq1	oooDoo
F	comp15023_c0_seq1	oooDoo
F	comp15053_c0_seq1	oooDoo
F	comp15058_c0_seq1	oooDoo
F	comp15087_c0_seq1	oooDoo
F	comp15092_c0_seq1	oooDoo
F	comp15094_c0_seq1	oooDoo
F	comp15124_c0_seq1	oooDoo
F	comp15197_c0_seq1	oooDoo
F	comp15250_c0_seq1	oooDoo
F	comp15302_c0_seq1	oooDoo
F	comp15309_c0_seq1	oooDoo
F	comp1532_c0_seq1	oooDoo
F	comp1533_c0_seq1	oooDoo
F	comp15353_c0_seq1	oooDoo
F	comp15388_c0_seq1	oooDoo
F	comp15526_c0_seq1	oooDoo
F	comp15537_c0_seq1	oooDoo
F	comp15622_c0_seq1	oooDoo
F	comp15642_c0_seq1	oooDoo
F	comp15652_c0_seq1	oooDoo
F	comp15673_c0_seq1	oooDoo
F	comp157_c0_seq1	oooDoo
F	comp15712_c0_seq1	oooDoo
F	comp15769_c0_seq1	oooDoo
F	comp15793_c0_seq1	oooDoo
F	comp15820_c0_seq1	oooDoo
F	comp15933_c0_seq1	oooDoo
F	comp15978_c0_seq1	oooDoo
F	comp15999_c0_seq1	oooDoo
F	comp16031_c0_seq1	oooDoo
F	comp16042_c0_seq1	oooDoo
F	comp16071_c0_seq1	oooDoo
F	comp16110_c0_seq1	oooDoo
F	comp16117_c0_seq1	oooDoo
F	comp16167_c0_seq1	oooDoo
F	comp16170_c0_seq1	oooDoo
F	comp16180_c0_seq1	oooDoo
F	comp16186_c0_seq1	oooDoo
F	comp16198_c0_seq1	oooDoo
F	comp16241_c0_seq1	oooDoo
F	comp16362_c0_seq1	oooDoo
F	comp16437_c0_seq1	oooDoo
F	comp16451_c0_seq1	oooDoo
F	comp16456_c0_seq1	oooDoo
F	comp16507_c0_seq1	oooDoo
F	comp16568_c0_seq1	oooDoo
F	comp16625_c0_seq1	oooDoo
F	comp16641_c0_seq1	oooDoo
F	comp16707_c0_seq1	oooDoo
F	comp16712_c0_seq1	oooDoo
F	comp16719_c0_seq1	oooDoo
F	comp16765_c0_seq1	oooDoo
F	comp16767_c0_seq1	oooDoo
F	comp16849_c0_seq1	oooDoo
F	comp16861_c0_seq1	oooDoo
F	comp16885_c0_seq1	oooDoo
F	comp16888_c0_seq1	oooDoo
F	comp16904_c0_seq1	oooDoo
F	comp16913_c0_seq1	oooDoo
F	comp16974_c0_seq1	oooDoo
F	comp17182_c0_seq1	oooDoo
F	comp17196_c0_seq1	oooDoo
F	comp17200_c0_seq1	oooDoo
F	comp17219_c0_seq1	oooDoo
F	comp17223_c0_seq1	oooDoo
F	comp17243_c0_seq1	oooDoo
F	comp17268_c0_seq1	oooDoo
F	comp17292_c0_seq1	oooDoo
F	comp17333_c0_seq1	oooDoo
F	comp17383_c0_seq1	oooDoo
F	comp17410_c0_seq1	oooDoo
F	comp17426_c0_seq1	oooDoo
F	comp17555_c0_seq1	oooDoo
F	comp17620_c0_seq1	oooDoo
F	comp17626_c0_seq1	oooDoo
F	comp17664_c0_seq1	oooDoo
F	comp17739_c0_seq1	oooDoo
F	comp17758_c0_seq1	oooDoo
F	comp17790_c0_seq1	oooDoo
F	comp17805_c0_seq1	oooDoo
F	comp17815_c0_seq1	oooDoo
F	comp17839_c0_seq1	oooDoo
F	comp17920_c0_seq1	oooDoo
F	comp17943_c0_seq1	oooDoo
F	comp18182_c0_seq1	oooDoo
F	comp18185_c0_seq1	oooDoo
F	comp18242_c0_seq1	oooDoo
F	comp18298_c0_seq1	oooDoo
F	comp18310_c0_seq1	oooDoo
F	comp18353_c0_seq1	oooDoo
F	comp18445_c0_seq1	oooDoo
F	comp18468_c0_seq1	oooDoo
F	comp18581_c0_seq1	oooDoo
F	comp18661_c0_seq1	oooDoo
F	comp18737_c0_seq1	oooDoo
F	comp18759_c0_seq1	oooDoo
F	comp188_c0_seq1	oooDoo
F	comp18821_c0_seq1	oooDoo
F	comp18874_c0_seq1	oooDoo
F	comp18963_c0_seq1	oooDoo
F	comp1899_c0_seq1	oooDoo
F	comp19015_c0_seq1	oooDoo
F	comp19022_c0_seq1	oooDoo
F	comp19051_c0_seq1	oooDoo
F	comp19095_c0_seq1	oooDoo
F	comp19118_c0_seq1	oooDoo
F	comp19143_c0_seq1	oooDoo
F	comp19224_c0_seq1	oooDoo
F	comp19239_c0_seq1	oooDoo
F	comp19265_c0_seq1	oooDoo
F	comp19271_c0_seq1	oooDoo
F	comp19371_c0_seq1	oooDoo
F	comp19372_c0_seq1	oooDoo
F	comp19433_c0_seq1	oooDoo
F	comp19449_c0_seq1	oooDoo
F	comp19470_c0_seq1	oooDoo
F	comp19486_c0_seq1	oooDoo
F	comp19542_c0_seq1	oooDoo
F	comp19645_c0_seq1	oooDoo
F	comp19650_c0_seq1	oooDoo
F	comp19656_c0_seq1	oooDoo
F	comp19740_c0_seq1	oooDoo
F	comp19755_c0_seq1	oooDoo
F	comp19862_c0_seq1	oooDoo
F	comp19907_c0_seq1	oooDoo
F	comp19915_c0_seq1	oooDoo
F	comp19943_c0_seq1	oooDoo
F	comp19990_c0_seq1	oooDoo
F	comp20028_c0_seq1	oooDoo
F	comp20039_c0_seq1	oooDoo
F	comp20062_c0_seq1	oooDoo
F	comp20074_c0_seq1	oooDoo
F	comp20088_c0_seq1	oooDoo
F	comp20124_c0_seq1	oooDoo
F	comp20134_c0_seq1	oooDoo
F	comp20136_c0_seq1	oooDoo
F	comp20206_c0_seq1	oooDoo
F	comp20219_c0_seq1	oooDoo
F	comp20220_c0_seq1	oooDoo
F	comp20233_c0_seq1	oooDoo
F	comp2028_c0_seq1	oooDoo
F	comp20310_c0_seq1	oooDoo
F	comp20363_c0_seq1	oooDoo
F	comp20371_c0_seq1	oooDoo
F	comp2039_c0_seq1	oooDoo
F	comp20406_c0_seq1	oooDoo
F	comp20424_c0_seq1	oooDoo
F	comp2043_c0_seq1	oooDoo
F	comp2045_c0_seq1	oooDoo
F	comp20460_c0_seq1	oooDoo
F	comp20466_c0_seq1	oooDoo
F	comp2051_c0_seq1	oooDoo
F	comp20519_c0_seq1	oooDoo
F	comp20589_c0_seq1	oooDoo
F	comp20646_c0_seq1	oooDoo
F	comp2067_c0_seq1	oooDoo
F	comp20688_c0_seq1	oooDoo
F	comp20696_c0_seq1	oooDoo
F	comp20767_c0_seq1	oooDoo
F	comp2080_c0_seq1	oooDoo
F	comp20838_c0_seq1	oooDoo
F	comp20890_c0_seq1	oooDoo
F	comp20933_c0_seq1	oooDoo
F	comp20957_c0_seq1	oooDoo
F	comp21007_c0_seq1	oooDoo
F	comp21021_c0_seq1	oooDoo
F	comp21035_c0_seq1	oooDoo
F	comp21123_c0_seq1	oooDoo
F	comp21177_c0_seq1	oooDoo
F	comp21221_c0_seq1	oooDoo
F	comp21290_c0_seq1	oooDoo
F	comp21291_c0_seq1	oooDoo
F	comp21308_c0_seq1	oooDoo
F	comp21312_c0_seq1	oooDoo
F	comp21335_c0_seq1	oooDoo
F	comp21364_c0_seq1	oooDoo
F	comp21583_c0_seq1	oooDoo
F	comp21601_c0_seq1	oooDoo
F	comp21683_c0_seq1	oooDoo
F	comp21794_c0_seq1	oooDoo
F	comp21806_c0_seq1	oooDoo
F	comp21820_c0_seq1	oooDoo
F	comp21831_c0_seq1	oooDoo
F	comp21846_c0_seq1	oooDoo
F	comp21856_c0_seq1	oooDoo
F	comp21906_c0_seq1	oooDoo
F	comp21966_c0_seq1	oooDoo
F	comp2198_c0_seq1	oooDoo
F	comp21980_c0_seq1	oooDoo
F	comp21999_c0_seq1	oooDoo
F	comp22042_c0_seq1	oooDoo
F	comp22051_c0_seq1	oooDoo
F	comp22058_c0_seq1	oooDoo
F	comp2213_c0_seq1	oooDoo
F	comp22245_c0_seq1	oooDoo
F	comp22299_c0_seq1	oooDoo
F	comp22366_c0_seq1	oooDoo
F	comp22380_c0_seq1	oooDoo
F	comp22439_c0_seq1	oooDoo
F	comp22467_c0_seq1	oooDoo
F	comp22480_c0_seq1	oooDoo
F	comp22532_c0_seq1	oooDoo
F	comp22537_c0_seq1	oooDoo
F	comp22539_c0_seq1	oooDoo
F	comp2254_c0_seq1	oooDoo
F	comp22566_c0_seq1	oooDoo
F	comp22664_c0_seq1	oooDoo
F	comp22700_c0_seq1	oooDoo
F	comp22736_c0_seq1	oooDoo
F	comp22812_c0_seq1	oooDoo
F	comp22880_c0_seq1	oooDoo
F	comp2290_c0_seq1	oooDoo
F	comp22931_c0_seq1	oooDoo
F	comp22940_c0_seq1	oooDoo
F	comp23012_c0_seq1	oooDoo
F	comp23062_c0_seq1	oooDoo
F	comp23136_c0_seq1	oooDoo
F	comp23198_c0_seq1	oooDoo
F	comp23201_c0_seq1	oooDoo
F	comp23227_c0_seq1	oooDoo
F	comp23255_c0_seq1	oooDoo
F	comp23269_c0_seq1	oooDoo
F	comp23285_c0_seq1	oooDoo
F	comp23322_c0_seq1	oooDoo
F	comp23339_c0_seq1	oooDoo
F	comp23351_c0_seq1	oooDoo
F	comp23359_c0_seq1	oooDoo
F	comp23365_c0_seq1	oooDoo
F	comp2338_c0_seq1	oooDoo
F	comp23383_c0_seq1	oooDoo
F	comp23392_c0_seq1	oooDoo
F	comp23419_c0_seq1	oooDoo
F	comp2342_c0_seq1	oooDoo
F	comp23429_c0_seq1	oooDoo
F	comp23441_c0_seq1	oooDoo
F	comp23470_c0_seq1	oooDoo
F	comp23527_c0_seq1	oooDoo
F	comp2363_c0_seq1	oooDoo
F	comp23634_c0_seq1	oooDoo
F	comp23676_c0_seq1	oooDoo
F	comp23717_c0_seq1	oooDoo
F	comp23749_c0_seq1	oooDoo
F	comp23755_c0_seq1	oooDoo
F	comp23807_c0_seq1	oooDoo
F	comp23812_c0_seq1	oooDoo
F	comp23817_c0_seq1	oooDoo
F	comp23837_c0_seq1	oooDoo
F	comp23843_c0_seq1	oooDoo
F	comp23856_c0_seq1	oooDoo
F	comp23938_c0_seq1	oooDoo
F	comp23977_c0_seq1	oooDoo
F	comp23984_c0_seq1	oooDoo
F	comp23988_c0_seq1	oooDoo
F	comp2399_c0_seq1	oooDoo
F	comp24016_c0_seq1	oooDoo
F	comp24078_c0_seq1	oooDoo
F	comp24101_c0_seq1	oooDoo
F	comp24105_c0_seq1	oooDoo
F	comp24109_c0_seq1	oooDoo
F	comp24145_c0_seq1	oooDoo
F	comp24146_c0_seq1	oooDoo
F	comp24195_c0_seq1	oooDoo
F	comp24257_c0_seq1	oooDoo
F	comp2428_c0_seq1	oooDoo
F	comp24316_c0_seq1	oooDoo
F	comp24339_c0_seq1	oooDoo
F	comp24388_c0_seq1	oooDoo
F	comp2443_c0_seq1	oooDoo
F	comp24431_c0_seq1	oooDoo
F	comp24508_c0_seq1	oooDoo
F	comp24546_c0_seq1	oooDoo
F	comp24574_c0_seq1	oooDoo
F	comp24647_c0_seq1	oooDoo
F	comp24650_c0_seq1	oooDoo
F	comp24790_c0_seq1	oooDoo
F	comp24832_c0_seq1	oooDoo
F	comp24870_c0_seq1	oooDoo
F	comp24877_c0_seq1	oooDoo
F	comp24906_c0_seq1	oooDoo
F	comp24958_c0_seq1	oooDoo
F	comp2496_c0_seq1	oooDoo
F	comp25009_c0_seq2	oooDoo
F	comp25009_c0_seq3	oooDoo
F	comp25026_c0_seq1	oooDoo
F	comp25043_c0_seq1	oooDoo
F	comp25102_c0_seq1	oooDoo
F	comp25112_c0_seq1	oooDoo
F	comp2512_c0_seq1	oooDoo
F	comp2521_c0_seq1	oooDoo
F	comp25267_c0_seq1	oooDoo
F	comp25290_c0_seq1	oooDoo
F	comp25295_c0_seq1	oooDoo
F	comp25339_c0_seq1	oooDoo
F	comp25345_c0_seq1	oooDoo
F	comp25418_c0_seq1	oooDoo
F	comp25465_c0_seq1	oooDoo
F	comp25511_c0_seq1	oooDoo
F	comp25533_c0_seq1	oooDoo
F	comp25566_c0_seq1	oooDoo
F	comp25659_c0_seq1	oooDoo
F	comp25711_c0_seq1	oooDoo
F	comp25723_c0_seq1	oooDoo
F	comp25816_c0_seq1	oooDoo
F	comp25817_c0_seq1	oooDoo
F	comp25882_c0_seq1	oooDoo
F	comp25887_c0_seq1	oooDoo
F	comp25973_c0_seq1	oooDoo
F	comp25984_c0_seq1	oooDoo
F	comp26_c0_seq1	oooDoo
F	comp26020_c0_seq1	oooDoo
F	comp26064_c0_seq1	oooDoo
F	comp26106_c0_seq1	oooDoo
F	comp2629_c0_seq1	oooDoo
F	comp26309_c0_seq1	oooDoo
F	comp26349_c0_seq1	oooDoo
F	comp2636_c0_seq1	oooDoo
F	comp2639_c0_seq1	oooDoo
F	comp26402_c0_seq1	oooDoo
F	comp26413_c0_seq1	oooDoo
F	comp2642_c0_seq1	oooDoo
F	comp26427_c0_seq1	oooDoo
F	comp2643_c0_seq1	oooDoo
F	comp26455_c0_seq1	oooDoo
F	comp26461_c0_seq1	oooDoo
F	comp26494_c0_seq1	oooDoo
F	comp2656_c0_seq1	oooDoo
F	comp26586_c0_seq1	oooDoo
F	comp2660_c0_seq1	oooDoo
F	comp26646_c0_seq1	oooDoo
F	comp26657_c0_seq1	oooDoo
F	comp26777_c0_seq1	oooDoo
F	comp26847_c0_seq1	oooDoo
F	comp26860_c0_seq1	oooDoo
F	comp26942_c0_seq1	oooDoo
F	comp26963_c0_seq1	oooDoo
F	comp26993_c0_seq1	oooDoo
F	comp27036_c0_seq1	oooDoo
F	comp27048_c0_seq1	oooDoo
F	comp27061_c0_seq1	oooDoo
F	comp27092_c0_seq1	oooDoo
F	comp2711_c0_seq1	oooDoo
F	comp27173_c0_seq1	oooDoo
F	comp27177_c0_seq1	oooDoo
F	comp27205_c0_seq1	oooDoo
F	comp27259_c0_seq1	oooDoo
F	comp27281_c0_seq1	oooDoo
F	comp27282_c0_seq1	oooDoo
F	comp27333_c0_seq1	oooDoo
F	comp2751_c0_seq1	oooDoo
F	comp27585_c0_seq1	oooDoo
F	comp27594_c0_seq1	oooDoo
F	comp27660_c0_seq1	oooDoo
F	comp27923_c0_seq1	oooDoo
F	comp2794_c0_seq1	oooDoo
F	comp27976_c0_seq1	oooDoo
F	comp27988_c0_seq1	oooDoo
F	comp28128_c0_seq1	oooDoo
F	comp2816_c0_seq1	oooDoo
F	comp28223_c0_seq1	oooDoo
F	comp28231_c0_seq1	oooDoo
F	comp28281_c0_seq1	oooDoo
F	comp28282_c0_seq1	oooDoo
F	comp28317_c0_seq1	oooDoo
F	comp28370_c0_seq1	oooDoo
F	comp2854_c0_seq1	oooDoo
F	comp28558_c0_seq1	oooDoo
F	comp28601_c0_seq1	oooDoo
F	comp28630_c0_seq1	oooDoo
F	comp28678_c0_seq1	oooDoo
F	comp28698_c0_seq1	oooDoo
F	comp28700_c0_seq1	oooDoo
F	comp28959_c0_seq1	oooDoo
F	comp2913_c0_seq1	oooDoo
F	comp29135_c0_seq1	oooDoo
F	comp29137_c0_seq1	oooDoo
F	comp29149_c0_seq1	oooDoo
F	comp2916_c0_seq1	oooDoo
F	comp29260_c0_seq1	oooDoo
F	comp2929_c0_seq1	oooDoo
F	comp29313_c0_seq1	oooDoo
F	comp2947_c0_seq1	oooDoo
F	comp29543_c0_seq1	oooDoo
F	comp29653_c0_seq1	oooDoo
F	comp29726_c0_seq1	oooDoo
F	comp2974_c0_seq1	oooDoo
F	comp29757_c0_seq1	oooDoo
F	comp29862_c0_seq1	oooDoo
F	comp29890_c0_seq1	oooDoo
F	comp29908_c0_seq1	oooDoo
F	comp29939_c0_seq1	oooDoo
F	comp30003_c0_seq1	oooDoo
F	comp30155_c0_seq1	oooDoo
F	comp3029_c0_seq1	oooDoo
F	comp30324_c0_seq1	oooDoo
F	comp30340_c0_seq1	oooDoo
F	comp30345_c0_seq1	oooDoo
F	comp3037_c0_seq1	oooDoo
F	comp3047_c0_seq1	oooDoo
F	comp30512_c0_seq1	oooDoo
F	comp30520_c0_seq1	oooDoo
F	comp3060_c0_seq1	oooDoo
F	comp30622_c0_seq1	oooDoo
F	comp30644_c0_seq1	oooDoo
F	comp3065_c0_seq1	oooDoo
F	comp30761_c0_seq1	oooDoo
F	comp30802_c0_seq1	oooDoo
F	comp3091_c0_seq1	oooDoo
F	comp31076_c0_seq1	oooDoo
F	comp31089_c0_seq1	oooDoo
F	comp31187_c0_seq1	oooDoo
F	comp31202_c0_seq1	oooDoo
F	comp31313_c0_seq1	oooDoo
F	comp31454_c0_seq1	oooDoo
F	comp3155_c0_seq2	oooDoo
F	comp31627_c0_seq1	oooDoo
F	comp3171_c0_seq1	oooDoo
F	comp31723_c0_seq1	oooDoo
F	comp31931_c0_seq1	oooDoo
F	comp31949_c0_seq1	oooDoo
F	comp3208_c0_seq1	oooDoo
F	comp32138_c0_seq1	oooDoo
F	comp32212_c0_seq1	oooDoo
F	comp32228_c0_seq1	oooDoo
F	comp32346_c0_seq1	oooDoo
F	comp32363_c0_seq1	oooDoo
F	comp3270_c0_seq1	oooDoo
F	comp3271_c0_seq1	oooDoo
F	comp32730_c0_seq1	oooDoo
F	comp32912_c0_seq1	oooDoo
F	comp32976_c0_seq1	oooDoo
F	comp3300_c0_seq1	oooDoo
F	comp3306_c0_seq1	oooDoo
F	comp33113_c0_seq1	oooDoo
F	comp33183_c0_seq1	oooDoo
F	comp33294_c0_seq1	oooDoo
F	comp33395_c0_seq1	oooDoo
F	comp33600_c0_seq1	oooDoo
F	comp33632_c0_seq1	oooDoo
F	comp33640_c0_seq1	oooDoo
F	comp33736_c0_seq1	oooDoo
F	comp33808_c0_seq1	oooDoo
F	comp33990_c0_seq1	oooDoo
F	comp34012_c0_seq1	oooDoo
F	comp34335_c0_seq1	oooDoo
F	comp34340_c0_seq1	oooDoo
F	comp34452_c0_seq1	oooDoo
F	comp3460_c0_seq1	oooDoo
F	comp34755_c0_seq1	oooDoo
F	comp34842_c0_seq1	oooDoo
F	comp34930_c0_seq1	oooDoo
F	comp34964_c0_seq1	oooDoo
F	comp35250_c0_seq1	oooDoo
F	comp35277_c0_seq1	oooDoo
F	comp35470_c0_seq1	oooDoo
F	comp3552_c0_seq1	oooDoo
F	comp35809_c0_seq1	oooDoo
F	comp35897_c0_seq1	oooDoo
F	comp36000_c0_seq1	oooDoo
F	comp36250_c0_seq1	oooDoo
F	comp36348_c0_seq1	oooDoo
F	comp36408_c0_seq1	oooDoo
F	comp36442_c0_seq1	oooDoo
F	comp36615_c0_seq1	oooDoo
F	comp368_c0_seq1	oooDoo
F	comp3693_c0_seq1	oooDoo
F	comp371_c0_seq1	oooDoo
F	comp3793_c0_seq1	oooDoo
F	comp3793_c0_seq2	oooDoo
F	comp3800_c0_seq1	oooDoo
F	comp38225_c0_seq1	oooDoo
F	comp38292_c0_seq1	oooDoo
F	comp3836_c0_seq1	oooDoo
F	comp38361_c0_seq1	oooDoo
F	comp38510_c0_seq1	oooDoo
F	comp3856_c0_seq1	oooDoo
F	comp38701_c0_seq1	oooDoo
F	comp3875_c0_seq1	oooDoo
F	comp3888_c0_seq1	oooDoo
F	comp38897_c0_seq1	oooDoo
F	comp39054_c0_seq1	oooDoo
F	comp39201_c0_seq1	oooDoo
F	comp3930_c0_seq1	oooDoo
F	comp3935_c0_seq1	oooDoo
F	comp3953_c0_seq1	oooDoo
F	comp39580_c0_seq1	oooDoo
F	comp3962_c0_seq1	oooDoo
F	comp39714_c0_seq1	oooDoo
F	comp39728_c0_seq1	oooDoo
F	comp39779_c0_seq1	oooDoo
F	comp40012_c0_seq1	oooDoo
F	comp40097_c0_seq1	oooDoo
F	comp40135_c0_seq1	oooDoo
F	comp40397_c0_seq1	oooDoo
F	comp406_c0_seq1	oooDoo
F	comp40603_c0_seq1	oooDoo
F	comp40660_c0_seq1	oooDoo
F	comp40762_c0_seq1	oooDoo
F	comp4085_c0_seq1	oooDoo
F	comp4085_c0_seq2	oooDoo
F	comp40892_c0_seq1	oooDoo
F	comp4091_c0_seq1	oooDoo
F	comp40968_c0_seq1	oooDoo
F	comp4097_c0_seq1	oooDoo
F	comp41142_c0_seq1	oooDoo
F	comp41299_c0_seq1	oooDoo
F	comp41323_c0_seq1	oooDoo
F	comp41412_c0_seq1	oooDoo
F	comp41441_c0_seq1	oooDoo
F	comp4157_c0_seq3	oooDoo
F	comp41782_c0_seq1	oooDoo
F	comp41890_c0_seq1	oooDoo
F	comp41923_c0_seq1	oooDoo
F	comp4211_c0_seq2	oooDoo
F	comp42132_c0_seq1	oooDoo
F	comp42150_c0_seq1	oooDoo
F	comp42167_c0_seq1	oooDoo
F	comp42316_c0_seq1	oooDoo
F	comp42365_c0_seq1	oooDoo
F	comp42401_c0_seq1	oooDoo
F	comp42456_c0_seq1	oooDoo
F	comp42532_c0_seq1	oooDoo
F	comp4268_c0_seq1	oooDoo
F	comp42842_c0_seq1	oooDoo
F	comp42889_c0_seq1	oooDoo
F	comp431_c0_seq1	oooDoo
F	comp4332_c0_seq1	oooDoo
F	comp43473_c0_seq1	oooDoo
F	comp43535_c0_seq1	oooDoo
F	comp43576_c0_seq1	oooDoo
F	comp43632_c0_seq1	oooDoo
F	comp43757_c0_seq1	oooDoo
F	comp43776_c0_seq1	oooDoo
F	comp43791_c0_seq1	oooDoo
F	comp43968_c0_seq1	oooDoo
F	comp44015_c0_seq1	oooDoo
F	comp4419_c0_seq1	oooDoo
F	comp44322_c0_seq1	oooDoo
F	comp44366_c0_seq1	oooDoo
F	comp44645_c0_seq1	oooDoo
F	comp44687_c0_seq1	oooDoo
F	comp44789_c0_seq1	oooDoo
F	comp44879_c0_seq1	oooDoo
F	comp4489_c0_seq1	oooDoo
F	comp4499_c0_seq1	oooDoo
F	comp45207_c0_seq1	oooDoo
F	comp45459_c0_seq1	oooDoo
F	comp45691_c0_seq1	oooDoo
F	comp46163_c0_seq1	oooDoo
F	comp46349_c0_seq1	oooDoo
F	comp46451_c0_seq1	oooDoo
F	comp4689_c0_seq1	oooDoo
F	comp46902_c0_seq1	oooDoo
F	comp47037_c0_seq1	oooDoo
F	comp47057_c0_seq1	oooDoo
F	comp4706_c0_seq1	oooDoo
F	comp4757_c0_seq2	oooDoo
F	comp47799_c0_seq1	oooDoo
F	comp4809_c0_seq1	oooDoo
F	comp48236_c0_seq1	oooDoo
F	comp4850_c0_seq1	oooDoo
F	comp4862_c0_seq1	oooDoo
F	comp48849_c0_seq1	oooDoo
F	comp48952_c0_seq1	oooDoo
F	comp49023_c0_seq1	oooDoo
F	comp49090_c0_seq1	oooDoo
F	comp4927_c0_seq1	oooDoo
F	comp494_c0_seq1	oooDoo
F	comp4943_c0_seq1	oooDoo
F	comp4950_c0_seq1	oooDoo
F	comp4957_c0_seq1	oooDoo
F	comp49718_c0_seq1	oooDoo
F	comp49745_c0_seq1	oooDoo
F	comp50556_c0_seq1	oooDoo
F	comp51523_c0_seq1	oooDoo
F	comp51641_c0_seq1	oooDoo
F	comp5174_c0_seq1	oooDoo
F	comp52030_c0_seq1	oooDoo
F	comp5209_c0_seq1	oooDoo
F	comp5215_c0_seq1	oooDoo
F	comp522_c0_seq1	oooDoo
F	comp5232_c0_seq1	oooDoo
F	comp53_c0_seq1	oooDoo
F	comp5340_c0_seq1	oooDoo
F	comp5401_c0_seq1	oooDoo
F	comp5416_c0_seq1	oooDoo
F	comp5470_c0_seq1	oooDoo
F	comp5509_c0_seq2	oooDoo
F	comp5534_c0_seq2	oooDoo
F	comp5560_c0_seq2	oooDoo
F	comp5716_c0_seq1	oooDoo
F	comp5716_c0_seq2	oooDoo
F	comp5716_c0_seq3	oooDoo
F	comp5834_c0_seq1	oooDoo
F	comp5834_c0_seq2	oooDoo
F	comp5912_c0_seq1	oooDoo
F	comp5952_c0_seq1	oooDoo
F	comp5982_c0_seq1	oooDoo
F	comp6026_c0_seq1	oooDoo
F	comp6147_c0_seq1	oooDoo
F	comp6147_c0_seq2	oooDoo
F	comp6147_c0_seq3	oooDoo
F	comp6147_c0_seq4	oooDoo
F	comp615_c0_seq1	oooDoo
F	comp6242_c0_seq3	oooDoo
F	comp6242_c0_seq4	oooDoo
F	comp6242_c0_seq6	oooDoo
F	comp6385_c0_seq1	oooDoo
F	comp6393_c0_seq17	oooDoo
F	comp6397_c0_seq7	oooDoo
F	comp6398_c0_seq2	oooDoo
F	comp645_c0_seq1	oooDoo
F	comp653_c0_seq1	oooDoo
F	comp66_c0_seq1	oooDoo
F	comp703_c0_seq1	oooDoo
F	comp7056_c0_seq1	oooDoo
F	comp7176_c0_seq1	oooDoo
F	comp723_c0_seq1	oooDoo
F	comp7619_c0_seq1	oooDoo
[truncated: 3,404 more rows]
