# Supplementary material for: Dynamic transcriptomes identify biogenic amines and insect-like hormonal regulation for mediating reproduction in Schistosoma japonicum
Source: Nat Commun. 2017 Mar 13;8:14693. doi: 10.1038/ncomms14693 (PMC5355954; doi:10.1038/ncomms14693)
Supplement: Supplementary Data 10 — The list of the 56 clusters of co-expressed transcripts. [file ncomms14693-s11.xlsx]

## Sheet: Sheet1
Supplementary Data 10.The list of the 56 clusters of co-expressed transcripts
Transcript	Sex	Group
Fcomp10178_c0_seq1	M	1
Fcomp14912_c0_seq1	M	1
Fcomp151_c0_seq1	M	1
Fcomp16572_c0_seq1	M	1
Fcomp16772_c0_seq1	M	1
Fcomp17435_c0_seq1	M	1
Fcomp18010_c0_seq1	M	1
Fcomp20933_c0_seq1	M	1
Fcomp21479_c0_seq1	M	1
Fcomp2308_c0_seq1	M	1
Fcomp24789_c0_seq1	M	1
Fcomp24874_c0_seq1	M	1
Fcomp34776_c0_seq1	M	1
Fcomp39776_c0_seq1	M	1
Fcomp44140_c0_seq1	M	1
Fcomp4435_c0_seq1	M	1
Fcomp45487_c0_seq1	M	1
Fcomp5587_c0_seq1	M	1
Fcomp8720_c0_seq1	M	1
comp10089_c0_seq1	M	1
comp10143_c0_seq1	M	1
comp10152_c0_seq1	M	1
comp10197_c0_seq1	M	1
comp10251_c0_seq1	M	1
comp10317_c0_seq1	M	1
comp10378_c0_seq1	M	1
comp10401_c0_seq1	M	1
comp1042_c0_seq1	M	1
comp1052_c0_seq1	M	1
comp10535_c0_seq1	M	1
comp10547_c0_seq1	M	1
comp10644_c0_seq1	M	1
comp1069_c0_seq1	M	1
comp10727_c0_seq1	M	1
comp10757_c0_seq1	M	1
comp10840_c0_seq1	M	1
comp11022_c0_seq1	M	1
comp11056_c0_seq1	M	1
comp1111_c0_seq1	M	1
comp11125_c0_seq1	M	1
comp11194_c0_seq1	M	1
comp11212_c0_seq1	M	1
comp11369_c0_seq1	M	1
comp1148_c0_seq1	M	1
comp11530_c0_seq1	M	1
comp1155_c0_seq1	M	1
comp11574_c0_seq1	M	1
comp11580_c0_seq1	M	1
comp11630_c0_seq1	M	1
comp11683_c0_seq1	M	1
comp11692_c0_seq1	M	1
comp11718_c0_seq1	M	1
comp11857_c0_seq1	M	1
comp11997_c0_seq1	M	1
comp12051_c0_seq1	M	1
comp12061_c0_seq1	M	1
comp12098_c0_seq1	M	1
comp12341_c0_seq1	M	1
comp1234_c0_seq1	M	1
comp1254_c0_seq1	M	1
comp1268_c0_seq1	M	1
comp1289_c0_seq1	M	1
comp12920_c0_seq1	M	1
comp12966_c0_seq1	M	1
comp13134_c0_seq1	M	1
comp13143_c0_seq1	M	1
comp13152_c0_seq1	M	1
comp1333_c0_seq1	M	1
comp13342_c0_seq1	M	1
comp13499_c0_seq1	M	1
comp13530_c0_seq1	M	1
comp1363_c0_seq1	M	1
comp1365_c0_seq3	M	1
comp1368_c0_seq1	M	1
comp13837_c0_seq1	M	1
comp1402_c0_seq1	M	1
comp14099_c0_seq1	M	1
comp14135_c0_seq1	M	1
comp1428_c0_seq1	M	1
comp1428_c0_seq2	M	1
comp14338_c0_seq1	M	1
comp14466_c0_seq1	M	1
comp1453_c0_seq1	M	1
comp14555_c0_seq1	M	1
comp14717_c0_seq1	M	1
comp14771_c0_seq1	M	1
comp14772_c0_seq1	M	1
comp1492_c0_seq1	M	1
comp14952_c0_seq1	M	1
comp1501_c0_seq1	M	1
comp15069_c0_seq1	M	1
comp15391_c0_seq1	M	1
comp15426_c0_seq1	M	1
comp1549_c0_seq1	M	1
comp15534_c0_seq1	M	1
comp15537_c0_seq1	M	1
comp15665_c0_seq1	M	1
comp15712_c0_seq1	M	1
comp15765_c0_seq1	M	1
comp1596_c0_seq1	M	1
comp16016_c0_seq1	M	1
comp16097_c0_seq1	M	1
comp16255_c0_seq1	M	1
comp16506_c0_seq1	M	1
comp1660_c0_seq1	M	1
comp1662_c0_seq1	M	1
comp16666_c0_seq1	M	1
comp16696_c0_seq1	M	1
comp1677_c0_seq1	M	1
comp16856_c0_seq1	M	1
comp16925_c0_seq1	M	1
comp1696_c0_seq1	M	1
comp17038_c0_seq1	M	1
comp17070_c0_seq1	M	1
comp1712_c0_seq1	M	1
comp17286_c0_seq1	M	1
comp1730_c0_seq1	M	1
comp17355_c0_seq1	M	1
comp17423_c0_seq1	M	1
comp17424_c0_seq1	M	1
comp1755_c0_seq1	M	1
comp17576_c0_seq1	M	1
comp17622_c0_seq1	M	1
comp17633_c0_seq1	M	1
comp17754_c0_seq1	M	1
comp1777_c0_seq1	M	1
comp17984_c0_seq1	M	1
comp18191_c0_seq1	M	1
comp18310_c0_seq1	M	1
comp1871_c0_seq1	M	1
comp1898_c0_seq1	M	1
comp1914_c0_seq1	M	1
comp1934_c0_seq1	M	1
comp19527_c0_seq1	M	1
comp19763_c0_seq1	M	1
comp19876_c0_seq1	M	1
comp19943_c0_seq1	M	1
comp19944_c0_seq1	M	1
comp19990_c0_seq1	M	1
comp20064_c0_seq1	M	1
comp20088_c0_seq1	M	1
comp20222_c0_seq1	M	1
comp20390_c0_seq1	M	1
comp203_c0_seq1	M	1
comp2050_c0_seq1	M	1
comp2072_c0_seq1	M	1
comp20802_c0_seq1	M	1
comp2093_c0_seq1	M	1
comp2112_c0_seq1	M	1
comp21325_c0_seq1	M	1
comp21365_c0_seq1	M	1
comp21375_c0_seq1	M	1
comp2163_c0_seq1	M	1
comp21757_c0_seq1	M	1
comp21856_c0_seq1	M	1
comp2185_c0_seq1	M	1
comp22030_c0_seq1	M	1
comp22031_c0_seq1	M	1
comp22102_c0_seq1	M	1
comp22450_c0_seq1	M	1
comp22472_c0_seq1	M	1
comp2254_c0_seq1	M	1
comp22881_c0_seq1	M	1
comp2298_c0_seq1	M	1
comp23083_c0_seq1	M	1
comp23811_c0_seq1	M	1
comp2403_c0_seq1	M	1
comp244_c0_seq1	M	1
comp24781_c0_seq1	M	1
comp24832_c0_seq1	M	1
comp25059_c0_seq1	M	1
comp25439_c0_seq1	M	1
comp2546_c0_seq1	M	1
comp25701_c0_seq1	M	1
comp25765_c0_seq1	M	1
comp25976_c0_seq1	M	1
comp26032_c0_seq1	M	1
comp26148_c0_seq1	M	1
comp2616_c0_seq1	M	1
comp26309_c0_seq1	M	1
comp2631_c0_seq1	M	1
comp26455_c0_seq1	M	1
comp26478_c0_seq1	M	1
comp2653_c0_seq1	M	1
comp26646_c0_seq1	M	1
comp26777_c0_seq1	M	1
comp26861_c0_seq1	M	1
comp26990_c0_seq1	M	1
comp27242_c0_seq1	M	1
comp2768_c0_seq1	M	1
comp27900_c0_seq1	M	1
comp2819_c0_seq1	M	1
comp28542_c0_seq1	M	1
comp28769_c0_seq1	M	1
comp28895_c0_seq1	M	1
comp28961_c0_seq1	M	1
comp2912_c0_seq1	M	1
comp2931_c0_seq1	M	1
comp2940_c0_seq1	M	1
comp2970_c0_seq1	M	1
comp29855_c0_seq1	M	1
comp29943_c0_seq1	M	1
comp29951_c0_seq1	M	1
comp3008_c0_seq1	M	1
comp30116_c0_seq1	M	1
comp30338_c0_seq1	M	1
comp30345_c0_seq1	M	1
comp30406_c0_seq1	M	1
comp30615_c0_seq1	M	1
comp30707_c0_seq1	M	1
comp3109_c0_seq1	M	1
comp3127_c0_seq1	M	1
comp3141_c0_seq1	M	1
comp3171_c0_seq1	M	1
comp317_c0_seq1	M	1
comp3201_c0_seq1	M	1
comp32138_c0_seq1	M	1
comp32753_c0_seq1	M	1
comp32755_c0_seq1	M	1
comp32860_c0_seq1	M	1
comp3337_c0_seq1	M	1
comp33582_c0_seq1	M	1
comp3358_c0_seq1	M	1
comp3359_c0_seq1	M	1
comp33650_c0_seq1	M	1
comp3385_c0_seq1	M	1
comp3392_c0_seq1	M	1
comp34188_c0_seq1	M	1
comp34362_c0_seq1	M	1
comp3450_c0_seq2	M	1
comp34542_c0_seq1	M	1
comp3455_c0_seq1	M	1
comp3461_c0_seq1	M	1
comp34723_c0_seq1	M	1
comp34767_c0_seq1	M	1
comp3481_c0_seq2	M	1
comp34833_c0_seq1	M	1
comp3485_c0_seq1	M	1
comp3506_c0_seq1	M	1
comp35330_c0_seq1	M	1
comp3545_c0_seq1	M	1
comp3546_c0_seq1	M	1
comp3584_c0_seq1	M	1
comp3603_c0_seq1	M	1
comp3613_c0_seq1	M	1
comp3630_c0_seq1	M	1
comp3634_c0_seq1	M	1
comp36397_c0_seq1	M	1
comp363_c0_seq1	M	1
comp3641_c0_seq1	M	1
comp3653_c0_seq1	M	1
comp36618_c0_seq1	M	1
comp3670_c0_seq1	M	1
comp36719_c0_seq1	M	1
comp36968_c0_seq1	M	1
comp3701_c0_seq1	M	1
comp3717_c0_seq1	M	1
comp3722_c0_seq1	M	1
comp3727_c0_seq1	M	1
comp3740_c0_seq1	M	1
comp383_c0_seq1	M	1
comp3844_c0_seq1	M	1
comp38671_c0_seq1	M	1
comp3934_c0_seq1	M	1
comp3950_c0_seq1	M	1
comp3969_c0_seq1	M	1
comp3973_c0_seq1	M	1
comp40138_c0_seq1	M	1
comp4065_c0_seq1	M	1
comp4105_c0_seq1	M	1
comp4158_c0_seq1	M	1
comp4168_c0_seq1	M	1
comp4190_c0_seq1	M	1
comp4197_c0_seq1	M	1
comp42164_c0_seq1	M	1
comp4217_c0_seq1	M	1
comp4233_c0_seq1	M	1
comp4271_c0_seq1	M	1
comp4321_c0_seq1	M	1
comp43525_c0_seq1	M	1
comp4359_c0_seq1	M	1
comp4375_c0_seq1	M	1
comp4393_c0_seq1	M	1
comp4393_c0_seq2	M	1
comp4399_c0_seq1	M	1
comp4407_c0_seq1	M	1
comp4407_c0_seq2	M	1
comp4434_c0_seq1	M	1
comp4438_c0_seq1	M	1
comp4439_c0_seq1	M	1
comp4552_c0_seq2	M	1
comp4603_c0_seq1	M	1
comp4609_c0_seq1	M	1
comp46145_c0_seq1	M	1
comp4618_c0_seq1	M	1
comp4644_c0_seq1	M	1
comp4649_c0_seq1	M	1
comp4663_c0_seq1	M	1
comp4663_c0_seq2	M	1
comp4689_c0_seq1	M	1
comp4697_c0_seq1	M	1
comp4700_c0_seq1	M	1
comp47226_c0_seq1	M	1
comp4726_c0_seq1	M	1
comp4806_c0_seq1	M	1
comp4820_c0_seq1	M	1
comp4849_c0_seq1	M	1
comp4854_c0_seq1	M	1
comp4867_c0_seq1	M	1
comp4882_c0_seq1	M	1
comp4931_c0_seq4	M	1
comp4943_c0_seq1	M	1
comp4944_c0_seq1	M	1
comp4957_c0_seq1	M	1
comp4987_c0_seq1	M	1
comp4998_c0_seq1	M	1
comp5029_c0_seq1	M	1
comp5040_c0_seq1	M	1
comp5046_c0_seq1	M	1
comp5063_c0_seq1	M	1
comp5070_c0_seq1	M	1
comp5075_c0_seq1	M	1
comp5112_c0_seq1	M	1
comp5127_c0_seq1	M	1
comp51356_c0_seq1	M	1
comp5154_c0_seq1	M	1
comp5163_c0_seq1	M	1
comp5188_c0_seq1	M	1
comp52030_c0_seq1	M	1
comp5228_c0_seq1	M	1
comp5292_c0_seq1	M	1
comp5320_c0_seq1	M	1
comp5331_c0_seq2	M	1
comp5365_c0_seq1	M	1
comp5367_c0_seq1	M	1
comp5375_c0_seq1	M	1
comp5387_c0_seq1	M	1
comp5454_c0_seq1	M	1
comp5466_c0_seq1	M	1
comp5487_c0_seq1	M	1
comp5508_c0_seq1	M	1
comp5534_c0_seq1	M	1
comp5534_c0_seq2	M	1
comp5534_c0_seq3	M	1
comp5541_c0_seq1	M	1
comp5573_c0_seq1	M	1
comp5573_c0_seq2	M	1
comp5622_c0_seq1	M	1
comp5622_c0_seq2	M	1
comp5623_c0_seq15	M	1
comp5623_c0_seq16	M	1
comp5623_c0_seq20	M	1
comp5623_c0_seq4	M	1
comp5623_c0_seq5	M	1
comp5623_c0_seq6	M	1
comp5623_c0_seq7	M	1
comp5628_c0_seq1	M	1
comp5636_c0_seq1	M	1
comp5636_c0_seq2	M	1
comp5637_c0_seq1	M	1
comp5646_c0_seq1	M	1
comp5646_c0_seq2	M	1
comp5656_c0_seq1	M	1
comp5659_c0_seq1	M	1
comp5710_c0_seq1	M	1
comp5710_c0_seq2	M	1
comp5729_c0_seq1	M	1
comp5747_c0_seq1	M	1
comp5752_c0_seq1	M	1
comp5757_c0_seq1	M	1
comp5761_c0_seq1	M	1
comp5797_c0_seq1	M	1
comp5829_c0_seq1	M	1
comp5829_c0_seq2	M	1
comp5843_c0_seq1	M	1
comp5843_c0_seq2	M	1
comp5853_c0_seq1	M	1
comp5853_c0_seq2	M	1
comp5853_c0_seq3	M	1
comp5853_c0_seq4	M	1
comp5913_c0_seq1	M	1
comp5920_c0_seq1	M	1
comp5925_c0_seq1	M	1
comp5936_c0_seq1	M	1
comp5954_c0_seq1	M	1
comp5962_c0_seq1	M	1
comp5966_c0_seq1	M	1
comp5967_c0_seq1	M	1
comp5993_c0_seq1	M	1
comp6001_c0_seq1	M	1
comp6016_c0_seq1	M	1
comp6016_c0_seq2	M	1
comp6016_c0_seq3	M	1
comp6016_c0_seq4	M	1
comp6016_c0_seq5	M	1
comp6016_c0_seq6	M	1
comp6018_c0_seq1	M	1
comp6018_c0_seq2	M	1
comp6023_c0_seq1	M	1
comp6028_c0_seq1	M	1
comp6030_c0_seq1	M	1
comp6039_c0_seq1	M	1
comp6057_c0_seq1	M	1
comp6058_c0_seq1	M	1
comp6103_c0_seq1	M	1
comp6106_c0_seq1	M	1
comp6108_c0_seq1	M	1
comp6132_c0_seq1	M	1
comp6150_c0_seq1	M	1
comp6155_c0_seq1	M	1
comp6155_c0_seq2	M	1
comp6155_c0_seq3	M	1
comp6159_c0_seq1	M	1
comp6159_c0_seq2	M	1
comp6173_c0_seq1	M	1
comp6173_c0_seq2	M	1
comp6173_c0_seq4	M	1
comp6174_c0_seq1	M	1
comp6211_c0_seq1	M	1
comp6215_c0_seq1	M	1
comp6222_c0_seq1	M	1
comp6222_c0_seq2	M	1
comp6248_c0_seq1	M	1
comp6261_c0_seq1	M	1
comp6272_c0_seq1	M	1
comp6273_c0_seq1	M	1
comp6274_c0_seq1	M	1
comp6282_c0_seq1	M	1
comp6293_c0_seq1	M	1
comp6293_c0_seq2	M	1
comp6308_c0_seq1	M	1
comp6313_c0_seq1	M	1
comp6322_c0_seq1	M	1
comp6322_c0_seq2	M	1
comp6335_c0_seq1	M	1
comp6338_c0_seq1	M	1
comp6338_c0_seq2	M	1
comp6340_c0_seq1	M	1
comp6340_c0_seq2	M	1
comp6349_c0_seq2	M	1
comp6356_c0_seq1	M	1
comp6362_c0_seq1	M	1
comp6369_c0_seq1	M	1
comp6371_c0_seq1	M	1
comp6371_c0_seq2	M	1
comp6375_c0_seq2	M	1
comp6377_c0_seq1	M	1
comp6378_c0_seq2	M	1
comp6379_c0_seq2	M	1
comp6385_c0_seq1	M	1
comp6387_c0_seq1	M	1
comp6389_c0_seq1	M	1
comp6389_c0_seq2	M	1
comp6389_c0_seq3	M	1
comp6389_c0_seq4	M	1
comp6394_c0_seq1	M	1
comp6439_c0_seq1	M	1
comp6546_c0_seq1	M	1
comp6633_c0_seq1	M	1
comp6654_c0_seq1	M	1
comp6701_c0_seq1	M	1
comp6919_c0_seq1	M	1
comp7195_c0_seq1	M	1
comp7273_c0_seq1	M	1
comp7417_c0_seq1	M	1
comp7446_c0_seq1	M	1
comp7725_c0_seq1	M	1
comp7819_c0_seq1	M	1
comp7825_c0_seq1	M	1
comp785_c0_seq1	M	1
comp8017_c0_seq1	M	1
comp8131_c0_seq1	M	1
comp8225_c0_seq1	M	1
comp8312_c0_seq1	M	1
comp8572_c0_seq1	M	1
comp8597_c0_seq1	M	1
comp8644_c0_seq1	M	1
comp8720_c0_seq1	M	1
comp884_c0_seq1	M	1
comp8850_c0_seq1	M	1
comp8867_c0_seq1	M	1
comp9022_c0_seq1	M	1
comp9081_c0_seq1	M	1
comp9118_c0_seq1	M	1
comp9295_c0_seq1	M	1
comp9310_c0_seq1	M	1
comp9318_c0_seq1	M	1
comp9383_c0_seq1	M	1
comp9478_c0_seq1	M	1
comp9684_c0_seq1	M	1
comp9706_c0_seq1	M	1
comp98_c0_seq1	M	1
comp9918_c0_seq1	M	1
comp997_c0_seq1	M	1
Fcomp11958_c0_seq1	F	1
Fcomp19329_c0_seq1	F	1
Fcomp21835_c0_seq1	F	1
Fcomp32537_c0_seq1	F	1
Fcomp4828_c0_seq2	F	1
comp10116_c0_seq1	F	1
comp10228_c0_seq1	F	1
comp10967_c0_seq1	F	1
comp11655_c0_seq1	F	1
comp1264_c0_seq1	F	1
comp12898_c0_seq1	F	1
comp14137_c0_seq1	F	1
comp1575_c0_seq1	F	1
comp16126_c0_seq1	F	1
comp1628_c0_seq1	F	1
comp17232_c0_seq1	F	1
comp17236_c0_seq1	F	1
comp17364_c0_seq1	F	1
comp17573_c0_seq1	F	1
comp17795_c0_seq1	F	1
comp1852_c0_seq1	F	1
comp1852_c0_seq2	F	1
comp1911_c0_seq1	F	1
comp19635_c0_seq1	F	1
comp20125_c0_seq1	F	1
comp21134_c0_seq1	F	1
comp21270_c0_seq1	F	1
comp2190_c0_seq1	F	1
comp23348_c0_seq1	F	1
comp2447_c0_seq1	F	1
comp2486_c0_seq1	F	1
comp25142_c0_seq1	F	1
comp2514_c0_seq1	F	1
comp28961_c0_seq1	F	1
comp2955_c0_seq2	F	1
comp30013_c0_seq1	F	1
comp3201_c0_seq1	F	1
comp3398_c0_seq1	F	1
comp3426_c0_seq1	F	1
comp3514_c0_seq1	F	1
comp3581_c0_seq1	F	1
comp3734_c0_seq1	F	1
comp40184_c0_seq1	F	1
comp4032_c0_seq1	F	1
comp4092_c0_seq1	F	1
comp4128_c0_seq1	F	1
comp4187_c0_seq1	F	1
comp4217_c0_seq1	F	1
comp4350_c0_seq1	F	1
comp4412_c0_seq1	F	1
comp4438_c0_seq1	F	1
comp4587_c0_seq1	F	1
comp4595_c0_seq1	F	1
comp4633_c0_seq1	F	1
comp46872_c0_seq1	F	1
comp4814_c0_seq1	F	1
comp48306_c0_seq1	F	1
comp4840_c0_seq1	F	1
comp4979_c0_seq1	F	1
comp5021_c0_seq1	F	1
comp5034_c0_seq1	F	1
comp5070_c0_seq1	F	1
comp5135_c0_seq1	F	1
comp5292_c0_seq1	F	1
comp5396_c0_seq1	F	1
comp5450_c0_seq1	F	1
comp5540_c1_seq2	F	1
comp5550_c0_seq1	F	1
comp5645_c0_seq1	F	1
comp5662_c0_seq1	F	1
comp5724_c0_seq5	F	1
comp5795_c0_seq1	F	1
comp5795_c0_seq2	F	1
comp5795_c0_seq3	F	1
comp5795_c0_seq4	F	1
comp5974_c0_seq1	F	1
comp5986_c0_seq1	F	1
comp5986_c0_seq2	F	1
comp5995_c0_seq1	F	1
comp6018_c0_seq1	F	1
comp6018_c0_seq2	F	1
comp6125_c0_seq1	F	1
comp6180_c0_seq1	F	1
comp6182_c0_seq1	F	1
comp6185_c0_seq4	F	1
comp6203_c0_seq3	F	1
comp6218_c0_seq1	F	1
comp6232_c0_seq4	F	1
comp6322_c0_seq1	F	1
comp6322_c0_seq2	F	1
comp6350_c0_seq1	F	1
comp6377_c0_seq1	F	1
comp6654_c0_seq1	F	1
comp7231_c0_seq1	F	1
comp7240_c0_seq1	F	1
comp7336_c0_seq1	F	1
comp7649_c0_seq1	F	1
comp7759_c0_seq1	F	1
comp9118_c0_seq1	F	1
Fcomp1035_c0_seq1	M	2
Fcomp1194_c0_seq1	M	2
Fcomp13806_c0_seq1	M	2
Fcomp15369_c0_seq1	M	2
Fcomp15732_c0_seq1	M	2
Fcomp16556_c0_seq1	M	2
Fcomp16851_c0_seq1	M	2
Fcomp17229_c0_seq1	M	2
Fcomp17842_c0_seq1	M	2
Fcomp18003_c0_seq1	M	2
Fcomp19702_c0_seq1	M	2
Fcomp21130_c0_seq1	M	2
Fcomp21504_c0_seq1	M	2
Fcomp24402_c0_seq1	M	2
Fcomp26628_c0_seq1	M	2
Fcomp26927_c0_seq1	M	2
Fcomp27205_c0_seq1	M	2
Fcomp29789_c0_seq1	M	2
Fcomp3036_c0_seq1	M	2
Fcomp37239_c0_seq1	M	2
Fcomp37353_c0_seq1	M	2
Fcomp37715_c0_seq1	M	2
comp10073_c0_seq1	M	2
comp10092_c0_seq1	M	2
comp10116_c0_seq1	M	2
comp10149_c0_seq1	M	2
comp10161_c0_seq1	M	2
comp10319_c0_seq1	M	2
comp10368_c0_seq1	M	2
comp10387_c0_seq1	M	2
comp10404_c0_seq1	M	2
comp10512_c0_seq1	M	2
comp10539_c0_seq1	M	2
comp10559_c0_seq1	M	2
comp1060_c0_seq1	M	2
comp10643_c0_seq1	M	2
comp10646_c0_seq1	M	2
comp10661_c0_seq1	M	2
comp1067_c0_seq1	M	2
comp10724_c0_seq1	M	2
comp10726_c0_seq1	M	2
comp1073_c0_seq1	M	2
comp10747_c0_seq1	M	2
comp10785_c0_seq1	M	2
comp10903_c0_seq1	M	2
comp10909_c0_seq1	M	2
comp10921_c0_seq1	M	2
comp10948_c0_seq1	M	2
comp10959_c0_seq1	M	2
comp11004_c0_seq1	M	2
comp11048_c0_seq1	M	2
comp11084_c0_seq1	M	2
comp1108_c0_seq1	M	2
comp11177_c0_seq1	M	2
comp11204_c0_seq1	M	2
comp11206_c0_seq1	M	2
comp1120_c0_seq1	M	2
comp1123_c0_seq1	M	2
comp11243_c0_seq1	M	2
comp11245_c0_seq1	M	2
comp11442_c0_seq1	M	2
comp1145_c0_seq1	M	2
comp11527_c0_seq1	M	2
comp1154_c0_seq1	M	2
comp11575_c0_seq1	M	2
comp11595_c0_seq1	M	2
comp1160_c0_seq1	M	2
comp11666_c0_seq1	M	2
comp1177_c0_seq1	M	2
comp11886_c0_seq1	M	2
comp11913_c0_seq1	M	2
comp11946_c0_seq1	M	2
comp1204_c0_seq1	M	2
comp12076_c0_seq1	M	2
comp12085_c0_seq1	M	2
comp12101_c0_seq1	M	2
comp12113_c0_seq1	M	2
comp12126_c0_seq1	M	2
comp12211_c0_seq1	M	2
comp1221_c0_seq1	M	2
comp12354_c0_seq1	M	2
comp1236_c0_seq1	M	2
comp12402_c0_seq1	M	2
comp12423_c0_seq1	M	2
comp1243_c0_seq1	M	2
comp12515_c0_seq1	M	2
comp12572_c0_seq1	M	2
comp12625_c0_seq1	M	2
comp12833_c0_seq1	M	2
comp1285_c0_seq1	M	2
comp12951_c0_seq1	M	2
comp13034_c0_seq1	M	2
comp13065_c0_seq1	M	2
comp13080_c0_seq1	M	2
comp13097_c0_seq1	M	2
comp13099_c0_seq1	M	2
comp13133_c0_seq1	M	2
comp13222_c0_seq1	M	2
comp13233_c0_seq1	M	2
comp1324_c0_seq1	M	2
comp13254_c0_seq1	M	2
comp13402_c0_seq1	M	2
comp13438_c0_seq1	M	2
comp13440_c0_seq1	M	2
comp13520_c0_seq1	M	2
comp1354_c0_seq1	M	2
comp13562_c0_seq1	M	2
comp13596_c0_seq1	M	2
comp1363_c0_seq2	M	2
comp13722_c0_seq1	M	2
comp1375_c0_seq1	M	2
comp13767_c0_seq1	M	2
comp13774_c0_seq1	M	2
comp13926_c0_seq1	M	2
comp13940_c0_seq1	M	2
comp14015_c0_seq1	M	2
comp14024_c0_seq1	M	2
comp14084_c0_seq1	M	2
comp14090_c0_seq1	M	2
comp1411_c0_seq1	M	2
comp14307_c0_seq1	M	2
comp14535_c0_seq1	M	2
comp1455_c0_seq1	M	2
comp14575_c0_seq1	M	2
comp14599_c0_seq1	M	2
comp14638_c0_seq1	M	2
comp14707_c0_seq1	M	2
comp14862_c0_seq1	M	2
comp14909_c0_seq1	M	2
comp1494_c0_seq1	M	2
comp15005_c0_seq1	M	2
comp15034_c0_seq1	M	2
comp15070_c0_seq1	M	2
comp15188_c0_seq1	M	2
comp15200_c0_seq1	M	2
comp15271_c0_seq1	M	2
comp15347_c0_seq1	M	2
comp15378_c0_seq1	M	2
comp15388_c0_seq1	M	2
comp15414_c0_seq1	M	2
comp15429_c0_seq1	M	2
comp15494_c0_seq1	M	2
comp15579_c0_seq1	M	2
comp15638_c0_seq1	M	2
comp15684_c0_seq1	M	2
comp15741_c0_seq1	M	2
comp1575_c0_seq1	M	2
comp1581_c0_seq1	M	2
comp15848_c0_seq1	M	2
comp1590_c0_seq1	M	2
comp1592_c0_seq1	M	2
comp1597_c0_seq1	M	2
comp16064_c0_seq1	M	2
comp16079_c0_seq1	M	2
comp16126_c0_seq1	M	2
comp16147_c0_seq1	M	2
comp16160_c0_seq1	M	2
comp16190_c0_seq1	M	2
comp1636_c0_seq1	M	2
comp16495_c0_seq1	M	2
comp16510_c0_seq1	M	2
comp16640_c0_seq1	M	2
comp16653_c0_seq1	M	2
comp16699_c0_seq1	M	2
comp1671_c0_seq1	M	2
comp16726_c0_seq1	M	2
comp16772_c0_seq1	M	2
comp16789_c0_seq1	M	2
comp1679_c0_seq1	M	2
comp16847_c0_seq1	M	2
comp16916_c0_seq1	M	2
comp16945_c0_seq1	M	2
comp16987_c0_seq1	M	2
comp17032_c0_seq1	M	2
comp17076_c0_seq1	M	2
comp17180_c0_seq1	M	2
comp17201_c0_seq1	M	2
comp17236_c0_seq1	M	2
comp17300_c0_seq1	M	2
comp17324_c0_seq1	M	2
comp17376_c0_seq1	M	2
comp17405_c0_seq1	M	2
comp17442_c0_seq1	M	2
comp17536_c0_seq1	M	2
comp1765_c0_seq2	M	2
comp17745_c0_seq1	M	2
comp1774_c0_seq1	M	2
comp17795_c0_seq1	M	2
comp17801_c0_seq1	M	2
comp17915_c0_seq1	M	2
comp18285_c0_seq1	M	2
comp1836_c0_seq1	M	2
comp1837_c0_seq1	M	2
comp18390_c0_seq1	M	2
comp18522_c0_seq1	M	2
comp1860_c0_seq1	M	2
comp18631_c0_seq1	M	2
comp18678_c0_seq1	M	2
comp186_c0_seq1	M	2
comp1871_c0_seq2	M	2
comp18823_c0_seq1	M	2
comp18887_c0_seq1	M	2
comp1888_c0_seq1	M	2
comp1916_c0_seq1	M	2
comp19174_c0_seq1	M	2
comp19250_c0_seq1	M	2
comp1928_c0_seq1	M	2
comp19351_c0_seq1	M	2
comp19383_c0_seq1	M	2
comp1946_c0_seq1	M	2
comp19552_c0_seq1	M	2
comp1969_c0_seq1	M	2
comp19748_c0_seq1	M	2
comp2002_c0_seq1	M	2
comp2013_c0_seq1	M	2
comp20144_c0_seq1	M	2
comp20165_c0_seq1	M	2
comp20388_c0_seq1	M	2
comp20631_c0_seq1	M	2
comp20729_c0_seq1	M	2
comp20842_c0_seq1	M	2
comp2092_c0_seq1	M	2
comp2097_c0_seq1	M	2
comp20_c0_seq1	M	2
comp21036_c0_seq1	M	2
comp2107_c0_seq1	M	2
comp21301_c0_seq1	M	2
comp21347_c0_seq1	M	2
comp21374_c0_seq1	M	2
comp2144_c0_seq1	M	2
comp21512_c0_seq1	M	2
comp21550_c0_seq1	M	2
comp21620_c0_seq1	M	2
comp21728_c0_seq1	M	2
comp21820_c0_seq1	M	2
comp2185_c0_seq3	M	2
comp21961_c0_seq1	M	2
comp22029_c0_seq1	M	2
comp22091_c0_seq1	M	2
comp22286_c0_seq1	M	2
comp22439_c0_seq1	M	2
comp22471_c0_seq1	M	2
comp22550_c0_seq1	M	2
comp22556_c0_seq1	M	2
comp22567_c0_seq1	M	2
comp22603_c0_seq1	M	2
comp22617_c0_seq1	M	2
comp22621_c0_seq1	M	2
comp22675_c0_seq1	M	2
comp22805_c0_seq1	M	2
comp22916_c0_seq1	M	2
comp23045_c0_seq1	M	2
comp23265_c0_seq1	M	2
comp2332_c0_seq1	M	2
comp2337_c0_seq1	M	2
comp23441_c0_seq1	M	2
comp23496_c0_seq1	M	2
comp23594_c0_seq1	M	2
comp23646_c0_seq1	M	2
comp23653_c0_seq1	M	2
comp23718_c0_seq1	M	2
comp23732_c0_seq1	M	2
comp2380_c0_seq1	M	2
comp24193_c0_seq1	M	2
comp24236_c0_seq1	M	2
comp24257_c0_seq1	M	2
comp24293_c0_seq1	M	2
comp2430_c0_seq1	M	2
comp24430_c0_seq1	M	2
comp24769_c0_seq1	M	2
comp24862_c0_seq1	M	2
comp24938_c0_seq1	M	2
comp25084_c0_seq1	M	2
comp25090_c0_seq1	M	2
comp25306_c0_seq1	M	2
comp2535_c0_seq1	M	2
comp2538_c0_seq1	M	2
comp2541_c0_seq1	M	2
comp25705_c0_seq1	M	2
comp25733_c0_seq1	M	2
comp25754_c0_seq1	M	2
comp25912_c0_seq1	M	2
comp26091_c0_seq1	M	2
comp26374_c0_seq1	M	2
comp26469_c0_seq1	M	2
comp26530_c0_seq1	M	2
comp26556_c0_seq1	M	2
comp26585_c0_seq1	M	2
comp26587_c0_seq1	M	2
comp26931_c0_seq1	M	2
comp26_c0_seq1	M	2
comp27054_c0_seq1	M	2
comp27059_c0_seq1	M	2
comp27139_c0_seq1	M	2
comp2722_c0_seq1	M	2
comp27281_c0_seq1	M	2
comp27367_c0_seq1	M	2
comp2743_c0_seq1	M	2
comp27471_c0_seq1	M	2
comp2748_c0_seq1	M	2
comp2771_c0_seq1	M	2
comp28223_c0_seq1	M	2
comp28524_c0_seq1	M	2
comp28698_c0_seq1	M	2
comp29060_c0_seq1	M	2
comp29212_c0_seq1	M	2
comp29213_c0_seq1	M	2
comp29688_c0_seq1	M	2
comp29967_c0_seq1	M	2
comp3029_c0_seq1	M	2
comp30347_c0_seq1	M	2
comp30476_c0_seq1	M	2
comp30725_c0_seq1	M	2
comp30966_c0_seq1	M	2
comp31391_c0_seq1	M	2
comp3139_c0_seq1	M	2
comp31662_c0_seq1	M	2
comp32067_c0_seq1	M	2
comp32130_c0_seq1	M	2
comp3220_c0_seq1	M	2
comp3244_c0_seq1	M	2
comp3258_c0_seq1	M	2
comp32795_c0_seq1	M	2
comp3284_c0_seq1	M	2
comp32907_c0_seq1	M	2
comp33103_c0_seq1	M	2
comp3339_c0_seq1	M	2
comp33497_c0_seq1	M	2
comp33632_c0_seq1	M	2
comp33841_c0_seq1	M	2
comp3391_c0_seq1	M	2
comp34186_c0_seq1	M	2
comp34214_c0_seq1	M	2
comp34246_c0_seq1	M	2
comp3427_c0_seq1	M	2
comp3440_c0_seq1	M	2
comp3456_c0_seq1	M	2
comp34640_c0_seq1	M	2
comp3475_c0_seq1	M	2
comp3483_c0_seq1	M	2
comp3497_c0_seq1	M	2
comp3498_c0_seq3	M	2
comp3529_c0_seq1	M	2
comp3539_c0_seq1	M	2
comp3542_c0_seq1	M	2
comp35440_c0_seq1	M	2
comp35519_c0_seq1	M	2
comp3552_c0_seq1	M	2
comp3569_c0_seq1	M	2
comp3573_c0_seq1	M	2
comp3583_c0_seq1	M	2
comp3591_c0_seq1	M	2
comp35937_c0_seq1	M	2
comp36081_c0_seq1	M	2
comp3616_c0_seq1	M	2
comp3631_c0_seq1	M	2
comp36338_c0_seq1	M	2
comp3673_c0_seq1	M	2
comp3698_c0_seq1	M	2
comp37045_c0_seq1	M	2
comp3758_c0_seq1	M	2
comp3779_c0_seq1	M	2
comp3782_c0_seq1	M	2
comp37836_c0_seq1	M	2
comp3784_c0_seq1	M	2
comp3795_c0_seq1	M	2
comp3814_c0_seq1	M	2
comp3840_c0_seq1	M	2
comp38438_c0_seq1	M	2
comp3867_c0_seq1	M	2
comp3887_c0_seq1	M	2
comp3890_c0_seq1	M	2
comp3905_c0_seq1	M	2
comp392_c0_seq1	M	2
comp3931_c0_seq1	M	2
comp3963_c0_seq1	M	2
comp3986_c0_seq1	M	2
comp3988_c0_seq1	M	2
comp4007_c0_seq1	M	2
comp40309_c0_seq1	M	2
comp4040_c0_seq1	M	2
comp40475_c0_seq1	M	2
comp4054_c0_seq1	M	2
comp40567_c0_seq1	M	2
comp40918_c0_seq1	M	2
comp4096_c0_seq1	M	2
comp4101_c0_seq1	M	2
comp4113_c0_seq1	M	2
comp4122_c0_seq1	M	2
comp4177_c0_seq1	M	2
comp4252_c0_seq1	M	2
comp42586_c0_seq1	M	2
comp4264_c0_seq1	M	2
comp4291_c0_seq1	M	2
comp4313_c0_seq1	M	2
comp4341_c0_seq1	M	2
comp4343_c0_seq2	M	2
comp4349_c0_seq1	M	2
comp4350_c0_seq1	M	2
comp4354_c0_seq1	M	2
comp4379_c0_seq1	M	2
comp4379_c0_seq2	M	2
comp4429_c0_seq2	M	2
comp4447_c0_seq1	M	2
comp44545_c0_seq1	M	2
comp448_c0_seq1	M	2
comp4517_c0_seq1	M	2
comp4525_c0_seq2	M	2
comp4544_c0_seq1	M	2
comp4574_c0_seq2	M	2
comp4591_c0_seq1	M	2
comp4616_c0_seq1	M	2
comp4653_c0_seq1	M	2
comp4670_c0_seq1	M	2
comp4676_c0_seq1	M	2
comp47037_c0_seq1	M	2
comp4713_c0_seq1	M	2
comp4755_c0_seq1	M	2
comp4764_c0_seq1	M	2
comp4767_c0_seq1	M	2
comp4770_c0_seq3	M	2
comp4838_c0_seq1	M	2
comp4840_c0_seq1	M	2
comp4851_c0_seq1	M	2
comp4866_c0_seq1	M	2
comp4871_c0_seq1	M	2
comp4874_c0_seq1	M	2
comp4931_c0_seq3	M	2
comp4958_c0_seq1	M	2
comp4958_c0_seq2	M	2
comp4972_c0_seq1	M	2
comp4985_c0_seq1	M	2
comp5002_c0_seq1	M	2
comp5002_c0_seq2	M	2
comp5019_c0_seq1	M	2
comp5027_c0_seq1	M	2
comp50619_c0_seq1	M	2
comp5105_c0_seq1	M	2
comp5112_c0_seq2	M	2
comp5144_c0_seq3	M	2
comp5153_c0_seq1	M	2
comp5157_c0_seq1	M	2
comp51904_c0_seq1	M	2
comp5277_c0_seq1	M	2
comp5295_c0_seq1	M	2
comp5331_c0_seq1	M	2
comp5386_c0_seq1	M	2
comp5437_c0_seq1	M	2
comp5442_c0_seq1	M	2
comp5473_c0_seq1	M	2
comp5494_c0_seq1	M	2
comp5578_c0_seq1	M	2
comp5579_c0_seq1	M	2
comp5591_c0_seq1	M	2
comp5606_c0_seq1	M	2
comp5623_c0_seq14	M	2
comp5623_c0_seq2	M	2
comp5626_c0_seq1	M	2
comp5627_c0_seq1	M	2
comp5627_c0_seq2	M	2
comp5634_c0_seq1	M	2
comp5640_c0_seq1	M	2
comp5671_c0_seq2	M	2
comp5695_c0_seq1	M	2
comp5695_c0_seq2	M	2
comp5695_c0_seq3	M	2
comp5703_c0_seq2	M	2
comp5706_c0_seq1	M	2
comp5708_c0_seq1	M	2
comp5714_c0_seq1	M	2
comp5724_c0_seq1	M	2
comp5724_c0_seq6	M	2
comp5724_c0_seq7	M	2
comp5731_c0_seq2	M	2
comp5781_c0_seq1	M	2
comp5784_c0_seq1	M	2
comp5822_c0_seq1	M	2
comp5836_c0_seq1	M	2
comp5836_c0_seq2	M	2
comp5857_c0_seq1	M	2
comp5871_c0_seq1	M	2
comp5922_c0_seq1	M	2
comp5928_c0_seq1	M	2
comp5932_c0_seq1	M	2
comp5948_c0_seq1	M	2
comp5953_c0_seq1	M	2
comp5953_c0_seq2	M	2
comp5980_c0_seq1	M	2
comp6032_c0_seq1	M	2
comp6046_c0_seq1	M	2
comp6086_c0_seq1	M	2
comp6088_c0_seq1	M	2
comp6107_c0_seq1	M	2
comp6112_c0_seq1	M	2
comp6112_c0_seq4	M	2
comp6151_c0_seq1	M	2
comp6158_c0_seq1	M	2
comp6203_c0_seq2	M	2
comp6204_c0_seq1	M	2
comp6205_c0_seq1	M	2
comp6226_c0_seq1	M	2
comp6226_c0_seq2	M	2
comp6226_c0_seq3	M	2
comp6229_c0_seq1	M	2
comp6231_c0_seq1	M	2
comp6231_c0_seq2	M	2
comp6232_c0_seq4	M	2
comp6235_c0_seq1	M	2
comp6268_c0_seq1	M	2
comp6268_c0_seq3	M	2
comp6360_c1_seq1	M	2
comp6360_c1_seq3	M	2
comp6374_c0_seq5	M	2
comp6388_c0_seq1	M	2
comp6388_c0_seq2	M	2
comp6397_c0_seq24	M	2
comp6397_c0_seq35	M	2
comp6463_c0_seq1	M	2
comp6464_c0_seq1	M	2
comp6476_c0_seq1	M	2
comp6492_c0_seq1	M	2
comp6841_c0_seq1	M	2
comp6886_c0_seq1	M	2
comp6928_c0_seq1	M	2
comp703_c0_seq1	M	2
comp7134_c0_seq1	M	2
comp7143_c0_seq1	M	2
comp7152_c0_seq1	M	2
comp7173_c0_seq1	M	2
comp7176_c0_seq1	M	2
comp7248_c0_seq1	M	2
comp7266_c0_seq1	M	2
comp7299_c0_seq1	M	2
comp7482_c0_seq1	M	2
comp7519_c0_seq1	M	2
comp771_c0_seq1	M	2
comp7771_c0_seq1	M	2
comp780_c0_seq1	M	2
comp7845_c0_seq1	M	2
comp7846_c0_seq1	M	2
comp7931_c0_seq1	M	2
comp7964_c0_seq1	M	2
comp7967_c0_seq1	M	2
comp7968_c0_seq1	M	2
comp8002_c0_seq1	M	2
comp8012_c0_seq1	M	2
comp804_c0_seq1	M	2
comp808_c0_seq1	M	2
comp811_c0_seq1	M	2
comp812_c0_seq1	M	2
comp8197_c0_seq1	M	2
comp8207_c0_seq1	M	2
comp8208_c0_seq1	M	2
comp8254_c0_seq1	M	2
comp8260_c0_seq1	M	2
comp8302_c0_seq1	M	2
comp8309_c0_seq1	M	2
comp8316_c0_seq1	M	2
comp832_c0_seq1	M	2
comp8336_c0_seq1	M	2
comp8410_c0_seq1	M	2
comp8435_c0_seq1	M	2
comp8459_c0_seq1	M	2
comp8465_c0_seq1	M	2
comp8510_c0_seq1	M	2
comp860_c0_seq1	M	2
comp8612_c0_seq1	M	2
comp8637_c0_seq1	M	2
comp8677_c0_seq1	M	2
comp8739_c0_seq1	M	2
comp8786_c0_seq1	M	2
comp8790_c0_seq1	M	2
comp8799_c0_seq1	M	2
comp8803_c0_seq1	M	2
comp8806_c0_seq1	M	2
comp8872_c0_seq1	M	2
comp8904_c0_seq1	M	2
comp9002_c0_seq1	M	2
comp9003_c0_seq1	M	2
comp9007_c0_seq1	M	2
comp9024_c0_seq1	M	2
comp9056_c0_seq1	M	2
comp9102_c0_seq1	M	2
comp9108_c0_seq1	M	2
comp9155_c0_seq1	M	2
comp9172_c0_seq1	M	2
comp9183_c0_seq1	M	2
comp925_c0_seq2	M	2
comp9414_c0_seq1	M	2
comp9472_c0_seq1	M	2
comp949_c0_seq1	M	2
comp9579_c0_seq1	M	2
comp964_c0_seq1	M	2
comp975_c0_seq1	M	2
comp9842_c0_seq1	M	2
comp9843_c0_seq1	M	2
comp9912_c0_seq1	M	2
comp9960_c0_seq1	M	2
comp9993_c0_seq1	M	2
Fcomp10286_c0_seq1	F	2
Fcomp10893_c0_seq1	F	2
Fcomp12958_c0_seq1	F	2
Fcomp14404_c0_seq1	F	2
Fcomp16815_c0_seq1	F	2
Fcomp17222_c0_seq1	F	2
Fcomp20685_c0_seq1	F	2
Fcomp21583_c0_seq1	F	2
Fcomp22378_c0_seq1	F	2
Fcomp23950_c0_seq1	F	2
Fcomp29575_c0_seq1	F	2
Fcomp3712_c0_seq1	F	2
Fcomp9002_c0_seq1	F	2
Fcomp996_c0_seq1	F	2
comp1016_c0_seq1	F	2
comp10370_c0_seq1	F	2
comp1074_c0_seq1	F	2
comp1079_c0_seq1	F	2
comp10938_c0_seq1	F	2
comp10982_c0_seq1	F	2
comp1112_c0_seq1	F	2
comp1120_c0_seq1	F	2
comp11261_c0_seq1	F	2
comp11675_c0_seq1	F	2
comp12885_c0_seq1	F	2
comp13340_c0_seq1	F	2
comp13434_c0_seq1	F	2
comp14478_c0_seq1	F	2
comp1494_c0_seq1	F	2
comp15321_c0_seq1	F	2
comp1576_c0_seq1	F	2
comp15782_c0_seq1	F	2
comp1616_c0_seq1	F	2
comp16948_c0_seq1	F	2
comp17112_c0_seq1	F	2
comp17167_c0_seq1	F	2
comp17305_c0_seq1	F	2
comp1819_c0_seq1	F	2
comp1898_c0_seq2	F	2
comp19300_c0_seq1	F	2
comp20410_c0_seq1	F	2
comp20763_c0_seq1	F	2
comp21494_c0_seq1	F	2
comp22472_c0_seq1	F	2
comp22792_c0_seq1	F	2
comp23688_c0_seq1	F	2
comp24607_c0_seq1	F	2
comp25314_c0_seq1	F	2
comp2637_c0_seq1	F	2
comp28081_c0_seq1	F	2
comp2953_c0_seq1	F	2
comp2991_c0_seq1	F	2
comp3221_c0_seq1	F	2
comp3267_c0_seq1	F	2
comp3327_c0_seq1	F	2
comp3335_c0_seq1	F	2
comp33535_c0_seq1	F	2
comp3404_c0_seq1	F	2
comp3667_c0_seq1	F	2
comp3921_c0_seq1	F	2
comp4141_c0_seq1	F	2
comp4193_c0_seq1	F	2
comp4373_c0_seq1	F	2
comp4373_c0_seq2	F	2
comp4395_c0_seq1	F	2
comp4406_c0_seq1	F	2
comp4406_c0_seq2	F	2
comp4528_c0_seq1	F	2
comp45_c0_seq1	F	2
comp46913_c0_seq1	F	2
comp4754_c0_seq1	F	2
comp4770_c0_seq4	F	2
comp4899_c0_seq1	F	2
comp4899_c0_seq2	F	2
comp4910_c0_seq1	F	2
comp4970_c0_seq1	F	2
comp5019_c0_seq1	F	2
comp5022_c0_seq1	F	2
comp5144_c0_seq3	F	2
comp5202_c0_seq1	F	2
comp5265_c0_seq1	F	2
comp5327_c0_seq1	F	2
comp5460_c0_seq1	F	2
comp5483_c0_seq1	F	2
comp5519_c0_seq1	F	2
comp5567_c0_seq1	F	2
comp5606_c0_seq1	F	2
comp5615_c0_seq1	F	2
comp5638_c0_seq1	F	2
comp5640_c0_seq1	F	2
comp5695_c0_seq1	F	2
comp5695_c0_seq2	F	2
comp5695_c0_seq3	F	2
comp5724_c0_seq1	F	2
comp5724_c0_seq3	F	2
comp5724_c0_seq6	F	2
comp5726_c0_seq2	F	2
comp5726_c0_seq3	F	2
comp5769_c0_seq1	F	2
comp5909_c0_seq1	F	2
comp5909_c0_seq2	F	2
comp5922_c0_seq1	F	2
comp5928_c0_seq1	F	2
comp6087_c0_seq1	F	2
comp6100_c0_seq1	F	2
comp6175_c0_seq1	F	2
comp6203_c0_seq1	F	2
comp6203_c0_seq2	F	2
comp6227_c0_seq1	F	2
comp6267_c0_seq1	F	2
comp6267_c0_seq2	F	2
comp6267_c0_seq3	F	2
comp6448_c0_seq1	F	2
comp6472_c0_seq1	F	2
comp6637_c0_seq1	F	2
comp6701_c0_seq1	F	2
comp6915_c0_seq1	F	2
comp6981_c0_seq1	F	2
comp6993_c0_seq1	F	2
comp7273_c0_seq1	F	2
comp7447_c0_seq1	F	2
comp7772_c0_seq1	F	2
comp7871_c0_seq1	F	2
comp8293_c0_seq1	F	2
comp841_c0_seq1	F	2
comp8678_c0_seq1	F	2
comp8685_c0_seq1	F	2
comp8937_c0_seq1	F	2
comp9214_c0_seq1	F	2
comp9365_c0_seq1	F	2
comp9494_c0_seq1	F	2
comp9515_c0_seq1	F	2
comp9528_c0_seq1	F	2
comp9894_c0_seq1	F	2
Fcomp10319_c0_seq1	M	3
Fcomp1136_c0_seq1	M	3
Fcomp11370_c0_seq1	M	3
Fcomp11559_c0_seq1	M	3
Fcomp11680_c0_seq1	M	3
Fcomp12329_c0_seq1	M	3
Fcomp12769_c0_seq1	M	3
Fcomp13117_c0_seq1	M	3
Fcomp14180_c0_seq1	M	3
Fcomp14274_c0_seq1	M	3
Fcomp212_c0_seq1	M	3
Fcomp22095_c0_seq1	M	3
Fcomp22397_c0_seq1	M	3
Fcomp23594_c0_seq1	M	3
Fcomp23950_c0_seq1	M	3
Fcomp23971_c0_seq1	M	3
Fcomp24200_c0_seq1	M	3
Fcomp24498_c0_seq1	M	3
Fcomp25865_c0_seq1	M	3
Fcomp29767_c0_seq1	M	3
Fcomp30871_c0_seq1	M	3
Fcomp32313_c0_seq1	M	3
Fcomp34451_c0_seq1	M	3
Fcomp38706_c0_seq1	M	3
Fcomp39919_c0_seq1	M	3
Fcomp40335_c0_seq1	M	3
Fcomp41708_c0_seq1	M	3
Fcomp42116_c0_seq1	M	3
Fcomp427_c0_seq1	M	3
Fcomp47453_c0_seq1	M	3
Fcomp57138_c0_seq1	M	3
Fcomp600_c0_seq1	M	3
Fcomp8465_c0_seq1	M	3
comp10007_c0_seq1	M	3
comp10043_c0_seq1	M	3
comp10060_c0_seq1	M	3
comp10061_c0_seq1	M	3
comp10096_c0_seq1	M	3
comp10101_c0_seq1	M	3
comp10102_c0_seq1	M	3
comp10156_c0_seq1	M	3
comp10166_c0_seq1	M	3
comp10196_c0_seq1	M	3
comp10222_c0_seq1	M	3
comp10273_c0_seq1	M	3
comp10286_c0_seq1	M	3
comp1029_c0_seq1	M	3
comp10318_c0_seq1	M	3
comp10323_c0_seq1	M	3
comp10357_c0_seq1	M	3
comp1035_c0_seq1	M	3
comp10376_c0_seq1	M	3
comp10414_c0_seq1	M	3
comp10440_c0_seq1	M	3
comp10470_c0_seq1	M	3
comp10578_c0_seq1	M	3
comp10613_c0_seq1	M	3
comp10627_c0_seq1	M	3
comp10632_c0_seq1	M	3
comp10664_c0_seq1	M	3
comp10672_c0_seq1	M	3
comp10682_c0_seq1	M	3
comp10704_c0_seq1	M	3
comp10706_c0_seq1	M	3
comp10714_c0_seq1	M	3
comp10815_c0_seq1	M	3
comp10848_c0_seq1	M	3
comp10855_c0_seq1	M	3
comp10873_c0_seq1	M	3
comp10883_c0_seq1	M	3
comp10924_c0_seq1	M	3
comp10930_c0_seq1	M	3
comp10931_c0_seq1	M	3
comp10940_c0_seq1	M	3
comp10949_c0_seq1	M	3
comp10955_c0_seq1	M	3
comp10962_c0_seq1	M	3
comp10984_c0_seq1	M	3
comp1098_c0_seq1	M	3
comp11025_c0_seq1	M	3
comp11039_c0_seq1	M	3
comp11043_c0_seq1	M	3
comp11050_c0_seq1	M	3
comp11053_c0_seq1	M	3
comp11055_c0_seq1	M	3
comp11068_c1_seq1	M	3
comp11093_c0_seq1	M	3
comp11109_c0_seq1	M	3
comp11157_c0_seq1	M	3
comp11178_c0_seq1	M	3
comp11189_c0_seq1	M	3
comp1121_c0_seq1	M	3
comp1125_c0_seq1	M	3
comp11279_c0_seq1	M	3
comp11286_c0_seq1	M	3
comp11309_c0_seq1	M	3
comp1135_c0_seq1	M	3
comp11375_c0_seq1	M	3
comp11385_c0_seq1	M	3
comp11403_c0_seq1	M	3
comp11411_c0_seq1	M	3
comp11428_c0_seq1	M	3
comp11450_c0_seq1	M	3
comp11454_c0_seq1	M	3
comp11465_c0_seq1	M	3
comp11467_c0_seq1	M	3
comp11473_c0_seq1	M	3
comp1147_c0_seq1	M	3
comp11509_c0_seq1	M	3
comp11525_c0_seq1	M	3
comp11545_c0_seq1	M	3
comp11557_c0_seq1	M	3
comp11561_c0_seq1	M	3
comp1156_c0_seq1	M	3
comp11598_c0_seq1	M	3
comp11616_c0_seq1	M	3
comp11631_c0_seq1	M	3
comp11637_c0_seq1	M	3
comp11649_c0_seq1	M	3
comp11656_c0_seq1	M	3
comp11658_c0_seq1	M	3
comp11679_c0_seq1	M	3
comp11688_c0_seq1	M	3
comp1176_c0_seq1	M	3
comp11795_c0_seq1	M	3
comp11800_c0_seq1	M	3
comp11807_c0_seq1	M	3
comp11847_c0_seq1	M	3
comp11852_c0_seq1	M	3
comp1185_c0_seq1	M	3
comp11863_c0_seq1	M	3
comp11888_c0_seq1	M	3
comp11937_c0_seq1	M	3
comp11947_c0_seq1	M	3
comp11979_c0_seq1	M	3
comp12068_c0_seq1	M	3
comp12078_c0_seq1	M	3
comp12106_c0_seq1	M	3
comp1212_c0_seq1	M	3
comp12144_c0_seq1	M	3
comp12154_c0_seq1	M	3
comp12175_c0_seq1	M	3
comp12183_c0_seq1	M	3
comp12186_c0_seq1	M	3
comp1220_c0_seq1	M	3
comp1225_c0_seq1	M	3
comp12261_c0_seq1	M	3
comp1228_c0_seq1	M	3
comp12297_c0_seq1	M	3
comp12326_c0_seq1	M	3
comp12333_c0_seq1	M	3
comp12396_c0_seq1	M	3
comp1241_c0_seq1	M	3
comp12424_c0_seq1	M	3
comp1244_c0_seq1	M	3
comp12477_c0_seq1	M	3
comp12479_c0_seq1	M	3
comp12507_c0_seq1	M	3
comp12537_c0_seq1	M	3
comp12619_c0_seq1	M	3
comp12630_c0_seq1	M	3
comp12631_c0_seq1	M	3
comp12661_c0_seq1	M	3
comp12685_c0_seq1	M	3
comp12687_c0_seq1	M	3
comp12708_c0_seq1	M	3
comp12716_c0_seq1	M	3
comp12717_c0_seq1	M	3
comp12756_c0_seq1	M	3
comp12777_c0_seq1	M	3
comp12779_c0_seq1	M	3
comp1280_c0_seq1	M	3
comp12879_c0_seq1	M	3
comp12898_c0_seq1	M	3
comp12912_c0_seq1	M	3
comp12936_c0_seq1	M	3
comp12950_c0_seq1	M	3
comp1303_c0_seq1	M	3
comp13076_c0_seq1	M	3
comp13109_c0_seq1	M	3
comp13129_c0_seq1	M	3
comp13150_c0_seq1	M	3
comp13153_c0_seq1	M	3
comp1317_c0_seq1	M	3
comp1318_c0_seq1	M	3
comp13238_c0_seq1	M	3
comp13250_c0_seq1	M	3
comp13257_c0_seq1	M	3
comp13279_c0_seq1	M	3
comp13320_c0_seq1	M	3
comp13371_c0_seq1	M	3
comp13387_c0_seq1	M	3
comp13413_c0_seq1	M	3
comp13424_c0_seq1	M	3
comp13445_c0_seq1	M	3
comp1344_c0_seq1	M	3
comp13473_c0_seq1	M	3
comp13485_c0_seq1	M	3
comp1348_c0_seq1	M	3
comp13505_c0_seq1	M	3
comp13518_c0_seq1	M	3
comp1359_c0_seq1	M	3
comp1361_c0_seq1	M	3
comp13644_c0_seq1	M	3
comp13703_c0_seq1	M	3
comp1372_c0_seq1	M	3
comp13734_c0_seq1	M	3
comp13748_c0_seq1	M	3
comp13749_c0_seq1	M	3
comp1380_c0_seq1	M	3
comp1381_c0_seq1	M	3
comp13829_c0_seq1	M	3
comp13842_c0_seq1	M	3
comp13849_c0_seq1	M	3
comp1384_c0_seq1	M	3
comp13861_c0_seq1	M	3
comp13920_c0_seq1	M	3
comp13973_c0_seq1	M	3
comp14001_c0_seq1	M	3
comp14079_c0_seq1	M	3
comp14080_c0_seq1	M	3
comp140_c0_seq2	M	3
comp14102_c0_seq1	M	3
comp14148_c0_seq1	M	3
comp1416_c0_seq1	M	3
comp14180_c0_seq1	M	3
comp14199_c0_seq1	M	3
comp14203_c0_seq1	M	3
comp1421_c0_seq1	M	3
comp14225_c0_seq1	M	3
comp14259_c0_seq1	M	3
comp14278_c0_seq1	M	3
comp14323_c0_seq1	M	3
comp14336_c0_seq1	M	3
comp14382_c0_seq1	M	3
comp1438_c0_seq1	M	3
comp14397_c0_seq1	M	3
comp14403_c0_seq1	M	3
comp14428_c0_seq1	M	3
comp1442_c0_seq1	M	3
comp14487_c0_seq1	M	3
comp1448_c0_seq1	M	3
comp14519_c0_seq1	M	3
comp14525_c0_seq1	M	3
comp14530_c0_seq1	M	3
comp14567_c0_seq1	M	3
comp1458_c0_seq1	M	3
comp14637_c0_seq1	M	3
comp1463_c0_seq1	M	3
comp14659_c0_seq1	M	3
comp14668_c0_seq1	M	3
comp14806_c0_seq1	M	3
comp14834_c0_seq1	M	3
comp14882_c0_seq1	M	3
comp14888_c0_seq1	M	3
comp14907_c0_seq1	M	3
comp14917_c0_seq1	M	3
comp14922_c0_seq1	M	3
comp1495_c0_seq1	M	3
comp14974_c0_seq1	M	3
comp15011_c0_seq1	M	3
comp15036_c0_seq1	M	3
comp15121_c0_seq1	M	3
comp1512_c0_seq1	M	3
comp15149_c0_seq1	M	3
comp15169_c0_seq1	M	3
comp15186_c0_seq1	M	3
comp15201_c0_seq1	M	3
comp1521_c0_seq1	M	3
comp15249_c0_seq1	M	3
comp1524_c0_seq1	M	3
comp1525_c0_seq1	M	3
comp1531_c0_seq1	M	3
comp15348_c0_seq1	M	3
comp15351_c0_seq1	M	3
comp1538_c0_seq1	M	3
comp15406_c0_seq1	M	3
comp15441_c0_seq1	M	3
comp1551_c0_seq1	M	3
comp15543_c0_seq1	M	3
comp15563_c0_seq1	M	3
comp15586_c0_seq1	M	3
comp1560_c0_seq1	M	3
comp15616_c0_seq1	M	3
comp15644_c0_seq1	M	3
comp15683_c0_seq1	M	3
comp15703_c0_seq1	M	3
comp1572_c0_seq1	M	3
comp15767_c0_seq1	M	3
comp15780_c0_seq1	M	3
comp15814_c0_seq1	M	3
comp15827_c0_seq1	M	3
comp15872_c0_seq1	M	3
comp15874_c0_seq1	M	3
comp15917_c0_seq1	M	3
comp15957_c0_seq1	M	3
comp15971_c0_seq1	M	3
comp15984_c0_seq1	M	3
comp16003_c0_seq1	M	3
comp1605_c0_seq1	M	3
comp16075_c0_seq1	M	3
comp16094_c0_seq1	M	3
comp16133_c0_seq1	M	3
comp16143_c0_seq1	M	3
comp16153_c0_seq1	M	3
comp16154_c0_seq1	M	3
comp1616_c0_seq1	M	3
comp16182_c0_seq1	M	3
comp16216_c0_seq1	M	3
comp1624_c0_seq1	M	3
comp1628_c0_seq1	M	3
comp16294_c0_seq1	M	3
comp16300_c0_seq1	M	3
comp16321_c0_seq1	M	3
comp16322_c0_seq1	M	3
comp16343_c0_seq1	M	3
comp1635_c0_seq1	M	3
comp16360_c0_seq1	M	3
comp16387_c0_seq1	M	3
comp16455_c0_seq1	M	3
comp16458_c0_seq1	M	3
comp1645_c0_seq1	M	3
comp16461_c0_seq1	M	3
comp16507_c0_seq1	M	3
comp16514_c0_seq1	M	3
comp1652_c0_seq1	M	3
comp16572_c0_seq1	M	3
comp16573_c0_seq1	M	3
comp16577_c0_seq1	M	3
comp1657_c0_seq1	M	3
comp1657_c0_seq2	M	3
comp1657_c0_seq3	M	3
comp1657_c0_seq4	M	3
comp1658_c0_seq1	M	3
comp16621_c0_seq1	M	3
comp16629_c0_seq1	M	3
comp16632_c0_seq1	M	3
comp1664_c0_seq1	M	3
comp1672_c0_seq1	M	3
comp16757_c0_seq1	M	3
comp16778_c0_seq1	M	3
comp16779_c0_seq1	M	3
comp16802_c0_seq1	M	3
comp16803_c0_seq1	M	3
comp16806_c0_seq1	M	3
comp16830_c0_seq1	M	3
comp16877_c0_seq1	M	3
comp16904_c0_seq1	M	3
comp16922_c0_seq1	M	3
comp16958_c0_seq1	M	3
comp16981_c0_seq1	M	3
comp16992_c0_seq1	M	3
comp17007_c0_seq1	M	3
comp17068_c0_seq1	M	3
comp17101_c0_seq1	M	3
comp17152_c0_seq1	M	3
comp17207_c0_seq1	M	3
comp17224_c0_seq1	M	3
comp17269_c0_seq1	M	3
comp17293_c0_seq1	M	3
comp17316_c0_seq1	M	3
comp17367_c0_seq1	M	3
comp17373_c0_seq1	M	3
comp17425_c0_seq1	M	3
comp1745_c0_seq1	M	3
comp17469_c0_seq1	M	3
comp1747_c0_seq1	M	3
comp17486_c0_seq1	M	3
comp17499_c0_seq1	M	3
comp1750_c0_seq1	M	3
comp17539_c0_seq1	M	3
comp17573_c0_seq1	M	3
comp17632_c0_seq1	M	3
comp17673_c0_seq1	M	3
comp1781_c0_seq1	M	3
comp17896_c0_seq1	M	3
comp17936_c0_seq1	M	3
comp18052_c0_seq1	M	3
comp18072_c0_seq1	M	3
comp1807_c0_seq1	M	3
comp18090_c0_seq1	M	3
comp1809_c0_seq1	M	3
comp18106_c0_seq1	M	3
comp18108_c0_seq1	M	3
comp18114_c0_seq1	M	3
comp18165_c0_seq1	M	3
comp1822_c0_seq1	M	3
comp18237_c0_seq1	M	3
comp1824_c0_seq1	M	3
comp18282_c0_seq1	M	3
comp18300_c0_seq1	M	3
comp18398_c0_seq1	M	3
comp1842_c0_seq1	M	3
comp18433_c0_seq1	M	3
comp18464_c0_seq1	M	3
comp1848_c0_seq1	M	3
comp1852_c0_seq1	M	3
comp1852_c0_seq2	M	3
comp18550_c0_seq1	M	3
comp18613_c0_seq1	M	3
comp18652_c0_seq1	M	3
comp18709_c0_seq1	M	3
comp18747_c0_seq1	M	3
comp18751_c0_seq1	M	3
comp18771_c0_seq1	M	3
comp18789_c0_seq1	M	3
comp1879_c0_seq1	M	3
comp18805_c0_seq1	M	3
comp18832_c0_seq1	M	3
comp18954_c0_seq1	M	3
comp1898_c0_seq2	M	3
comp18992_c0_seq1	M	3
comp19018_c0_seq1	M	3
comp19026_c0_seq1	M	3
comp19038_c0_seq1	M	3
comp19045_c0_seq1	M	3
comp19068_c0_seq1	M	3
comp1909_c0_seq1	M	3
comp1911_c0_seq1	M	3
comp19235_c0_seq1	M	3
comp1924_c0_seq1	M	3
comp19256_c0_seq1	M	3
comp1929_c0_seq1	M	3
comp19313_c0_seq1	M	3
comp19331_c0_seq1	M	3
comp19335_c0_seq1	M	3
comp19392_c0_seq1	M	3
comp19402_c0_seq1	M	3
comp19432_c0_seq1	M	3
comp19452_c0_seq1	M	3
comp19464_c0_seq1	M	3
comp19474_c0_seq1	M	3
comp1948_c0_seq1	M	3
comp19568_c0_seq1	M	3
comp1957_c0_seq1	M	3
comp1961_c0_seq1	M	3
comp19624_c0_seq1	M	3
comp1963_c0_seq1	M	3
comp19652_c0_seq1	M	3
comp19656_c0_seq1	M	3
comp19684_c0_seq1	M	3
comp19706_c0_seq1	M	3
comp19719_c0_seq1	M	3
comp1971_c0_seq1	M	3
comp19752_c0_seq1	M	3
comp19780_c0_seq1	M	3
comp19810_c0_seq1	M	3
comp19811_c0_seq1	M	3
comp19820_c0_seq1	M	3
comp19830_c0_seq1	M	3
comp19842_c0_seq1	M	3
comp19885_c0_seq1	M	3
comp19923_c0_seq1	M	3
comp1994_c0_seq1	M	3
comp19988_c0_seq1	M	3
comp20055_c0_seq1	M	3
comp2008_c0_seq1	M	3
comp20116_c0_seq1	M	3
comp20233_c0_seq1	M	3
comp20266_c0_seq1	M	3
comp20269_c0_seq1	M	3
comp20291_c0_seq1	M	3
comp20326_c0_seq1	M	3
comp20360_c0_seq1	M	3
comp2041_c0_seq1	M	3
comp2043_c0_seq1	M	3
comp20449_c0_seq1	M	3
comp20473_c0_seq1	M	3
comp20597_c0_seq1	M	3
comp2061_c0_seq1	M	3
comp20632_c0_seq1	M	3
comp2065_c0_seq1	M	3
comp20682_c0_seq1	M	3
comp20728_c0_seq1	M	3
comp2073_c0_seq1	M	3
comp20803_c0_seq1	M	3
comp20854_c0_seq1	M	3
comp20866_c0_seq1	M	3
comp2087_c0_seq1	M	3
comp20898_c0_seq1	M	3
comp2098_c0_seq1	M	3
comp21021_c0_seq1	M	3
comp21029_c0_seq1	M	3
comp21032_c0_seq1	M	3
comp21188_c0_seq1	M	3
comp21213_c0_seq1	M	3
comp2125_c0_seq1	M	3
comp21270_c0_seq1	M	3
comp21308_c0_seq1	M	3
comp21324_c0_seq1	M	3
comp2134_c0_seq1	M	3
comp2137_c0_seq1	M	3
comp21426_c0_seq1	M	3
comp21449_c0_seq1	M	3
comp2150_c0_seq1	M	3
comp21528_c0_seq1	M	3
comp21541_c0_seq1	M	3
comp21606_c0_seq1	M	3
comp21660_c0_seq1	M	3
comp21678_c0_seq1	M	3
comp21736_c0_seq1	M	3
comp2181_c0_seq1	M	3
comp2183_c0_seq1	M	3
comp2185_c0_seq2	M	3
comp21878_c0_seq1	M	3
comp21905_c0_seq1	M	3
comp21915_c0_seq1	M	3
comp21967_c0_seq1	M	3
comp2204_c0_seq1	M	3
comp22062_c0_seq1	M	3
comp2214_c0_seq1	M	3
comp22230_c0_seq1	M	3
comp22254_c0_seq1	M	3
comp22268_c0_seq1	M	3
comp22290_c0_seq1	M	3
comp22314_c0_seq1	M	3
comp22359_c0_seq1	M	3
comp22533_c0_seq1	M	3
comp22543_c0_seq1	M	3
comp22551_c0_seq1	M	3
comp22579_c0_seq1	M	3
comp22638_c0_seq1	M	3
comp22656_c0_seq1	M	3
comp22700_c0_seq1	M	3
comp22701_c0_seq1	M	3
comp22879_c0_seq1	M	3
comp22927_c0_seq1	M	3
comp22951_c0_seq1	M	3
comp2295_c0_seq1	M	3
comp22996_c0_seq1	M	3
comp2308_c0_seq1	M	3
comp23158_c0_seq1	M	3
comp2317_c0_seq1	M	3
comp23199_c0_seq1	M	3
comp2321_c0_seq1	M	3
comp23277_c0_seq1	M	3
comp2329_c0_seq1	M	3
comp23309_c0_seq1	M	3
comp23314_c0_seq1	M	3
comp2331_c0_seq1	M	3
comp23392_c0_seq1	M	3
comp2346_c0_seq1	M	3
comp23526_c0_seq1	M	3
comp23565_c0_seq1	M	3
comp23578_c0_seq1	M	3
comp23582_c0_seq1	M	3
comp23591_c0_seq1	M	3
comp2361_c0_seq1	M	3
comp23639_c0_seq1	M	3
comp23650_c0_seq1	M	3
comp23790_c0_seq1	M	3
comp2387_c0_seq1	M	3
comp23933_c0_seq1	M	3
comp23966_c0_seq1	M	3
comp2400_c0_seq1	M	3
comp2413_c0_seq1	M	3
comp24147_c0_seq1	M	3
comp24151_c0_seq1	M	3
comp2416_c0_seq1	M	3
comp24246_c0_seq1	M	3
comp24258_c0_seq1	M	3
comp24358_c0_seq1	M	3
comp24378_c0_seq1	M	3
comp2447_c0_seq1	M	3
comp24488_c0_seq1	M	3
comp24501_c0_seq1	M	3
comp24543_c0_seq1	M	3
comp2457_c0_seq1	M	3
comp24637_c0_seq1	M	3
comp24651_c0_seq1	M	3
comp24657_c0_seq1	M	3
comp24674_c0_seq1	M	3
comp24697_c0_seq1	M	3
comp24714_c0_seq1	M	3
comp24715_c0_seq1	M	3
comp2471_c0_seq1	M	3
comp2472_c0_seq1	M	3
comp24762_c0_seq1	M	3
comp24777_c0_seq1	M	3
comp24909_c0_seq1	M	3
comp2492_c0_seq1	M	3
comp24964_c0_seq1	M	3
comp25032_c0_seq1	M	3
comp2508_c0_seq1	M	3
comp2509_c0_seq1	M	3
comp25113_c0_seq1	M	3
comp2531_c0_seq1	M	3
comp25364_c0_seq1	M	3
comp2536_c0_seq1	M	3
comp25476_c0_seq1	M	3
comp2547_c0_seq1	M	3
comp2551_c0_seq1	M	3
comp25634_c0_seq1	M	3
comp2565_c0_seq1	M	3
comp2571_c0_seq1	M	3
comp25721_c0_seq1	M	3
comp2573_c0_seq1	M	3
comp2588_c0_seq1	M	3
comp2591_c0_seq1	M	3
comp2607_c0_seq1	M	3
comp2608_c0_seq1	M	3
comp2615_c0_seq1	M	3
comp26183_c0_seq1	M	3
comp26298_c0_seq1	M	3
comp2633_c0_seq1	M	3
comp26489_c0_seq1	M	3
comp26494_c0_seq1	M	3
comp26594_c0_seq1	M	3
comp26623_c0_seq1	M	3
comp26747_c0_seq1	M	3
comp26890_c0_seq1	M	3
comp2702_c0_seq1	M	3
comp27083_c0_seq1	M	3
comp27092_c0_seq1	M	3
comp27123_c0_seq1	M	3
comp27162_c0_seq1	M	3
comp2716_c0_seq1	M	3
comp2717_c0_seq1	M	3
comp2721_c0_seq1	M	3
comp27234_c0_seq1	M	3
comp2729_c0_seq1	M	3
comp27314_c0_seq1	M	3
comp27357_c0_seq1	M	3
comp2742_c0_seq1	M	3
comp27433_c0_seq1	M	3
comp27549_c0_seq1	M	3
comp27570_c0_seq1	M	3
comp27613_c0_seq1	M	3
comp27618_c0_seq1	M	3
comp2770_c0_seq1	M	3
comp27774_c0_seq1	M	3
comp27817_c0_seq1	M	3
comp2781_c0_seq1	M	3
comp2782_c0_seq1	M	3
comp27840_c0_seq1	M	3
comp2784_c0_seq1	M	3
comp2785_c0_seq1	M	3
comp27877_c0_seq1	M	3
comp2804_c0_seq1	M	3
comp28055_c0_seq1	M	3
comp2806_c0_seq1	M	3
comp28195_c0_seq1	M	3
comp28231_c0_seq1	M	3
comp2827_c0_seq1	M	3
comp28390_c0_seq1	M	3
comp28442_c0_seq1	M	3
comp28446_c0_seq1	M	3
comp2847_c0_seq1	M	3
comp2855_c0_seq1	M	3
comp28608_c0_seq1	M	3
comp2860_c0_seq1	M	3
comp2865_c0_seq1	M	3
comp28840_c0_seq1	M	3
comp2884_c0_seq1	M	3
comp2892_c0_seq1	M	3
comp2901_c0_seq1	M	3
comp2906_c0_seq1	M	3
comp2907_c0_seq1	M	3
comp2909_c0_seq1	M	3
comp29195_c0_seq1	M	3
comp2919_c0_seq1	M	3
comp29228_c0_seq1	M	3
comp29273_c0_seq1	M	3
comp29310_c0_seq1	M	3
comp29392_c0_seq1	M	3
comp2955_c0_seq1	M	3
comp29617_c0_seq1	M	3
comp2961_c0_seq1	M	3
comp29665_c0_seq1	M	3
comp2969_c0_seq1	M	3
comp2975_c0_seq1	M	3
comp29803_c0_seq1	M	3
[truncated: 44,200 more rows]
