# Supplementary material for: Dynamic transcriptomes identify biogenic amines and insect-like hormonal regulation for mediating reproduction in Schistosoma japonicum
Source: Nat Commun. 2017 Mar 13;8:14693. doi: 10.1038/ncomms14693 (PMC5355954; doi:10.1038/ncomms14693)
Supplement: Supplementary Data 11 — The list of top 100 transcripts whose expression patterns had positive correlations with rates of in vivo pairing. [file ncomms14693-s12.xlsx]

## Sheet: Sheet1
Supplementary Data 11. The list of top 100 transcripts whose expression patterns had positive correlations with rates of in vivo pairing
Sex	Gene ID	Anotation	Matched S.japonicum gene ID	Matched S.haematobium gene ID	Matched S.mansoni gene ID	Related function
M	comp5637_c0_seq1	Calcineurin subunit B type 1	Sjp_0035760	Sha_104960		Muscle formation and movement regulation
M	comp6274_c0_seq1	Calponin-3,putative	Sjp_0062580		Smp_078690
M	comp5967_c0_seq1	Calponin-3,putative	Sjp_0062580	Sha_200158	Smp_078690
M	comp6371_c0_seq1	Calponin-3,putative	Sjp_0073750	Sha_100139	Smp_126480
M	comp6371_c0_seq2	Calponin-3,putative	Sjp_0073750	Sha_100139	Smp_126480
M	comp5295_c0_seq1	PDZ and LIM domain protein 3	Sjp_0106490	Sha_101534	Smp_022340
M	comp5829_c0_seq1	PDZ and LIM domain protein 5	Sjp_0305780	Sha_103040	Smp_006860.1
M	comp5829_c0_seq2	PDZ and LIM domain protein 5	Sjp_0305780	Sha_103040	Smp_006860.2
M	comp5954_c0_seq1	Myosin essential light chain, striated adductor muscle	Sjp_0305580	Sha_102784	Smp_045220
M	comp5993_c0_seq1	Myosin-light-chain kinase	Sjp_0208700	Sha_101686	Smp_105020
M	comp5320_c0_seq1	Titin,putative	Sjp_0099850		Smp_123770
M	comp785_c0_seq1	Troponin,domain-containing	Sjp_0115690	Sha_104927	Smp_059170.2
M	comp5622_c0_seq2	TroponinT, skeletal muscle, putative	Sjp_0303490	Sha_100746	Smp_179810
M	comp5622_c0_seq1	TroponinT, skeletal muscle, putative	Sjp_0303490	Sha_100746	Smp_179810
M	comp8312_c0_seq1	putative troponin I	Sjp_0071030
M	comp6173_c0_seq1	tropomyosin 1, putative	Sjp_0304180	Sha_100073	Smp_044010.2
M	comp6173_c0_seq2	tropomyosin 1, putative	Sjp_0304180	Sha_100073	Smp_044010.1
M	comp6159_c0_seq1	tropomyosin 3, putative	Sjp_0214670	Sha_102365	Smp_031770.12
M	comp14135_c0_seq1	Probable dynein light chain	Sjp_0116660
M	comp5757_c0_seq1	Microtubule-associated protein tau, putative	Sjp_0071180	Sha_200838	Smp_162230	Neural development and neurotransmitter transport
M	comp2254_c0_seq1	semaphorin 5-related	Sjp_0312640
M	comp14099_c0_seq1	semaphorin 5-related	Sjp_0309800
M	comp16507_c0_seq1	Semaphorin-3F
M	comp1268_c0_seq1	Semaphorin-5A	Sjp_0084190
M	comp5761_c0_seq1	Protein NDRG4	Sjp_0303030	Sha_102700	Smp_194720
M	comp5847_c0_seq1	Dihydropyrimidinase-related protein 5	Sjp_0031940	Sha_105234	Smp_092460
M	comp5466_c0_seq1	Synapticvesicular amine transporter, putative	Sjp_0071430
M	comp3717_c0_seq1	Synapticvesicular amine transporter, putative	Sjp_0096200
M	comp6273_c0_seq1	Gynecophoral canal protein	Sjp_0051400	Sha_101773	Smp_177050	Extracellular matrix and biological adhesion
M	comp6365_c0_seq1	Periostin	Sjp_0300710	Sha_106534	Smp_170630
M	comp4603_c0_seq1	Tenascin	Sjp_0058030	Sha_104926
M	comp6366_c0_seq1	Annexin A7	Sjp_0064950	Sha_105005	Smp_074150.2
M	comp6272_c0_seq1	tetraspanin family protein 16	Sjp_0202760	Sha_104535	Smp_024820.2	Transmembrane protein；potential protective antigens against schistosomes
M	comp6497_c0_seq1	tetraspanin, putative	Sjp_0304060	Sha_105968	Smp_011560
M	comp5075_c0_seq1	tetraspanin, putative	Sjp_0202360	Sha_105329	Smp_043210
M	comp1852_c0_seq1	Transmembraneprotein 77, putative	Sjp_0207990		Smp_006760
M	comp1852_c0_seq2	Transmembraneprotein 77, putative	Sjp_0207990	Sha_200512	Smp_006760
M	comp4399_c0_seq1	Tegument antigen	Sjp_0047060	Sha_107883	Smp_086530
M	comp3358_c0_seq2	AP-1 complex subunit sigma-2	Sjp_0051710	Sha_103774	Smp_019990	Solute and ion transport
M	comp3358_c0_seq1	AP-1 complex subunit sigma-2	Sjp_0051710	Sha_103774	Smp_019990
M	comp6199_c0_seq3	Aquaporin-3, putative	Sjp_0218290	Sha_400093	Smp_005740
M	comp6199_c0_seq2	Aquaporin-3, putative	Sjp_0218290	Sha_400093	Smp_005740
M	comp6199_c0_seq1	Aquaporin-3, putative	Sjp_0218290	Sha_400093	Smp_005740
M	comp5710_c0_seq1	Ferritin,putative	Sjp_0305720	Sha_108012	Smp_063530.2
M	comp5710_c0_seq2	Ferritin,putative	Sjp_0305720	Sha_108012	Smp_063530.1
M	comp6150_c0_seq1	Sodium/potassium-transporting ATPase subunit beta	Sjp_0000030	Sha_105886
M	comp5747_c0_seq1	Zinc transporter ZIP13	Sjp_0206210	Sha_102740	Smp_166790
M	comp6439_c0_seq1	Cysteine-rich protein 1	Sjp_0087150
M	comp4321_c0_seq1	Cysteine-rich protein 2, putative	Sjp_0308740
M	comp1121_c0_seq1	cAMP-specific 3',5'-cyclic phosphodiesterase 4D	Sjp_0039060	Sha_106704	Smp_134140	signaling
M	comp5900_c0_seq1	Ras-related protein Rab-39A	Sjp_0117940	Sha_106400	Smp_069900
M	comp7336_c0_seq1	Rhodopsin-like GPCR superfamily,domain-containing	Sjp_0053400
M	comp5729_c0_seq1	14-3-3 protein beta/alpha	Sjp_0092590			Reproduction
M	comp4101_c0_seq1	Transcription elongation factor B polypeptide 2	Sjp_0207900	Sha_101676	Smp_072380	transcriptional regulation
M	comp3446_c0_seq1	Zinc finger, ZZ-type,domain-containing	Sjp_0208630
M	comp4361_c0_seq1	3-oxoacyl-[acyl-carrier protein] reductase	Sjp_0210540	Sha_106678	Smp_042680	Lipid biosynthesis/metabolism
M	comp6163_c0_seq1	Fatty acid-binding protein	Sjp_0200770
M	comp3973_c0_seq1	Glycerol-3-phosphate dehydrogenase 1-like protein	Sjp_0303010
M	comp4434_c0_seq1	Glycogen phosphorylase, muscle form	Sjp_0083460	Sha_105311	Smp_143840	Glycogen metabolism/biosynthesis
M	comp6129_c0_seq1	Fructose-bisphosphate aldolase	Sjp_0031630		Smp_042160.2
M	comp6023_c0_seq1	Glycogenin-1	Sjp_0303640	Sha_106781	Smp_008490
M	comp4088_c0_seq1	Adenosine deaminase	Sjp_0056550		Smp_035700	Purine metabolism
M	comp6174_c0_seq1	purine-nucleoside phosphorylase	Sjp_0088970
M	comp9318_c0_seq1	Intraflagellar transport protein 20 homolog	Sjp_0023540	Sha_103966	Smp_123910	intracellular transport
M	comp1660_c0_seq1	Universal stress protein MJ0577	Sjp_0210600	Sha_107834	Smp_076400	DNA repair
M	comp5856_c0_seq1	Universal stress protein Sll1388	Sjp_0211220	Sha_104567
M	comp5623_c0_seq2	Intersectin-1	Sjp_0037040	Sha_107171	Smp_135790	endocytosis
M	comp5623_c0_seq16	Intersectin-1	Sjp_0037040	Sha_107171	Smp_135790
M	comp3581_c0_seq1	Ornithine aminotransferase, mitochondrial	Sjp_0302240		Smp_000660	L-proline biosynthesis
M	comp3835_c0_seq1	Glutathione S-transferase class-mu 28 kDa isozyme (Fragment)	Sjp_0063550			redox regulation
M	comp5564_c0_seq1	tissue factor pathway inhibitor, putative	Sjp_0307490			Anticoagulant
M	comp5163_c0_seq1	Carbonic anhydrase 2	Sjp_0304090	Sha_200271
M	comp5697_c0_seq1	Glycosyltransferase 1 domain-containing protein 1	Sjp_0302990	Sha_103801	Smp_161030
M	comp6248_c0_seq1	Proteinase inhibitor I25, cystatin,domain-containing	Sjp_0005780
M	comp6059_c0_seq1	Tissue alpha-L-fucosidase	Sjp_0201950	Sha_100767	Smp_146250
M	comp3546_c0_seq1	hypothetical protein	Sjp_0210230
M	comp4854_c0_seq1	hypothetical protein	Sjp_0022320		Smp_150130
M	comp5855_c0_seq1	hypothetical protein	Sjp_0090970		Smp_164550
M	comp5065_c0_seq1	hypothetical protein	Sjp_0022230
M	comp6322_c0_seq1	hypothetical protein	Sjp_0112180
M	comp4987_c0_seq1	hypothetical protein	Sjp_0210530
M	comp3461_c0_seq1	hypothetical protein	Sjp_0206430	Sha_102551	Smp_084780
M	comp10318_c0_seq1	hypothetical protein	Sjp_0211410
M	comp5966_c0_seq1	hypothetical protein	Sjp_0214480
M	comp5450_c0_seq1	hypothetical protein	Sjp_0311410	Sha_103366
M	comp4414_c0_seq1	hypothetical protein	Sjp_0307790
M	comp6238_c0_seq1	hypothetical protein	Sjp_0031250
M	comp3392_c0_seq1	hypothetical protein	Sjp_0217880		Smp_083240
M	comp3385_c0_seq1	hypothetical protein	Sjp_0032310
M	comp6018_c0_seq1	hypothetical protein	Sjp_0031260		Smp_000820.1
M	comp3279_c0_seq1	hypothetical protein	Sjp_0119480
M	comp1628_c0_seq1	hypothetical protein	Sjp_0039320	Sha_300880	Smp_153550
M	comp995_c0_seq1	hypothetical protein	Sjp_0082610		Smp_154500
M	comp6018_c0_seq2	hypothetical protein	Sjp_0031260		Smp_000820.1
M	comp5487_c0_seq1	hypothetical protein	Sjp_0097680
M	comp5752_c0_seq1	hypothetical protein	Sjp_0112510
M	comp5913_c0_seq1
M	comp16847_c0_seq1
M	comp5541_c0_seq1
F	Fcomp4601_c0_seq1	hypothetical protein		Sha_200276	Smp_083800
