# Supplementary material for: Dynamic transcriptomes identify biogenic amines and insect-like hormonal regulation for mediating reproduction in Schistosoma japonicum
Source: Nat Commun. 2017 Mar 13;8:14693. doi: 10.1038/ncomms14693 (PMC5355954; doi:10.1038/ncomms14693)
Supplement: Supplementary Data 12 — GO enrichment of 901 transcripts in male associated with pairing. [file ncomms14693-s13.xlsx]

## Sheet: Sheet1
Supplementary Data 12. GO enrichment of 901 transcripts in male associated with pairing
GO-ID	Term	Category	P-Value	Transcripts
GO:0005905	coated pit	C	3.95955e-15	comp2892_c0_seq1, comp5735_c0_seq1, comp15419_c0_seq1, comp1176_c0_seq1, comp3409_c0_seq1, comp5853_c0_seq4, comp5853_c0_seq3, comp5853_c0_seq2, comp5853_c0_seq1, comp5623_c0_seq8, comp5623_c0_seq7, comp5623_c0_seq6, comp5623_c0_seq4, comp5623_c0_seq3, comp5623_c0_seq2, comp5623_c0_seq1, comp5997_c0_seq2, comp4541_c0_seq1, comp5623_c0_seq23, comp5623_c0_seq22, comp5623_c0_seq20, comp5623_c0_seq19…
GO:0005765	lysosomal membrane	C	3.11848e-12	comp4867_c0_seq1, Fcomp28320_c0_seq1, comp1029_c0_seq1, comp5112_c0_seq2, comp5735_c0_seq1, comp6294_c0_seq1, comp6354_c0_seq1, comp3378_c0_seq1, comp3504_c0_seq1, comp3409_c0_seq1, comp3391_c0_seq1, Fcomp17229_c0_seq1, comp5985_c0_seq1, comp5331_c0_seq1, comp6928_c0_seq1, comp6142_c0_seq1, comp5063_c0_seq1, comp6468_c0_seq1, comp5740_c0_seq1, comp6283_c0_seq1, comp4541_c0_seq1, comp5670_c0_seq1,…
GO:0005887	integral to plasma membrane	C	1.04313e-09	comp16779_c0_seq1, comp5962_c0_seq1, comp4867_c0_seq1, comp4603_c0_seq1, comp5301_c0_seq1, Fcomp28320_c0_seq1, comp677_c0_seq1, comp5735_c0_seq1, comp22879_c0_seq1, comp6294_c0_seq1, comp1268_c0_seq1, comp6199_c0_seq3, comp6199_c0_seq2, comp6199_c0_seq1, comp6351_c0_seq1, comp19474_c0_seq1, comp15426_c0_seq1, comp5540_c1_seq2, comp5540_c1_seq1, comp3378_c0_seq1, comp6272_c0_seq1, comp21375_c0_seq…
GO:0070062	extracellular vesicular exosome	C	1.79083e-09	comp5508_c0_seq1, comp6108_c0_seq1, comp4407_c0_seq2, comp4407_c0_seq1, comp1492_c0_seq1, comp6382_c0_seq1, comp6129_c0_seq1, comp15419_c0_seq1, comp8650_c0_seq1, comp3391_c0_seq1, comp5932_c0_seq1, comp5853_c0_seq4, comp5853_c0_seq3, comp5853_c0_seq2, comp5853_c0_seq1, comp7679_c0_seq1, comp5729_c0_seq1, comp6128_c0_seq1, comp4915_c0_seq2, comp4915_c0_seq1, comp6348_c0_seq1, comp6314_c0_seq1, co…
GO:0005865	striated muscle thin filament	C	2.46538e-09	comp2819_c0_seq1, comp5622_c0_seq2, comp5622_c0_seq1, comp5993_c0_seq1, comp5127_c0_seq1, comp26032_c0_seq1, comp6389_c0_seq4, comp6389_c0_seq3, comp6389_c0_seq2, comp6389_c0_seq1
GO:0016459	myosin complex	C	3.9704e-09	comp5807_c0_seq2, comp5807_c0_seq1, comp6369_c0_seq1, comp5385_c0_seq1, comp1911_c0_seq1, comp26032_c0_seq1, comp5623_c0_seq7, comp5623_c0_seq6, comp5623_c0_seq2, comp5623_c0_seq20, comp5623_c0_seq16, comp5623_c0_seq15, comp5623_c0_seq13, comp5623_c0_seq11
GO:0030027	lamellipodium	C	9.09907e-09	comp11043_c0_seq1, comp5962_c0_seq1, comp2819_c0_seq1, comp5826_c0_seq1, comp5127_c0_seq1, comp3337_c0_seq1, comp5623_c0_seq8, comp5623_c0_seq7, comp5623_c0_seq6, comp5623_c0_seq4, comp5623_c0_seq2, comp5623_c0_seq1, comp5997_c0_seq2, comp6389_c0_seq4, comp6389_c0_seq3, comp6389_c0_seq2, comp6389_c0_seq1, comp5623_c0_seq23, comp5623_c0_seq20, comp5623_c0_seq18, comp5623_c0_seq17, comp5623_c0_seq1…
GO:0042470	melanosome	C	2.17685e-08	comp5962_c0_seq1, comp1929_c0_seq1, comp5112_c0_seq2, comp5583_c0_seq1, comp15419_c0_seq1, comp5258_c0_seq1, comp5932_c0_seq1, comp5331_c0_seq1, comp6362_c0_seq1, comp5740_c0_seq1, comp5729_c0_seq1, comp4915_c0_seq2, comp4915_c0_seq1, comp6280_c0_seq4, comp6280_c0_seq3, comp6280_c0_seq2, comp6280_c0_seq1, comp6314_c0_seq1
GO:0005829	cytosol	C	1.40633e-07	comp11043_c0_seq1, comp5757_c0_seq1, comp6546_c0_seq1, comp6039_c0_seq1, comp6247_c0_seq1, comp4769_c0_seq1, comp8439_c0_seq1, comp5981_c0_seq1, comp2819_c0_seq1, comp4168_c0_seq2, comp4168_c0_seq1, comp17424_c0_seq1, comp5977_c0_seq1, comp5807_c0_seq2, comp5807_c0_seq1, comp2892_c0_seq1, Fcomp28320_c0_seq1, comp6981_c0_seq1, comp1029_c0_seq1, comp6259_c0_seq1, comp5993_c0_seq1, comp5826_c0_seq1,…
GO:0002193	MAML1-RBP-Jkappa- ICN1 complex	C	3.30716e-07	comp6016_c0_seq6, comp6016_c0_seq5, comp6016_c0_seq4, comp6016_c0_seq2, comp6016_c0_seq1, comp6331_c0_seq1, comp5547_c0_seq1
GO:0043202	lysosomal lumen	C	3.69688e-07	comp6294_c0_seq1, comp6354_c0_seq1, comp3378_c0_seq1, comp5583_c0_seq1, comp5985_c0_seq1, comp5853_c0_seq4, comp5853_c0_seq3, comp5853_c0_seq2, comp5853_c0_seq1, comp6283_c0_seq1, comp4041_c0_seq1, comp4089_c0_seq1
GO:0005789	endoplasmic reticulum membrane	C	1.24144e-06	comp5301_c0_seq1, Fcomp28320_c0_seq1, comp5021_c0_seq1, comp6385_c0_seq1, comp5540_c1_seq2, comp5540_c1_seq1, comp6366_c0_seq1, comp8026_c0_seq1, comp4258_c0_seq1, comp5466_c0_seq1, Fcomp17229_c0_seq1, comp5932_c0_seq1, comp4032_c0_seq1, comp6016_c0_seq6, comp6016_c0_seq5, comp6016_c0_seq4, comp6016_c0_seq2, comp6016_c0_seq1, comp6331_c0_seq1, comp6142_c0_seq1, comp5547_c0_seq1, comp3717_c0_seq1,…
GO:0070083	clathrin-sculpted monoamine transport vesicle membrane	C	1.56464e-06	comp5301_c0_seq1, comp5540_c1_seq2, comp5540_c1_seq1, comp8026_c0_seq1, comp5466_c0_seq1, comp6580_c0_seq1, comp3717_c0_seq1
GO:0030054	cell junction	C	5.05783e-06	comp11043_c0_seq1, comp4958_c0_seq2, comp4769_c0_seq1, comp5981_c0_seq1, comp17424_c0_seq1, comp6103_c0_seq1, comp1929_c0_seq1, comp5826_c0_seq1, comp5940_c0_seq1, comp6369_c0_seq1, comp1268_c0_seq1, comp6199_c0_seq3, comp6199_c0_seq2, comp6199_c0_seq1, comp6351_c0_seq1, comp15426_c0_seq1, comp11979_c0_seq1, comp1148_c0_seq1, comp3337_c0_seq1, comp21375_c0_seq1, Fcomp4954_c0_seq1, comp4088_c0_seq…
GO:0034362	low-density lipoprotein particle	C	8.26107e-06	comp5853_c0_seq4, comp5853_c0_seq3, comp5853_c0_seq2, comp5853_c0_seq1, comp5670_c0_seq1
GO:0031045	dense core granule	C	8.37248e-06	comp5301_c0_seq1, comp5540_c1_seq2, comp5540_c1_seq1, comp8026_c0_seq1, comp5466_c0_seq1, comp3717_c0_seq1
GO:0030018	Z disc	C	9.77471e-06	comp4769_c0_seq1, comp2819_c0_seq1, comp6103_c0_seq1, comp5993_c0_seq1, comp6369_c0_seq1, comp5127_c0_seq1, comp1121_c0_seq1, comp15426_c0_seq1, comp5023_c0_seq1, comp3768_c0_seq1, comp6129_c0_seq1, comp26032_c0_seq1, comp6389_c0_seq4, comp6389_c0_seq3, comp6389_c0_seq2, comp6389_c0_seq1, comp3613_c0_seq1, comp6261_c0_seq1, comp3251_c0_seq1, comp4644_c0_seq1
GO:0031430	M band	C	1.57388e-05	comp11043_c0_seq1, comp4769_c0_seq1, comp2819_c0_seq1, comp6103_c0_seq1, comp5993_c0_seq1, comp5127_c0_seq1, comp26032_c0_seq1, comp6389_c0_seq4, comp6389_c0_seq3, comp6389_c0_seq2, comp6389_c0_seq1, comp6261_c0_seq1, comp5742_c0_seq1
GO:0000139	Golgi membrane	C	1.86099e-05	comp5826_c0_seq1, comp19474_c0_seq1, comp4998_c0_seq2, comp4998_c0_seq1, comp4598_c0_seq1, comp3409_c0_seq1, comp5258_c0_seq1, comp3391_c0_seq1, comp6368_c0_seq1, comp6016_c0_seq6, comp6016_c0_seq5, comp6016_c0_seq4, comp6016_c0_seq2, comp6016_c0_seq1, comp6928_c0_seq1, comp6331_c0_seq1, comp5547_c0_seq1, comp1616_c0_seq1, comp6211_c0_seq1, comp28542_c0_seq1, comp4541_c0_seq1, comp5670_c0_seq1, c…
GO:0030670	phagocytic vesicle membrane	C	3.12058e-05	comp2892_c0_seq1, comp5112_c0_seq2, comp6366_c0_seq1, comp1176_c0_seq1, comp3391_c0_seq1, comp21365_c0_seq1, comp6142_c0_seq1, comp4276_c0_seq1, comp6211_c0_seq1
GO:0002102	podosome	C	5.30036e-05	comp5826_c0_seq1, comp5623_c0_seq7, comp5623_c0_seq6, comp5623_c0_seq2, comp5623_c0_seq20, comp5623_c0_seq16, comp5623_c0_seq15, comp5623_c0_seq13, comp5623_c0_seq11
GO:0030140	trans-Golgi network transport vesicle	C	5.30036e-05	comp19474_c0_seq1, comp4998_c0_seq2, comp4998_c0_seq1, comp15419_c0_seq1, comp3391_c0_seq1, comp28542_c0_seq1, comp4541_c0_seq1, comp5670_c0_seq1, comp6314_c0_seq1
GO:0009897	external side of plasma membrane	C	5.51865e-05	Fcomp28320_c0_seq1, comp6351_c0_seq1, comp6272_c0_seq1, comp4088_c0_seq1, comp15419_c0_seq1, comp5781_c0_seq1, Fcomp17229_c0_seq1, comp6283_c0_seq1, comp6314_c0_seq1, comp4089_c0_seq1
GO:0005796	Golgi lumen	C	5.73206e-05	comp6016_c0_seq6, comp6016_c0_seq4, comp6016_c0_seq1, comp5853_c0_seq4, comp5853_c0_seq3, comp5853_c0_seq2, comp5853_c0_seq1, comp5547_c0_seq1
GO:0034361	very-low-density lipoprotein particle	C	0.000111413	comp5853_c0_seq4, comp5853_c0_seq3, comp5853_c0_seq2, comp5853_c0_seq1
GO:0005583	fibrillar collagen	C	0.00013966	comp4603_c0_seq1, comp6394_c0_seq1, comp6016_c0_seq6, comp6016_c0_seq5, comp6016_c0_seq4, comp6016_c0_seq2, comp6016_c0_seq1
GO:0005607	laminin-2 complex	C	0.000152187	comp5508_c0_seq1, comp6108_c0_seq1, comp1492_c0_seq1
GO:0043257	laminin-8 complex	C	0.000152187	comp5508_c0_seq1, comp6108_c0_seq1, comp1492_c0_seq1
GO:0031092	platelet alpha granule membrane	C	0.000152187	comp6351_c0_seq1, comp6272_c0_seq1, comp6283_c0_seq1
GO:0001725	stress fiber	C	0.000502662	comp11043_c0_seq1, comp2819_c0_seq1, comp6103_c0_seq1, comp6369_c0_seq1, comp5127_c0_seq1, comp6389_c0_seq4, comp6389_c0_seq3, comp6389_c0_seq2, comp6389_c0_seq1, comp6261_c0_seq1
GO:0030672	synaptic vesicle membrane	C	0.000528647	comp5301_c0_seq1, comp5540_c1_seq2, comp5540_c1_seq1, comp5337_c0_seq1, comp8026_c0_seq1, comp5466_c0_seq1, comp6580_c0_seq1, comp5331_c0_seq1, comp3717_c0_seq1
GO:0043025	neuronal cell body	C	0.000537202	comp16779_c0_seq1, comp5301_c0_seq1, comp5735_c0_seq1, comp3608_c0_seq1, comp19474_c0_seq1, comp15426_c0_seq1, comp5540_c1_seq2, comp5540_c1_seq1, comp1148_c0_seq1, comp4088_c0_seq1, comp8026_c0_seq1, comp5466_c0_seq1, comp3717_c0_seq1, comp5683_c0_seq1, comp5623_c0_seq8, comp5623_c0_seq4, comp6211_c0_seq1, comp5623_c0_seq17, comp5623_c0_seq14, comp6352_c0_seq2, comp6352_c0_seq1, comp5670_c0_seq1…
GO:0001669	acrosomal vesicle	C	0.000671752	comp1929_c0_seq1, comp4998_c0_seq2, comp4998_c0_seq1, comp5258_c0_seq1, comp5063_c0_seq1, comp28542_c0_seq1, comp4041_c0_seq1
GO:0005938	cell cortex	C	0.000694922	comp11043_c0_seq1, comp1929_c0_seq1, comp7417_c0_seq1, comp4407_c0_seq2, comp4407_c0_seq1, comp11979_c0_seq1, comp3337_c0_seq1, comp10152_c0_seq1, comp15419_c0_seq1, comp8650_c0_seq1, comp6368_c0_seq1, comp6195_c0_seq3, comp4321_c0_seq1, comp5623_c0_seq8, comp5623_c0_seq4, comp5789_c0_seq3, comp5997_c0_seq2, comp6317_c0_seq1, comp14525_c0_seq1, comp5623_c0_seq17, comp5623_c0_seq14, comp6348_c0_se…
GO:0031234	extrinsic to internal side of plasma membrane	C	0.000749698	comp11043_c0_seq1, comp3409_c0_seq1, comp6179_c0_seq2, comp6179_c0_seq1, comp17293_c0_seq1, comp5789_c0_seq3, comp4931_c0_seq4, comp4931_c0_seq2
GO:0005795	Golgi stack	C	0.000785111	comp5981_c0_seq1, comp2892_c0_seq1, comp6354_c0_seq1, Fcomp4954_c0_seq1, comp4598_c0_seq1, comp1176_c0_seq1, comp3391_c0_seq1, comp6368_c0_seq1, comp4541_c0_seq1, comp5670_c0_seq1
GO:0044441	cilium part	C	0.000904147	comp16779_c0_seq1, comp6039_c0_seq1, comp5807_c0_seq1, comp5385_c0_seq1, comp5478_c0_seq2, comp5478_c0_seq1, comp18114_c0_seq1, comp4931_c0_seq4, comp4931_c0_seq2, comp6390_c0_seq2
GO:0005903	brush border	C	0.00136346	comp4361_c0_seq1, Fcomp28320_c0_seq1, comp5735_c0_seq1, comp6199_c0_seq3, comp6199_c0_seq2, comp6199_c0_seq1, comp19474_c0_seq1, comp12186_c0_seq1, comp4258_c0_seq1
GO:0016469	proton-transporting two-sector ATPase complex	C	0.00155452	comp4598_c0_seq1, comp5331_c0_seq1, comp5063_c0_seq1, comp4276_c0_seq1, comp6468_c0_seq1
GO:0016324	apical plasma membrane	C	0.0018095	comp4867_c0_seq1, Fcomp28320_c0_seq1, comp20222_c0_seq1, comp1121_c0_seq1, comp6351_c0_seq1, comp15426_c0_seq1, comp6272_c0_seq1, comp12186_c0_seq1, comp3504_c0_seq1, comp6233_c0_seq2, comp5063_c0_seq1, comp6104_c0_seq1, comp4276_c0_seq1, comp6468_c0_seq1, comp4041_c0_seq1, comp6352_c0_seq2, comp6352_c0_seq1, comp26298_c0_seq1
GO:0033116	endoplasmic reticulum-Golgi intermediate compartment membrane	C	0.0019756	comp6280_c0_seq4, comp6280_c0_seq3, comp6280_c0_seq2, comp6280_c0_seq1
GO:0005868	cytoplasmic dynein complex	C	0.0020949	comp5385_c0_seq1, comp1911_c0_seq1, comp8650_c0_seq1, comp3507_c0_seq1, comp6348_c0_seq1, comp31074_c0_seq1
GO:0031901	early endosome membrane	C	0.00221718	comp2892_c0_seq1, comp5653_c0_seq1, comp1176_c0_seq1, comp3391_c0_seq1, comp6368_c0_seq1, comp6179_c0_seq2, comp6179_c0_seq1, comp6928_c0_seq1, comp5997_c0_seq2, comp5740_c0_seq1
GO:0001939	female pronucleus	C	0.00269446	comp1929_c0_seq1, comp15419_c0_seq1, comp6314_c0_seq1
GO:0005771	multivesicular body	C	0.00283901	comp6354_c0_seq1, comp15419_c0_seq1, comp5670_c0_seq1, comp6314_c0_seq1
GO:0070685	macropinocytic cup	C	0.0028547	comp6179_c0_seq2, comp6179_c0_seq1
GO:0005614	interstitial matrix	C	0.0028547	comp6222_c0_seq2, comp6222_c0_seq1
GO:0031313	extrinsic to endosome membrane	C	0.0028547	comp6179_c0_seq2, comp6179_c0_seq1
GO:0005902	microvillus	C	0.00357698	comp4361_c0_seq1, comp6294_c0_seq1, comp4407_c0_seq2, comp4407_c0_seq1, comp5063_c0_seq1, comp5163_c0_seq1, comp4089_c0_seq1
GO:0043195	terminal bouton	C	0.00377106	comp5301_c0_seq1, comp5540_c1_seq2, comp5540_c1_seq1, comp8026_c0_seq1, comp5466_c0_seq1, comp3717_c0_seq1
GO:0005509	calcium ion binding	F	2.32587e-18	comp4905_c0_seq1, comp17068_c0_seq1, comp5656_c0_seq1, comp2819_c0_seq1, comp6058_c0_seq1, comp5993_c0_seq1, comp22879_c0_seq1, comp5637_c0_seq1, comp5127_c0_seq1, comp5797_c0_seq1, comp6385_c0_seq1, comp5052_c0_seq1, Fcomp3923_c0_seq1, comp3835_c0_seq1, comp6366_c0_seq1, comp4586_c0_seq1, comp4627_c0_seq1, comp11979_c0_seq1, comp5023_c0_seq1, comp20088_c0_seq1, comp10152_c0_seq1, comp3768_c0_seq…
GO:0005070	SH3/SH2 adaptor activity	F	6.68825e-14	comp4407_c0_seq2, comp4407_c0_seq1, comp5623_c0_seq8, comp5623_c0_seq7, comp5623_c0_seq6, comp5623_c0_seq4, comp5623_c0_seq3, comp5623_c0_seq2, comp5623_c0_seq1, comp5997_c0_seq2, comp5623_c0_seq23, comp5623_c0_seq22, comp5623_c0_seq20, comp5623_c0_seq19, comp5623_c0_seq18, comp5623_c0_seq17, comp5623_c0_seq16, comp5623_c0_seq15, comp5623_c0_seq14, comp5623_c0_seq13, comp5623_c0_seq11, comp5623_c…
GO:0070064	proline-rich region binding	F	6.83363e-14	comp5623_c0_seq8, comp5623_c0_seq7, comp5623_c0_seq6, comp5623_c0_seq4, comp5623_c0_seq3, comp5623_c0_seq2, comp5623_c0_seq1, comp5623_c0_seq23, comp5623_c0_seq22, comp5623_c0_seq20, comp5623_c0_seq19, comp5623_c0_seq18, comp5623_c0_seq17, comp5623_c0_seq16, comp5623_c0_seq15, comp5623_c0_seq14, comp5623_c0_seq13, comp5623_c0_seq11, comp5623_c0_seq10, comp3616_c0_seq1
GO:0005089	Rho guanyl-nucleotide exchange factor activity	F	8.94393e-13	comp5993_c0_seq1, comp5127_c0_seq1, comp5623_c0_seq8, comp5623_c0_seq7, comp5623_c0_seq6, comp5623_c0_seq4, comp5623_c0_seq2, comp5789_c0_seq3, comp6389_c0_seq4, comp6389_c0_seq3, comp6389_c0_seq2, comp6389_c0_seq1, comp5623_c0_seq20, comp5623_c0_seq17, comp5623_c0_seq16, comp5623_c0_seq15, comp5623_c0_seq14, comp5623_c0_seq13, comp5623_c0_seq11
GO:0031433	telethonin binding	F	4.19861e-10	comp2819_c0_seq1, comp5993_c0_seq1, comp5127_c0_seq1, comp26032_c0_seq1, comp6389_c0_seq4, comp6389_c0_seq3, comp6389_c0_seq2, comp6389_c0_seq1, comp3613_c0_seq1, comp3251_c0_seq1
GO:0005275	amine transmembrane transporter activity	F	1.99342e-09	comp5301_c0_seq1, comp6199_c0_seq3, comp6199_c0_seq2, comp6199_c0_seq1, comp5540_c1_seq2, comp5540_c1_seq1, comp8026_c0_seq1, comp5466_c0_seq1, comp3717_c0_seq1
GO:0045545	syndecan binding	F	2.02233e-08	comp4603_c0_seq1, comp1268_c0_seq1, comp11979_c0_seq1, comp10152_c0_seq1, comp5932_c0_seq1, comp6016_c0_seq6, comp6016_c0_seq5, comp6016_c0_seq4, comp6016_c0_seq2, comp6016_c0_seq1
GO:0097493	structural molecule activity conferring elasticity	F	6.4869e-08	comp2819_c0_seq1, comp5993_c0_seq1, comp5127_c0_seq1, comp26032_c0_seq1, comp6389_c0_seq4, comp6389_c0_seq3, comp6389_c0_seq2, comp6389_c0_seq1
GO:0051371	muscle alpha-actinin binding	F	2.94682e-07	comp2819_c0_seq1, comp5993_c0_seq1, comp5127_c0_seq1, comp26032_c0_seq1, comp6389_c0_seq4, comp6389_c0_seq3, comp6389_c0_seq2, comp6389_c0_seq1
GO:0002020	protease binding	F	2.97445e-07	comp2819_c0_seq1, comp5993_c0_seq1, comp5127_c0_seq1, comp6382_c0_seq1, comp6129_c0_seq1, comp26032_c0_seq1, comp6389_c0_seq4, comp6389_c0_seq3, comp6389_c0_seq2, comp6389_c0_seq1, comp4644_c0_seq1
GO:0003774	motor activity	F	6.00309e-07	comp5807_c0_seq2, comp5807_c0_seq1, comp6369_c0_seq1, comp5385_c0_seq1, comp1911_c0_seq1, comp20088_c0_seq1, comp8650_c0_seq1, comp3507_c0_seq1, comp6375_c0_seq2, comp5478_c0_seq2, comp5478_c0_seq1, comp2827_c0_seq1, comp5623_c0_seq7, comp5623_c0_seq6, comp5623_c0_seq2, comp5623_c0_seq20, comp5623_c0_seq16, comp5623_c0_seq15, comp5623_c0_seq13, comp5623_c0_seq11, comp6348_c0_seq1, comp6390_c0_seq…
GO:0008307	structural constituent of muscle	F	6.16278e-07	comp2819_c0_seq1, comp5993_c0_seq1, comp6369_c0_seq1, comp5127_c0_seq1, comp26032_c0_seq1, comp6389_c0_seq4, comp6389_c0_seq3, comp6389_c0_seq2, comp6389_c0_seq1, comp3613_c0_seq1, comp3251_c0_seq1
GO:0008289	lipid binding	F	9.67902e-07	comp11043_c0_seq1, comp4172_c0_seq1, comp5508_c0_seq1, comp6108_c0_seq1, comp6218_c0_seq1, comp6294_c0_seq1, comp5653_c0_seq1, comp1492_c0_seq1, comp6253_c0_seq1, comp3378_c0_seq1, comp5778_c0_seq1, comp6366_c0_seq1, comp6306_c0_seq2, comp6306_c0_seq1, comp1538_c0_seq1, comp5337_c0_seq1, comp4258_c0_seq1, comp8961_c0_seq1, comp6580_c0_seq1, comp5985_c0_seq1, comp6988_c0_seq1, comp6013_c0_seq2, co…
GO:0034185	apolipoprotein binding	F	1.01154e-06	comp5757_c0_seq1, comp6294_c0_seq1, comp3378_c0_seq1, comp5853_c0_seq4, comp5853_c0_seq3, comp5853_c0_seq2, comp5853_c0_seq1, comp6283_c0_seq1
GO:0005516	calmodulin binding	F	1.53602e-06	comp5757_c0_seq1, comp4769_c0_seq1, comp2819_c0_seq1, comp5993_c0_seq1, comp6369_c0_seq1, comp5127_c0_seq1, comp5653_c0_seq1, comp5023_c0_seq1, comp12186_c0_seq1, comp3768_c0_seq1, comp4985_c0_seq1, comp6580_c0_seq1, comp26032_c0_seq1, comp6389_c0_seq4, comp6389_c0_seq3, comp6389_c0_seq2, comp6389_c0_seq1, comp6352_c0_seq2, comp6352_c0_seq1, comp4931_c0_seq4, comp4931_c0_seq2
GO:0004687	myosin light chain kinase activity	F	1.67008e-06	comp2819_c0_seq1, comp5127_c0_seq1, comp6389_c0_seq4, comp6389_c0_seq3, comp6389_c0_seq2, comp6389_c0_seq1
GO:0015238	drug transmembrane transporter activity	F	1.67008e-06	comp5301_c0_seq1, comp5540_c1_seq2, comp5540_c1_seq1, comp8026_c0_seq1, comp5466_c0_seq1, comp3717_c0_seq1
GO:0043621	protein self-association	F	3.58112e-06	comp2819_c0_seq1, comp1929_c0_seq1, comp5993_c0_seq1, comp5127_c0_seq1, comp15419_c0_seq1, comp26032_c0_seq1, comp6389_c0_seq4, comp6389_c0_seq3, comp6389_c0_seq2, comp6389_c0_seq1, comp6314_c0_seq1, comp6175_c0_seq1
GO:0019003	GDP binding	F	5.37385e-06	comp5112_c0_seq2, comp3391_c0_seq1, comp6211_c0_seq1, comp5740_c0_seq1, comp6128_c0_seq1, comp6336_c0_seq1, comp6280_c0_seq4, comp6280_c0_seq3, comp6280_c0_seq2, comp6280_c0_seq1
GO:0015222	serotonin transmembrane transporter activity	F	1.59879e-05	comp5301_c0_seq1, comp5540_c1_seq2, comp5540_c1_seq1, comp8026_c0_seq1, comp5466_c0_seq1, comp3717_c0_seq1
GO:0048306	calcium-dependent protein binding	F	2.24751e-05	comp5622_c0_seq2, comp5622_c0_seq1, comp6366_c0_seq1, comp21365_c0_seq1, comp5853_c0_seq4, comp5853_c0_seq3, comp5853_c0_seq2, comp5853_c0_seq1, comp6362_c0_seq1, comp4941_c0_seq1, comp4644_c0_seq1
GO:0031432	titin binding	F	2.29253e-05	comp5993_c0_seq1, comp5127_c0_seq1, comp6389_c0_seq4, comp6389_c0_seq3, comp6389_c0_seq2, comp6389_c0_seq1, comp5711_c0_seq2
GO:0019209	kinase activator activity	F	2.71554e-05	comp3322_c0_seq1, comp5623_c0_seq8, comp5623_c0_seq7, comp5623_c0_seq6, comp5623_c0_seq4, comp5623_c0_seq2, comp5623_c0_seq20, comp5623_c0_seq17, comp5623_c0_seq16, comp5623_c0_seq15, comp5623_c0_seq14, comp5623_c0_seq13, comp5623_c0_seq11
GO:0034189	very-low-density lipoprotein particle binding	F	0.000111413	comp5853_c0_seq4, comp5853_c0_seq3, comp5853_c0_seq2, comp5853_c0_seq1
GO:0038025	reelin receptor activity	F	0.000111413	comp5853_c0_seq4, comp5853_c0_seq3, comp5853_c0_seq2, comp5853_c0_seq1
GO:0034437	glycoprotein transporter activity	F	0.000111413	comp5853_c0_seq4, comp5853_c0_seq3, comp5853_c0_seq2, comp5853_c0_seq1
GO:0030169	low-density lipoprotein particle binding	F	0.000151786	comp6294_c0_seq1, comp3378_c0_seq1, comp6283_c0_seq1, comp4541_c0_seq1, comp5670_c0_seq1
GO:0035373	chondroitin sulfate proteoglycan binding	F	0.000152187	comp1268_c0_seq1, comp11979_c0_seq1, comp10152_c0_seq1
GO:0030215	semaphorin receptor binding	F	0.000152187	comp1268_c0_seq1, comp11979_c0_seq1, comp10152_c0_seq1
GO:0005078	MAP-kinase scaffold activity	F	0.000248949	comp3322_c0_seq1, comp4998_c0_seq2, comp4998_c0_seq1, comp28542_c0_seq1
GO:0030229	very-low-density lipoprotein particle receptor activity	F	0.000248949	comp5853_c0_seq4, comp5853_c0_seq3, comp5853_c0_seq2, comp5853_c0_seq1
GO:0008144	drug binding	F	0.000453428	comp5301_c0_seq1, comp1121_c0_seq1, comp5540_c1_seq2, comp5540_c1_seq1, comp6174_c0_seq1, comp5023_c0_seq1, comp3768_c0_seq1, comp8026_c0_seq1, comp5466_c0_seq1, comp3717_c0_seq1, comp4434_c0_seq1
GO:0001618	virus receptor activity	F	0.00047684	Fcomp28320_c0_seq1, Fcomp17229_c0_seq1, comp21365_c0_seq1, comp4041_c0_seq1
GO:0030246	carbohydrate binding	F	0.000480629	comp1225_c0_seq1, comp6215_c0_seq1, comp2901_c0_seq1, comp6023_c0_seq1, comp6129_c0_seq1, comp6356_c0_seq1, comp5258_c0_seq1, comp6372_c0_seq1, comp6233_c0_seq2, comp6365_c0_seq1, comp1333_c0_seq1, comp6059_c0_seq1, comp4434_c0_seq1, comp22638_c0_seq1, comp6273_c0_seq1, comp2150_c0_seq1
GO:0050815	phosphoserine binding	F	0.00057499	comp6195_c0_seq3, comp6195_c0_seq1, comp5729_c0_seq1, comp4915_c0_seq2, comp4915_c0_seq1
GO:0001875	lipopolysaccharide receptor activity	F	0.000584445	comp6294_c0_seq1, comp3378_c0_seq1, comp6283_c0_seq1
GO:0070506	high-density lipoprotein particle receptor activity	F	0.000584445	comp6294_c0_seq1, comp3378_c0_seq1, comp6283_c0_seq1
GO:0005350	pyrimidine nucleobase transmembrane transporter activity	F	0.000584445	comp6199_c0_seq3, comp6199_c0_seq2, comp6199_c0_seq1
GO:0005345	purine nucleobase transmembrane transporter activity	F	0.000584445	comp6199_c0_seq3, comp6199_c0_seq2, comp6199_c0_seq1
GO:0070053	thrombospondin receptor activity	F	0.000584445	comp6294_c0_seq1, comp3378_c0_seq1, comp6283_c0_seq1
GO:0015265	urea channel activity	F	0.000584445	comp6199_c0_seq3, comp6199_c0_seq2, comp6199_c0_seq1
GO:0008035	high-density lipoprotein particle binding	F	0.000584445	comp6294_c0_seq1, comp3378_c0_seq1, comp6283_c0_seq1
GO:0003779	actin binding	F	0.000681146	comp2819_c0_seq1, comp6103_c0_seq1, comp5622_c0_seq2, comp5622_c0_seq1, comp5993_c0_seq1, comp5826_c0_seq1, comp6112_c0_seq3, comp6112_c0_seq1, comp6369_c0_seq1, comp5127_c0_seq1, comp4407_c0_seq2, comp4407_c0_seq1, comp5476_c0_seq1, comp6057_c0_seq1, comp6375_c0_seq2, comp6274_c0_seq1, comp10286_c0_seq1, comp5808_c0_seq1, comp26032_c0_seq1, comp5997_c0_seq2, comp6389_c0_seq4, comp6389_c0_seq3, c…
GO:0030899	calcium-dependent ATPase activity	F	0.0013124	comp5622_c0_seq2, comp5622_c0_seq1, comp6352_c0_seq2, comp6352_c0_seq1
GO:0031434	mitogen-activated protein kinase kinase binding	F	0.00134167	comp4998_c0_seq2, comp4998_c0_seq1, comp3409_c0_seq1, comp6195_c0_seq3, comp6195_c0_seq1, comp28542_c0_seq1
GO:0055056	D-glucose transmembrane transporter activity	F	0.00140294	comp1929_c0_seq1, comp15419_c0_seq1, comp6314_c0_seq1
GO:0086008	voltage-gated potassium channel activity involved in cardiac muscle cell action potential repolarization	F	0.00140294	comp677_c0_seq1, comp15426_c0_seq1, comp21375_c0_seq1
GO:0008553	hydrogen-exporting ATPase activity, phosphorylative mechanism	F	0.00140294	comp5331_c0_seq1, comp5063_c0_seq1, comp6468_c0_seq1
GO:0003680	AT DNA binding	F	0.00140294	comp7417_c0_seq1, comp4321_c0_seq1, comp6439_c0_seq1
GO:0015254	glycerol channel activity	F	0.00140294	comp6199_c0_seq3, comp6199_c0_seq2, comp6199_c0_seq1
GO:0031072	heat shock protein binding	F	0.00175641	comp4168_c0_seq2, comp4168_c0_seq1, comp5301_c0_seq1, comp5540_c1_seq2, comp5540_c1_seq1, comp8026_c0_seq1, comp5466_c0_seq1, comp3717_c0_seq1
GO:0000099	sulfur amino acid transmembrane transporter activity	F	0.00269446	comp6104_c0_seq1, comp5695_c0_seq2, comp5695_c0_seq1
GO:0030346	protein phosphatase 2B binding	F	0.00269446	comp5023_c0_seq1, comp3768_c0_seq1, comp5628_c0_seq1
GO:0008432	JUN kinase binding	F	0.00269446	comp4998_c0_seq2, comp4998_c0_seq1, comp28542_c0_seq1
GO:0015288	porin activity	F	0.00269446	comp6199_c0_seq3, comp6199_c0_seq2, comp6199_c0_seq1
GO:0015250	water channel activity	F	0.00269446	comp6199_c0_seq3, comp6199_c0_seq2, comp6199_c0_seq1
GO:0019239	deaminase activity	F	0.0028547	comp4088_c0_seq1, comp12951_c0_seq1
GO:0004556	alpha-amylase activity	F	0.0028547	comp5695_c0_seq2, comp5695_c0_seq1
GO:0008788	alpha,alpha-phosphotrehalase activity	F	0.0028547	comp5695_c0_seq2, comp5695_c0_seq1
GO:0047471	maltose alpha-D-glucosyltransferase activity	F	0.0028547	comp5695_c0_seq2, comp5695_c0_seq1
GO:0016161	beta-amylase activity	F	0.0028547	comp5695_c0_seq2, comp5695_c0_seq1
GO:0030379	neurotensin receptor activity, non-G-protein coupled	F	0.0028547	comp4541_c0_seq1, comp5670_c0_seq1
GO:0008188	neuropeptide receptor activity	F	0.0028547	comp4541_c0_seq1, comp5670_c0_seq1
GO:0010465	nerve growth factor receptor activity	F	0.0028547	comp4541_c0_seq1, comp5670_c0_seq1
GO:0015174	basic amino acid transmembrane transporter activity	F	0.0028547	comp5695_c0_seq2, comp5695_c0_seq1
GO:0019838	growth factor binding	F	0.00311975	comp6222_c0_seq2, comp6222_c0_seq1, comp6294_c0_seq1, comp3378_c0_seq1, comp6382_c0_seq1, comp6394_c0_seq1, comp5932_c0_seq1, comp6283_c0_seq1, comp4541_c0_seq1, comp5670_c0_seq1
GO:0003924	GTPase activity	F	0.00351666	comp5981_c0_seq1, comp5112_c0_seq2, comp3337_c0_seq1, Fcomp4954_c0_seq1, comp3391_c0_seq1, comp6211_c0_seq1, comp5740_c0_seq1, comp6128_c0_seq1, comp4931_c0_seq4, comp6280_c0_seq4, comp4931_c0_seq2, comp6280_c0_seq3, comp6280_c0_seq2, comp6280_c0_seq1
GO:0017048	Rho GTPase binding	F	0.00374241	comp2892_c0_seq1, comp5112_c0_seq2, comp5993_c0_seq1, comp5127_c0_seq1, comp4407_c0_seq2, comp4407_c0_seq1, comp1176_c0_seq1, comp6389_c0_seq4, comp6389_c0_seq3, comp6389_c0_seq2, comp6389_c0_seq1
GO:0005178	integrin binding	F	0.00386883	comp4603_c0_seq1, comp5508_c0_seq1, comp6108_c0_seq1, comp6351_c0_seq1, comp1492_c0_seq1, comp6272_c0_seq1, comp6016_c0_seq6, comp6016_c0_seq5, comp6016_c0_seq4, comp6016_c0_seq1
GO:0048488	synaptic vesicle endocytosis	P	6.48044e-11	comp5981_c0_seq1, comp2892_c0_seq1, comp5653_c0_seq1, Fcomp4954_c0_seq1, comp5337_c0_seq1, comp5623_c0_seq8, comp5623_c0_seq7, comp5623_c0_seq6, comp5623_c0_seq4, comp5623_c0_seq3, comp5623_c0_seq2, comp5623_c0_seq1, comp5623_c0_seq23, comp5623_c0_seq22, comp5623_c0_seq20, comp5623_c0_seq19, comp5623_c0_seq18, comp5623_c0_seq17, comp5623_c0_seq16, comp5623_c0_seq15, comp5623_c0_seq14, comp5623_c0…
GO:0051056	regulation of small GTPase mediated signal transduction	P	1.59312e-10	comp17424_c0_seq1, comp2892_c0_seq1, comp5993_c0_seq1, comp5127_c0_seq1, comp5926_c0_seq1, comp6382_c0_seq1, comp3337_c0_seq1, comp11598_c0_seq1, comp3507_c0_seq1, comp1176_c0_seq1, comp3409_c0_seq1, comp6368_c0_seq1, comp6331_c0_seq1, comp6195_c0_seq3, comp6195_c0_seq1, comp5623_c0_seq8, comp5623_c0_seq7, comp5623_c0_seq6, comp5623_c0_seq4, comp5623_c0_seq3, comp5623_c0_seq2, comp5623_c0_seq1, c…
GO:0055008	cardiac muscle tissue morphogenesis	P	1.68051e-10	comp2819_c0_seq1, comp5993_c0_seq1, comp6369_c0_seq1, comp5127_c0_seq1, comp6016_c0_seq6, comp6016_c0_seq5, comp6016_c0_seq4, comp6016_c0_seq2, comp6016_c0_seq1, comp6331_c0_seq1, comp5547_c0_seq1, comp26032_c0_seq1, comp6389_c0_seq4, comp6389_c0_seq3, comp6389_c0_seq2, comp6389_c0_seq1
GO:0048011	neurotrophin TRK receptor signaling pathway	P	1.83042e-10	comp6039_c0_seq1, comp5993_c0_seq1, comp5127_c0_seq1, comp1148_c0_seq1, comp3337_c0_seq1, comp11598_c0_seq1, comp18114_c0_seq1, comp5623_c0_seq8, comp5623_c0_seq7, comp5623_c0_seq6, comp5623_c0_seq4, comp5623_c0_seq3, comp5623_c0_seq2, comp5623_c0_seq1, comp5729_c0_seq1, comp4541_c0_seq1, comp6317_c0_seq1, comp6389_c0_seq4, comp6389_c0_seq3, comp6389_c0_seq2, comp6389_c0_seq1, comp5623_c0_seq23, …
GO:0035995	detection of muscle stretch	P	4.19861e-10	comp2819_c0_seq1, comp5993_c0_seq1, comp5127_c0_seq1, comp26032_c0_seq1, comp6389_c0_seq4, comp6389_c0_seq3, comp6389_c0_seq2, comp6389_c0_seq1, comp3613_c0_seq1, comp3251_c0_seq1
GO:2000737	negative regulation of stem cell differentiation	P	6.43895e-10	comp22879_c0_seq1, comp6016_c0_seq6, comp6016_c0_seq5, comp6016_c0_seq4, comp6016_c0_seq2, comp6016_c0_seq1, comp6331_c0_seq1, comp5547_c0_seq1, comp5389_c0_seq1
GO:0030539	male genitalia development	P	1.35062e-09	comp5623_c0_seq8, comp5623_c0_seq7, comp5623_c0_seq6, comp5623_c0_seq4, comp5623_c0_seq2, comp5623_c0_seq20, comp5623_c0_seq17, comp5623_c0_seq16, comp5623_c0_seq15, comp5623_c0_seq14, comp5623_c0_seq13, comp5623_c0_seq11
GO:0003184	pulmonary valve morphogenesis	P	1.99342e-09	comp22879_c0_seq1, comp6016_c0_seq6, comp6016_c0_seq5, comp6016_c0_seq4, comp6016_c0_seq2, comp6016_c0_seq1, comp6331_c0_seq1, comp5547_c0_seq1, comp5389_c0_seq1
GO:0097150	neuronal stem cell maintenance	P	5.31701e-09	comp22879_c0_seq1, comp6016_c0_seq6, comp6016_c0_seq5, comp6016_c0_seq4, comp6016_c0_seq2, comp6016_c0_seq1, comp6331_c0_seq1, comp5547_c0_seq1, comp5389_c0_seq1
GO:0010043	response to zinc ion	P	7.03971e-09	comp5301_c0_seq1, comp7417_c0_seq1, comp19474_c0_seq1, comp5540_c1_seq2, comp5540_c1_seq1, comp8026_c0_seq1, comp5466_c0_seq1, comp3717_c0_seq1, comp4321_c0_seq1, comp5163_c0_seq1, comp6439_c0_seq1
GO:0009635	response to herbicide	P	9.24081e-09	comp5301_c0_seq1, comp5540_c1_seq2, comp5540_c1_seq1, comp8026_c0_seq1, comp5466_c0_seq1, comp4032_c0_seq1, comp3717_c0_seq1
GO:0006801	superoxide metabolic process	P	1.23719e-08	comp19474_c0_seq1, comp5623_c0_seq7, comp5623_c0_seq6, comp5623_c0_seq2, comp6283_c0_seq1, comp5623_c0_seq20, comp5623_c0_seq16, comp5623_c0_seq15, comp5623_c0_seq13, comp5623_c0_seq11, comp5628_c0_seq1
GO:0051412	response to corticosterone stimulus	P	2.28544e-08	comp5301_c0_seq1, comp5540_c1_seq2, comp5540_c1_seq1, comp8026_c0_seq1, comp5466_c0_seq1, comp3717_c0_seq1
GO:0051897	positive regulation of protein kinase B signaling cascade	P	2.51973e-08	comp1268_c0_seq1, comp11979_c0_seq1, comp10152_c0_seq1, comp3409_c0_seq1, comp5623_c0_seq8, comp5623_c0_seq7, comp5623_c0_seq6, comp5623_c0_seq4, comp5623_c0_seq2, comp5997_c0_seq2, comp5623_c0_seq20, comp5623_c0_seq17, comp5623_c0_seq16, comp5623_c0_seq15, comp5623_c0_seq14, comp5623_c0_seq13, comp5623_c0_seq11
GO:0001975	response to amphetamine	P	2.61763e-08	comp5301_c0_seq1, comp5540_c1_seq2, comp5540_c1_seq1, comp5023_c0_seq1, comp3768_c0_seq1, comp8026_c0_seq1, comp5466_c0_seq1, comp3717_c0_seq1
GO:0061314	Notch signaling involved in heart development	P	2.75727e-08	comp22879_c0_seq1, comp6016_c0_seq6, comp6016_c0_seq5, comp6016_c0_seq4, comp6016_c0_seq2, comp6016_c0_seq1, comp6331_c0_seq1, comp5547_c0_seq1, comp5389_c0_seq1
GO:0055003	cardiac myofibril assembly	P	3.67658e-08	comp2819_c0_seq1, comp5993_c0_seq1, comp5127_c0_seq1, comp26032_c0_seq1, comp6389_c0_seq4, comp6389_c0_seq3, comp6389_c0_seq2, comp6389_c0_seq1, comp3613_c0_seq1, comp3251_c0_seq1
GO:2001027	negative regulation of endothelial cell chemotaxis	P	3.96596e-08	comp6016_c0_seq6, comp6016_c0_seq5, comp6016_c0_seq4, comp6016_c0_seq2, comp6016_c0_seq1, comp6331_c0_seq1, comp5547_c0_seq1
GO:0003192	mitral valve formation	P	3.96596e-08	comp6016_c0_seq6, comp6016_c0_seq5, comp6016_c0_seq4, comp6016_c0_seq2, comp6016_c0_seq1, comp6331_c0_seq1, comp5547_c0_seq1
GO:0003180	aortic valve morphogenesis	P	3.96596e-08	comp6016_c0_seq6, comp6016_c0_seq5, comp6016_c0_seq4, comp6016_c0_seq2, comp6016_c0_seq1, comp6331_c0_seq1, comp5547_c0_seq1
GO:0048739	cardiac muscle fiber development	P	5.58184e-08	comp2819_c0_seq1, comp5993_c0_seq1, comp6369_c0_seq1, comp5127_c0_seq1, comp26032_c0_seq1, comp6389_c0_seq4, comp6389_c0_seq3, comp6389_c0_seq2, comp6389_c0_seq1
GO:0030240	skeletal muscle thin filament assembly	P	6.4869e-08	comp2819_c0_seq1, comp5993_c0_seq1, comp5127_c0_seq1, comp26032_c0_seq1, comp6389_c0_seq4, comp6389_c0_seq3, comp6389_c0_seq2, comp6389_c0_seq1
GO:0043065	positive regulation of apoptotic process	P	7.55241e-08	comp8395_c0_seq1, comp5993_c0_seq1, comp5127_c0_seq1, comp5143_c0_seq1, comp3322_c0_seq1, comp3409_c0_seq1, comp3894_c0_seq1, comp4032_c0_seq1, comp6331_c0_seq1, comp5623_c0_seq8, comp5623_c0_seq7, comp5623_c0_seq6, comp5623_c0_seq4, comp5623_c0_seq3, comp5623_c0_seq2, comp5623_c0_seq1, comp6317_c0_seq1, comp6389_c0_seq4, comp6389_c0_seq3, comp6389_c0_seq2, comp6389_c0_seq1, comp5623_c0_seq23, co…
GO:0045662	negative regulation of myoblast differentiation	P	1.26086e-07	comp6016_c0_seq6, comp6016_c0_seq5, comp6016_c0_seq4, comp6016_c0_seq2, comp6016_c0_seq1, comp6331_c0_seq1, comp5547_c0_seq1
GO:0090051	negative regulation of cell migration involved in sprouting angiogenesis	P	1.26086e-07	comp6016_c0_seq6, comp6016_c0_seq5, comp6016_c0_seq4, comp6016_c0_seq2, comp6016_c0_seq1, comp6331_c0_seq1, comp5547_c0_seq1
GO:0048769	sarcomerogenesis	P	1.44272e-07	comp2819_c0_seq1, comp5993_c0_seq1, comp5127_c0_seq1, comp26032_c0_seq1, comp6389_c0_seq4, comp6389_c0_seq3, comp6389_c0_seq2, comp6389_c0_seq1
GO:0051589	negative regulation of neurotransmitter transport	P	1.52714e-07	comp5301_c0_seq1, comp5540_c1_seq2, comp5540_c1_seq1, comp8026_c0_seq1, comp5466_c0_seq1, comp3717_c0_seq1
GO:0014820	tonic smooth muscle contraction	P	1.52714e-07	comp2819_c0_seq1, comp5127_c0_seq1, comp6389_c0_seq4, comp6389_c0_seq3, comp6389_c0_seq2, comp6389_c0_seq1
GO:0030049	muscle filament sliding	P	1.92517e-07	comp2819_c0_seq1, comp5993_c0_seq1, comp6369_c0_seq1, comp5127_c0_seq1, comp26032_c0_seq1, comp6389_c0_seq4, comp6389_c0_seq3, comp6389_c0_seq2, comp6389_c0_seq1
GO:0030168	platelet activation	P	2.05255e-07	comp2819_c0_seq1, comp5993_c0_seq1, comp20222_c0_seq1, comp5127_c0_seq1, comp6351_c0_seq1, comp6272_c0_seq1, comp6382_c0_seq1, comp1148_c0_seq1, comp3337_c0_seq1, comp3409_c0_seq1, comp5985_c0_seq1, comp6928_c0_seq1, comp6104_c0_seq1, comp26032_c0_seq1, comp4941_c0_seq1, comp6283_c0_seq1, comp6317_c0_seq1, comp6389_c0_seq4, comp6389_c0_seq3, comp6389_c0_seq2, comp6389_c0_seq1, comp4931_c0_seq4, c…
GO:0051592	response to calcium ion	P	2.16888e-07	comp2819_c0_seq1, comp5993_c0_seq1, comp5021_c0_seq1, comp5127_c0_seq1, comp6199_c0_seq3, comp6199_c0_seq2, comp6199_c0_seq1, comp6366_c0_seq1, comp3322_c0_seq1, comp5926_c0_seq1, comp5023_c0_seq1, comp3768_c0_seq1, comp6362_c0_seq1, comp26032_c0_seq1, comp6389_c0_seq4, comp6389_c0_seq3, comp6389_c0_seq2, comp6389_c0_seq1, comp5711_c0_seq2, comp4644_c0_seq1
GO:0048251	elastic fiber assembly	P	2.94682e-07	comp4603_c0_seq1, comp3158_c0_seq1, comp19474_c0_seq1, comp6016_c0_seq6, comp6016_c0_seq5, comp6016_c0_seq4, comp6016_c0_seq2, comp6016_c0_seq1
GO:0060837	blood vessel endothelial cell differentiation	P	3.30716e-07	comp6016_c0_seq6, comp6016_c0_seq5, comp6016_c0_seq4, comp6016_c0_seq2, comp6016_c0_seq1, comp6331_c0_seq1, comp5547_c0_seq1
GO:0003207	cardiac chamber formation	P	3.30716e-07	comp6016_c0_seq6, comp6016_c0_seq5, comp6016_c0_seq4, comp6016_c0_seq2, comp6016_c0_seq1, comp6331_c0_seq1, comp5547_c0_seq1
GO:0060414	aorta smooth muscle tissue morphogenesis	P	5.83132e-07	comp2819_c0_seq1, comp5127_c0_seq1, comp6389_c0_seq4, comp6389_c0_seq3, comp6389_c0_seq2, comp6389_c0_seq1
GO:0032060	bleb assembly	P	5.83132e-07	comp2819_c0_seq1, comp5127_c0_seq1, comp6389_c0_seq4, comp6389_c0_seq3, comp6389_c0_seq2, comp6389_c0_seq1
GO:1900740	positive regulation of protein insertion into mitochondrial membrane involved in apoptotic signaling pathway	P	9.71948e-07	comp5807_c0_seq2, comp5807_c0_seq1, comp5385_c0_seq1, comp1911_c0_seq1, comp5023_c0_seq1, comp3768_c0_seq1, comp5729_c0_seq1, comp6317_c0_seq1, comp4915_c0_seq2, comp4915_c0_seq1
GO:0071372	cellular response to follicle-stimulating hormone stimulus	P	1.56464e-06	comp6016_c0_seq6, comp6016_c0_seq5, comp6016_c0_seq4, comp6016_c0_seq2, comp6016_c0_seq1, comp6331_c0_seq1, comp5547_c0_seq1
GO:0060977	coronary vasculature morphogenesis	P	1.56464e-06	comp6016_c0_seq6, comp6016_c0_seq5, comp6016_c0_seq4, comp6016_c0_seq2, comp6016_c0_seq1, comp6331_c0_seq1, comp5547_c0_seq1
GO:0030241	skeletal muscle myosin thick filament assembly	P	1.7357e-06	comp2819_c0_seq1, comp5993_c0_seq1, comp5127_c0_seq1, comp26032_c0_seq1, comp6389_c0_seq4, comp6389_c0_seq3, comp6389_c0_seq2, comp6389_c0_seq1
GO:0003209	cardiac atrium morphogenesis	P	1.7357e-06	comp6369_c0_seq1, comp6016_c0_seq6, comp6016_c0_seq5, comp6016_c0_seq4, comp6016_c0_seq2, comp6016_c0_seq1, comp6331_c0_seq1, comp5547_c0_seq1
GO:0061384	heart trabecula morphogenesis	P	2.13941e-06	comp6103_c0_seq1, comp6016_c0_seq6, comp6016_c0_seq5, comp6016_c0_seq4, comp6016_c0_seq2, comp6016_c0_seq1, comp6331_c0_seq1, comp5547_c0_seq1, comp6261_c0_seq1
GO:0003300	cardiac muscle hypertrophy	P	2.83821e-06	comp2819_c0_seq1, comp5993_c0_seq1, comp5127_c0_seq1, comp26032_c0_seq1, comp6389_c0_seq4, comp6389_c0_seq3, comp6389_c0_seq2, comp6389_c0_seq1, comp3613_c0_seq1, comp3251_c0_seq1
GO:0014014	negative regulation of gliogenesis	P	2.85801e-06	comp5735_c0_seq1, comp6016_c0_seq6, comp6016_c0_seq5, comp6016_c0_seq4, comp6016_c0_seq2, comp6016_c0_seq1, comp6331_c0_seq1, comp5547_c0_seq1
GO:0045214	sarcomere organization	P	2.99845e-06	comp2819_c0_seq1, comp5622_c0_seq2, comp5622_c0_seq1, comp5993_c0_seq1, comp6369_c0_seq1, comp5127_c0_seq1, comp26032_c0_seq1, comp6389_c0_seq4, comp6389_c0_seq3, comp6389_c0_seq2, comp6389_c0_seq1
GO:0043087	regulation of GTPase activity	P	3.29664e-06	comp17424_c0_seq1, comp2892_c0_seq1, comp20222_c0_seq1, comp1268_c0_seq1, comp11979_c0_seq1, comp5926_c0_seq1, comp11598_c0_seq1, comp10152_c0_seq1, comp3507_c0_seq1, comp1176_c0_seq1, comp3409_c0_seq1, comp6368_c0_seq1, comp6195_c0_seq3, comp6195_c0_seq1, comp5623_c0_seq8, comp5623_c0_seq7, comp5623_c0_seq6, comp5623_c0_seq4, comp5623_c0_seq2, comp5789_c0_seq3, comp5623_c0_seq20, comp5623_c0_seq…
GO:0032456	endocytic recycling	P	4.54102e-06	comp5301_c0_seq1, comp5540_c1_seq2, comp5540_c1_seq1, comp8026_c0_seq1, comp5466_c0_seq1, comp3391_c0_seq1, comp3717_c0_seq1, comp6211_c0_seq1
GO:0002576	platelet degranulation	P	4.67874e-06	comp2819_c0_seq1, comp5993_c0_seq1, comp5127_c0_seq1, comp6351_c0_seq1, comp6272_c0_seq1, comp6382_c0_seq1, comp5985_c0_seq1, comp26032_c0_seq1, comp6283_c0_seq1, comp6389_c0_seq4, comp6389_c0_seq3, comp6389_c0_seq2, comp6389_c0_seq1
GO:0060048	cardiac muscle contraction	P	5.17467e-06	comp6039_c0_seq1, comp4769_c0_seq1, comp2819_c0_seq1, comp677_c0_seq1, comp5993_c0_seq1, comp5127_c0_seq1, comp1121_c0_seq1, comp15426_c0_seq1, comp21375_c0_seq1, comp3973_c0_seq1, comp26032_c0_seq1, comp6389_c0_seq4, comp6389_c0_seq3, comp6389_c0_seq2, comp6389_c0_seq1, comp3613_c0_seq1, comp5711_c0_seq2, comp3251_c0_seq1, comp4644_c0_seq1
GO:0003272	endocardial cushion formation	P	5.33905e-06	comp6016_c0_seq6, comp6016_c0_seq5, comp6016_c0_seq4, comp6016_c0_seq2, comp6016_c0_seq1, comp6331_c0_seq1, comp5547_c0_seq1
GO:0007220	Notch receptor processing	P	6.63474e-06	comp22879_c0_seq1, comp6016_c0_seq6, comp6016_c0_seq5, comp6016_c0_seq4, comp6016_c0_seq2, comp6016_c0_seq1, comp6331_c0_seq1, comp5547_c0_seq1, comp5389_c0_seq1
GO:0048842	positive regulation of axon extension involved in axon guidance	P	8.10127e-06	comp1268_c0_seq1, comp11979_c0_seq1, comp10152_c0_seq1, comp26032_c0_seq1
GO:0021812	neuronal-glial interaction involved in cerebral cortex radial glia guided migration	P	8.10127e-06	comp5508_c0_seq1, comp5735_c0_seq1, comp6108_c0_seq1, comp1492_c0_seq1
GO:0034436	glycoprotein transport	P	8.26107e-06	comp5853_c0_seq4, comp5853_c0_seq3, comp5853_c0_seq2, comp5853_c0_seq1, comp1824_c0_seq1
GO:0071476	cellular hypotonic response	P	8.37248e-06	comp2819_c0_seq1, comp5127_c0_seq1, comp6389_c0_seq4, comp6389_c0_seq3, comp6389_c0_seq2, comp6389_c0_seq1
GO:0071242	cellular response to ammonium ion	P	8.37248e-06	comp5301_c0_seq1, comp5540_c1_seq2, comp5540_c1_seq1, comp8026_c0_seq1, comp5466_c0_seq1, comp3717_c0_seq1
GO:0007076	mitotic chromosome condensation	P	1.04772e-05	comp2819_c0_seq1, comp5993_c0_seq1, comp5127_c0_seq1, comp26032_c0_seq1, comp6389_c0_seq4, comp6389_c0_seq3, comp6389_c0_seq2, comp6389_c0_seq1
GO:0035924	cellular response to vascular endothelial growth factor stimulus	P	1.46849e-05	comp6016_c0_seq6, comp6016_c0_seq5, comp6016_c0_seq4, comp6016_c0_seq2, comp6016_c0_seq1, comp6331_c0_seq1, comp5547_c0_seq1
GO:0045685	regulation of glial cell differentiation	P	1.53166e-05	comp5735_c0_seq1, comp6016_c0_seq6, comp6016_c0_seq5, comp6016_c0_seq4, comp6016_c0_seq2, comp6016_c0_seq1, comp6331_c0_seq1, comp5547_c0_seq1
GO:0043524	negative regulation of neuron apoptotic process	P	1.74548e-05	comp19474_c0_seq1, comp3337_c0_seq1, comp5683_c0_seq1, comp5623_c0_seq8, comp5623_c0_seq7, comp5623_c0_seq6, comp5623_c0_seq4, comp5623_c0_seq2, comp4147_c0_seq1, comp5623_c0_seq20, comp5623_c0_seq17, comp5623_c0_seq16, comp5623_c0_seq15, comp5623_c0_seq14, comp5623_c0_seq13, comp5623_c0_seq11, comp5628_c0_seq1
GO:0035774	positive regulation of insulin secretion involved in cellular response to glucose stimulus	P	2.10576e-05	comp4769_c0_seq1, comp5023_c0_seq1, comp3768_c0_seq1, comp3409_c0_seq1, comp4644_c0_seq1
GO:0006837	serotonin transport	P	2.83507e-05	comp5301_c0_seq1, comp5540_c1_seq2, comp5540_c1_seq1, comp8026_c0_seq1, comp5466_c0_seq1, comp3717_c0_seq1
GO:0030431	sleep	P	2.83507e-05	comp5757_c0_seq1, comp4867_c0_seq1, comp4088_c0_seq1, comp3504_c0_seq1, comp6161_c0_seq1, comp26298_c0_seq1
GO:0040028	regulation of vulval development	P	3.14295e-05	comp5623_c0_seq8, comp5623_c0_seq7, comp5623_c0_seq6, comp5623_c0_seq4, comp5623_c0_seq2, comp5623_c0_seq20, comp5623_c0_seq17, comp5623_c0_seq16, comp5623_c0_seq15, comp5623_c0_seq14, comp5623_c0_seq13, comp5623_c0_seq11
GO:0035690	cellular response to drug	P	3.14295e-05	comp5301_c0_seq1, comp677_c0_seq1, comp1121_c0_seq1, comp3608_c0_seq1, comp5540_c1_seq2, comp5540_c1_seq1, comp5023_c0_seq1, comp3768_c0_seq1, comp8026_c0_seq1, comp5466_c0_seq1, comp3717_c0_seq1, comp4871_c0_seq1
GO:0051000	positive regulation of nitric-oxide synthase activity	P	3.87839e-05	comp6294_c0_seq1, comp3378_c0_seq1, comp6283_c0_seq1, comp6317_c0_seq1
GO:0060419	heart growth	P	4.08928e-05	comp6369_c0_seq1, comp6016_c0_seq6, comp6016_c0_seq5, comp6016_c0_seq4, comp6016_c0_seq2, comp6016_c0_seq1, comp6331_c0_seq1, comp5547_c0_seq1, comp5761_c0_seq1
GO:0003157	endocardium development	P	5.08336e-05	comp6016_c0_seq6, comp6016_c0_seq5, comp6016_c0_seq4, comp6016_c0_seq2, comp6016_c0_seq1, comp6331_c0_seq1, comp5547_c0_seq1
GO:0003208	cardiac ventricle morphogenesis	P	8.64199e-05	comp6369_c0_seq1, comp22879_c0_seq1, comp6016_c0_seq6, comp6016_c0_seq5, comp6016_c0_seq4, comp6016_c0_seq2, comp6016_c0_seq1, comp6331_c0_seq1, comp5547_c0_seq1
GO:0001503	ossification	P	9.58857e-05	comp4958_c0_seq2, comp6039_c0_seq1, comp6103_c0_seq1, comp6222_c0_seq2, comp6222_c0_seq1, comp3337_c0_seq1, comp6394_c0_seq1, comp6016_c0_seq6, comp6016_c0_seq5, comp6016_c0_seq4, comp6016_c0_seq2, comp6016_c0_seq1, comp6331_c0_seq1, comp5853_c0_seq4, comp5853_c0_seq3, comp5853_c0_seq2, comp5853_c0_seq1, comp5547_c0_seq1, comp4541_c0_seq1, comp6317_c0_seq1, comp5670_c0_seq1, comp6261_c0_seq1
GO:0060412	ventricular septum morphogenesis	P	0.000101816	comp6016_c0_seq6, comp6016_c0_seq5, comp6016_c0_seq4, comp6016_c0_seq2, comp6016_c0_seq1, comp6331_c0_seq1, comp5547_c0_seq1
GO:0060317	cardiac epithelial to mesenchymal transition	P	0.000101816	comp6016_c0_seq6, comp6016_c0_seq5, comp6016_c0_seq4, comp6016_c0_seq2, comp6016_c0_seq1, comp6331_c0_seq1, comp5547_c0_seq1
GO:0038026	reelin-mediated signaling pathway	P	0.000111413	comp5853_c0_seq4, comp5853_c0_seq3, comp5853_c0_seq2, comp5853_c0_seq1
GO:0046689	response to mercury ion	P	0.000111413	comp6199_c0_seq3, comp6199_c0_seq2, comp6199_c0_seq1, comp5258_c0_seq1
GO:0034447	very-low-density lipoprotein particle clearance	P	0.000111413	comp5853_c0_seq4, comp5853_c0_seq3, comp5853_c0_seq2, comp5853_c0_seq1
GO:0042594	response to starvation	P	0.000116228	comp1929_c0_seq1, comp5301_c0_seq1, comp5540_c1_seq2, comp5540_c1_seq1, comp8026_c0_seq1, comp15419_c0_seq1, comp5466_c0_seq1, comp6142_c0_seq1, comp1616_c0_seq1, comp3717_c0_seq1, comp6161_c0_seq1, comp6314_c0_seq1, comp4089_c0_seq1, comp4871_c0_seq1
GO:2001028	positive regulation of endothelial cell chemotaxis	P	0.000152187	comp1268_c0_seq1, comp11979_c0_seq1, comp10152_c0_seq1
GO:0071493	cellular response to UV-B	P	0.000152187	comp7417_c0_seq1, comp4321_c0_seq1, comp6439_c0_seq1
GO:0060741	prostate gland stromal morphogenesis	P	0.000152187	comp7417_c0_seq1, comp4321_c0_seq1, comp6439_c0_seq1
GO:0042220	response to cocaine	P	0.000170035	comp5301_c0_seq1, comp5540_c1_seq2, comp5540_c1_seq1, comp8026_c0_seq1, comp5466_c0_seq1, comp3717_c0_seq1
GO:2000811	negative regulation of anoikis	P	0.000188147	comp6016_c0_seq6, comp6016_c0_seq5, comp6016_c0_seq4, comp6016_c0_seq2, comp6016_c0_seq1, comp6331_c0_seq1, comp5547_c0_seq1
GO:0048843	negative regulation of axon extension involved in axon guidance	P	0.000248949	comp1268_c0_seq1, comp11979_c0_seq1, comp10152_c0_seq1, comp5389_c0_seq1
GO:0006094	gluconeogenesis	P	0.000307017	comp6039_c0_seq1, comp3973_c0_seq1, comp6129_c0_seq1, comp6161_c0_seq1, comp18114_c0_seq1, comp5692_c0_seq1, comp6336_c0_seq1, comp14525_c0_seq1, comp5742_c0_seq1
GO:0006879	cellular iron ion homeostasis	P	0.000336276	comp5710_c0_seq2, comp5710_c0_seq1, comp5331_c0_seq1, comp5063_c0_seq1, comp4276_c0_seq1, comp6468_c0_seq1, comp5628_c0_seq1, comp4644_c0_seq1
GO:0006623	protein targeting to vacuole	P	0.000340031	comp5112_c0_seq2, comp6294_c0_seq1, comp3378_c0_seq1, comp6142_c0_seq1, comp1616_c0_seq1, comp6283_c0_seq1
GO:0048193	Golgi vesicle transport	P	0.000369106	comp4769_c0_seq1, comp5981_c0_seq1, comp1029_c0_seq1, Fcomp4954_c0_seq1, comp4598_c0_seq1, comp3507_c0_seq1, comp3409_c0_seq1, comp3391_c0_seq1, comp6580_c0_seq1, comp6368_c0_seq1, comp6928_c0_seq1, comp6142_c0_seq1, comp1616_c0_seq1, comp6211_c0_seq1, comp4541_c0_seq1, comp5670_c0_seq1, comp6280_c0_seq4, comp6280_c0_seq3, comp6280_c0_seq2, comp6280_c0_seq1
GO:0042476	odontogenesis	P	0.000443612	comp5508_c0_seq1, comp22879_c0_seq1, comp6108_c0_seq1, comp6199_c0_seq3, comp6199_c0_seq2, comp6199_c0_seq1, comp1492_c0_seq1, comp5258_c0_seq1, comp5163_c0_seq1
GO:0030579	ubiquitin-dependent SMAD protein catabolic process	P	0.00047684	comp4168_c0_seq2, comp4168_c0_seq1, comp6195_c0_seq3, comp6195_c0_seq1
GO:0030509	BMP signaling pathway	P	0.000511935	comp6369_c0_seq1, comp1148_c0_seq1, comp6016_c0_seq6, comp6016_c0_seq5, comp6016_c0_seq4, comp6016_c0_seq2, comp6016_c0_seq1, comp6331_c0_seq1, comp6195_c0_seq3, comp6195_c0_seq1, comp5547_c0_seq1, comp10096_c0_seq1
GO:0007173	epidermal growth factor receptor signaling pathway	P	0.000556722	comp6039_c0_seq1, comp5112_c0_seq2, comp4407_c0_seq2, comp4407_c0_seq1, comp1148_c0_seq1, comp6179_c0_seq2, comp6179_c0_seq1, comp5853_c0_seq4, comp5853_c0_seq3, comp5853_c0_seq2, comp5853_c0_seq1, comp18114_c0_seq1, comp5623_c0_seq8, comp5623_c0_seq4, comp5997_c0_seq2, comp5729_c0_seq1, comp6317_c0_seq1, comp5623_c0_seq17, comp5623_c0_seq14, comp4915_c0_seq2, comp4915_c0_seq1, comp10096_c0_seq1
GO:0007342	fusion of sperm to egg plasma membrane	P	0.000584445	comp6351_c0_seq1, comp6272_c0_seq1, comp5781_c0_seq1
GO:0006863	purine nucleobase transport	P	0.000584445	comp6199_c0_seq3, comp6199_c0_seq2, comp6199_c0_seq1
GO:0038180	nerve growth factor signaling pathway	P	0.000584445	comp11598_c0_seq1, comp4541_c0_seq1, comp5670_c0_seq1
GO:0051856	adhesion to symbiont	P	0.000584445	comp6294_c0_seq1, comp3378_c0_seq1, comp6283_c0_seq1
GO:2000352	negative regulation of endothelial cell apoptotic process	P	0.000584445	comp1268_c0_seq1, comp11979_c0_seq1, comp10152_c0_seq1
GO:0032497	detection of lipopolysaccharide	P	0.000584445	comp6294_c0_seq1, comp3378_c0_seq1, comp6283_c0_seq1
GO:0070508	cholesterol import	P	0.000584445	comp6294_c0_seq1, comp3378_c0_seq1, comp6283_c0_seq1
GO:0035617	stress granule disassembly	P	0.000584445	comp5478_c0_seq2, comp5478_c0_seq1, comp6390_c0_seq2
GO:0015920	lipopolysaccharide transport	P	0.000584445	comp6294_c0_seq1, comp3378_c0_seq1, comp6283_c0_seq1
GO:0015855	pyrimidine nucleobase transport	P	0.000584445	comp6199_c0_seq3, comp6199_c0_seq2, comp6199_c0_seq1
GO:0010899	regulation of phosphatidylcholine catabolic process	P	0.000584445	comp6294_c0_seq1, comp3378_c0_seq1, comp6283_c0_seq1
GO:0034384	high-density lipoprotein particle clearance	P	0.000584445	comp6294_c0_seq1, comp3378_c0_seq1, comp6283_c0_seq1
GO:0072531	pyrimidine-containing compound transmembrane transport	P	0.000584445	comp6199_c0_seq3, comp6199_c0_seq2, comp6199_c0_seq1
GO:0008284	positive regulation of cell proliferation	P	0.00059563	comp5508_c0_seq1, comp5830_c0_seq1, comp7417_c0_seq1, comp6108_c0_seq1, comp1268_c0_seq1, comp5143_c0_seq1, comp1492_c0_seq1, comp15426_c0_seq1, comp11979_c0_seq1, comp6174_c0_seq1, comp1148_c0_seq1, comp4088_c0_seq1, comp12186_c0_seq1, comp10152_c0_seq1, comp5781_c0_seq1, comp6016_c0_seq6, comp6016_c0_seq5, comp6016_c0_seq4, comp6016_c0_seq2, comp6016_c0_seq1, comp6331_c0_seq1, comp5547_c0_seq1,…
GO:0051928	positive regulation of calcium ion transport	P	0.00059816	comp4769_c0_seq1, comp2819_c0_seq1, comp5127_c0_seq1, comp3409_c0_seq1, comp6389_c0_seq4, comp6389_c0_seq3, comp6389_c0_seq2, comp6389_c0_seq1, comp6352_c0_seq2, comp6352_c0_seq1, comp4644_c0_seq1
GO:0007565	female pregnancy	P	0.00059816	comp4769_c0_seq1, Fcomp28320_c0_seq1, comp5508_c0_seq1, comp5830_c0_seq1, comp6108_c0_seq1, comp1492_c0_seq1, comp6382_c0_seq1, comp5258_c0_seq1, comp6317_c0_seq1, comp5628_c0_seq1, comp4089_c0_seq1
GO:0034765	regulation of ion transmembrane transport	P	0.000606071	comp16779_c0_seq1, comp6039_c0_seq1, comp4769_c0_seq1, comp6103_c0_seq1, comp677_c0_seq1, comp1121_c0_seq1, comp15426_c0_seq1, comp21375_c0_seq1, comp3973_c0_seq1, comp6195_c0_seq3, comp6195_c0_seq1, comp5729_c0_seq1, comp6317_c0_seq1, comp6352_c0_seq2, comp5711_c0_seq2, comp5783_c0_seq2, comp5984_c0_seq2, comp5984_c0_seq1, comp4644_c0_seq1
GO:0010718	positive regulation of epithelial to mesenchymal transition	P	0.000620487	comp5735_c0_seq1, comp6016_c0_seq6, comp6016_c0_seq5, comp6016_c0_seq4, comp6016_c0_seq2, comp6016_c0_seq1, comp6331_c0_seq1, comp5547_c0_seq1
GO:0007626	locomotory behavior	P	0.000668161	comp5757_c0_seq1, comp5301_c0_seq1, comp5735_c0_seq1, comp19474_c0_seq1, comp5540_c1_seq2, comp5540_c1_seq1, comp8026_c0_seq1, comp3409_c0_seq1, comp5466_c0_seq1, comp4032_c0_seq1, comp3717_c0_seq1, comp5683_c0_seq1, comp6352_c0_seq2, comp6352_c0_seq1, comp5628_c0_seq1
GO:0090303	positive regulation of wound healing	P	0.000814953	comp2819_c0_seq1, comp5127_c0_seq1, comp6389_c0_seq4, comp6389_c0_seq3, comp6389_c0_seq2, comp6389_c0_seq1
GO:0021517	ventral spinal cord development	P	0.000824786	comp5735_c0_seq1, comp5853_c0_seq4, comp5853_c0_seq3, comp5853_c0_seq2, comp5853_c0_seq1
GO:0009112	nucleobase metabolic process	P	0.000899696	comp6354_c0_seq1, comp6174_c0_seq1, comp1148_c0_seq1, comp6080_c0_seq1, comp4088_c0_seq1, comp5847_c0_seq1, comp7679_c0_seq1, comp10096_c0_seq1
GO:0090092	regulation of transmembrane receptor protein serine/threonine kinase signaling pathway	P	0.00100157	comp4168_c0_seq2, comp4168_c0_seq1, comp5735_c0_seq1, comp6222_c0_seq2, comp6222_c0_seq1, comp6016_c0_seq6, comp6016_c0_seq5, comp6016_c0_seq4, comp6016_c0_seq2, comp6016_c0_seq1, comp6179_c0_seq2, comp6179_c0_seq1, comp6331_c0_seq1, comp6195_c0_seq3, comp6195_c0_seq1, comp5547_c0_seq1
GO:0002764	immune response-regulating signaling pathway	P	0.00114285	comp5962_c0_seq1, comp4769_c0_seq1, comp5830_c0_seq1, comp5826_c0_seq1, comp6294_c0_seq1, comp1121_c0_seq1, comp5583_c0_seq1, comp1148_c0_seq1, comp5023_c0_seq1, comp4088_c0_seq1, comp3768_c0_seq1, comp3409_c0_seq1, comp21365_c0_seq1, comp6195_c0_seq3, comp5808_c0_seq1, comp4941_c0_seq1, comp5997_c0_seq2, comp6283_c0_seq1, comp5729_c0_seq1, comp6317_c0_seq1, comp12144_c0_seq1, comp4915_c0_seq2, c…
GO:0042147	retrograde transport, endosome to Golgi	P	0.00114732	comp4998_c0_seq2, comp4998_c0_seq1, comp6179_c0_seq2, comp6179_c0_seq1, comp28542_c0_seq1
GO:0045616	regulation of keratinocyte differentiation	P	0.0013124	comp6199_c0_seq3, comp6199_c0_seq2, comp6199_c0_seq1, comp6331_c0_seq1
GO:0010878	cholesterol storage	P	0.0013124	comp6294_c0_seq1, comp3378_c0_seq1, comp4258_c0_seq1, comp6283_c0_seq1
GO:0051591	response to cAMP	P	0.00136346	comp16779_c0_seq1, comp6199_c0_seq3, comp6199_c0_seq2, comp6199_c0_seq1, comp1121_c0_seq1, comp3322_c0_seq1, comp11598_c0_seq1, comp3973_c0_seq1, comp5258_c0_seq1
GO:0002043	blood vessel endothelial cell proliferation involved in sprouting angiogenesis	P	0.00140294	comp1268_c0_seq1, comp11979_c0_seq1, comp10152_c0_seq1
GO:0070837	dehydroascorbic acid transport	P	0.00140294	comp1929_c0_seq1, comp15419_c0_seq1, comp6314_c0_seq1
GO:0071236	cellular response to antibiotic	P	0.00140294	comp7417_c0_seq1, comp4321_c0_seq1, comp6439_c0_seq1
GO:0030836	positive regulation of actin filament depolymerization	P	0.00140294	comp1268_c0_seq1, comp11979_c0_seq1, comp10152_c0_seq1
GO:0015840	urea transport	P	0.00140294	comp6199_c0_seq3, comp6199_c0_seq2, comp6199_c0_seq1
GO:0015793	glycerol transport	P	0.00140294	comp6199_c0_seq3, comp6199_c0_seq2, comp6199_c0_seq1
GO:0010970	microtubule-based transport	P	0.00145798	comp5757_c0_seq1, comp1911_c0_seq1, comp5653_c0_seq1, comp4998_c0_seq2, comp4998_c0_seq1, comp8650_c0_seq1, comp5478_c0_seq2, comp5478_c0_seq1, comp28542_c0_seq1, comp6348_c0_seq1, comp6390_c0_seq2, comp31074_c0_seq1
GO:0016601	Rac protein signal transduction	P	0.00152646	comp17424_c0_seq1, comp2892_c0_seq1, comp4407_c0_seq2, comp4407_c0_seq1, comp3507_c0_seq1, comp1176_c0_seq1, comp5789_c0_seq3
GO:0007601	visual perception	P	0.00153754	comp16779_c0_seq1, comp5508_c0_seq1, comp5143_c0_seq1, comp1492_c0_seq1, comp11979_c0_seq1, comp12186_c0_seq1, comp6394_c0_seq1, comp10152_c0_seq1, comp5683_c0_seq1, comp5228_c0_seq1
GO:0032781	positive regulation of ATPase activity	P	0.00155452	comp3391_c0_seq1, comp1616_c0_seq1, comp26032_c0_seq1, comp4941_c0_seq1, comp6128_c0_seq1
GO:0010883	regulation of lipid storage	P	0.00155452	comp5981_c0_seq1, comp6294_c0_seq1, comp3378_c0_seq1, Fcomp4954_c0_seq1, comp6283_c0_seq1
GO:0045666	positive regulation of neuron differentiation	P	0.00168661	comp5826_c0_seq1, comp5735_c0_seq1, comp4998_c0_seq2, comp4998_c0_seq1, comp3337_c0_seq1, comp28542_c0_seq1
GO:0071417	cellular response to organonitrogen compound	P	0.00170002	comp6039_c0_seq1, comp6199_c0_seq3, comp6199_c0_seq2, comp6199_c0_seq1, comp1121_c0_seq1, comp3608_c0_seq1, comp1148_c0_seq1, comp11598_c0_seq1, comp3973_c0_seq1, comp15419_c0_seq1, comp6580_c0_seq1, comp5331_c0_seq1, comp6161_c0_seq1, comp18114_c0_seq1, comp5063_c0_seq1, comp4276_c0_seq1, comp6468_c0_seq1, comp6211_c0_seq1, comp5997_c0_seq2, comp5729_c0_seq1, comp6317_c0_seq1, comp14525_c0_seq1,…
GO:0006942	regulation of striated muscle contraction	P	0.00179729	comp6039_c0_seq1, comp4769_c0_seq1, comp5622_c0_seq2, comp5622_c0_seq1, comp677_c0_seq1, comp6385_c0_seq1, comp1121_c0_seq1, comp15426_c0_seq1, comp21375_c0_seq1, comp3973_c0_seq1, comp5711_c0_seq2, comp4644_c0_seq1
GO:0006826	iron ion transport	P	0.00183503	comp7050_c0_seq1, comp5710_c0_seq2, comp5710_c0_seq1, comp5331_c0_seq1, comp5063_c0_seq1, comp4276_c0_seq1, comp6468_c0_seq1
GO:0008038	neuron recognition	P	0.00183503	comp5807_c0_seq2, comp5807_c0_seq1, comp5622_c0_seq2, comp5622_c0_seq1, comp5385_c0_seq1, comp1911_c0_seq1, comp26032_c0_seq1
GO:0000302	response to reactive oxygen species	P	0.00190871	comp8395_c0_seq1, comp5710_c0_seq2, comp5710_c0_seq1, comp19474_c0_seq1, comp3322_c0_seq1, comp4088_c0_seq1, comp6061_c0_seq1, comp3894_c0_seq1, comp12951_c0_seq1, comp6161_c0_seq1, comp6283_c0_seq1, comp4147_c0_seq1, comp5628_c0_seq1
GO:0032287	peripheral nervous system myelin maintenance	P	0.0019756	comp5940_c0_seq1, comp6317_c0_seq1, comp5628_c0_seq1, comp5761_c0_seq1
GO:1900006	positive regulation of dendrite development	P	0.0019756	comp5853_c0_seq4, comp5853_c0_seq3, comp5853_c0_seq2, comp5853_c0_seq1
GO:0032835	glomerulus development	P	0.0020949	Fcomp28320_c0_seq1, comp5508_c0_seq1, comp6108_c0_seq1, comp1492_c0_seq1, comp6331_c0_seq1, comp5547_c0_seq1
GO:0007041	lysosomal transport	P	0.00218985	comp5112_c0_seq2, comp6294_c0_seq1, comp3378_c0_seq1, comp6142_c0_seq1, comp6283_c0_seq1, comp4541_c0_seq1, comp5670_c0_seq1
GO:0010866	regulation of triglyceride biosynthetic process	P	0.00267255	comp6294_c0_seq1, comp3378_c0_seq1, comp6283_c0_seq1, comp14525_c0_seq1, comp5783_c0_seq2
GO:0006707	cholesterol catabolic process	P	0.00269446	comp6294_c0_seq1, comp3378_c0_seq1, comp6283_c0_seq1
GO:0051447	negative regulation of meiotic cell cycle	P	0.00269446	comp6039_c0_seq1, comp3322_c0_seq1, comp18114_c0_seq1
GO:0090074	negative regulation of protein homodimerization activity	P	0.00269446	comp4998_c0_seq2, comp4998_c0_seq1, comp28542_c0_seq1
GO:0070295	renal water absorption	P	0.00269446	comp6199_c0_seq3, comp6199_c0_seq2, comp6199_c0_seq1
GO:0009415	response to water stimulus	P	0.00269446	comp5143_c0_seq1, comp6351_c0_seq1, comp6272_c0_seq1
GO:0035428	hexose transmembrane transport	P	0.00269446	comp1929_c0_seq1, comp15419_c0_seq1, comp6314_c0_seq1
GO:0035308	negative regulation of protein dephosphorylation	P	0.00269446	comp5729_c0_seq1, comp4915_c0_seq2, comp4915_c0_seq1
GO:0060716	labyrinthine layer blood vessel development	P	0.00269446	comp1148_c0_seq1, comp6317_c0_seq1, comp10096_c0_seq1
GO:0034375	high-density lipoprotein particle remodeling	P	0.00269446	comp6294_c0_seq1, comp3378_c0_seq1, comp6283_c0_seq1
GO:0006898	receptor-mediated endocytosis	P	0.00270749	comp5981_c0_seq1, comp5735_c0_seq1, comp6294_c0_seq1, comp1148_c0_seq1, Fcomp4954_c0_seq1, comp3409_c0_seq1, comp21365_c0_seq1, comp5853_c0_seq4, comp5853_c0_seq3, comp5853_c0_seq2, comp5853_c0_seq1, comp5683_c0_seq1, comp5997_c0_seq2, comp6283_c0_seq1, comp4541_c0_seq1, comp5670_c0_seq1, comp10096_c0_seq1
GO:0071806	protein transmembrane transport	P	0.00283901	comp4168_c0_seq2, comp4168_c0_seq1, comp6211_c0_seq1, comp6317_c0_seq1
GO:0003064	regulation of heart rate by hormone	P	0.0028547	comp677_c0_seq1, comp5729_c0_seq1
GO:0071447	cellular response to hydroperoxide	P	0.0028547	comp5021_c0_seq1, comp6283_c0_seq1
GO:0005993	trehalose catabolic process	P	0.0028547	comp5695_c0_seq2, comp5695_c0_seq1
GO:0051005	negative regulation of lipoprotein lipase activity	P	0.0028547	comp4541_c0_seq1, comp5670_c0_seq1
GO:0015979	photosynthesis	P	0.0028547	comp5710_c0_seq2, comp5710_c0_seq1
GO:0015862	uridine transport	P	0.0028547	comp4867_c0_seq1, comp3504_c0_seq1
GO:0009188	ribonucleoside diphosphate biosynthetic process	P	0.0028547	comp1824_c0_seq1, comp5685_c0_seq1
GO:0061156	pulmonary artery morphogenesis	P	0.0028547	comp22879_c0_seq1, comp5389_c0_seq1
GO:0045916	negative regulation of complement activation	P	0.0028547	comp6382_c0_seq1, comp4041_c0_seq1
GO:0007526	larval somatic muscle development	P	0.0028547	comp5622_c0_seq2, comp5622_c0_seq1
GO:0051480	cytosolic calcium ion homeostasis	P	0.00299461	comp4908_c0_seq1, comp6039_c0_seq1, comp4769_c0_seq1, comp5830_c0_seq1, comp1121_c0_seq1, comp15426_c0_seq1, comp12186_c0_seq1, comp4041_c0_seq1, comp6352_c0_seq2, comp6352_c0_seq1, comp5711_c0_seq2, comp4931_c0_seq4, comp4931_c0_seq2, comp4644_c0_seq1
GO:0051241	negative regulation of multicellular organismal process	P	0.00307975	comp4769_c0_seq1, comp5830_c0_seq1, comp6385_c0_seq1, comp1121_c0_seq1, comp6351_c0_seq1, comp6272_c0_seq1, comp5888_c0_seq1, comp4088_c0_seq1, comp3409_c0_seq1, comp6016_c0_seq6, comp6016_c0_seq5, comp6016_c0_seq4, comp6016_c0_seq2, comp6016_c0_seq1, comp6331_c0_seq1, comp6195_c0_seq3, comp5547_c0_seq1, comp26298_c0_seq1, comp5628_c0_seq1, comp4644_c0_seq1
GO:0007368	determination of left/right symmetry	P	0.00311975	comp6016_c0_seq6, comp6016_c0_seq5, comp6016_c0_seq4, comp6016_c0_seq2, comp6016_c0_seq1, comp6331_c0_seq1, comp5547_c0_seq1, comp5984_c0_seq2, comp5984_c0_seq1, comp5761_c0_seq1
GO:0007602	phototransduction	P	0.00315666	comp16779_c0_seq1, comp3409_c0_seq1, comp5853_c0_seq4, comp5853_c0_seq3, comp5853_c0_seq2, comp5853_c0_seq1, comp4931_c0_seq4, comp4931_c0_seq2
GO:0032868	response to insulin stimulus	P	0.00328631	comp1148_c0_seq1, comp15419_c0_seq1, comp6580_c0_seq1, comp5331_c0_seq1, comp6161_c0_seq1, comp5063_c0_seq1, comp4276_c0_seq1, comp6468_c0_seq1, comp6211_c0_seq1, comp5997_c0_seq2, comp5729_c0_seq1, comp4541_c0_seq1, comp6317_c0_seq1, comp6336_c0_seq1, comp14525_c0_seq1, comp4915_c0_seq2, comp4915_c0_seq1, comp5670_c0_seq1, comp5783_c0_seq2, comp26298_c0_seq1, comp6314_c0_seq1, comp10096_c0_seq1
GO:0030193	regulation of blood coagulation	P	0.00340874	comp20222_c0_seq1, comp6351_c0_seq1, comp6272_c0_seq1, comp6283_c0_seq1, comp26298_c0_seq1
GO:0032963	collagen metabolic process	P	0.00347831	comp4603_c0_seq1, comp5143_c0_seq1, comp5583_c0_seq1, comp6394_c0_seq1, comp6016_c0_seq6, comp6016_c0_seq5, comp6016_c0_seq4, comp6016_c0_seq2, comp6016_c0_seq1, comp4089_c0_seq1
GO:0010812	negative regulation of cell-substrate adhesion	P	0.00357698	comp6016_c0_seq6, comp6016_c0_seq5, comp6016_c0_seq4, comp6016_c0_seq2, comp6016_c0_seq1, comp6331_c0_seq1, comp5547_c0_seq1
GO:0017157	regulation of exocytosis	P	0.00385263	comp4769_c0_seq1, comp5023_c0_seq1, comp3768_c0_seq1, comp6580_c0_seq1, comp6331_c0_seq1, comp6280_c0_seq4, comp6280_c0_seq3, comp6280_c0_seq2, comp6280_c0_seq1
GO:0043266	regulation of potassium ion transport	P	0.00385263	comp4769_c0_seq1, comp6103_c0_seq1, comp677_c0_seq1, comp15426_c0_seq1, comp21375_c0_seq1, comp6195_c0_seq3, comp6195_c0_seq1, comp5729_c0_seq1, comp6390_c0_seq2
GO:0000186	activation of MAPKK activity	P	0.00412226	comp8395_c0_seq1, comp1148_c0_seq1, comp11598_c0_seq1, comp3894_c0_seq1, comp5729_c0_seq1, comp4915_c0_seq2, comp4915_c0_seq1, comp10096_c0_seq1
GO:0042455	ribonucleoside biosynthetic process	P	0.00412226	comp6080_c0_seq1, comp4598_c0_seq1, comp4088_c0_seq1, comp6129_c0_seq1, comp1824_c0_seq1, comp6468_c0_seq1, comp7679_c0_seq1, comp5685_c0_seq1
GO:0045087	innate immune response	P	0.00414244	comp5549_c0_seq1, comp5962_c0_seq1, comp6039_c0_seq1, comp4769_c0_seq1, comp8395_c0_seq1, Fcomp28320_c0_seq1, comp5826_c0_seq1, comp6294_c0_seq1, comp5888_c0_seq1, comp5583_c0_seq1, comp6382_c0_seq1, comp1148_c0_seq1, comp5023_c0_seq1, comp3768_c0_seq1, comp3409_c0_seq1, comp3894_c0_seq1, comp21365_c0_seq1, comp6195_c0_seq3, comp18114_c0_seq1, comp5808_c0_seq1, comp4941_c0_seq1, comp5997_c0_seq2,…
GO:0055067	monovalent inorganic cation homeostasis	P	0.00416264	comp5112_c0_seq2, comp677_c0_seq1, comp15426_c0_seq1, comp6161_c0_seq1, comp5683_c0_seq1, comp4276_c0_seq1, comp5163_c0_seq1
GO:0048609	multicellular organismal reproductive process	P	0.00433461	comp4867_c0_seq1, comp6039_c0_seq1, comp4769_c0_seq1, comp5981_c0_seq1, comp2892_c0_seq1, comp5622_c0_seq2, comp5622_c0_seq1, comp5940_c0_seq1, comp22879_c0_seq1, comp6199_c0_seq3, comp6199_c0_seq2, comp6199_c0_seq1, comp19474_c0_seq1, comp4375_c0_seq1, comp4998_c0_seq2, comp4998_c0_seq1, comp1148_c0_seq1, Fcomp4954_c0_seq1, comp4088_c0_seq1, comp3504_c0_seq1, comp3409_c0_seq1, comp5258_c0_seq1, …
