# Supplementary material for: Dynamic transcriptomes identify biogenic amines and insect-like hormonal regulation for mediating reproduction in Schistosoma japonicum
Source: Nat Commun. 2017 Mar 13;8:14693. doi: 10.1038/ncomms14693 (PMC5355954; doi:10.1038/ncomms14693)
Supplement: Supplementary Data 13 — The list of top 100 transcripts whose expression patterns had positive correlations with rates of in vivo female vitelline development. [file ncomms14693-s14.xls]

## Sheet: Sheet1
Supplementary Data 13. The list of top 100 transcripts whose expression patterns had positive correlations with rates of in vivo female vitelline development
Sex	Gene ID	Anotation	Matched S.japonicum gene ID	Matched S.haematobium gene ID	Matched S.mansoni gene ID	Related function
F	comp2981_c0_seq1	TrematodeEggshell Synthesis,domain-containing	Sjp_0215220	Sha_103991	Smp_000430.1	Egg components
F	comp43421_c0_seq1	TrematodeEggshell Synthesis,domain-containing	Sjp_0219850
F	comp27069_c0_seq1	TrematodeEggshell Synthesis,domain-containing	Sjp_0102600
F	comp9359_c0_seq1	TrematodeEggshell Synthesis,domain-containing	Sjp_0102600	Sha_106293	Smp_000410
F	Fcomp5700_c0_seq1	TrematodeEggshell Synthesis,domain-containing	Sjp_0204390
F	Fcomp5337_c0_seq1	TrematodeEggshell Synthesis,domain-containing	Sjp_0042090
F	comp1985_c0_seq1	TrematodeEggshell Synthesis,domain-containing	Sjp_0217770
F	Fcomp5691_c0_seq3	TrematodeEggshell Synthesis,domain-containing	Sjp_0215550		Smp_000280
F	Fcomp5700_c0_seq2	TrematodeEggshell Synthesis,domain-containing	Sjp_0305370
F	Fcomp5700_c0_seq3	TrematodeEggshell Synthesis,domain-containing	Sjp_0204390
F	Fcomp5700_c0_seq6	TrematodeEggshell Synthesis,domain-containing	Sjp_0305370
F	Fcomp5700_c0_seq8	TrematodeEggshell Synthesis,domain-containing	Sjp_0204400
F	Fcomp5293_c0_seq2	TrematodeEggshell Synthesis,domain-containing	Sjp_0204390
F	Fcomp5700_c0_seq4	TrematodeEggshell Synthesis,domain-containing	Sjp_0219850
F	Fcomp5700_c0_seq9	TrematodeEggshell Synthesis,domain-containing	Sjp_0213250
F	Fcomp5691_c0_seq1	TrematodeEggshell Synthesis,domain-containing	Sjp_0213250
F	Fcomp5691_c0_seq4	TrematodeEggshell Synthesis,domain-containing	Sjp_0215550		Smp_000280
F	Fcomp4019_c0_seq1	TrematodeEggshell Synthesis,domain-containing	Sjp_0213250
F	Fcomp4703_c0_seq1	TrematodeEggshell Synthesis,domain-containing	Sjp_0218730
F	Fcomp5700_c0_seq10	TrematodeEggshell Synthesis,domain-containing	Sjp_0213250
F	Fcomp5700_c0_seq5	TrematodeEggshell Synthesis,domain-containing	Sjp_0305370
F	Fcomp5700_c0_seq7	TrematodeEggshell Synthesis,domain-containing	Sjp_0305370
F	comp6422_c0_seq1	major egg antigen, putative	Sjp_0300100	Sha_200252	Smp_049300.3
F	Fcomp5555_c0_seq1	Tyrosinase	Sjp_0086850	Sha_106092	Smp_050270	Vitelline gland
F	Fcomp4455_c0_seq1	Tyrosinase	Sjp_0301740	Sha_108257	Smp_013540
F	comp5101_c0_seq1	ferritin	Sjp_0201280		Smp_087760
F	comp3917_c0_seq1	Extracellularsuperoxide dismutase [Cu-Zn] precursor	Sjp_0306120	Sha_107090	Smp_095980
F	Fcomp5476_c0_seq1	Ovarian abundant message protein, putative	Sjp_0115950	Sha_105173		Ovarian development
F	Fcomp1627_c0_seq1	putative peptide (allatostatin/somatostatin)-like receptor	Sjp_0000820	Sha_104441	Smp_041880	Signaling
F	comp6712_c0_seq1	Receptor expression-enhancing protein 5	Sjp_0043310
F	Fcomp4770_c0_seq1	Calmodulin-binding transcription activator 2, putative	Sjp_0024120			Transcriptional regulation
F	comp6855_c0_seq1	MRG/MORF4L-binding protein	Sjp_0208940
F	Fcomp5224_c0_seq1	ProteinTIS11, putative	Sjp_0002540	Sha_105499	Smp_095350
F	Fcomp2548_c0_seq1	Poly(rC)-binding protein 3	Sjp_0061570			RNA binding
F	Fcomp968_c0_seq1	rna-binding protein related	Sjp_0061570
F	comp6162_c0_seq2	26S proteasome non-ATPase regulatory subunit 8	Sjp_0024600			protein degradation
F	comp20346_c0_seq1	Large neutral amino acids transporter small subunit 2	Sjp_0214560		Smp_054010	absorption of neutral amino acids
F	Fcomp5622_c0_seq1	Antistasin	Sjp_0000470			anticoagulant
F	comp14633_c0_seq1	CD63antigen	Sjp_0218970			Signal transduction/blood platelet activation
F	Fcomp5678_c0_seq1	Tetraspanin-1 (Tspan-1)	Sjp_0093430		Smp_155310.1	membrane
F	Fcomp8153_c0_seq1	C-typelectin,domain-containing	Sjp_0033900			Immune response/Cell-cell adhesion
F	comp24274_c0_seq1	C-typelectin,domain-containing	Sjp_0033720
F	comp22584_c0_seq1	C-typelectin,domain-containing	Sjp_0033720	Sha_107805	Smp_033250
F	Fcomp5665_c0_seq1	C-typelectin,domain-containing	Sjp_0056990	Sha_105776	Smp_149610
F	comp1606_c0_seq1	DPH3 homolog	Sjp_0072970	Sha_103908	Smp_100110	Peptidyl-diphthamide biosynthetic process
F	comp3435_c0_seq1	2-acylglycerol O-acyltransferase 2-A	Sjp_0053250	Sha_106713	Smp_158510	Glycerolipid metabolism
F	Fcomp4199_c0_seq1	O-methyltransferase, family 3	Sjp_0203690
F	Fcomp2804_c0_seq1	S-adenosyl-L-methionine-dependent methyltransferase	Sjp_0203690
F	comp4727_c0_seq1	Protein ARMET precursor, putative	Sjp_0211200
F	comp3303_c0_seq1	rRNA 2'-O-methyltransferase fibrillarin	Sjp_0009930
F	comp5825_c0_seq1	hypothetical protein	Sjp_0213810
F	Fcomp1474_c0_seq1	hypothetical protein	Sjp_0103600
F	Fcomp4230_c0_seq1	hypothetical protein	Sjp_0204330
F	Fcomp5434_c0_seq1	hypothetical protein	Sjp_0301170
F	Fcomp5357_c0_seq1	hypothetical protein	Sjp_0050610
F	Fcomp5337_c0_seq2	hypothetical protein	Sjp_0042090
F	comp5599_c0_seq1	hypothetical protein	Sjp_0219430
F	comp3742_c0_seq1	hypothetical protein	Sjp_0103610
F	Fcomp27870_c0_seq1	hypothetical protein	Sjp_0218340
F	comp16703_c0_seq1	hypothetical protein	Sjp_0308490
F	comp11647_c0_seq1	hypothetical protein	Sjp_0215040
F	comp27573_c0_seq1	hypothetical protein	Sjp_0024010
F	comp8127_c0_seq1	hypothetical protein	Sjp_0217540
F	Fcomp4679_c0_seq1	hypothetical protein	Sjp_0073840
F	Fcomp2057_c0_seq1	hypothetical protein	Sjp_0026120	Sha_107166
F	Fcomp5169_c0_seq1	hypothetical protein	Sjp_0104440
F	Fcomp6225_c0_seq1	hypothetical protein	Sjp_0052600
F	Fcomp3021_c0_seq1	hypothetical protein	Sjp_0101540
F	Fcomp13110_c0_seq1	hypothetical protein	Sjp_0039730
F	Fcomp9201_c0_seq1	hypothetical protein	Sjp_0026120		Smp_172340
F	Fcomp1715_c0_seq1	hypothetical protein	Sjp_0315610
F	comp41341_c0_seq1	hypothetical protein	Sjp_0135070
F	comp25217_c0_seq1	hypothetical protein	Sjp_0217750
F	comp23691_c0_seq1	hypothetical protein	Sjp_0217750
F	Fcomp4907_c0_seq3				Smp_014610
F	Fcomp10246_c0_seq1
F	comp14290_c0_seq1
F	Fcomp27328_c0_seq1
F	Fcomp3167_c0_seq1
F	Fcomp12452_c0_seq1
F	Fcomp14402_c0_seq1
F	Fcomp1235_c0_seq1
F	Fcomp7200_c0_seq1
F	Fcomp14287_c0_seq1
F	Fcomp13630_c0_seq1
F	Fcomp5200_c0_seq1
F	Fcomp4907_c0_seq2
F	Fcomp895_c0_seq1
M	comp5868_c0_seq1	NADP-dependent malic enzyme	Sjp_0063200	Sha_100854	Smp_134440.3
M	comp1747_c0_seq1	Pantothenate kinase 4	Sjp_0079760	Sha_103142	Smp_064750.1
M	comp3408_c0_seq1	hypothetical protein	Sjp_0201530	Sha_104923	Smp_120180
M	comp5852_c0_seq2	hypothetical protein	Sjp_0305680
M	comp6263_c0_seq2	hypothetical protein	Sjp_0300190	Sha_107024	Smp_171140
M	comp1361_c0_seq1	hypothetical protein	Sjp_0066240
M	comp5726_c0_seq2
M	comp5726_c0_seq3
M	comp5909_c0_seq1
M	comp5909_c0_seq2
M	comp5986_c0_seq1
M	comp5986_c0_seq2
