# Supplementary material for: Dynamic transcriptomes identify biogenic amines and insect-like hormonal regulation for mediating reproduction in Schistosoma japonicum
Source: Nat Commun. 2017 Mar 13;8:14693. doi: 10.1038/ncomms14693 (PMC5355954; doi:10.1038/ncomms14693)
Supplement: Supplementary Data 14 — GO enrichment of 645 transcripts in female associated with vitelline development. [file ncomms14693-s15.xlsx]

## Sheet: Sheet1
Supplementary Data 14. GO enrichment of 645 transcripts in female associated with vitelline development.
GO-ID	Term	Category	P-Value	Transcripts
GO:0019773	proteasome core complex, alpha-subunit complex	C	1.19399e-08	comp5785_c0_seq1, comp1571_c0_seq1, comp3344_c0_seq1, comp4801_c0_seq2, comp4801_c0_seq1, comp5374_c0_seq1, comp5678_c0_seq1
GO:0097038	perinuclear endoplasmic reticulum	C	5.17636e-07	comp6297_c1_seq1, comp5026_c0_seq4, comp5026_c0_seq3, comp5026_c0_seq2, comp5026_c0_seq1
GO:0042470	melanosome	C	6.19427e-06	comp4448_c0_seq1, Fcomp5555_c0_seq1, comp4490_c0_seq2, comp816_c0_seq1, comp4760_c0_seq1, comp6753_c0_seq1, comp5258_c0_seq1, comp2941_c0_seq1, comp3601_c0_seq1, Fcomp4455_c0_seq1, comp4915_c0_seq2, comp4915_c0_seq1, comp6314_c0_seq1, comp6269_c0_seq1, comp7730_c0_seq1
GO:0005764	lysosome	C	1.35464e-05	comp5549_c0_seq1, comp7099_c0_seq1, Fcomp5555_c0_seq1, comp5417_c0_seq1, comp1029_c0_seq1, comp11411_c0_seq1, comp4819_c0_seq1, comp5691_c0_seq1, comp4498_c0_seq1, comp3710_c0_seq1, comp4760_c0_seq1, comp6354_c0_seq1, comp6351_c0_seq1, comp6297_c1_seq1, comp3394_c0_seq1, comp4995_c0_seq1, comp1538_c0_seq1, comp4454_c0_seq1, comp1580_c0_seq1, comp8624_c0_seq1, comp5810_c0_seq1, comp3409_c0_seq1, c…
GO:0005770	late endosome	C	4.07019e-05	comp9427_c0_seq1, comp1029_c0_seq1, comp8058_c0_seq1, comp6354_c0_seq1, comp6297_c1_seq1, comp5026_c0_seq4, comp5026_c0_seq3, comp5026_c0_seq2, comp5026_c0_seq1, comp5621_c0_seq1, comp3743_c0_seq1, comp1604_c0_seq1, comp6142_c0_seq1, comp2941_c0_seq1, comp5893_c0_seq1, comp6314_c0_seq1
GO:0005683	U7 snRNP	C	4.48568e-05	comp6694_c0_seq1, comp1680_c0_seq1, comp4390_c0_seq1, comp4443_c0_seq1
GO:0005774	vacuolar membrane	C	4.83313e-05	comp5417_c0_seq1, comp1029_c0_seq1, comp4819_c0_seq1, comp5691_c0_seq1, comp3344_c0_seq1, comp3710_c0_seq1, comp4801_c0_seq2, comp4801_c0_seq1, comp6354_c0_seq1, comp6297_c1_seq1, comp4121_c0_seq1, comp4454_c0_seq1, comp3409_c0_seq1, comp5621_c0_seq1, comp5985_c0_seq1, comp3743_c0_seq1, comp6082_c0_seq2, comp6082_c0_seq1, comp6142_c0_seq1, comp5374_c0_seq1, comp12261_c0_seq1
GO:0022627	cytosolic small ribosomal subunit	C	0.0001032	comp4265_c0_seq1, comp5514_c0_seq1, comp5360_c0_seq1, comp3690_c0_seq1, comp1620_c0_seq1
GO:0034719	SMN-Sm protein complex	C	0.000286975	comp6694_c0_seq1, comp1680_c0_seq1, comp4390_c0_seq1, comp4443_c0_seq1
GO:0005685	U1 snRNP	C	0.000548768	comp6694_c0_seq1, comp1680_c0_seq1, comp4390_c0_seq1, comp4443_c0_seq1
GO:0034715	pICln-Sm protein complex	C	0.000651562	comp6694_c0_seq1, comp4390_c0_seq1, comp4443_c0_seq1
GO:0005689	U12-type spliceosomal complex	C	0.000944527	comp6694_c0_seq1, comp1680_c0_seq1, comp4390_c0_seq1, comp4443_c0_seq1
GO:0034709	methylosome	C	0.000944527	comp6694_c0_seq1, comp1680_c0_seq1, comp4390_c0_seq1, comp4443_c0_seq1
GO:0030176	integral to endoplasmic reticulum membrane	C	0.000953356	comp4448_c0_seq1, comp6146_c0_seq1, comp5026_c0_seq4, comp5026_c0_seq3, comp5026_c0_seq2, comp5026_c0_seq1, comp4362_c0_seq1, comp5569_c0_seq1
GO:0004298	threonine-type endopeptidase activity	F	3.00832e-13	comp5785_c0_seq1, comp1571_c0_seq1, comp3344_c0_seq1, comp4801_c0_seq2, comp4801_c0_seq1, comp5253_c0_seq1, comp4121_c0_seq1, comp4397_c0_seq1, comp5374_c0_seq1, comp5944_c0_seq1, comp5678_c0_seq1, comp1558_c0_seq1
GO:0003735	structural constituent of ribosome	F	1.19399e-08	comp3710_c0_seq1, comp4265_c0_seq1, comp5514_c0_seq1, comp5360_c0_seq1, comp3690_c0_seq1, comp1620_c0_seq1, comp6449_c0_seq1
GO:0003723	RNA binding	F	5.8069e-08	comp1876_c0_seq1, Fcomp10246_c0_seq1, comp6137_c0_seq1, comp1618_c0_seq1, comp3376_c0_seq1, comp3414_c0_seq1, comp3668_c0_seq1, comp5770_c0_seq1, comp4924_c0_seq1, comp1634_c0_seq1, comp6471_c0_seq1, comp4021_c0_seq1, comp1861_c0_seq1, comp3593_c0_seq1, comp1646_c0_seq1, comp1344_c0_seq1, comp5225_c0_seq1, comp6694_c0_seq1, comp6527_c0_seq1, comp3650_c0_seq1, comp6392_c0_seq1, comp6430_c0_seq1, c…
GO:0005537	mannose binding	F	2.96328e-06	comp5328_c0_seq1, comp7861_c0_seq1, comp5258_c0_seq1, comp3261_c0_seq1, comp6333_c0_seq1
GO:0004622	lysophospholipase activity	F	0.000128644	comp4819_c0_seq1, comp6082_c0_seq2, comp6082_c0_seq1, comp12261_c0_seq1
GO:0030346	protein phosphatase 2B binding	F	0.000128644	comp3917_c0_seq1, comp3627_c0_seq1, comp5023_c0_seq1, comp3768_c0_seq1
GO:0016860	intramolecular oxidoreductase activity	F	0.000207991	Fcomp5555_c0_seq1, comp4760_c0_seq1, comp5820_c0_seq1, comp1796_c0_seq1, Fcomp4455_c0_seq1, comp6269_c0_seq1
GO:0050661	NADP binding	F	0.000207991	comp4361_c0_seq1, comp7765_c0_seq1, comp5868_c0_seq4, comp5868_c0_seq3, comp5868_c0_seq2, comp5868_c0_seq1
GO:0008948	oxaloacetate decarboxylase activity	F	0.000286975	comp5868_c0_seq4, comp5868_c0_seq3, comp5868_c0_seq2, comp5868_c0_seq1
GO:0004473	malate dehydrogenase (oxaloacetate-decarboxylating) (NADP+) activity	F	0.000286975	comp5868_c0_seq4, comp5868_c0_seq3, comp5868_c0_seq2, comp5868_c0_seq1
GO:0004471	malate dehydrogenase (decarboxylating) activity	F	0.000286975	comp5868_c0_seq4, comp5868_c0_seq3, comp5868_c0_seq2, comp5868_c0_seq1
GO:0051287	NAD binding	F	0.000345955	comp4361_c0_seq1, comp5270_c0_seq1, comp7765_c0_seq1, comp5868_c0_seq4, comp5868_c0_seq3, comp5868_c0_seq2, comp5868_c0_seq1, comp1807_c0_seq1
GO:0005391	sodium:potassium-exchanging ATPase activity	F	0.000548768	comp4490_c0_seq2, comp816_c0_seq1, comp3601_c0_seq1, comp7730_c0_seq1
GO:0004692	cGMP-dependent protein kinase activity	F	0.000548768	comp1948_c0_seq1, comp6317_c0_seq2, comp5767_c0_seq1, comp24147_c0_seq1
GO:0016209	antioxidant activity	F	0.000665441	comp3917_c0_seq1, comp5098_c0_seq2, comp5280_c0_seq1, comp4427_c0_seq1, comp6087_c0_seq1, comp5587_c0_seq1, Fcomp4747_c0_seq1
GO:0030371	translation repressor activity	F	0.000944527	comp4703_c0_seq1, comp3312_c0_seq1, Fcomp5647_c0_seq1, comp7081_c0_seq1
GO:0002479	antigen processing and presentation of exogenous peptide antigen via MHC class I, TAP-dependent	P	2.90691e-10	comp5785_c0_seq1, comp1571_c0_seq1, comp3344_c0_seq1, comp3710_c0_seq1, comp4801_c0_seq2, comp4801_c0_seq1, comp5253_c0_seq1, comp6162_c0_seq2, comp6162_c0_seq1, comp4121_c0_seq1, comp6265_c0_seq1, comp4397_c0_seq1, comp5360_c0_seq1, comp5374_c0_seq1, comp5944_c0_seq1, comp5678_c0_seq1, comp6269_c0_seq1, comp1558_c0_seq1
GO:0000003	reproduction	P	8.71674e-10	comp1876_c0_seq1, comp6137_c0_seq1, comp1618_c0_seq1, comp4769_c0_seq1, comp3668_c0_seq1, comp3917_c0_seq1, comp5266_c0_seq1, comp4924_c0_seq1, comp1634_c0_seq1, comp4876_c0_seq1, comp4490_c0_seq2, comp6471_c0_seq1, comp5414_c0_seq1, comp5830_c0_seq1, comp1861_c0_seq1, comp3593_c0_seq1, comp5531_c0_seq1, comp1948_c0_seq1, comp1646_c0_seq1, comp5940_c0_seq1, comp5225_c0_seq1, comp6527_c0_seq1, com…
GO:0006977	DNA damage response, signal transduction by p53 class mediator resulting in cell cycle arrest	P	8.46086e-09	comp5785_c0_seq1, comp1571_c0_seq1, comp3344_c0_seq1, comp3710_c0_seq1, comp4801_c0_seq2, comp4801_c0_seq1, comp5253_c0_seq1, comp6162_c0_seq2, comp6162_c0_seq1, comp4121_c0_seq1, comp6265_c0_seq1, comp4397_c0_seq1, comp5360_c0_seq1, comp5374_c0_seq1, comp5944_c0_seq1, comp5678_c0_seq1, comp1558_c0_seq1
GO:0006521	regulation of cellular amino acid metabolic process	P	1.76676e-08	comp5785_c0_seq1, comp1571_c0_seq1, comp3344_c0_seq1, comp4801_c0_seq2, comp4801_c0_seq1, comp5253_c0_seq1, comp6162_c0_seq2, comp6162_c0_seq1, comp4121_c0_seq1, comp6265_c0_seq1, comp4397_c0_seq1, comp5374_c0_seq1, comp5944_c0_seq1, comp5678_c0_seq1, comp1558_c0_seq1
GO:0051436	negative regulation of ubiquitin-protein ligase activity involved in mitotic cell cycle	P	1.83522e-08	comp5785_c0_seq1, comp1571_c0_seq1, comp3344_c0_seq1, comp3710_c0_seq1, comp4801_c0_seq2, comp4801_c0_seq1, comp5253_c0_seq1, comp6162_c0_seq2, comp6162_c0_seq1, comp4121_c0_seq1, comp6265_c0_seq1, comp4397_c0_seq1, comp5360_c0_seq1, comp5374_c0_seq1, comp5944_c0_seq1, comp15695_c0_seq1, comp5678_c0_seq1, comp1558_c0_seq1
GO:0006415	translational termination	P	3.49038e-08	comp6471_c0_seq1, comp3710_c0_seq1, comp4265_c0_seq1, comp5514_c0_seq1, comp5360_c0_seq1, comp3690_c0_seq1, comp1620_c0_seq1, comp6449_c0_seq1
GO:0006614	SRP-dependent cotranslational protein targeting to membrane	P	3.90751e-07	comp8058_c0_seq1, comp3710_c0_seq1, comp4265_c0_seq1, comp5514_c0_seq1, comp5360_c0_seq1, comp3690_c0_seq1, comp1620_c0_seq1, comp6449_c0_seq1
GO:0006414	translational elongation	P	3.90751e-07	comp6471_c0_seq1, comp3710_c0_seq1, comp4265_c0_seq1, comp5514_c0_seq1, comp5360_c0_seq1, comp3690_c0_seq1, comp1620_c0_seq1, comp6449_c0_seq1
GO:0051437	positive regulation of ubiquitin-protein ligase activity involved in mitotic cell cycle	P	1.98526e-06	comp5785_c0_seq1, comp1571_c0_seq1, comp3344_c0_seq1, comp3710_c0_seq1, comp4801_c0_seq2, comp4801_c0_seq1, comp5253_c0_seq1, comp6162_c0_seq2, comp6162_c0_seq1, comp4121_c0_seq1, comp6265_c0_seq1, comp4397_c0_seq1, comp5360_c0_seq1, comp5374_c0_seq1, comp5944_c0_seq1, comp5678_c0_seq1, comp1558_c0_seq1
GO:0031145	anaphase-promoting complex-dependent proteasomal ubiquitin-dependent protein catabolic process	P	2.04722e-06	comp5785_c0_seq1, comp1571_c0_seq1, comp3344_c0_seq1, comp3710_c0_seq1, comp4801_c0_seq2, comp4801_c0_seq1, comp5253_c0_seq1, comp6162_c0_seq2, comp6162_c0_seq1, comp4121_c0_seq1, comp6265_c0_seq1, comp4397_c0_seq1, comp5360_c0_seq1, comp5374_c0_seq1, comp5944_c0_seq1, comp15695_c0_seq1, comp5678_c0_seq1, comp1558_c0_seq1
GO:0090238	positive regulation of arachidonic acid secretion	P	9.38548e-06	comp4769_c0_seq1, comp5328_c0_seq1, comp3261_c0_seq1, comp6333_c0_seq1
GO:0035774	positive regulation of insulin secretion involved in cellular response to glucose stimulus	P	2.51816e-05	comp4769_c0_seq1, comp3627_c0_seq1, comp5023_c0_seq1, comp3768_c0_seq1, comp3409_c0_seq1
GO:0001913	T cell mediated cytotoxicity	P	5.40685e-05	comp3627_c0_seq1, comp5023_c0_seq1, comp3768_c0_seq1, comp2941_c0_seq1, comp6175_c0_seq1
GO:1900740	positive regulation of protein insertion into mitochondrial membrane involved in apoptotic signaling pathway	P	9.90777e-05	comp5385_c0_seq1, comp3627_c0_seq1, comp5023_c0_seq1, comp3768_c0_seq1, comp7507_c0_seq1, comp4915_c0_seq2, comp4915_c0_seq1, comp6412_c0_seq1
GO:0018279	protein N-linked glycosylation via asparagine	P	0.000114575	comp9427_c0_seq1, comp2480_c0_seq1, comp7861_c0_seq1, comp5026_c0_seq4, comp5026_c0_seq3, comp5026_c0_seq2, comp5026_c0_seq1, comp5262_c0_seq1, comp6269_c0_seq1
GO:0019060	intracellular transport of viral proteins in host cell	P	0.000128644	comp5026_c0_seq4, comp5026_c0_seq3, comp5026_c0_seq2, comp5026_c0_seq1
GO:0046470	phosphatidylcholine metabolic process	P	0.000141171	comp4769_c0_seq1, comp5417_c0_seq1, comp4819_c0_seq1, comp6082_c0_seq2, comp6082_c0_seq1, comp12261_c0_seq1
GO:0090403	oxidative stress-induced premature senescence	P	0.00016993	comp5328_c0_seq1, comp3261_c0_seq1, comp6333_c0_seq1
GO:0014883	transition between fast and slow fiber	P	0.00016993	comp3627_c0_seq1, comp5023_c0_seq1, comp3768_c0_seq1
GO:0006090	pyruvate metabolic process	P	0.000207991	comp5258_c0_seq1, comp5868_c0_seq4, comp5868_c0_seq3, comp5868_c0_seq2, comp5868_c0_seq1, comp5006_c0_seq1
GO:0006413	translational initiation	P	0.000276469	comp1344_c0_seq1, comp3710_c0_seq1, comp4703_c0_seq1, comp4265_c0_seq1, comp5514_c0_seq1, comp5360_c0_seq1, comp1796_c0_seq1, comp3690_c0_seq1, comp1041_c0_seq1, comp1620_c0_seq1, comp4211_c0_seq2, comp6449_c0_seq1
GO:0006741	NADP biosynthetic process	P	0.000286975	comp5868_c0_seq4, comp5868_c0_seq3, comp5868_c0_seq2, comp5868_c0_seq1
GO:0072592	oxygen metabolic process	P	0.000286975	comp5868_c0_seq4, comp5868_c0_seq3, comp5868_c0_seq2, comp5868_c0_seq1
GO:0000209	protein polyubiquitination	P	0.000389939	comp3917_c0_seq1, comp5785_c0_seq1, comp1571_c0_seq1, comp3344_c0_seq1, comp3710_c0_seq1, Fcomp4662_c0_seq1, comp4801_c0_seq2, comp4801_c0_seq1, comp5253_c0_seq1, comp6162_c0_seq2, comp6162_c0_seq1, comp4121_c0_seq1, comp6265_c0_seq1, comp4397_c0_seq1, comp5360_c0_seq1, comp1119_c0_seq1, comp5374_c0_seq1, comp5944_c0_seq1, comp5678_c0_seq1, comp1558_c0_seq1
GO:0001967	suckling behavior	P	0.000548768	comp5026_c0_seq4, comp5026_c0_seq3, comp5026_c0_seq2, comp5026_c0_seq1
GO:0001911	negative regulation of leukocyte mediated cytotoxicity	P	0.000548768	comp3627_c0_seq1, comp5023_c0_seq1, comp3768_c0_seq1, comp3409_c0_seq1
GO:0090331	negative regulation of platelet aggregation	P	0.000548768	comp1948_c0_seq1, comp6317_c0_seq2, comp5767_c0_seq1, comp24147_c0_seq1
GO:0033173	calcineurin-NFAT signaling cascade	P	0.000651562	comp3627_c0_seq1, comp5023_c0_seq1, comp3768_c0_seq1
GO:0009607	response to biotic stimulus	P	0.000673624	comp4448_c0_seq1, comp5701_c0_seq1, comp5770_c0_seq1, comp5417_c0_seq1, comp5785_c0_seq1, comp5691_c0_seq1, comp1344_c0_seq1, comp1813_c0_seq1, comp5820_c0_seq1, comp7370_c0_seq1, comp5057_c0_seq1, comp6011_c0_seq1, comp4945_c0_seq1, comp4435_c0_seq1, comp4454_c0_seq1, comp1119_c0_seq1, comp5667_c0_seq1, comp4894_c0_seq1, comp4727_c0_seq1, comp4932_c0_seq2, comp4932_c0_seq1, comp6085_c0_seq2, com…
GO:0010867	positive regulation of triglyceride biosynthetic process	P	0.000680547	comp5417_c0_seq1, comp4416_c0_seq4, comp4416_c0_seq3, comp4416_c0_seq2, comp4416_c0_seq1
GO:0006108	malate metabolic process	P	0.000944527	comp5868_c0_seq4, comp5868_c0_seq3, comp5868_c0_seq2, comp5868_c0_seq1
GO:0030970	retrograde protein transport, ER to cytosol	P	0.000944527	comp5026_c0_seq4, comp5026_c0_seq3, comp5026_c0_seq2, comp5026_c0_seq1
GO:0010747	positive regulation of plasma membrane long-chain fatty acid transport	P	0.000944527	comp4416_c0_seq4, comp4416_c0_seq3, comp4416_c0_seq2, comp4416_c0_seq1
GO:0000184	nuclear-transcribed mRNA catabolic process, nonsense-mediated decay	P	0.000953356	comp3710_c0_seq1, comp4265_c0_seq1, comp5514_c0_seq1, comp5360_c0_seq1, comp3690_c0_seq1, comp1041_c0_seq1, comp1620_c0_seq1, comp6449_c0_seq1
GO:0000387	spliceosomal snRNP assembly	P	0.000974543	comp6694_c0_seq1, comp1041_c0_seq1, comp1680_c0_seq1, comp4390_c0_seq1, comp4443_c0_seq1
GO:0050777	negative regulation of immune response	P	0.000988214	comp3627_c0_seq1, comp5023_c0_seq1, comp3768_c0_seq1, comp3409_c0_seq1, comp5944_c0_seq1, comp5678_c0_seq1
