# Supplementary material for: Dynamic transcriptomes identify biogenic amines and insect-like hormonal regulation for mediating reproduction in Schistosoma japonicum
Source: Nat Commun. 2017 Mar 13;8:14693. doi: 10.1038/ncomms14693 (PMC5355954; doi:10.1038/ncomms14693)
Supplement: Supplementary Data 15 — Primer sequences for RT-PCR. [file ncomms14693-s16.xlsx]

## Sheet: Sheet1
Supplementary Data 15. Primer sequences for RT-PCR.
De novo transcript	S.j V4.0	Primer sequence
comp4194_c0_seq1	Sjp_0092200	Forward	5'-TTAGTGGTGTTCCCGTTGGAG-3'
		Reverse	5'-CCAAGTTGAAGTACCGTTTTCATAAAT-3'
comp17403_c0_seq1	Sjp_0110340	Forward	5'-ATCGTACCCAAAACCAAGAACCT-3'
		Reverse	5'-TTCCGGCGTTTACGTCTTCT-3'
comp23613_c0_seq1	Sjp_0054260	Forward	5'-GTTCGAGAAGCACTGGGGT-3'
		Reverse	5'-TCTTGCTGTTGAAGGTATAACGTG-3'
comp10271_c0_seq1	Sjp_0133590	Forward	5'-TCCTGGAAAATATTCTGGTCTCAT-3'
		Reverse	5'-GGTGCTAAACGTATAAATGCTGGA-3'
comp5843_c0_seq1	Sjp_0307490	Forward	5'-TGTAGAGGTTATTTCCGACGTTACTTT-3'
		Reverse	5'-TGTAATTTAGTCCCTTGCAGTACCA-3'
comp3435_c0_seq1	Sjp_0053250	Forward	5'-GAAGCACTAGATTCACGCCCT-3'
		Reverse	5'-GGTACCAAATGTGAGCCAGTT-3'
comp21249_c0_seq1	Sjp_0077670	Forward	5'-TGGATGGGAAGGAAATCAAA-3'
		Reverse	5'-CGGACAGGAAACCACCTACA-3'
comp21467_c0_seq1	Sjp_0028760	Forward	5'-CAACAACAACAACAACAACATCAGT-3'
		Reverse	5'-GGCCAAGGTGAATGTAAAGAATC-3'
comp6167_c0_seq1	Sjp_0308530	Forward	5'-TGTTTATTGTTTCAGATGCACTTTC-3'
		Reverse	5'-TTTTTCTCCTGCACTCATCG-3'
Fcomp1627_c0_seq1	Sjp_0000820	Forward	5'-TCGCTACATTTACATTACCATTTTGTC-3'
		Reverse	5'-TCCAAATACTCTTCCCATCTCCA-3'
Fcomp5476_c0_seq1	Sjp_0115950	Forward	5'-TTGATAGTGAACACGGCAATAAC-3'
		Reverse	5'-GTGTTGGCATAAAACCTGTTCC-3'
Fcomp5647_c0_seq1	Sjp_0065230	Forward	5'-TCTGCAAGCACAGTAGCACA-3'
		Reverse	5'-ATGGAACACCACCAAGAAAGAC-3'
Fcomp28482_c0_seq	Sjp_0036110	Forward	5'-CGTGTGGTGTAAATAAGGATGATGG-3'
		Reverse	5'-CAGGCTTCAGTTTGGCACAG-3'
Fcomp9334_c0_seq1	Sjp_0309520	Forward	5'-TTAAAAAGAAATGGTTTGTGGCAG-3'
		Reverse	5'-TCGGTGTATAGATTGATGGAACG-3'
Fcomp4455_c0_seq1	Sjp_0301740	Forward	5'-TATTGCTCTCCGCCAACAGT-3'
		Reverse	5'-GAGGTAAGTAAAACGTCTCCTTTCG-3'
Fcomp5678_c0_seq1	Sjp_0093430	Forward	5'-GCTGGCTAGGGACATTGCT-3'
		Reverse	5'-AACCACAACAGTTTAAAGTTGGC-3'
Fcomp16449_c0_seq1	Sjp_0312060	Forward	5'-TCCCAAAAATTGCGAGATGAA-3'
		Reverse	5'-TTGCCGAGGTAAACAAGACAGA-3'
Fcomp2256_c0_seq1	Sjp_0037540	Forward	5'-CGTATTTTACAGCGCTATTACTGAA-3'
		Reverse	5'-TGACAAACGGCCTACTACCA-3'
comp14403_c0_seq1	Sjp_0052720	Forward	5'-CGATGTACAAAACCCGGTACA-3'
		Reverse	5'-TTCACTGGAAACATTTGAATACCA-3'
comp6273_c0_seq1	Sjp_0051400	Forward	5'-GCCAATCCAGATCAAGCAG-3'
		Reverse	5'-TCGAATTCTAACTTTTTCCCACAG-3'
comp5584_c0_seq1	Sjp_0006800	Forward	5'-CATCTGAAGTGGTCAGAGTTCCA-3'
		Reverse	5'-CTGAGGTGGTGTTCCAATCGT-3'
comp3859_c0_seq1	Sjp_0025800	Forward	5'-CTACAATTGATAAAGCTCAAGCTCA-3'
		Reverse	5'-TCATTCACACCAACAACAAACA-3'
Comp4617_c0_seq1	Sjp_0044160	Forward	5'-AAACTGACTGTAGGAGGAAGATGTC-3'
		Reverse	5'-TGGATTTTGTGGAGTAGCTGGT-3'
comp6342_c0_seq2	Sjp_0058730	Forward	5'-TCTACGTAAACGTTGGAGTTGG-3'
		Reverse	5'-TTCTGAAACTTCTTCAGTTGTTTGT-3'
comp14344_c0_seq1	Sjp_0306920	Forward	5'-ACAGGAAACACAAATCGGCTACT-3'
		Reverse	5'-CGAATGCTCAGGTCTTTTGG-3'
comp5915_c0_seq1 (PSMD)	Sjp_0217580	Forward	5'-CAACTTCTTTACCGGCTGGC-3'
		Reverse	5'-CCGTCTCTTCCCCCATCTGT-3'
